# Supplementary material for: De novo transcriptomic analysis of hydrogen production in the green alga Chlamydomonas moewusii through RNA-Seq
Source: Biotechnol Biofuels. 2013 Aug 23;6:118. doi: 10.1186/1754-6834-6-118 (PMC3846465; doi:10.1186/1754-6834-6-118)
Supplement: Additional file 5 — Annotation result of the 34,136 C. moewusii contigs based on BlastX and Blast2GO results (A); Top hits of all 34,136 assembled C. moewusii contigs to 40 published C. moewusii Sequences (B); Quartiles of expression value for each individual time point, phase, and all 7 datasets, as well as statistical result of time-course differential expression for all 34,136 C. moewusii contigs post anaerobic induction (C); and Blast2GO results of the functional roles of the 34,136 C. moewusii contigs in Biological Process, Molecular Function, and Cellular Component (D). [file 1754-6834-6-118-S5.xlsx]

## Sheet: Additional file 5A
Additional file 5A: Annotation result of the 34136 C. moewusii contigs based on BlastX and Blast2GO results.
	Contig_ID: The ID number for contigs from de novo assembly result using trimmed data with duplicates removed. Contig_Length: The length of the Cmo contig.
	Description: potential contig encoding product description. Evalue: the lowest BlastX E-value number.
	#GOs: number of Gene Ontology (GO) IDs. GOs: Function role based on Gene Ontology (GO). InterProScan Result: protein domain information identified by software InterProScan.
Contig ID	Contig length	Description	Evalue	Enzyme Codes	#GOs	GOs	InterProScan Result
Cmo_contig_998	1583	saccharopine dehydrogenase-like protein	0		3	P:metabolic process; F:catalytic activity; F:binding	IPR005097; IPR016040; PTHR12286 (PANTHER), PTHR12286:SF0 (PANTHER), SSF51735 (SUPERFAMILY)
Cmo_contig_9943	2106	beta-ureidopropionase	0
Cmo_contig_9934	2501	hypothetical protein VOLCADRAFT_96225	0				IPR001680; IPR005108; IPR015943; IPR017986; PTHR13720 (PANTHER)
Cmo_contig_9920	886	nadh dehydrogenase subunit 2	0				IPR001750; PTHR22773 (PANTHER), PTHR22773:SF58 (PANTHER), SignalP-NN(euk) (SIGNALP), tmhmm (TMHMM)
Cmo_contig_9914	2460	oligopeptidase a	0				IPR001567; IPR024077; IPR024079; IPR024080; PTHR11804 (PANTHER), PTHR11804:SF7 (PANTHER), SSF55486 (SUPERFAMILY)
Cmo_contig_9910	1674	glycoside hydrolase family 13 protein	0				IPR006047; IPR006589; IPR012850; IPR013780; IPR013781; IPR015902; IPR017853; PTHR10357:SF9 (PANTHER), SSF51011 (SUPERFAMILY)
Cmo_contig_9908	2186	1-deoxy-d-xylulose 5-phosphate synthase	0				IPR005474; IPR005475; IPR005476; IPR005477; IPR009014; IPR015941; G3DSA:3.40.50.970 (GENE3D), PTHR11624 (PANTHER), PTHR11624:SF20 (PANTHER), PF13292 (PFAM), SSF52518 (SUPERFAMILY)
Cmo_contig_9904	3178	probable zinc protease pqql-like	0				IPR001431; IPR007863; IPR011237; IPR011249; IPR011765; PTHR11851 (PANTHER), PTHR11851:SF63 (PANTHER), SignalP-NN(euk) (SIGNALP)
Cmo_contig_9902	2319	centrosomal protein of 104 kda	0				IPR001943; IPR008979; IPR011989; IPR016024; G3DSA:2.60.120.260 (GENE3D), PTHR13371 (PANTHER)
Cmo_contig_990	2693	calcium-dependent protein kinase	0	EC:2.7.11.17	13	C:cytosol; P:cellular protein modification process; F:calcium ion binding; C:mitochondrion; P:regulation of biological process; P:ion transport; C:plastid; F:nucleotide binding; F:protein binding; P:signal transduction; P:response to endogenous stimulus; F:protein kinase activity; C:plasma membrane;	IPR000719; IPR002048; IPR002290; IPR008271; IPR011009; IPR011992; IPR017441; IPR018247; IPR018249; IPR020635; G3DSA:1.10.510.10 (GENE3D), G3DSA:3.30.200.20 (GENE3D), PTHR24349 (PANTHER), PTHR24349:SF23 (PANTHER), PF13499 (PFAM), SSF47473 (SUPERFAMILY)
Cmo_contig_989	1932	luminal binding protein	0	EC:1.3.1.74	15	C:cell wall; P:metabolic process; P:response to stress; P:protein metabolic process; P:catabolic process; C:nucleolus; P:cell differentiation; P:organelle organization; P:multicellular organismal development; F:catalytic activity; P:response to abiotic stimulus; C:vacuole; F:nucleotide binding; C:endoplasmic reticulum; C:plastid; P:biological_process; C:plasma membrane	IPR013126; IPR018181; G3DSA:1.20.1270.10 (GENE3D), G3DSA:2.60.34.10 (GENE3D), G3DSA:3.30.30.30 (GENE3D), G3DSA:3.30.420.40 (GENE3D), G3DSA:3.90.640.10 (GENE3D), PTHR19375 (PANTHER), SSF100920 (SUPERFAMILY), SSF100934 (SUPERFAMILY), SSF53067 (SUPERFAMILY)
Cmo_contig_9887	2433	hypothetical protein VOLCADRAFT_76031	0				IPR006895; IPR006896; IPR006900; IPR012990; G3DSA:3.40.50.410 (GENE3D), PTHR13803 (PANTHER), PTHR13803:SF0 (PANTHER), SSF53300 (SUPERFAMILY), SSF81995 (SUPERFAMILY), SSF82754 (SUPERFAMILY)
Cmo_contig_980	2787	raffinose synthase	0	EC:2.4.1.82	8	P:signal transduction; P:response to endogenous stimulus; F:transferase activity; P:response to stress; P:carbohydrate metabolic process; P:catabolic process; F:kinase activity; F:protein binding	IPR008811; IPR013785; IPR017853; PTHR31268 (PANTHER), PTHR31268:SF0 (PANTHER)
Cmo_contig_9742	2132	notchless protein homolog	0
Cmo_contig_970	4024	alanyl-trna synthetase	0		6	F:catalytic activity; P:nucleobase-containing compound metabolic process; P:translation; ; P:biological_process; C:plastid; C:mitochondrion; F:nucleotide binding	IPR002318; IPR003156; IPR004045; IPR004046; IPR010987; IPR012336; IPR012947; IPR017933; IPR018162; IPR018163; IPR018164; IPR018165; G3DSA:3.30.930.10 (GENE3D), PTHR11777 (PANTHER), SSF55681 (SUPERFAMILY)
Cmo_contig_9696	2188	dna topoisomerase i	0	EC:5.99.1.2; EC:5.99.1.3	5	F:DNA binding; F:DNA topoisomerase type I activity; C:chromosome; P:DNA topological change; F:DNA topoisomerase (ATP-hydrolyzing) activity	IPR001631; IPR008336; IPR011010; IPR013030; IPR013034; IPR013499; IPR013500; IPR014711; IPR014727; IPR018521; IPR025834; PTHR10290 (PANTHER), PTHR10290:SF0 (PANTHER)
Cmo_contig_966	1869	growth arrest-specific protein 8	0		4	C:cilium; C:microtubule organizing center; C:cytoskeleton; C:protein complex; C:organelle; C:intracellular	PS51257 (PROFILE), SignalP-NN(euk) (SIGNALP), tmhmm (TMHMM)
Cmo_contig_964	1196	s-adenosylmethionine synthetase	0	EC:2.5.1.6	13	F:binding; C:cell wall; ; C:nucleolus; F:transferase activity; P:response to stress; P:response to abiotic stimulus; P:nucleobase-containing compound metabolic process; P:biosynthetic process; P:metabolic process; F:nucleotide binding; P:secondary metabolic process; C:cytoplasm; C:plasma membrane	IPR002133; IPR022628; IPR022629; IPR022630; IPR022631; IPR022636; G3DSA:3.30.300.10 (GENE3D), PTHR11964:SF0 (PANTHER)
Cmo_contig_9624	2164	protease do-like 2	0	EC:3.4.21.0	4	F:protein binding; F:serine-type endopeptidase activity; P:proteolysis; F:catalytic activity	IPR001478; IPR001940; IPR009003; IPR015724; G3DSA:2.30.42.10 (GENE3D), G3DSA:2.40.10.10 (GENE3D), PTHR22939 (PANTHER), PF13180 (PFAM), PF13365 (PFAM), SignalP-NN(euk) (SIGNALP)
Cmo_contig_9616	1159	uroporphyrinogen decarboxylase	0	EC:4.1.1.37	2	F:uroporphyrinogen decarboxylase activity; P:porphyrin-containing compound biosynthetic process	IPR000257; IPR006361; G3DSA:3.20.20.210 (GENE3D), PTHR21091 (PANTHER), SSF51726 (SUPERFAMILY)
Cmo_contig_9587	1397	gdp-d-mannose pyrophosphorylase	0
Cmo_contig_9577	2919	mate efflux family protein	0		5	P:drug transmembrane transport; F:drug transmembrane transporter activity; F:antiporter activity; C:membrane; P:transmembrane transport	IPR002528; PTHR11206 (PANTHER), PTHR11206:SF21 (PANTHER), tmhmm (TMHMM)
Cmo_contig_9565	2926	hypothetical protein VOLCADRAFT_98450	0				tmhmm (TMHMM)
Cmo_contig_9549	1815	kinesin-like calmodulin binding protein	0		1	C:cytoskeleton	IPR000299; IPR000857; IPR014352; IPR018979; IPR019748; IPR019749; PTHR22692 (PANTHER), SSF50729 (SUPERFAMILY)
Cmo_contig_9544	1958	carboxypeptidase taq	0	EC:3.4.17.0	2	F:metallocarboxypeptidase activity; P:proteolysis	IPR001333; SSF55486 (SUPERFAMILY)
Cmo_contig_9540	1823	root hair defective 3 gtp-binding protein	0				IPR008803; G3DSA:3.40.50.300 (GENE3D), PTHR31695 (PANTHER), PTHR31695:SF0 (PANTHER), SSF52540 (SUPERFAMILY)
Cmo_contig_953	1794	d-isomer specific 2-hydroxyacid dehydrogenase	0	EC:1.1.1.0	4	F:binding; F:nucleotide binding; P:metabolic process; F:catalytic activity	IPR006139; IPR006140; IPR016040; G3DSA:3.30.70.260 (GENE3D), PTHR10996 (PANTHER), PTHR10996:SF51 (PANTHER), SSF51735 (SUPERFAMILY), SSF52283 (SUPERFAMILY), SSF55021 (SUPERFAMILY)
Cmo_contig_9509	2331	phytoene desaturase	0				SignalP-NN(euk) (SIGNALP)
Cmo_contig_95	7821	hypothetical protein VOLCADRAFT_91916	0		10	F:signal transducer activity; C:membrane; P:signal transduction; P:ion transport; C:flagellum; P:regulation of transcription, DNA-dependent; F:acetyltransferase activity; F:transferase activity; ; P:metabolic process	tmhmm (TMHMM)
Cmo_contig_9472	1629	e3 ubiquitin-protein ligase upl7	0	EC:6.3.2.0	3	C:intracellular; P:cellular protein modification process; F:acid-amino acid ligase activity	IPR000569; PTHR11254 (PANTHER), PTHR11254:SF93 (PANTHER)
Cmo_contig_9455	2064	t-complex protein 1 subunit zeta	0		4	F:ATP binding; P:protein folding; F:unfolded protein binding; P:cellular protein metabolic process	IPR002194; IPR002423; IPR012722; IPR017998; G3DSA:1.10.560.10 (GENE3D), G3DSA:3.30.260.10 (GENE3D), G3DSA:3.50.7.10 (GENE3D), SSF52029 (SUPERFAMILY), SSF54849 (SUPERFAMILY)
Cmo_contig_945	2514	protofilament ribbon protein of flagellar microtubules	0		2	C:organelle; C:intracellular; F:calcium ion binding
Cmo_contig_9448	1520	dead-box atp-dependent rna helicase 36-like	0
Cmo_contig_9438	1844	coatomer delta subunit	0
Cmo_contig_9413	1687	hypothetical protein VOLCADRAFT_106292	0		2	P:proteolysis; F:serine-type peptidase activity	IPR001375; G3DSA:3.40.50.1820 (GENE3D), PTHR11731 (PANTHER), PTHR11731:SF5 (PANTHER), SSF53474 (SUPERFAMILY)
Cmo_contig_9400	2021	rossmann-fold nad -binding domain-containing protein	0		1	F:nucleotide binding	IPR008979; IPR013857; IPR016040; PTHR24311 (PANTHER), PTHR24311:SF1 (PANTHER), PF13460 (PFAM), SSF51735 (SUPERFAMILY)
Cmo_contig_9396	2512	minichromosome maintenance protein 6	0	EC:3.6.1.15	5	F:DNA binding; F:ATP binding; P:DNA replication; F:nucleotide binding; F:nucleoside-triphosphatase activity	IPR001208; IPR003593; IPR018525; G3DSA:3.40.50.300 (GENE3D), PTHR11630 (PANTHER), PTHR11630:SF43 (PANTHER), SSF52540 (SUPERFAMILY)
Cmo_contig_937	2257	assembly protein	0		2	F:nucleotide binding; P:biosynthetic process	IPR000825; IPR010231; PTHR30508 (PANTHER), PTHR30508:SF1 (PANTHER), SSF101960 (SUPERFAMILY)
Cmo_contig_9324	2166	phosphoglucomutase	0		2	P:carbohydrate metabolic process; F:magnesium ion binding	IPR005841; IPR005843; IPR005844; IPR005845; IPR005846; IPR016055; IPR016066; G3DSA:3.30.310.50 (GENE3D), PTHR22573 (PANTHER), PTHR22573:SF5 (PANTHER), SSF55957 (SUPERFAMILY)
Cmo_contig_9309	2101	bardet-biedl syndrome 1	0		1	F:protein binding	IPR011047; IPR015943; PTHR20870 (PANTHER), PTHR20870:SF0 (PANTHER)
Cmo_contig_93	2153	acetolactate synthase	0	EC:2.2.1.6	12	F:nucleotide binding; P:response to stress; F:binding; F:transferase activity; F:catalytic activity; C:plastid; C:cytoplasm; C:protein complex; P:biosynthetic process;	IPR011766; IPR012000; IPR012001; IPR012846; G3DSA:3.40.50.1220 (GENE3D), G3DSA:3.40.50.970 (GENE3D), PTHR18968 (PANTHER), SignalP-NN(euk) (SIGNALP), SSF52467 (SUPERFAMILY), SSF52518 (SUPERFAMILY)
Cmo_contig_928	1353	vacuolar h+ atpase v0 subunit d	0		8	C:vacuole; P:generation of precursor metabolites and energy; P:nucleobase-containing compound metabolic process; P:ion transport; P:biosynthetic process; C:cell; C:protein complex; F:hydrolase activity; F:transporter activity; C:plasma membrane	IPR002843; IPR016727; PTHR11028:SF0 (PANTHER)
Cmo_contig_9268	1351	pyruvate dehydrogenase e1 component subunit beta	0		2	F:catalytic activity; P:metabolic process	IPR005475; IPR005476; IPR009014; IPR015941; G3DSA:3.40.50.970 (GENE3D), PTHR11624 (PANTHER), PTHR11624:SF11 (PANTHER), SSF52518 (SUPERFAMILY)
Cmo_contig_9258	2014	predicted protein	0				IPR006887; PTHR23318 (PANTHER), SSF50729 (SUPERFAMILY)
Cmo_contig_9251	1842	udp-sulfoquinovose synthase	0
Cmo_contig_9243	1136	wd repeat-containing protein 92	0		1	F:protein binding	IPR001680; IPR015943; IPR017986; IPR019775; PTHR10971 (PANTHER), PTHR10971:SF2 (PANTHER)
Cmo_contig_9238	4090	kinesin-like calmodulin binding protein	0		4	C:cytoskeleton; F:microtubule motor activity; F:ATP binding; P:microtubule-based movement	IPR000299; IPR000857; IPR001752; IPR014352; IPR018979; IPR019748; IPR019749; IPR019821; PTHR24115 (PANTHER), PTHR24115:SF162 (PANTHER), SSF50729 (SUPERFAMILY), SSF52540 (SUPERFAMILY)
Cmo_contig_9216	3257	l-aspartate oxidase	0	EC:1.4.3.16	5	C:cytoplasm; F:L-aspartate oxidase activity; P:NAD biosynthetic process; P:oxidation-reduction process; F:oxidoreductase activity	IPR003953; IPR005288; IPR013027; IPR015939; PR00411 (PRINTS), G3DSA:3.50.50.60 (GENE3D), G3DSA:3.90.700.10 (GENE3D), PTHR11632 (PANTHER), PTHR11632:SF12 (PANTHER), SSF51905 (SUPERFAMILY), SSF56425 (SUPERFAMILY)
Cmo_contig_9210	2797	endoplasmin homolog	0		4	F:ATP binding; P:protein folding; P:response to stress; F:unfolded protein binding	IPR001404; IPR003594; IPR015566; IPR019805; IPR020568; IPR020575; PF13589 (PFAM), SignalP-NN(euk) (SIGNALP), tmhmm (TMHMM), SSF110942 (SUPERFAMILY)
Cmo_contig_9200	1765	hypothetical protein VOLCADRAFT_66565	0		3	F:protein binding; C:nucleolus; P:rRNA processing	IPR001680; IPR015943; IPR017986; IPR018983; PTHR19924 (PANTHER)
Cmo_contig_9179	2539	abc transporter g family member 11-like	0	EC:3.6.1.3; EC:3.6.1.15	5	F:ATP binding; F:ATPase activity; F:nucleotide binding; F:nucleoside-triphosphatase activity; C:membrane	IPR003439; IPR003593; IPR013525; IPR017871; G3DSA:3.40.50.300 (GENE3D), PTHR19241 (PANTHER), PTHR19241:SF20 (PANTHER), tmhmm (TMHMM), SSF52540 (SUPERFAMILY)
Cmo_contig_9153	1982	abc transporter	0	EC:3.6.1.3; EC:3.6.1.15	7	F:ATP binding; P:transport; C:integral to membrane; P:transmembrane transport; F:ATPase activity; F:nucleotide binding; F:nucleoside-triphosphatase activity	IPR001140; IPR003439; IPR003593; IPR011527; IPR017871; IPR017940; G3DSA:1.20.1560.10 (GENE3D), G3DSA:3.40.50.300 (GENE3D), PTHR24223 (PANTHER), PTHR24223:SF60 (PANTHER), SignalP-NN(euk) (SIGNALP), tmhmm (TMHMM), SSF52540 (SUPERFAMILY)
Cmo_contig_9147	2895	ubiquitin carboxyl-terminal hydrolase 12	0	EC:3.1.2.15	3	F:ubiquitin thiolesterase activity; P:ubiquitin-dependent protein catabolic process; F:protein binding	IPR001394; IPR002083; IPR008974; IPR013322; IPR018200; IPR024729; PTHR24006 (PANTHER), PTHR24006:SF89 (PANTHER), SSF54001 (SUPERFAMILY)
Cmo_contig_9109	3060	hypothetical protein CHLNCDRAFT_33094	0
Cmo_contig_9107	2038	hypothetical protein CHLREDRAFT_82040	0				IPR008509; IPR016196; G3DSA:1.20.1250.20 (GENE3D), PTHR24003 (PANTHER), PTHR24003:SF368 (PANTHER), SignalP-NN(euk) (SIGNALP), tmhmm (TMHMM)
Cmo_contig_9103	1934	glutamyl-trna reductase	0	EC:1.2.1.70	5	F:glutamyl-tRNA reductase activity; P:tetrapyrrole biosynthetic process; F:NADP binding; P:oxidation-reduction process; F:nucleotide binding	IPR000343; IPR006151; IPR015895; IPR015896; IPR016040; IPR018214; PTHR32118 (PANTHER), PTHR32118:SF0 (PANTHER), SignalP-NN(euk) (SIGNALP), SSF51735 (SUPERFAMILY)
Cmo_contig_910	1795	eukaryotic initiation factor 4a-like protein	0		5	F:hydrolase activity; F:nucleotide binding; F:translation factor activity, nucleic acid binding; C:ribosome; P:regulation of biological process; P:translation	IPR000629; IPR001650; IPR011545; IPR014001; IPR014014; G3DSA:3.40.50.300 (GENE3D), PTHR24031 (PANTHER), PTHR24031:SF84 (PANTHER), SSF52540 (SUPERFAMILY)
Cmo_contig_908	2581	hypothetical protein VOLCADRAFT_81595	0		2	C:intracellular; F:nucleotide binding	IPR006073; IPR012971; IPR023179; IPR024929; G3DSA:3.40.50.300 (GENE3D), PTHR11089 (PANTHER), SSF52540 (SUPERFAMILY)
Cmo_contig_9076	1868	2-oxoglutarate malate translocator	0		4	F:transporter activity; P:sodium ion transport; C:membrane; P:transmembrane transport	IPR001898; PTHR10283 (PANTHER), PTHR10283:SF13 (PANTHER), tmhmm (TMHMM)
Cmo_contig_9008	3340	soluble starch synthase i	0	EC:2.4.1.21	3	P:biosynthetic process; F:starch synthase activity; P:glucan biosynthetic process	IPR001296; IPR011835; IPR013534; PTHR12526 (PANTHER), PTHR12526:SF17 (PANTHER), SSF53756 (SUPERFAMILY)
Cmo_contig_9002	2710	atp-dependent metalloprotease	0
Cmo_contig_90	1850	sarcaleumin-like protein	0		3	F:GTP binding; F:GTPase activity; P:GTP catabolic process	IPR001401; G3DSA:3.40.50.300 (GENE3D), PTHR11216 (PANTHER), PTHR11216:SF1 (PANTHER), tmhmm (TMHMM), SSF52540 (SUPERFAMILY)
Cmo_contig_8967	2097	leukotriene a4 hydrolase	0	EC:3.3.2.0	7	F:zinc ion binding; P:leukotriene biosynthetic process; P:proteolysis; F:oxidoreductase activity; F:metallopeptidase activity; C:intracellular part; F:ether hydrolase activity
Cmo_contig_8961	2114	cpd photolyase	0	EC:4.1.99.3	11	P:sulfate ion homeostasis; P:cellular response to high light intensity; P:regulation of transcription, DNA-dependent; P:UV protection; P:circadian rhythm; P:photoreactive repair; F:sequence-specific DNA binding transcription factor activity; F:deoxyribodipyrimidine photo-lyase activity; P:cellular response to phosphate starvation; C:transcription factor complex;	IPR005101; IPR006050; IPR008148; IPR014729; G3DSA:1.10.579.10 (GENE3D), G3DSA:1.25.40.80 (GENE3D), PTHR10211:SF0 (PANTHER)
Cmo_contig_894	3644	choline transporter-like protein 2-like	0		3	C:integral to membrane; C:membrane; P:transport	IPR007603; PTHR12385:SF14 (PANTHER), SignalP-NN(euk) (SIGNALP), tmhmm (TMHMM)
Cmo_contig_8868	2217	hypothetical protein VOLCADRAFT_103327	0		4	F:microtubule motor activity; C:microtubule; F:ATP binding; P:microtubule-based movement	IPR001752; IPR019821; PTHR24115 (PANTHER), PTHR24115:SF0 (PANTHER), SSF52540 (SUPERFAMILY)
Cmo_contig_8839	1898	serine carboxypeptidase-like enzyme	0	EC:3.4.16.0	3	F:serine-type carboxypeptidase activity; C:cytoplasmic membrane-bounded vesicle; P:proteolysis	IPR001563; IPR018202; G3DSA:3.40.50.1820 (GENE3D), SignalP-NN(euk) (SIGNALP), tmhmm (TMHMM), SSF53474 (SUPERFAMILY)
Cmo_contig_8830	1564	4-hydroxyphenylpyruvate dioxygenase	0	EC:1.13.11.0	4	P:aromatic amino acid family catabolic process; P:cellular biosynthetic process; F:oxidoreductase activity, acting on single donors with incorporation of molecular oxygen, incorporation of two atoms of oxygen; C:cytoplasmic part	IPR005956; G3DSA:3.10.180.10 (GENE3D), PTHR11959:SF0 (PANTHER), SSF54593 (SUPERFAMILY)
Cmo_contig_8826	1017	mitogen-activated protein kinase 2	0	EC:2.7.11.24; EC:2.7.10.0	12	F:MAP kinase activity; C:cytosol; P:protein phosphorylation; C:mitochondrion; F:protein tyrosine kinase activity; F:ATP binding; P:abscisic acid mediated signaling pathway; C:nucleus; C:plasma membrane; P:MAPK cascade; P:transmembrane receptor protein serine/threonine kinase signaling pathway; P:serine family amino acid metabolic process	IPR000719; IPR002290; IPR011009; IPR020635; G3DSA:1.10.510.10 (GENE3D), G3DSA:3.30.200.20 (GENE3D), PTHR24055 (PANTHER), PTHR24055:SF51 (PANTHER)
Cmo_contig_8818	1457	malate dehydrogenase	0	EC:1.1.1.37	24	C:cytosol; F:L-malate dehydrogenase activity; P:response to salt stress; C:plasmodesma; P:response to temperature stimulus; P:malate metabolic process; C:vacuolar membrane; P:cellular carbohydrate metabolic process; P:hyperosmotic response; P:water transport; P:Golgi organization; F:nucleotide binding; P:glycolysis; C:chloroplast stroma; P:gluconeogenesis; P:response to zinc ion; P:response to ca…	IPR001236; IPR001252; IPR001557; IPR010945; IPR011274; IPR015955; IPR016040; IPR022383; PTHR23382:SF0 (PANTHER), SSF51735 (SUPERFAMILY)
Cmo_contig_8795	2113	beta-adaptin-like protein a	0		6	P:cellulose biosynthetic process; F:protein histidine kinase binding; C:membrane coat; P:Golgi vesicle transport; P:protein transport; P:protein N-linked glycosylation	IPR002553; IPR011989; IPR016024; IPR016342; PTHR11134 (PANTHER), PTHR11134:SF4 (PANTHER), tmhmm (TMHMM)
Cmo_contig_8776	1736	glycine cleavage t protein	0	EC:2.6.1.0; EC:2.1.2.10	25	C:glycine cleavage complex; C:chloroplast envelope; P:hydrogen peroxide catabolic process; C:apoplast; P:carotenoid biosynthetic process; C:membrane; C:cytosolic ribosome; P:regulation of meristem growth; P:pattern specification process; P:glycine catabolic process; P:root morphogenesis; P:regulation of cell size; C:chloroplast stroma; F:transaminase activity; P:chloroplast organization; P:auxin …
Cmo_contig_875	1821	inorganic pyrophosphatase	0	EC:3.6.1.1	15	P:transport; P:response to stress; P:response to abiotic stimulus; C:mitochondrion; C:plastid; C:vacuole; F:binding; F:hydrolase activity; P:multicellular organismal development; C:endosome; P:ion transport; F:transporter activity; C:plasma membrane; P:generation of precursor metabolites and energy	IPR004131; PTHR31998 (PANTHER), PTHR31998:SF0 (PANTHER), SignalP-NN(euk) (SIGNALP), tmhmm (TMHMM)
Cmo_contig_8742	1453	1-deoxy-d-xylulose 5-phosphate synthase	0	EC:2.2.1.7	6	F:1-deoxy-D-xylulose-5-phosphate synthase activity; P:terpenoid biosynthetic process; P:chlorophyll biosynthetic process; C:chloroplast; C:mitochondrion; P:steroid biosynthetic process	IPR005474; G3DSA:3.40.50.970 (GENE3D), PTHR11624 (PANTHER), PTHR11624:SF20 (PANTHER), PF13292 (PFAM), SignalP-NN(euk) (SIGNALP), SSF52518 (SUPERFAMILY)
Cmo_contig_874	2119	pumilio family protein	0		2	C:nucleolus; F:binding	IPR001313; IPR011989; IPR012959; IPR016024; PTHR13389 (PANTHER)
Cmo_contig_8698	1724	predicted protein	0	EC:6.3.4.13	6	F:phosphoribosylamine-glycine ligase activity; P:purine nucleotide biosynthetic process; F:metal ion binding; F:ATP binding; C:chloroplast stroma; P:purine nucleobase biosynthetic process	IPR000115; IPR011054; IPR011761; IPR013815; IPR013816; IPR016185; IPR020559; IPR020560; IPR020561; IPR020562; PTHR10520 (PANTHER), SSF56059 (SUPERFAMILY)
Cmo_contig_8671	1883	prolyl-trna synthetase	0	EC:6.1.1.15	15	C:mitochondrion; F:proline-tRNA ligase activity; P:iron-sulfur cluster assembly; P:regulation of photosynthesis; P:embryo sac development; P:thylakoid membrane organization; P:vegetative to reproductive phase transition of meristem; P:chloroplast organization; P:ovule development; F:ATP binding; C:chloroplast stroma; P:prolyl-tRNA aminoacylation; P:embryo development ending in seed dormancy; P:ar…	IPR002314; IPR002316; IPR004154; IPR004499; IPR006195; IPR016061; IPR017449; G3DSA:3.30.930.10 (GENE3D), PTHR11451 (PANTHER), SSF55681 (SUPERFAMILY)
Cmo_contig_8656	1827	glucose-6-phosphate dehydrogenase	0		5	F:oxidoreductase activity; P:glucose metabolic process; C:plastid; F:nucleotide binding; P:oxidation-reduction process	IPR001282; IPR016040; IPR019796; IPR022674; IPR022675; G3DSA:3.30.360.10 (GENE3D), PTHR23429:SF0 (PANTHER), SignalP-NN(euk) (SIGNALP), SSF51735 (SUPERFAMILY), SSF55347 (SUPERFAMILY)
Cmo_contig_861	1518	flagellar associated protein	0	EC:2.7.4.6	9	P:nucleobase-containing compound metabolic process; F:kinase activity; P:biosynthetic process; F:nucleotide binding; C:organelle; C:intracellular	IPR001564; IPR006602; IPR011410; IPR023005; SignalP-NN(euk) (SIGNALP)
Cmo_contig_8594	3263	dna polymerase delta subunit 1	0	EC:2.7.7.7	12	P:S phase of mitotic cell cycle; F:DNA-directed DNA polymerase activity; C:delta DNA polymerase complex; P:DNA replication, removal of RNA primer; P:nucleotide-excision repair, DNA gap filling; F:DNA binding; F:3'-5' exonuclease activity; P:DNA replication proofreading; P:base-excision repair, gap-filling; F:nucleotide binding; P:translesion synthesis; P:regulation of mitotic cell cycle	IPR004578; IPR006133; IPR006134; IPR006172; IPR012337; IPR017964; IPR023211; IPR025687; G3DSA:3.30.420.10 (GENE3D), PTHR10322 (PANTHER), PTHR10322:SF11 (PANTHER), SSF56672 (SUPERFAMILY)
Cmo_contig_8573	1696	glycerol-3-phosphate dehydrogenase	0	EC:3.1.3.0; EC:1.1.1.8	9	P:carbohydrate metabolic process; F:NAD binding; F:phosphatase activity; F:glycerol-3-phosphate dehydrogenase [NAD+] activity; P:glycerol-3-phosphate catabolic process; C:glycerol-3-phosphate dehydrogenase complex; F:protein homodimerization activity; P:oxidation-reduction process; P:glycerolipid metabolic process	IPR006109; IPR006168; IPR008927; IPR011128; IPR013328; IPR016040; IPR017751; IPR023214; SSF51735 (SUPERFAMILY)
Cmo_contig_8543	2476	polyribonucleotide nucleotidyltransferase	0	EC:2.7.7.0	4	F:nucleic acid binding; F:hydrolase activity; F:nucleotidyltransferase activity; P:RNA metabolic process	IPR001247; IPR003029; IPR004087; IPR004088; IPR012162; IPR012340; IPR015847; IPR015848; IPR016027; IPR020568; IPR022967; G3DSA:3.30.1370.10 (GENE3D), SSF54791 (SUPERFAMILY)
Cmo_contig_8534	1423	kynurenine-oxoglutarate transaminase	0		3	F:pyridoxal phosphate binding; P:biosynthetic process; F:transferase activity	IPR004839; IPR015421; IPR015422; IPR015424; PTHR11751 (PANTHER), PTHR11751:SF100 (PANTHER)
Cmo_contig_8533	2743	hypothetical protein CHLREDRAFT_192147	0		3	F:methyltransferase activity; P:metabolic process; P:methylation	IPR003891; IPR016024; PTHR12626 (PANTHER), PTHR12626:SF0 (PANTHER)
Cmo_contig_8532	2733	probable cation-transporting atpase 13a1	0		7	P:transport; C:membrane; F:hydrolase activity, acting on acid anhydrides; P:cellular process; F:binding; P:developmental process; P:multicellular organismal process	IPR001757; IPR006544; IPR008250; IPR018303; IPR023214; IPR023299; IPR023300; IPR023306; PTHR24093 (PANTHER), PTHR24093:SF82 (PANTHER), PF12710 (PFAM), PS01229 (PROSITE), tmhmm (TMHMM), SSF81653 (SUPERFAMILY), SSF81665 (SUPERFAMILY)
Cmo_contig_853	1913	alanine-glyoxylate transaminase	0	EC:2.6.1.44	12	F:transferase activity; F:binding; P:biological_process; C:vacuole; C:mitochondrion; P:catabolic process;	IPR005814; IPR015421; IPR015422; IPR015424; PTHR11986:SF23 (PANTHER)
Cmo_contig_8522	1972	nadh dehydrogenase subunit 7	0	EC:1.6.5.3	10	P:mitochondrial electron transport, NADH to ubiquinone; F:metal ion binding; F:NAD binding; F:quinone binding; F:NADH dehydrogenase (ubiquinone) activity; C:mitochondrial respiratory chain complex I; F:4 iron, 4 sulfur cluster binding; P:ubiquinone biosynthetic process; P:sodium ion transport; P:proton transport	IPR001135; IPR014029; IPR022885; G3DSA:1.10.645.10 (GENE3D), PTHR11993 (PANTHER), PTHR11993:SF10 (PANTHER), SSF56762 (SUPERFAMILY)
Cmo_contig_850	3526	hypothetical protein VOLCADRAFT_119275	0		1	P:response to stress
Cmo_contig_8496	2251	t-complex protein 1 subunit alpha-like	0		14	P:RNA methylation; C:cytosol; P:histone lysine methylation; P:proteasomal protein catabolic process; P:protein folding; P:regulation of flower development; P:cytoskeleton organization; P:photomorphogenesis; P:pyrimidine ribonucleotide biosynthetic process; P:cullin deneddylation; F:ATP binding; P:gluconeogenesis; P:G2 phase of mitotic cell cycle; F:unfolded protein binding	IPR002194; IPR002423; IPR012715; IPR017998; G3DSA:1.10.560.10 (GENE3D), G3DSA:3.30.260.10 (GENE3D), G3DSA:3.50.7.10 (GENE3D), SSF52029 (SUPERFAMILY), SSF54849 (SUPERFAMILY)
Cmo_contig_848	1677	eukaryotic translation initiation factor 3 subunit l-like	0		1	C:plasma membrane	IPR019382; PTHR13242 (PANTHER), PTHR13242:SF0 (PANTHER)
Cmo_contig_8476	3128	abc transporter	0		19	P:striated muscle contraction; P:adult somatic muscle development; F:actin-dependent ATPase activity; P:muscle organ development; C:striated muscle myosin thick filament; C:integral to membrane; P:flight; C:A band; C:polytene chromosome puff; F:structural constituent of muscle; P:epithelial cell migration, open tracheal system; F:ATPase activity, coupled to transmembrane movement of substances; P…	IPR001140; IPR003439; IPR003593; IPR011527; IPR017871; IPR017940; G3DSA:1.20.1560.10 (GENE3D), G3DSA:3.40.50.300 (GENE3D), PTHR24223 (PANTHER), PTHR24223:SF61 (PANTHER), tmhmm (TMHMM), SSF52540 (SUPERFAMILY)
Cmo_contig_8471	2371	dna mismatch repair protein msh2	0		25	P:chromatin silencing by small RNA; P:methylation-dependent chromatin silencing; P:RNA interference; F:protein binding; P:regulation of DNA replication; F:damaged DNA binding; F:nucleotide binding; P:histone H3-K9 methylation; P:DNA-dependent DNA replication initiation; P:pyrimidine dimer repair; P:double-strand break repair via homologous recombination; P:cell proliferation; P:sepal formation; P…	IPR000432; IPR007696; IPR007861; G3DSA:1.10.1420.10 (GENE3D), G3DSA:3.40.50.300 (GENE3D), PTHR11361 (PANTHER), PTHR11361:SF33 (PANTHER), SSF52540 (SUPERFAMILY)
Cmo_contig_8466	1809	signal recognition particle 54 kda protein 2-like	0	EC:3.6.1.15	10	C:cytosol; C:signal recognition particle, endoplasmic reticulum targeting; F:nucleoside-triphosphatase activity; F:mRNA binding; F:7S RNA binding; P:production of miRNAs involved in gene silencing by miRNA; P:SRP-dependent cotranslational protein targeting to membrane, signal sequence recognition; P:production of ta-siRNAs involved in RNA interference; P:defense response to virus; F:GTP binding	IPR000897; IPR003593; IPR004125; IPR006325; IPR013822; G3DSA:3.40.50.300 (GENE3D), PTHR11564 (PANTHER), PTHR11564:SF5 (PANTHER), SSF52540 (SUPERFAMILY)
Cmo_contig_8453	4434	abc transporter c family member 2-like	0	EC:3.6.1.3	6	P:cellular process; P:transport; F:ATPase activity; F:nucleotide binding; P:metabolic process; C:membrane	IPR001140; IPR003439; IPR003593; IPR011527; IPR017871; IPR017940; G3DSA:1.20.1560.10 (GENE3D), G3DSA:3.40.50.300 (GENE3D), PTHR24223 (PANTHER), PTHR24223:SF105 (PANTHER), tmhmm (TMHMM), SSF52540 (SUPERFAMILY)
Cmo_contig_8441	1038	dynein heavy chain	0	EC:3.6.1.3	18	C:intraflagellar transport particle B; C:cilium; C:axonemal dynein complex; F:protein binding; P:multicellular organismal development; P:establishment of protein localization to organelle; C:flagellar membrane; P:response to mechanical stimulus; C:microtubule; F:microtubule motor activity; P:flagellum assembly; P:ciliary or flagellar motility; F:ATPase activity; P:ATP catabolic process; C:microtu…	IPR024317; G3DSA:3.40.50.300 (GENE3D), PTHR10676 (PANTHER), PTHR10676:SF137 (PANTHER), PF12775 (PFAM), SSF52540 (SUPERFAMILY)
Cmo_contig_844	6152	hypothetical protein VOLCADRAFT_91916	0		2	P:regulation of biological process; C:cell	IPR000014; G3DSA:3.30.450.20 (GENE3D), PTHR10919 (PANTHER), PTHR10919:SF362 (PANTHER), PF13426 (PFAM), tmhmm (TMHMM), SSF55785 (SUPERFAMILY)
Cmo_contig_843	3688	atp-dependent clp protease atp-binding subunit clpa homolog	0	EC:3.6.1.15	3	P:protein metabolic process; F:nucleotide binding; F:hydrolase activity	IPR001270; IPR003593; IPR003959; IPR004176; IPR013093; IPR018368; IPR019489; IPR023150; G3DSA:1.10.8.60 (GENE3D), G3DSA:3.40.50.300 (GENE3D), PTHR11638 (PANTHER), SSF52540 (SUPERFAMILY), SSF81923 (SUPERFAMILY)
Cmo_contig_8426	1508	flagellar associated protein	0		1	C:flagellum	IPR003590; G3DSA:3.80.10.10 (GENE3D), PTHR24107 (PANTHER), PF13516 (PFAM), SSF52047 (SUPERFAMILY)
Cmo_contig_841	1682	glutaryl- dehydrogenase	0	EC:1.3.99.3; EC:1.3.3.6	10	P:lipid metabolic process; F:nucleotide binding; P:reproduction; P:embryo development; C:peroxisome; P:catabolic process; F:catalytic activity; C:cytosol	IPR006089; IPR006090; IPR006091; IPR006092; IPR009075; IPR009100; IPR013786; PTHR10909 (PANTHER), PTHR10909:SF122 (PANTHER)
Cmo_contig_84	1917	omega-3 fatty acid desaturase	0	EC:1.14.19.0	5	F:catalytic activity; P:biosynthetic process; P:lipid metabolic process; C:plastid; C:cell; P:metabolic process	IPR005804; IPR021863; PTHR32100 (PANTHER), PTHR32100:SF0 (PANTHER), tmhmm (TMHMM)
Cmo_contig_839	2915	Fe hydrogenase assembly factor HydG	0		3	P:metabolic process; F:binding; F:catalytic activity
Cmo_contig_8375	2187	atp synthase alpha subunit	0		3	P:ATP metabolic process; P:proton transport; C:membrane	IPR000194; IPR000793; IPR005294; G3DSA:1.20.150.20 (GENE3D), G3DSA:3.40.50.300 (GENE3D), PTHR15184 (PANTHER), SSF52540 (SUPERFAMILY)
Cmo_contig_837	2109	cysteine proteinase rd21a	0		7	P:response to stress; P:response to abiotic stimulus; C:vacuole; F:protein binding; C:plastid; C:extracellular region; F:peptidase activity; P:protein metabolic process; P:catabolic process	PS51257 (PROFILE), tmhmm (TMHMM)
Cmo_contig_8348	1758	predicted protein	0		2	P:response to cadmium ion; F:GTP binding	IPR004396; IPR006073; IPR012675; IPR012676; IPR013029; IPR023192; G3DSA:3.40.50.300 (GENE3D), PTHR23305 (PANTHER), PTHR23305:SF3 (PANTHER), SSF52540 (SUPERFAMILY)
Cmo_contig_8344	3329	kif21a protein	0		3	C:cytoskeleton; F:protein binding; F:nucleotide binding	IPR001752; IPR019821; PTHR24115 (PANTHER), PTHR24115:SF154 (PANTHER), SSF52540 (SUPERFAMILY)
Cmo_contig_8336	1453	lipoic acid synthetase	0	EC:2.8.1.8	5	F:metal ion binding; F:lipoate synthase activity; F:4 iron, 4 sulfur cluster binding; C:chloroplast; P:lipoate biosynthetic process	IPR003698; IPR006638; IPR007197; IPR013785; PTHR10949:SF0 (PANTHER), SSF102114 (SUPERFAMILY)
Cmo_contig_832	3100	kinase-like protein	0		3	P:metabolic process; F:protein kinase activity; F:nucleotide binding	IPR000014; IPR000719; IPR001245; IPR002290; IPR003018; IPR008266; IPR011009; IPR017441; IPR020635; G3DSA:1.10.510.10 (GENE3D), G3DSA:3.30.200.20 (GENE3D), G3DSA:3.30.450.20 (GENE3D), G3DSA:3.30.450.40 (GENE3D), PTHR23257 (PANTHER), SSF55781 (SUPERFAMILY), SSF55785 (SUPERFAMILY)
Cmo_contig_8304	1863	hypothetical protein CHLREDRAFT_171044	0	EC:3.1.3.0	4	P:dephosphorylation; P:nucleotide metabolic process; F:phosphatase activity; F:magnesium ion binding	IPR009453; IPR023214
Cmo_contig_8269	2231	minichromosome maintenance protein 3	0	EC:3.6.1.15	14	P:cytokinesis by cell plate formation; F:nucleoside-triphosphatase activity; P:DNA unwinding involved in replication; P:anaphase; P:gene silencing; P:regulation of cell cycle; P:regulation of flower development; P:histone H3-K9 methylation; F:DNA binding; F:ATP binding; P:DNA-dependent DNA replication initiation; P:cell proliferation; P:regulation of DNA replication; P:DNA methylation	IPR001208; IPR008046; IPR012340; IPR016027; G3DSA:3.30.1640.10 (GENE3D), G3DSA:3.40.50.300 (GENE3D), PTHR11630 (PANTHER), PTHR11630:SF46 (PANTHER), SSF52540 (SUPERFAMILY)
Cmo_contig_8251	3377	predicted protein	0		7	F:calcium ion binding; F:molecular_function; C:cytoplasm; C:cytoskeleton; P:biological_process; C:cellular_component; C:microtubule	IPR001680; IPR005108; IPR015943; IPR017986; IPR018249; PTHR13720 (PANTHER)
Cmo_contig_8244	2055	geranylgeranyl reductase	0	EC:1.3.1.0	11	P:oxidation-reduction process; P:photosynthesis, light reaction; F:oxidoreductase activity, acting on the CH-CH group of donors, NAD or NADP as acceptor; P:chlorophyll biosynthetic process; C:chloroplast envelope; F:protein binding; C:chloroplast thylakoid membrane; F:nucleotide binding; P:cysteine biosynthetic process; P:regulation of protein dephosphorylation; F:geranylgeranyl reductase activity	IPR003042; IPR010253; IPR011774; IPR011777; IPR023753; G3DSA:3.30.9.10 (GENE3D), G3DSA:3.50.50.60 (GENE3D), PTHR10617 (PANTHER), PTHR10617:SF9 (PANTHER), SignalP-NN(euk) (SIGNALP), SSF51905 (SUPERFAMILY), SSF54373 (SUPERFAMILY)
Cmo_contig_8216	2598	helicase-like transcription factor	0		5	P:transcription, DNA-dependent; F:hydrolase activity; C:intracellular organelle part; F:binding; C:nucleus	IPR000330; IPR001650; IPR001841; IPR013083; IPR014001; IPR017907; G3DSA:3.40.50.300 (GENE3D), PTHR10799 (PANTHER), PTHR10799:SF246 (PANTHER), PF13923 (PFAM), SSF52540 (SUPERFAMILY), SSF57850 (SUPERFAMILY)
Cmo_contig_820	2033	ubiquitin-protein pub59	0		1	F:catalytic activity
Cmo_contig_8153	2854	exostosin-like glycosyltransferase	0		3	F:transferase activity; C:membrane; F:nucleotide binding
Cmo_contig_815	2506	adenine nucleotide translocase	0		6	F:protein binding; P:transport; F:transporter activity; C:plastid; F:nucleotide binding; C:cell	IPR004667; PTHR31187 (PANTHER), PTHR31187:SF0 (PANTHER), tmhmm (TMHMM)
Cmo_contig_8148	2754	uncharacterized aarf domain-containing protein kinase chloroplastic-like	0		7	P:protein phosphorylation; F:protein kinase activity; C:mitochondrion; P:response to photooxidative stress; P:chlorophyll catabolic process; F:ATP binding; C:plastoglobule	IPR000719; IPR004147; IPR011009; G3DSA:3.90.1200.10 (GENE3D), PTHR10566 (PANTHER), PTHR10566:SF28 (PANTHER)
Cmo_contig_8139	1442	dna topoisomerase 6 subunit a-like	0	EC:5.99.1.3	8	P:epidermal cell fate specification; C:plastid; F:identical protein binding; F:ATP binding; F:DNA topoisomerase (ATP-hydrolyzing) activity; C:chromosome; P:DNA topological change; C:nucleus	IPR002815; IPR004085; IPR011991; IPR013049; G3DSA:3.40.1360.10 (GENE3D)
Cmo_contig_810	2689	abc transporter	0	EC:3.6.1.3	5	P:nucleobase-containing compound metabolic process; P:catabolic process; F:nucleotide binding; F:hydrolase activity; F:transporter activity; P:transport
Cmo_contig_809	1496	udp-d-glucuronic acid decarboxylase	0	EC:2.7.11.0	5	F:nucleotide binding; P:cellular protein modification process; F:protein kinase activity; F:binding;	IPR001509; IPR016040; G3DSA:3.90.25.10 (GENE3D), PTHR10366 (PANTHER), PTHR10366:SF35 (PANTHER), SSF51735 (SUPERFAMILY)
Cmo_contig_8083	1527	1-deoxy-d-xylulose 5-phosphate reductoisomerase	0	EC:1.1.1.267	9	P:oxidation-reduction process; F:metal ion binding; P:isopentenyl diphosphate biosynthetic process, mevalonate-independent pathway; F:1-deoxy-D-xylulose-5-phosphate reductoisomerase activity; F:NADPH binding; C:chloroplast stroma; F:isomerase activity; P:response to cadmium ion; P:steroid biosynthetic process	IPR003821; IPR013512; IPR013644; IPR016040; PTHR30525 (PANTHER), PTHR30525:SF0 (PANTHER), PF13288 (PFAM), SSF51735 (SUPERFAMILY), SSF55347 (SUPERFAMILY), SSF69055 (SUPERFAMILY)
Cmo_contig_808	2058	pyruvate dehydrogenase kinase	0	EC:2.7.11.2	9	F:kinase activity; F:signal transducer activity; P:signal transduction; C:mitochondrion; P:cellular protein modification process; F:nucleotide binding; F:protein kinase activity; C:cytoplasm; C:protein complex
Cmo_contig_8058	1601	dual-specificity tyrosine regulated protein kinase 1	0	EC:2.7.11.0	4	F:ATP binding; P:protein phosphorylation; F:protein serine/threonine kinase activity; P:serine family amino acid metabolic process	IPR000719; IPR002290; IPR008271; IPR011009; IPR017441; IPR020635; G3DSA:1.10.510.10 (GENE3D), G3DSA:3.30.200.20 (GENE3D), PTHR24058 (PANTHER), PTHR24058:SF22 (PANTHER)
Cmo_contig_8056	5267	arginine biosynthesis bifunctional protein	0	EC:2.3.1.35; EC:2.3.1.1; EC:3.6.1.3	10	F:glutamate N-acetyltransferase activity; P:transport; P:arginine biosynthetic process; P:pyrimidine ribonucleotide biosynthetic process; F:acetyl-CoA:L-glutamate N-acetyltransferase activity; F:ATPase activity; F:nucleotide binding; C:chloroplast stroma; P:acyl-carrier-protein biosynthetic process; P:urea cycle intermediate metabolic process	IPR001140; IPR003439; IPR003593; IPR011527; IPR017871; IPR017940; G3DSA:1.20.1560.10 (GENE3D), G3DSA:3.40.50.300 (GENE3D), PTHR24221 (PANTHER), SignalP-NN(euk) (SIGNALP), tmhmm (TMHMM), SSF52540 (SUPERFAMILY)
Cmo_contig_8055	1673	mitochondrial processing peptidase	0	EC:3.4.24.0	18	C:vacuolar membrane; P:response to misfolded protein; P:pentose-phosphate shunt; P:photorespiration; F:zinc ion binding; C:mitochondrial intermembrane space; C:mitochondrial matrix; P:response to salt stress; P:proteasome core complex assembly; C:chloroplast; C:cell wall; C:nucleolus; P:ubiquitin-dependent protein catabolic process; C:mitochondrial outer membrane; F:metalloendopeptidase activity;…	IPR007863; IPR011237; IPR011249; IPR011765; PTHR11851 (PANTHER), PTHR11851:SF58 (PANTHER), SignalP-NN(euk) (SIGNALP)
Cmo_contig_8042	1515	isocitrate dehydrogenase	0	EC:1.1.1.41	17	P:proteasomal ubiquitin-dependent protein catabolic process; F:NAD binding; P:response to glucose stimulus; P:proteasome assembly; P:root hair elongation; P:response to sucrose stimulus; F:zinc ion binding; P:response to fructose stimulus; C:mitochondrion; P:response to cytokinin stimulus; P:response to misfolded protein; F:isocitrate dehydrogenase (NAD+) activity; P:tricarboxylic acid cycle; F:A…	IPR001804; IPR004434; IPR019818; IPR024084; SignalP-NN(euk) (SIGNALP), SSF53659 (SUPERFAMILY)
Cmo_contig_804	2817	phosphate acetyltransferase	0		2	F:transferase activity; P:biosynthetic process	IPR002505; IPR004614; IPR010766; G3DSA:3.40.1390.20 (GENE3D), G3DSA:3.40.50.300 (GENE3D), PTHR23406 (PANTHER), PTHR23406:SF3 (PANTHER), PF13500 (PFAM), SignalP-NN(euk) (SIGNALP), tmhmm (TMHMM), SSF52540 (SUPERFAMILY), SSF53659 (SUPERFAMILY)
Cmo_contig_8029	1599	rna polymerase ii second largest subunit	0	EC:2.7.7.6	14	F:DNA-directed RNA polymerase activity; C:cytosol; F:metal ion binding; C:plasmodesma; C:DNA-directed RNA polymerase II, core complex; F:DNA binding; P:nuclear-transcribed mRNA catabolic process; F:ribonucleoside binding; P:RNA splicing, via endonucleolytic cleavage and ligation; P:embryo development ending in seed dormancy; P:transcription from RNA polymerase II promoter; C:nucleolus; P:purine n…	IPR007642; IPR007644; IPR015712; G3DSA:3.90.1100.10 (GENE3D), PTHR20856:SF7 (PANTHER), SSF64484 (SUPERFAMILY)
Cmo_contig_8017	1772	c transferase	0		2	F:transferase activity, transferring glycosyl groups; P:GPI anchor biosynthetic process
Cmo_contig_7999	1416	succinyl- ligase	0	EC:6.2.1.5; EC:6.2.1.4	19	F:copper ion binding; P:ubiquitin-dependent protein catabolic process; P:succinate metabolic process; C:mitochondrion; P:response to salt stress; P:response to misfolded protein; P:succinyl-CoA metabolic process; P:methylglyoxal catabolic process to D-lactate; P:proteasome core complex assembly; F:succinate-CoA ligase (ADP-forming) activity; F:ATP binding; P:glycolysis; P:gluconeogenesis; P:photo…	IPR005809; IPR005811; IPR011761; IPR013650; IPR013815; IPR013816; IPR016102; IPR017866; PTHR11815:SF0 (PANTHER), SSF56059 (SUPERFAMILY)
Cmo_contig_7966	1733	translocation protein sec63	0		7	C:integral to endoplasmic reticulum membrane; C:Golgi apparatus; C:plasma membrane; F:protein binding; P:response to stress; P:cellular process; C:mitochondrion	IPR001623; IPR003095; IPR004179; G3DSA:1.10.150.20 (GENE3D), G3DSA:1.10.3380.10 (GENE3D), G3DSA:2.60.40.150 (GENE3D), PTHR24075 (PANTHER), SignalP-NN(euk) (SIGNALP), tmhmm (TMHMM)
Cmo_contig_7954	1889	hypothetical protein VOLCADRAFT_69446	0		6	P:nuclear-transcribed mRNA catabolic process, nonsense-mediated decay; P:endoplasmic reticulum organization; P:secondary cell wall biogenesis; P:protein export from nucleus; C:nucleus; C:cytosol	IPR007064; PTHR12746 (PANTHER), PTHR12746:SF0 (PANTHER)
Cmo_contig_7949	2940	choline transporter like family	0		7	C:integral to membrane; C:membrane; P:positive regulation of I-kappaB kinase/NF-kappaB cascade; F:signal transducer activity; P:transport; F:molecular_function; P:biological_process
Cmo_contig_7936	1535	glutamine amidotransferase cyclase	0	EC:4.1.3.0	7	P:pyrimidine ribonucleotide biosynthetic process; F:oxo-acid-lyase activity; P:glutamine metabolic process; F:imidazoleglycerol-phosphate synthase activity; P:histidine biosynthetic process; C:chloroplast stroma; C:imidazoleglycerol-phosphate synthase complex	IPR006062; IPR010139; IPR011060; IPR013785; IPR017926; G3DSA:3.40.50.880 (GENE3D), PTHR21235 (PANTHER), PTHR21235:SF2 (PANTHER), SSF52317 (SUPERFAMILY)
Cmo_contig_791	1789	adenylosuccinate synthase	0	EC:6.3.4.4	8	F:catalytic activity; P:biosynthetic process; P:nucleobase-containing compound metabolic process; F:nucleotide binding; F:binding; C:plastid;	IPR001114; IPR018220; G3DSA:1.10.300.10 (GENE3D), G3DSA:3.40.440.10 (GENE3D), G3DSA:3.90.170.10 (GENE3D), SSF52540 (SUPERFAMILY)
Cmo_contig_7867	1960	flagellar associated protein	0		4	F:exonuclease activity; C:flagellum; F:nucleic acid binding; F:transferase activity, transferring phosphorus-containing groups	IPR025252; PTHR21683 (PANTHER)
Cmo_contig_7861	1748	soluble starch synthase	0	EC:2.4.1.21	5	F:starch synthase activity; P:starch metabolic process; P:glucan biosynthetic process; C:chloroplast; P:sucrose metabolic process	IPR001296; IPR011835; IPR013534; PTHR12526 (PANTHER), PTHR12526:SF17 (PANTHER), SSF53756 (SUPERFAMILY)
Cmo_contig_7850	2257	transmembrane clptm1 family protein	0		3	C:membrane; C:endoplasmic reticulum; C:mitochondrion
Cmo_contig_781	2119	hypothetical protein VOLCADRAFT_84159	0		5	C:cytoplasm; C:nuclear envelope; C:protein complex; P:protein transport; F:binding; F:transporter activity
Cmo_contig_778	3058	starch phosphorylase	0	EC:2.4.1.1	3	F:binding; P:carbohydrate metabolic process; F:transferase activity	IPR000811; IPR011833; G3DSA:3.40.50.2000 (GENE3D), PTHR11468:SF0 (PANTHER), SSF53756 (SUPERFAMILY)
Cmo_contig_7767	2238	hypothetical protein CHLREDRAFT_192990	0		2	F:zinc ion binding; C:intracellular	IPR018553; PTHR31560 (PANTHER), PTHR31560:SF0 (PANTHER)
Cmo_contig_775	3928	hypothetical protein VOLCADRAFT_91088	0		2	F:kinase activity; P:metabolic process
Cmo_contig_774	2698	translocase of chloroplast chloroplastic-like	0		1	C:cytoplasm	IPR006703; G3DSA:3.40.50.300 (GENE3D), PTHR10903 (PANTHER), PTHR10903:SF23 (PANTHER), SSF52540 (SUPERFAMILY)
Cmo_contig_7734	2055	lycopene epsilon cyclase	0		3	P:carotenoid biosynthetic process; F:oxidoreductase activity, acting on paired donors, with incorporation or reduction of molecular oxygen; P:oxidation-reduction process
Cmo_contig_773	3953	glycine dehydrogenase	0	EC:1.4.4.2	10	C:cytoplasm; C:protein complex; P:metabolic process; F:catalytic activity; P:catabolic process; ; C:mitochondrion; C:plastid; F:nucleotide binding; F:binding	IPR003437; IPR015421; IPR015424; IPR020580; IPR020581; PTHR11773:SF0 (PANTHER)
Cmo_contig_7727	1409	26S proteasome regulatory complex	0		1	C:proteasome complex	IPR000717; PTHR10539 (PANTHER), SSF46785 (SUPERFAMILY)
Cmo_contig_7710	1619	flagellar associated protein	0		1	C:flagellum	IPR008962; PTHR10270 (PANTHER), PTHR10270:SF140 (PANTHER)
Cmo_contig_7672	2486	peptidylglycine alpha-amidating monooxygenase	0	EC:1.14.17.0	13	F:transition metal ion binding; P:cellular macromolecule metabolic process; C:neuron projection; F:protein binding; C:membrane; C:intracellular membrane-bounded organelle; P:regulation of cytoskeleton organization; P:peptide metabolic process; P:motor axon guidance; P:regulation of protein localization; C:cytoplasmic vesicle; P:primary metabolic process; F:oxidoreductase activity, acting on paire…	IPR000323; IPR000720; IPR001258; IPR008977; IPR011042; IPR013017; IPR014784; PTHR10680 (PANTHER), PTHR10680:SF11 (PANTHER), PF03712 (PFAM), SignalP-NN(euk) (SIGNALP), tmhmm (TMHMM), SSF101898 (SUPERFAMILY)
Cmo_contig_7666	1718	clathrin heavy chain	0		8	P:vesicle-mediated transport; C:clathrin coat of coated pit; C:clathrin coat of trans-Golgi network vesicle; F:oxidoreductase activity; P:intracellular protein transport; F:structural molecule activity; C:chloroplast; C:vacuole	IPR001473; IPR015348; IPR016024; IPR016025; PTHR10292 (PANTHER), PTHR10292:SF1 (PANTHER), PF13838 (PFAM)
Cmo_contig_76	5030	aldehyde-alcohol dehydrogenase	0	EC:3.6.1.15; EC:1.2.1.10; EC:1.1.1.1	9	F:hydrolase activity; F:binding; F:catalytic activity; F:nucleotide binding; P:metabolic process	IPR001670; IPR015590; IPR016161; IPR016162; IPR016163; IPR018211; G3DSA:1.20.1090.10 (GENE3D), G3DSA:3.40.50.1970 (GENE3D), PTHR11496 (PANTHER), PTHR11496:SF46 (PANTHER), SSF56796 (SUPERFAMILY)
Cmo_contig_7599	1906	subunit of retromer complex	0		3	P:retrograde transport, endosome to Golgi; C:cell part; P:intracellular protein transport	IPR005378
Cmo_contig_7591	3439	isoleucyl-trna synthetase	0		4	F:metal ion binding; F:nucleotide binding; F:aminoacyl-tRNA ligase activity; P:tRNA aminoacylation for protein translation
Cmo_contig_7590	2497	hypothetical protein VOLCADRAFT_69703	0		3	F:nucleic acid binding; F:ATP binding; F:ATP-dependent helicase activity	IPR000629; IPR001650; IPR011545; IPR014001; IPR014014; G3DSA:3.40.50.300 (GENE3D), PTHR24031 (PANTHER), PTHR24031:SF1 (PANTHER), SSF52540 (SUPERFAMILY)
Cmo_contig_7579	2786	flagellar associated protein	0		9	P:proteolysis; F:calcium-dependent cysteine-type endopeptidase activity; C:intracellular; C:flagellum; F:peptidase activity; P:cell fate specification; C:plasma membrane; F:hydrolase activity; C:membrane	IPR001300; IPR022682; IPR022683; IPR022684; G3DSA:2.60.120.380 (GENE3D), G3DSA:3.90.70.10 (GENE3D), PTHR10183 (PANTHER), PTHR10183:SF154 (PANTHER), SignalP-NN(euk) (SIGNALP), SSF54001 (SUPERFAMILY)
Cmo_contig_7565	2074	adenylosuccinate lyase	0	EC:4.3.2.2	6	P:IMP biosynthetic process; F:N6-(1,2-dicarboxyethyl)AMP AMP-lyase (fumarate-forming) activity; F:(S)-2-(5-amino-1-(5-phospho-D-ribosyl)imidazole-4-carboxamido)succinate AMP-lyase (fumarate-forming) activity; P:purine nucleobase metabolic process; P:alanine metabolic process; P:aspartate metabolic process
Cmo_contig_7561	2508	alg2-interacting protein x	0		2	C:plasmodesma; C:cytosol	IPR004328; IPR025304; G3DSA:1.20.120.560 (GENE3D), G3DSA:1.20.140.50 (GENE3D), PTHR23030 (PANTHER), PTHR23030:SF13 (PANTHER)
Cmo_contig_7545	2176	udp-sugar pyrophosphorylase	0	EC:2.7.7.11; EC:2.7.7.10; EC:2.7.7.44; EC:2.7.7.9	16	P:pollen development; F:UTP:arabinose-1-phosphate uridylyltransferase activity; P:UDP-glucuronate metabolic process; P:response to cadmium ion; F:UTP:xylose-1-phosphate uridylyltransferase activity; F:UTP:galactose-1-phosphate uridylyltransferase activity; F:glucuronate-1-phosphate uridylyltransferase activity; P:UDP-D-galactose metabolic process; P:UDP-L-arabinose metabolic process; P:UDP-glucos…	IPR002618; G3DSA:3.90.550.10 (GENE3D), PTHR11952:SF2 (PANTHER), SSF53448 (SUPERFAMILY)
Cmo_contig_7543	4231	chromosome 20 open reading frame 26	0		3	C:flagellum; P:oxidation-reduction process; F:oxidoreductase activity	IPR016181; G3DSA:3.50.50.60 (GENE3D), PTHR21178 (PANTHER), PTHR21178:SF8 (PANTHER), SSF51905 (SUPERFAMILY)
Cmo_contig_7532	1432	dna replication factor c complex subunit 5	0	EC:2.7.7.0; EC:3.6.1.15	7	F:nucleotidyltransferase activity; F:nucleoside-triphosphatase activity; P:negative regulation of defense response; P:DNA replication; F:DNA binding; F:ATP binding; C:DNA replication factor C complex	IPR003593; IPR003959; IPR008921; IPR013748; G3DSA:1.10.8.60 (GENE3D), G3DSA:1.20.272.10 (GENE3D), G3DSA:3.40.50.300 (GENE3D), PTHR11669 (PANTHER), SSF52540 (SUPERFAMILY)
Cmo_contig_7530	1836	spindle assembly abnormal protein 6 homolog	0		2	F:identical protein binding; P:cellular process	PTHR18937 (PANTHER), PTHR18937:SF103 (PANTHER)
Cmo_contig_7515	2743	chlorophyll a oxygenase	0	EC:1.13.12.14	10	P:oxidation-reduction process; F:2 iron, 2 sulfur cluster binding; F:7-hydroxy-chlorophyllide a oxygenase activity; F:chlorophyllide a oxygenase activity; F:chlorophyllide a oxygenase [overall] activity; P:chlorophyll biosynthetic process; F:oxidoreductase activity, acting on paired donors, with incorporation or reduction of molecular oxygen; C:chloroplast inner membrane; C:chloroplast thylakoid …	IPR013626; IPR017941; PTHR21266 (PANTHER), PTHR21266:SF19 (PANTHER), SSF55961 (SUPERFAMILY)
Cmo_contig_7509	1091	cytochrome oxidase subunit 1	0	EC:1.9.3.1	12	F:copper ion binding; F:cytochrome-c oxidase activity; C:integral to membrane; C:mitochondrial inner membrane; F:electron carrier activity; P:aerobic respiration; F:heme binding; C:plasma membrane; P:mitochondrial electron transport, cytochrome c to oxygen; P:proton transport; C:respiratory chain complex IV; P:electron transport	IPR000883; IPR023615; IPR023616; PTHR10422:SF6 (PANTHER), SignalP-NN(euk) (SIGNALP), tmhmm (TMHMM)
Cmo_contig_7501	3423	alpha- -glucosidase	0		1	F:catalytic activity	IPR004193; IPR005323; IPR006047; IPR006589; IPR011839; IPR013781; IPR013783; IPR014756; IPR015902; IPR017853; IPR024561; PTHR10357:SF22 (PANTHER)
Cmo_contig_7495	2451	Predicted unusual protein kinase (ISS)	0		2	C:plastid; F:transferase activity, transferring phosphorus-containing groups	IPR000719; IPR004147; IPR011009; G3DSA:3.90.1200.10 (GENE3D), PTHR10566 (PANTHER), PTHR10566:SF10 (PANTHER)
Cmo_contig_749	2082	dead-box atp-dependent rna helicase 14	0		4	F:hydrolase activity; F:nucleic acid binding; P:nucleobase-containing compound metabolic process; P:catabolic process; F:nucleotide binding	IPR000629; IPR001202; IPR001650; IPR011545; IPR014001; IPR014014; G3DSA:3.40.50.300 (GENE3D), PTHR24031 (PANTHER), PTHR24031:SF1 (PANTHER), SSF52540 (SUPERFAMILY)
Cmo_contig_7485	1668	ap-2 complex subunit mu-1	0		6	C:clathrin vesicle coat; P:vesicle-mediated transport; P:intracellular protein transport; C:cytosol; C:clathrin adaptor complex; C:clathrin coat of coated pit
Cmo_contig_7456	1030	dna topoisomerase iii	0	EC:5.99.1.2	6	P:DNA unwinding involved in replication; F:DNA topoisomerase type I activity; P:photoperiodism, flowering; C:chromosome; P:DNA topological change; C:plastid	IPR000380; IPR003602; IPR013497; IPR013824; IPR013825; IPR013826; IPR023405; PTHR11390:SF17 (PANTHER)
Cmo_contig_7453	3240	chromatin-remodeling protein 11	0		13	C:cytosol; P:cell growth; P:ATP-dependent chromatin remodeling; P:embryo sac development; C:chromatin remodeling complex; F:DNA binding; F:ATP binding; F:nucleosome binding; F:helicase activity; P:gravitropism; F:DNA-dependent ATPase activity; P:positive regulation of cell proliferation; C:chromatin	IPR000330; IPR001005; IPR001650; IPR009057; IPR014001; IPR015194; IPR015195; IPR017884; G3DSA:3.40.50.300 (GENE3D), PTHR10799 (PANTHER), PTHR10799:SF73 (PANTHER), SSF52540 (SUPERFAMILY)
Cmo_contig_7451	1987	gtp-binding protein	0		7	P:translation; F:nucleic acid binding; P:GTP catabolic process; F:GTPase activity; C:chloroplast; F:GTP binding; C:plasma membrane	IPR000640; IPR000795; IPR004161; IPR005225; IPR006297; IPR009000; IPR009022; IPR013842; G3DSA:2.40.30.10 (GENE3D), G3DSA:3.30.70.870 (GENE3D), G3DSA:3.40.50.300 (GENE3D), PTHR23115 (PANTHER), SSF52540 (SUPERFAMILY)
Cmo_contig_745	1478	plastid FeFe-hydrogenase precursor, HydA1	0		3	F:binding; F:catalytic activity; P:metabolic process	IPR003149; IPR004108; IPR009016; G3DSA:3.40.50.1780 (GENE3D), PTHR11615 (PANTHER), PTHR11615:SF6 (PANTHER)
Cmo_contig_7429	1529	cytosolic purine 5-	0	EC:3.1.3.5	2	C:chloroplast stroma; F:5'-nucleotidase activity	IPR008380; IPR023214; PTHR12103:SF1 (PANTHER)
Cmo_contig_7422	3749	exostosin-like glycosyltransferase	0		10	P:response to nematode; C:Golgi apparatus; C:cytoplasmic membrane-bounded vesicle; P:nitrate transport; P:transmembrane transport; F:inorganic phosphate transmembrane transporter activity; C:integral to membrane; F:carbohydrate transmembrane transporter activity; P:phosphate ion transport; P:carbohydrate transport	IPR000742; IPR004263; IPR006210; IPR013032; G3DSA:2.170.300.10 (GENE3D), PTHR11062 (PANTHER), PTHR11062:SF13 (PANTHER), SignalP-NN(euk) (SIGNALP), SSF57196 (SUPERFAMILY)
Cmo_contig_74	1603	serine/threonine kinase	0	EC:2.7.11.0; EC:2.4.1.227	10	P:cellular protein modification process; F:protein kinase activity; F:transferase activity; P:nucleobase-containing compound metabolic process; P:biosynthetic process; P:carbohydrate metabolic process; F:nucleotide binding; F:carbohydrate binding; P:lipid metabolic process; C:plasma membrane;	IPR000719; IPR002290; IPR008271; IPR011009; IPR017441; IPR020635; G3DSA:1.10.510.10 (GENE3D), G3DSA:3.30.200.20 (GENE3D), PTHR11909 (PANTHER), PTHR11909:SF18 (PANTHER), SignalP-NN(euk) (SIGNALP)
Cmo_contig_7386	1698	26s proteasome regulatory subunit n5	0		20	P:G2 phase of mitotic cell cycle; P:response to misfolded protein; P:photorespiration; P:gluconeogenesis; P:fatty acid beta-oxidation; P:proteasomal ubiquitin-dependent protein catabolic process; P:embryo development ending in seed dormancy; P:response to salt stress; P:toxin catabolic process; P:proteasome core complex assembly; P:regulation of unidimensional cell growth; P:cullin deneddylation;…	IPR000717; IPR011991; PTHR10855 (PANTHER), PTHR10855:SF1 (PANTHER), SSF46785 (SUPERFAMILY)
Cmo_contig_7380	1812	sphingosine-1-phosphate lyase	0	EC:4.1.1.0	12	P:proteasomal ubiquitin-dependent protein catabolic process; P:response to misfolded protein; P:proteasome core complex assembly; P:cellular amino acid metabolic process; P:fatty acid beta-oxidation; P:ER to Golgi vesicle-mediated transport; P:sphingolipid catabolic process; F:pyridoxal phosphate binding; P:toxin catabolic process; F:carboxy-lyase activity; C:membrane; C:endoplasmic reticulum	IPR002129; IPR015421; IPR015422; IPR015424; PTHR11999 (PANTHER), PTHR11999:SF5 (PANTHER), tmhmm (TMHMM)
Cmo_contig_7344	4040	valyl trna synthetase	0	EC:6.1.1.9	12	C:cytosol; F:valine-tRNA ligase activity; F:aminoacyl-tRNA editing activity; P:valyl-tRNA aminoacylation; C:mitochondrion; P:regulation of translational fidelity; F:ATP binding; C:chloroplast; P:embryo development ending in seed dormancy; P:isoleucine biosynthetic process; P:leucine biosynthetic process; P:valine biosynthetic process	IPR001412; IPR002300; IPR002303; IPR004046; IPR009008; IPR009080; IPR010987; IPR013155; IPR014729; IPR017933; G3DSA:1.10.730.10 (GENE3D), PTHR11946 (PANTHER), SSF52374 (SUPERFAMILY)
Cmo_contig_733	2196	intraflagellar transport protein 74 homolog	0		2	C:organelle; C:intracellular; C:protein complex
Cmo_contig_732	2966	zeaxanthin epoxidase	0	EC:1.14.13.90	7	P:generation of precursor metabolites and energy; P:response to endogenous stimulus; P:metabolic process; P:biosynthetic process; P:lipid metabolic process; P:secondary metabolic process; F:catalytic activity; C:plastid; C:cell
Cmo_contig_7316	1347	eukaryotic initiation factor	0		6	P:response to cadmium ion; F:translation initiation factor activity; P:response to salt stress; C:CUL4-RING ubiquitin ligase complex; C:ribosome; P:regulation of translational initiation	SignalP-NN(euk) (SIGNALP)
Cmo_contig_7306	2949	diacylglyceryl- -trimethylhomoserine synthesis protein	0		2	F:methyltransferase activity; P:methylation	IPR021829; G3DSA:3.40.50.150 (GENE3D), PTHR10108 (PANTHER), PTHR10108:SF355 (PANTHER), PF13489 (PFAM), SSF53335 (SUPERFAMILY)
Cmo_contig_7304	2659	meckelin isoform 2	0		6	C:cell projection part; C:intracellular organelle part; F:protein binding; C:membrane part; C:cytoplasmic part; P:cellular component organization at cellular level	IPR019170; PTHR21274 (PANTHER), PTHR21274:SF0 (PANTHER), tmhmm (TMHMM)
Cmo_contig_73	1953	catalase	0	EC:1.11.1.6	25	P:transport; P:response to abiotic stimulus; P:response to stress; P:catabolic process; P:metabolic process; C:peroxisome; C:mitochondrion; P:cell death; F:binding; P:regulation of biological process; P:cellular homeostasis; F:catalytic activity; F:antioxidant activity; F:transporter activity; C:vacuole; F:protein binding; P:response to external stimulus; P:cell communication; C:plastid; C:riboso…
Cmo_contig_7250	1283	ornithine carbamoyltransferase	0	EC:2.1.3.3	13	F:ornithine carbamoyltransferase activity; P:regulation of transcription, DNA-dependent; F:DNA binding; P:cellular amino acid biosynthetic process; P:ornithine metabolic process; F:sequence-specific DNA binding transcription factor activity; C:chloroplast stroma; F:amino acid binding; P:arginine metabolic process; P:proline metabolic process; C:ornithine carbamoyltransferase complex; C:transcript…	IPR002292; IPR006130; IPR006131; IPR006132; G3DSA:3.40.50.1370 (GENE3D), PTHR11405 (PANTHER), PTHR11405:SF1 (PANTHER)
Cmo_contig_7246	1752	aspartate aminotransferase	0	EC:2.6.1.1	26	F:L-aspartate:2-oxoglutarate aminotransferase activity; F:zinc ion binding; P:pyrimidine ribonucleotide biosynthetic process; P:glucose catabolic process; C:cytosol; F:L-phenylalanine:2-oxoglutarate aminotransferase activity; P:regulation of ARF GTPase activity; F:pyridoxal phosphate binding; F:DNA binding; P:response to cadmium ion; F:copper ion binding; C:nucleus; F:ARF GTPase activator activit…	IPR000796; IPR004838; IPR004839; IPR015421; IPR015424; PTHR11879:SF0 (PANTHER)
Cmo_contig_7243	1370	Kif6 type kinesin-like protein	0		6	P:microtubule-based movement; F:ATP binding; P:spermatid development; C:male germ cell nucleus; F:microtubule motor activity; C:microtubule	IPR001752; IPR019821; PTHR24115 (PANTHER), PTHR24115:SF194 (PANTHER), SSF52540 (SUPERFAMILY)
Cmo_contig_7238	2855	abc-1-like kinase	0	EC:6.3.2.0	4	F:acid-amino acid ligase activity; F:ATP binding; C:chloroplast; F:transferase activity, transferring phosphorus-containing groups	IPR004147; IPR011009; G3DSA:3.90.1200.10 (GENE3D), PTHR10566 (PANTHER), PTHR10566:SF26 (PANTHER), tmhmm (TMHMM)
Cmo_contig_7224	1872	hypothetical protein VOLCADRAFT_103235	0		11	F:nucleic acid binding; P:response to cold; F:ATP-dependent helicase activity; P:response to heat; F:RNA-dependent ATPase activity; F:ATP binding; P:response to abscisic acid stimulus; C:nuclear envelope; C:cytoplasm; P:poly(A)+ mRNA export from nucleus; C:plasma membrane	IPR001650; IPR011545; IPR014001; IPR014014; G3DSA:3.40.50.300 (GENE3D), PTHR24031 (PANTHER), PTHR24031:SF58 (PANTHER), SSF52540 (SUPERFAMILY)
Cmo_contig_715	1777	phosphoglycerate kinase	0	EC:2.7.2.3	18	P:biosynthetic process; P:carbohydrate metabolic process; C:cell wall; F:kinase activity; C:mitochondrion; P:response to stress; P:response to abiotic stimulus; C:plastid; C:thylakoid; F:nucleotide binding; P:generation of precursor metabolites and energy; P:catabolic process; P:metabolic process; P:biological_process; C:cell; C:nucleus; C:extracellular region
Cmo_contig_7134	3329	morn repeat protein 1	0		1	C:nucleomorph	IPR003409; G3DSA:2.20.110.10 (GENE3D), PTHR23084 (PANTHER), PTHR23084:SF27 (PANTHER), SSF82185 (SUPERFAMILY)
Cmo_contig_7130	1573	histone acetyltransferase	0	EC:4.99.1.4	12	P:response to oxidative stress; P:siroheme biosynthetic process; F:iron-sulfur cluster binding; P:DNA mediated transformation; F:metal ion binding; P:organ growth; F:N-acetyltransferase activity; P:cobalamin biosynthetic process; C:chloroplast; P:cell proliferation; F:sirohydrochlorin ferrochelatase activity; P:acyl-carrier-protein biosynthetic process	IPR005910; IPR006638; IPR007197; IPR023404; PTHR11135 (PANTHER), PTHR11135:SF0 (PANTHER), SSF102114 (SUPERFAMILY)
Cmo_contig_713	1900	26s proteasome regulatory subunit	0		5	P:metabolic process; P:regulation of biological process; C:plasma membrane; F:protein binding; P:protein metabolic process; P:catabolic process; C:intracellular; C:protein complex	IPR000717; IPR011991; IPR013143; IPR013586; PTHR10758 (PANTHER), PTHR10758:SF2 (PANTHER), SSF46785 (SUPERFAMILY)
Cmo_contig_712	1475	phosphoribulokinase	0	EC:2.7.1.19	7	P:biosynthetic process; P:carbohydrate metabolic process; F:kinase activity; F:nucleic acid binding; P:metabolic process; F:nucleotide binding; C:plastid
Cmo_contig_7099	2055	oxidoreductase-like protein	0		7	P:mRNA modification; P:oxidation-reduction process; P:thiamine-containing compound metabolic process; P:stomatal complex morphogenesis; C:mitochondrion; C:chloroplast envelope; F:oxidoreductase activity	IPR001613; IPR002937; G3DSA:3.50.50.60 (GENE3D), PTHR10668 (PANTHER), PTHR10668:SF51 (PANTHER), SSF51905 (SUPERFAMILY)
Cmo_contig_709	2239	heat shock protein 70b	0	EC:1.3.1.74	7	P:protein metabolic process; P:response to stress; F:nucleotide binding; F:protein binding; C:plastid; P:metabolic process; F:catalytic activity	IPR012725; IPR013126; IPR018181; G3DSA:1.20.1270.10 (GENE3D), G3DSA:2.60.34.10 (GENE3D), G3DSA:3.30.30.30 (GENE3D), G3DSA:3.30.420.40 (GENE3D), G3DSA:3.90.640.10 (GENE3D), PTHR19375 (PANTHER), PTHR19375:SF1 (PANTHER), SSF100920 (SUPERFAMILY), SSF100934 (SUPERFAMILY), SSF53067 (SUPERFAMILY)
Cmo_contig_7079	2383	lysyl-trna synthetase	0		12	C:mitochondrion; P:iron-sulfur cluster assembly; P:rRNA processing; P:thylakoid membrane organization; P:vegetative to reproductive phase transition of meristem; P:chloroplast organization; P:ovule development; F:ATP binding; F:aminoacyl-tRNA ligase activity; P:tRNA aminoacylation for protein translation; C:chloroplast; P:embryo development ending in seed dormancy	IPR002313; IPR004364; IPR004365; IPR006195; IPR012340; IPR016027; IPR018149; IPR018150; G3DSA:3.30.930.10 (GENE3D), SSF55681 (SUPERFAMILY)
Cmo_contig_7071	1207	required-for-cell-differentiation 1 protein	0				IPR007216; PTHR12262:SF0 (PANTHER)
Cmo_contig_7067	2338	atp-binding cassette transporter	0		8	F:nucleotide binding; C:integral to membrane; F:ATPase activity, coupled to transmembrane movement of substances; P:transmembrane transport; C:plasma membrane; P:auxin transport; P:response to auxin stimulus; P:multicellular organismal process	IPR001140; IPR003439; IPR003593; IPR011527; IPR017871; IPR017940; G3DSA:1.20.1560.10 (GENE3D), G3DSA:3.40.50.300 (GENE3D), PTHR24221 (PANTHER), PTHR24221:SF24 (PANTHER), tmhmm (TMHMM), SSF52540 (SUPERFAMILY)
Cmo_contig_7044	2694	predicted protein	0	EC:6.1.1.3	9	C:mitochondrion; P:threonyl-tRNA aminoacylation; F:threonine-tRNA ligase activity; F:ATP binding; C:chloroplast stroma; P:embryo development ending in seed dormancy; P:glycine metabolic process; P:L-serine metabolic process; P:threonine metabolic process	IPR002314; IPR002320; IPR004154; IPR006195; IPR012947; IPR018163; G3DSA:3.30.54.20 (GENE3D), G3DSA:3.30.930.10 (GENE3D), G3DSA:3.30.980.10 (GENE3D), PTHR11451 (PANTHER), PTHR11451:SF5 (PANTHER), SSF55681 (SUPERFAMILY)
Cmo_contig_7032	1710	trp protein for ciliary function	0		9	P:melanosome transport; P:pigment granule aggregation in cell center; P:heart looping; P:convergent extension; P:Kupffer's vesicle development; P:intracellular transport; P:neural crest cell migration; P:signal transduction; C:flagellum	IPR001440; IPR011990; IPR013026; IPR019734; PTHR23083 (PANTHER), PTHR23083:SF39 (PANTHER), PF13414 (PFAM), SSF48452 (SUPERFAMILY)
Cmo_contig_703	1226	glycosyltransferase family 5 protein	0	EC:2.4.1.21	4	P:generation of precursor metabolites and energy; P:biosynthetic process; P:carbohydrate metabolic process; F:transferase activity	IPR001296; IPR013534; PTHR12526 (PANTHER), PTHR12526:SF17 (PANTHER), SSF53756 (SUPERFAMILY)
Cmo_contig_7019	1873	nicotinate phosphoribosyltransferase	0	EC:2.4.2.11; EC:2.4.2.19; EC:2.4.2.12	7	F:nicotinate phosphoribosyltransferase activity; C:cytoplasm; F:nicotinate-nucleotide diphosphorylase (carboxylating) activity; F:nicotinamide phosphoribosyltransferase activity; P:NAD biosynthetic process; P:nicotinate nucleotide biosynthetic process; P:nicotinamide metabolic process	IPR002638; IPR015977; IPR016471; G3DSA:3.20.140.10 (GENE3D), PTHR11098 (PANTHER)
Cmo_contig_7013	3578	N-ethylmaleimide sensitive fusion protein	0	EC:3.6.1.3	4	C:vacuole; F:ATPase activity; P:ATP catabolic process; F:ATP binding	IPR003593; IPR003959; IPR003960; IPR009010; G3DSA:1.10.8.60 (GENE3D), G3DSA:3.10.330.10 (GENE3D), G3DSA:3.40.50.300 (GENE3D), PTHR23078 (PANTHER), PTHR23078:SF0 (PANTHER), SSF52540 (SUPERFAMILY), SSF54585 (SUPERFAMILY)
Cmo_contig_7010	1601	chorismate synthase	0	EC:4.2.3.5	8	P:shikimate biosynthetic process; C:nucleolus; P:chorismate biosynthetic process; F:chorismate synthase activity; C:chloroplast; P:tryptophan biosynthetic process; P:tyrosine biosynthetic process; P:L-phenylalanine biosynthetic process
Cmo_contig_6997	1642	hypothetical protein VOLCADRAFT_87158	0		11	P:carbohydrate metabolic process; P:catabolic process; P:transport; C:cytosol; C:plasma membrane; F:protein binding; C:protein complex; C:cytoplasm; P:protein transport; P:biosynthetic process; P:cellular protein modification process	IPR002553; IPR011989; IPR016024; PTHR22780 (PANTHER), PTHR22780:SF13 (PANTHER)
Cmo_contig_6993	2239	choline dehydrogenase	0	EC:1.1.99.1	4	F:nucleotide binding; P:metabolic process; F:catalytic activity;	SignalP-NN(euk) (SIGNALP)
Cmo_contig_6987	2172	transducin wd-40 repeat-containing protein	0		6	C:nucleolus; P:regulation of biological process; P:cell cycle; P:nucleobase-containing compound metabolic process; P:protein metabolic process; C:cytosol	IPR001680; IPR012953; IPR015943; IPR017986; IPR019775; PTHR17605 (PANTHER)
Cmo_contig_6983	1861	t-complex protein 1 subunit epsilon	0		6	P:protein metabolic process; C:plasma membrane; F:nucleotide binding; P:nucleobase-containing compound metabolic process; F:protein binding; C:cytosol	IPR002194; IPR002423; IPR012718; IPR017998; G3DSA:1.10.560.10 (GENE3D), G3DSA:3.30.260.10 (GENE3D), G3DSA:3.50.7.10 (GENE3D), SSF52029 (SUPERFAMILY), SSF54849 (SUPERFAMILY)
Cmo_contig_6981	1063	hypothetical protein VOLCADRAFT_66175	0	EC:2.7.7.6	14	F:transferase activity; P:reproduction; P:cell differentiation; P:multicellular organismal development; ; P:regulation of biological process; F:DNA binding; F:sequence-specific DNA binding transcription factor activity; F:binding; C:cell; C:nucleolus; P:nucleobase-containing compound metabolic process; C:nucleoplasm; C:protein complex	IPR007120; IPR007645; IPR007646; IPR007647; IPR015712; G3DSA:3.90.1100.10 (GENE3D), PTHR20856:SF8 (PANTHER), SSF64484 (SUPERFAMILY)
Cmo_contig_6974	1404	ham group protein	0	EC:2.3.1.48	16	F:transferase activity; ; P:regulation of biological process; P:biological_process; P:organelle organization; P:response to abiotic stimulus; P:anatomical structure morphogenesis; P:cellular component organization; P:cell differentiation; P:cell growth; P:multicellular organismal development; P:response to stress; P:DNA metabolic process; C:nucleoplasm; C:protein complex; P:biosynthetic process	IPR002717; IPR016181; IPR016197; IPR025995; G3DSA:2.30.30.270 (GENE3D), PTHR10615 (PANTHER)
Cmo_contig_6972	2985	hypothetical protein CHLREDRAFT_194276	0		3	F:molecular_function; P:biological_process; C:cellular_component
Cmo_contig_6951	2922	minichromosome maintenance protein 2	0		19	F:hydrolase activity; P:cell proliferation; P:regulation of biological process; P:biosynthetic process; P:DNA metabolic process; P:cell cycle; P:cellular protein modification process; P:organelle organization; P:anatomical structure morphogenesis; P:multicellular organismal development; P:growth; C:cytosol; P:metabolic process; P:regulation of gene expression, epigenetic; F:DNA binding; P:embryo …	IPR001208; IPR008045; IPR012340; IPR016027; IPR018525; G3DSA:3.30.1640.10 (GENE3D), G3DSA:3.40.50.300 (GENE3D), PTHR11630 (PANTHER), PTHR11630:SF44 (PANTHER), SSF52540 (SUPERFAMILY)
Cmo_contig_6931	1801	wd40 repeat-containing protein smu1	0		5	C:protein complex; C:intracellular; C:nucleus; F:nucleotide binding; P:nucleobase-containing compound metabolic process	IPR001680; IPR006594; IPR006595; IPR015943; IPR017986; IPR019775; IPR020472; PTHR22848 (PANTHER)
Cmo_contig_6929	3230	ribonucleoside-diphosphate reductase large subunit	0	EC:1.17.4.1	9	C:cytoplasm; C:protein complex; P:DNA metabolic process; P:biosynthetic process; P:nucleobase-containing compound metabolic process; P:biological_process; F:nucleotide binding; F:catalytic activity; P:metabolic process	IPR000788; IPR005144; IPR008926; IPR013346; IPR013509; G3DSA:3.20.70.20 (GENE3D), PTHR11573 (PANTHER), PTHR11573:SF6 (PANTHER), SSF51998 (SUPERFAMILY)
Cmo_contig_6918	1652	hypothetical protein CHLREDRAFT_112211	0	EC:6.1.1.21	18	P:multicellular organismal development; C:mitochondrion; ; P:regulation of biological process; P:nucleobase-containing compound metabolic process; P:translation; ; P:ion transport; F:DNA binding; F:nucleotide binding; F:sequence-specific DNA binding transcription factor activity; F:catalytic activity; C:plastid; P:response to external stimulus; P:cell communication; P:response to stress; C:nucleo…
Cmo_contig_6911	2642	mitochondrial type-ii nadh dehydrogenase	0		5	P:oxidation-reduction process; C:mitochondrion; C:intrinsic to mitochondrial inner membrane; F:oxidoreductase activity; F:flavin adenine dinucleotide binding	IPR001327; IPR013027; IPR023753; G3DSA:3.50.50.60 (GENE3D), PTHR22915 (PANTHER), PTHR22915:SF4 (PANTHER), SignalP-NN(euk) (SIGNALP), SSF51905 (SUPERFAMILY)
Cmo_contig_6906	3262	protein ilityhia	0		10	P:response to stress; P:response to biotic stimulus; P:biosynthetic process; P:carbohydrate metabolic process; P:protein metabolic process; P:catabolic process; P:cytoskeleton organization; C:cell; C:nucleus; C:cytosol	IPR011989; IPR016024; IPR021133; IPR026003; PTHR23346 (PANTHER), PTHR23346:SF7 (PANTHER), PF13646 (PFAM)
Cmo_contig_6902	2133	acyl- oxidase	0		14	P:biological_process; P:response to external stimulus; P:response to stress; P:response to biotic stimulus; P:lipid metabolic process; F:catalytic activity; P:regulation of biological process; P:cell death; C:peroxisome; P:multicellular organismal development; P:biosynthetic process; F:lipid binding; P:catabolic process; C:plasma membrane	IPR002655; IPR006090; IPR006091; IPR009075; IPR009100; IPR012258; IPR013786; PTHR10909 (PANTHER)
Cmo_contig_6901	2231	2-oxoglutarate malate translocator	0		7	F:transporter activity; P:response to biotic stimulus; C:plastid; P:transport; C:thylakoid; C:cell; P:ion transport	IPR001898; PTHR10283 (PANTHER), PTHR10283:SF13 (PANTHER), tmhmm (TMHMM)
Cmo_contig_6884	1948	serine hydroxymethyltransferase	0	EC:2.1.1.0; EC:2.1.2.1	10	P:multicellular organismal development; F:binding; ; P:biological_process; P:cell differentiation; P:organelle organization; C:plasma membrane; P:metabolic process; F:transferase activity; C:plastid	IPR001085; IPR015421; IPR015422; IPR015424; IPR019798; PTHR11680:SF0 (PANTHER), SignalP-NN(euk) (SIGNALP)
Cmo_contig_688	3807	chaperone protein chloroplastic-like	0	EC:3.6.1.15	9	F:peptidase activity; P:protein metabolic process; F:DNA binding; F:nuclease activity; F:nucleotide binding; F:hydrolase activity; P:response to stress; P:DNA metabolic process; C:plastid; C:mitochondrion
Cmo_contig_6865	2251	magnesium chelatase subunit h	0	EC:6.6.1.2; EC:6.6.1.1	7	F:catalytic activity; P:biosynthetic process; C:protein complex; C:plastid; P:generation of precursor metabolites and energy; C:mitochondrion; F:nucleotide binding	IPR003672; IPR022571; PTHR31098 (PANTHER), PTHR31098:SF0 (PANTHER)
Cmo_contig_6849	1889	phytoene synthase	0	EC:2.5.1.32	5	P:biosynthetic process; P:lipid metabolic process; P:secondary metabolic process; F:transferase activity; C:plastid	IPR002060; IPR008949; IPR019845; PTHR31480 (PANTHER), PTHR31480:SF0 (PANTHER)
Cmo_contig_6844	2183	pre-mrna-splicing factor atp-dependent rna helicase dhx16	0		15	P:transport; P:cell-cell signaling; P:reproduction; P:embryo development; P:regulation of gene expression, epigenetic; ; F:nucleic acid binding; P:DNA metabolic process; P:nucleobase-containing compound metabolic process; C:intracellular; F:hydrolase activity; F:nucleotide binding; P:response to stress; P:symbiosis, encompassing mutualism through parasitism; P:response to biotic stimulus	IPR001650; IPR002464; IPR011598; IPR014001; G3DSA:3.40.50.300 (GENE3D), PTHR18934 (PANTHER), tmhmm (TMHMM), SSF52540 (SUPERFAMILY)
Cmo_contig_6831	1071	hypothetical protein VOLCADRAFT_106246	0	EC:2.7.11.0	4	P:cellular protein modification process; F:nucleotide binding; F:protein kinase activity;	IPR000687; IPR011009; IPR015285; IPR018934; G3DSA:3.90.1200.10 (GENE3D), PTHR10593 (PANTHER), PTHR10593:SF1 (PANTHER), SSF46785 (SUPERFAMILY)
Cmo_contig_6829	2739	translation initiation factor fusion with methylthioribose kinase	0	EC:5.3.1.23	10	F:translation factor activity, nucleic acid binding; F:transferase activity; P:biosynthetic process; ; P:biological_process; F:catalytic activity; C:nucleus; C:ribosome; P:regulation of biological process; P:translation	SignalP-NN(euk) (SIGNALP)
Cmo_contig_6770	2236	ubiquitin-protein upl3	0	EC:6.3.2.19	5	F:catalytic activity; P:cellular protein modification process; P:catabolic process; C:cytoplasm; C:nucleus	IPR000569; PTHR11254 (PANTHER), PTHR11254:SF73 (PANTHER)
Cmo_contig_677	6543	wd-40 repeat protein	0		4	P:biological_process; C:cell; P:transport; F:binding
Cmo_contig_6767	1426	biotin synthase	0	EC:2.8.1.6	11	P:biosynthetic process; P:lipid metabolic process; F:binding; C:mitochondrion; P:multicellular organismal development; P:regulation of biological process; P:growth; P:metabolic process; P:reproduction; P:cytoskeleton organization; F:transferase activity	IPR002684; IPR006638; IPR007197; IPR010722; IPR013785; PTHR22976 (PANTHER), PTHR22976:SF1 (PANTHER), SignalP-NN(euk) (SIGNALP), SSF102114 (SUPERFAMILY)
Cmo_contig_6689	3408	hypoxia up-regulated protein 1-like	0		9	P:transport; P:primary metabolic process; P:metabolic process; P:response to abiotic stimulus; C:vacuole; F:nucleotide binding; C:plastid; P:response to stress; C:Golgi apparatus	tmhmm (TMHMM)
Cmo_contig_6686	1308	n-acetyl-gamma-glutamyl-phosphate reductase	0	EC:1.2.1.38	13	F:nucleotide binding; F:binding; P:metabolic process; P:biosynthetic process; ; C:nucleolus; P:reproduction; P:multicellular organismal development; F:catalytic activity; F:protein binding; C:plastid; P:biological_process; C:cell	IPR000534; IPR000706; IPR012280; IPR016040; IPR023013; PTHR32338 (PANTHER), PTHR32338:SF1 (PANTHER), SSF51735 (SUPERFAMILY), SSF55347 (SUPERFAMILY)
Cmo_contig_6663	2436	importin alpha	0		10	P:response to stress; C:cytosol; F:transporter activity; C:cell wall; C:nucleolus; P:protein transport; C:extracellular region; P:symbiosis, encompassing mutualism through parasitism; P:response to biotic stimulus; C:nuclear envelope	IPR000225; IPR002652; IPR011989; IPR016024; IPR024931; PTHR23316 (PANTHER)
Cmo_contig_6657	2034	hypothetical protein VOLCADRAFT_107119	0		13	F:enzyme regulator activity; C:cytosol; P:cellular protein modification process; F:RNA binding; C:peroxisome; F:protein kinase activity; C:mitochondrion; C:nucleolus; C:plastid; F:nucleotide binding; P:signal transduction; C:protein complex; C:intracellular	IPR002554; IPR016024; PTHR10257:SF3 (PANTHER)
Cmo_contig_665	8079	flagellar outer dynein arm heavy chain beta	0				IPR004273; IPR011704; IPR024317; IPR024743; G3DSA:3.40.50.300 (GENE3D), PTHR10676 (PANTHER), PTHR10676:SF36 (PANTHER), PF12774 (PFAM), PF12775 (PFAM), PF12781 (PFAM), SSF52540 (SUPERFAMILY)
Cmo_contig_6645	2813	hypothetical protein CHLREDRAFT_127955	0		4	P:nucleobase-containing compound metabolic process; C:nucleolus; P:protein transport; P:transport	IPR001680; IPR007148; IPR015943; IPR017986; IPR019775; IPR020472; PTHR19853 (PANTHER)
Cmo_contig_6637	1793	oxidation resistance protein	0		2	C:nucleolus; C:mitochondrion	IPR006571; PTHR23354 (PANTHER), SignalP-NN(euk) (SIGNALP), tmhmm (TMHMM)
Cmo_contig_6631	2908	carotene epsilon- chloroplastic-like	0		14	F:catalytic activity; P:nucleobase-containing compound metabolic process; P:generation of precursor metabolites and energy; P:anatomical structure morphogenesis; P:multicellular organismal development; P:biosynthetic process; P:carbohydrate metabolic process; P:lipid metabolic process; C:plastid; P:secondary metabolic process; F:electron carrier activity; F:oxygen binding; P:cell differentiation;…	IPR001128; IPR002401; IPR017972; PTHR24305 (PANTHER), SignalP-NN(euk) (SIGNALP)
Cmo_contig_6621	2748	cysteinyl-trna synthetase	0		6	C:cytoplasm; F:catalytic activity; F:binding; P:nucleobase-containing compound metabolic process; P:translation;	IPR009080; IPR014729; IPR015803; IPR024909; PTHR10890:SF3 (PANTHER), SignalP-NN(euk) (SIGNALP), SSF52374 (SUPERFAMILY)
Cmo_contig_662	2468	atp-dependent zinc metalloprotease ftsh chloroplastic-like	0	EC:3.4.24.0; EC:3.6.4.3	13	F:binding; C:cell; P:nucleobase-containing compound metabolic process; P:catabolic process; C:plastid; P:protein metabolic process; F:peptidase activity; P:biological_process; F:nucleotide binding; F:hydrolase activity; C:thylakoid	IPR000642; IPR003593; IPR003959; IPR003960; IPR005936; PR00830 (PRINTS), G3DSA:1.10.8.60 (GENE3D), G3DSA:3.40.50.300 (GENE3D), PTHR23076 (PANTHER), PTHR23076:SF24 (PANTHER), tmhmm (TMHMM), SSF140990 (SUPERFAMILY), SSF52540 (SUPERFAMILY)
Cmo_contig_6612	2062	chaperonin cpn60- mitochondrial-like isoform 1	0		10	C:ribosome; F:binding; P:biological_process; C:plasma membrane; C:mitochondrion; F:nucleotide binding; P:protein metabolic process; C:plastid; P:response to stress; P:response to abiotic stimulus
Cmo_contig_661	3037	transitional endoplasmic reticulum atpase	0	EC:3.6.4.3	17	F:hydrolase activity; C:ribosome; C:organelle; C:intracellular; C:cytoplasm; P:biological_process; C:cell wall; C:nucleolus; P:reproduction; C:cytoskeleton; C:nuclear envelope; F:protein binding; P:nucleobase-containing compound metabolic process; P:catabolic process; C:plasma membrane; F:nucleotide binding; P:anatomical structure morphogenesis; P:cellular component organization; P:cell different…	IPR003338; IPR003593; IPR003959; IPR003960; IPR004201; IPR005938; IPR009010; G3DSA:3.10.330.10 (GENE3D), G3DSA:3.40.50.300 (GENE3D), PTHR23077 (PANTHER), SSF52540 (SUPERFAMILY), SSF54585 (SUPERFAMILY)
Cmo_contig_6580	2115	rab gdp dissociation inhibitor protein	0		2	F:enzyme regulator activity; P:protein transport	IPR000806; IPR018203; G3DSA:3.30.519.10 (GENE3D), G3DSA:3.50.50.60 (GENE3D), PTHR11787 (PANTHER), SSF51905 (SUPERFAMILY), SSF54373 (SUPERFAMILY)
Cmo_contig_6570	1904	kinesin-associated protein 3	0		17	F:enzyme regulator activity; C:cytosol; F:cytoskeletal protein binding; C:nuclear chromosome; C:cytoskeleton; C:protein complex; C:microtubule organizing center; P:regulation of biological process; P:cell proliferation; P:cellular component organization; C:organelle; C:intracellular; P:signal transduction; P:biological_process; C:endoplasmic reticulum; P:response to external stimulus; P:response …	IPR008658; IPR011989; IPR016024; PTHR15605:SF2 (PANTHER), PF05804 (PFAM)
Cmo_contig_655	6950	COP-II coat subunit	0		1	C:cell	IPR001680; IPR002921; IPR015943; IPR017986; IPR019775; G3DSA:3.40.50.1820 (GENE3D), PTHR13923 (PANTHER), PTHR13923:SF3 (PANTHER), PF12931 (PFAM), SSF53474 (SUPERFAMILY)
Cmo_contig_6544	1131	dynein heavy chain axonemal	0	EC:2.3.1.0; EC:3.6.1.3	13	F:motor activity; C:cytoskeleton; C:protein complex; F:transferase activity; P:cellular component organization; C:organelle; C:intracellular; P:nucleobase-containing compound metabolic process; P:catabolic process; F:nucleotide binding; C:cilium; P:biological_process; F:hydrolase activity	IPR011704; G3DSA:3.40.50.300 (GENE3D), PTHR10676 (PANTHER), PTHR10676:SF135 (PANTHER), PF12774 (PFAM), SignalP-NN(euk) (SIGNALP), SSF52540 (SUPERFAMILY)
Cmo_contig_6539	2900	protein transport protein sec23	0		8	C:cytoplasmic membrane-bounded vesicle; C:Golgi apparatus; C:protein complex; P:protein transport; P:transport; F:binding; C:cytosol; F:transporter activity	IPR006895; IPR006896; IPR006900; IPR007123; IPR012990; G3DSA:3.40.50.410 (GENE3D), PTHR11141 (PANTHER), SSF53300 (SUPERFAMILY), SSF81995 (SUPERFAMILY), SSF82754 (SUPERFAMILY)
Cmo_contig_6537	2097	hypothetical protein CHLREDRAFT_121054	0	EC:3.1.3.46; EC:2.7.1.105	5	P:carbohydrate metabolic process; F:hydrolase activity; F:kinase activity; P:metabolic process; F:nucleotide binding	IPR001345; IPR003094; IPR013078; IPR013079; IPR016260; G3DSA:3.40.50.1240 (GENE3D), G3DSA:3.40.50.300 (GENE3D), PTHR10606:SF23 (PANTHER), SSF52540 (SUPERFAMILY), SSF53254 (SUPERFAMILY)
Cmo_contig_6510	1302	exostosin-like glycosyltransferase	0		2	C:cell; F:transferase activity	IPR004263; IPR013032; G3DSA:2.10.25.10 (GENE3D), PTHR11062 (PANTHER), PTHR11062:SF13 (PANTHER)
Cmo_contig_6500	1526	hypothetical protein VOLCADRAFT_93375	0	EC:1.12.98.1	7	P:metabolic process; C:plastid; F:catalytic activity; C:intracellular; C:protein complex; P:biosynthetic process;	IPR007516; IPR007525; PTHR31332 (PANTHER), PTHR31332:SF0 (PANTHER)
Cmo_contig_649	9293	hypothetical protein VOLCADRAFT_89607	0				IPR003440; PTHR31738 (PANTHER), PTHR31738:SF0 (PANTHER), tmhmm (TMHMM)
Cmo_contig_648	2201	threonine deaminase	0	EC:4.3.1.19	7	F:binding; P:biosynthetic process; ; F:catalytic activity; C:plastid
Cmo_contig_646	2689	tcp-1 cpn60 chaperonin family protein	0		4	P:protein metabolic process; C:cytoplasm; F:protein binding; F:nucleotide binding	IPR002194; IPR002423; IPR012721; IPR017998; G3DSA:1.10.560.10 (GENE3D), G3DSA:3.30.260.10 (GENE3D), G3DSA:3.50.7.10 (GENE3D), SSF52029 (SUPERFAMILY), SSF54849 (SUPERFAMILY)
Cmo_contig_6422	1702	protein of cse family	0		4	F:binding; C:protein complex; C:thylakoid; P:metabolic process	IPR012416
Cmo_contig_6418	2323	serine threonine protein kinase 3	0	EC:2.7.11.0	4	P:cellular protein modification process; F:protein kinase activity; F:nucleotide binding;	SignalP-NN(euk) (SIGNALP), tmhmm (TMHMM)
Cmo_contig_6414	1647	enolase	0	EC:3.1.2.15; EC:2.3.1.16; EC:4.2.1.11	27	F:binding; P:protein metabolic process; P:catabolic process; F:hydrolase activity; F:transferase activity; P:response to stress; P:response to abiotic stimulus; C:cytosol; C:protein complex; F:enzyme regulator activity; P:response to endogenous stimulus; P:carbohydrate metabolic process; P:generation of precursor metabolites and energy; P:signal transduction; C:mitochondrion; C:plastid; P:biologi…	IPR000941; IPR020809; IPR020810; IPR020811; G3DSA:3.20.20.120 (GENE3D), G3DSA:3.30.390.10 (GENE3D), SSF51604 (SUPERFAMILY), SSF54826 (SUPERFAMILY)
Cmo_contig_6397	3987	hypothetical protein VOLCADRAFT_89940	0		10	F:signal transducer activity; P:signal transduction; C:membrane; P:ion transport; P:regulation of transcription, DNA-dependent; F:acetyltransferase activity; F:transferase activity; P:metabolic process; F:transferase activity, transferring acyl groups; C:flagellum	IPR000014; G3DSA:3.30.450.20 (GENE3D), PTHR10919 (PANTHER), PTHR10919:SF362 (PANTHER), tmhmm (TMHMM), SSF55785 (SUPERFAMILY)
Cmo_contig_6394	1844	alcohol dehydrogenase class iii	0	EC:1.1.1.284; EC:1.1.1.1	10	F:catalytic activity; P:metabolic process; C:peroxisome; P:response to stress; P:response to abiotic stimulus; P:cell death; F:binding; P:reproduction; P:multicellular organismal development; F:nucleotide binding	IPR002085; IPR002328; IPR011032; IPR013149; IPR013154; IPR014183; IPR016040; G3DSA:3.90.180.10 (GENE3D), PTHR11695:SF4 (PANTHER), SSF51735 (SUPERFAMILY)
Cmo_contig_6380	2699	eukaryotic initiation factor	0		8	C:cytoplasm; C:protein complex; C:plasma membrane; F:translation factor activity, nucleic acid binding; C:cytosol; C:ribosome; P:regulation of biological process; P:translation	IPR000717; PTHR14005 (PANTHER), PTHR14005:SF0 (PANTHER), SSF46785 (SUPERFAMILY)
Cmo_contig_6379	1423	hypothetical protein VOLCADRAFT_109881	0	EC:6.3.2.0	4	P:cellular protein modification process; F:catalytic activity; F:nucleotide binding; F:protein binding	IPR000127; IPR000594; IPR009036; IPR014929; IPR016040; IPR018074; IPR019572; IPR023318; PTHR10953 (PANTHER), PTHR10953:SF6 (PANTHER)
Cmo_contig_6374	1959	dynamin-related gtpase	0		7	P:organelle organization; P:nucleobase-containing compound metabolic process; P:catabolic process; F:hydrolase activity; C:plastid; C:cell; F:nucleotide binding	IPR000375; IPR001401; IPR019762; IPR022812; G3DSA:3.40.50.300 (GENE3D), PTHR11566 (PANTHER), PTHR11566:SF12 (PANTHER), SSF52540 (SUPERFAMILY)
Cmo_contig_6367	2424	hypothetical protein VOLCADRAFT_107347	0	EC:1.1.1.0	4	F:binding; F:nucleotide binding; P:metabolic process; F:catalytic activity	IPR006139; IPR006140; IPR016040; G3DSA:3.30.70.260 (GENE3D), PTHR10996 (PANTHER), PTHR10996:SF51 (PANTHER), SignalP-NN(euk) (SIGNALP), SSF51735 (SUPERFAMILY), SSF52283 (SUPERFAMILY), SSF55021 (SUPERFAMILY)
Cmo_contig_6347	2559	subunit of mRNA cleavage and polyadenylation specificity factor	0		2	F:hydrolase activity; C:nucleus	IPR001279; IPR011108; IPR021718; IPR022712; G3DSA:3.60.15.10 (GENE3D), PTHR11203 (PANTHER), PTHR11203:SF11 (PANTHER), SSF56281 (SUPERFAMILY)
Cmo_contig_6343	1827	atp-binding cassette superfamily	0		1	F:hydrolase activity	IPR003439; IPR003593; IPR013525; G3DSA:3.40.50.300 (GENE3D), PTHR19241 (PANTHER), tmhmm (TMHMM), SSF52540 (SUPERFAMILY)
Cmo_contig_6302	2274	hypothetical protein CHLREDRAFT_82920	0	EC:6.1.1.14	15	C:cytosol; P:protein metabolic process; P:catabolic process; C:mitochondrion; P:nucleobase-containing compound metabolic process; P:translation; ; P:cytoskeleton organization; F:nucleotide binding; P:biosynthetic process; P:carbohydrate metabolic process; P:biological_process; F:catalytic activity; C:cytoplasm; C:protein complex	IPR000738; IPR002314; IPR002315; IPR004154; IPR006195; IPR009068; G3DSA:3.30.930.10 (GENE3D), PTHR10745:SF0 (PANTHER), SSF55681 (SUPERFAMILY)
Cmo_contig_630	3941	mitochondrial protein	0		2	C:cell; F:binding	IPR002885; IPR004367; IPR006671; IPR011990; IPR013763; PTHR24015 (PANTHER), PTHR24015:SF0 (PANTHER), SSF48452 (SUPERFAMILY)
Cmo_contig_6295	1348	gtp-binding protein	0		13	C:cytosol; P:protein transport; P:response to stress; P:response to abiotic stimulus; C:plasma membrane; P:carbohydrate metabolic process; P:generation of precursor metabolites and energy; P:catabolic process; P:biosynthetic process; C:organelle; C:intracellular; P:biological_process; F:nucleotide binding
Cmo_contig_6274	1313	mg chelatase subunit	0	EC:6.6.1.1; EC:3.6.1.15	7	F:catalytic activity; P:biosynthetic process; F:nucleotide binding; F:hydrolase activity; P:metabolic process; C:protein complex; C:plastid	IPR000523; IPR011775; G3DSA:1.10.8.80 (GENE3D), G3DSA:3.40.50.300 (GENE3D), PTHR32374 (PANTHER), PTHR32374:SF0 (PANTHER), SSF52540 (SUPERFAMILY)
Cmo_contig_625	2360	dehydroquinate dehydratase	0		4	F:binding; F:catalytic activity; P:metabolic process	IPR001381; IPR006151; IPR011342; IPR013708; IPR013785; IPR016040; G3DSA:3.40.192.10 (GENE3D), PTHR21089 (PANTHER), PTHR21089:SF0 (PANTHER), SSF51569 (SUPERFAMILY), SSF51735 (SUPERFAMILY), SSF53223 (SUPERFAMILY)
Cmo_contig_6247	2699	hypothetical protein VOLCADRAFT_77684	0	EC:2.7.11.7	25	P:response to external stimulus; P:response to abiotic stimulus; P:response to stress; P:response to biotic stimulus; P:biosynthetic process; P:cytoskeleton organization; F:structural molecule activity; P:cell cycle; C:protein complex; C:intracellular; P:cellular component organization; P:protein transport; C:cytosol; P:protein metabolic process; P:catabolic process; P:carbohydrate metabolic proc…	IPR001680; IPR006692; IPR015943; IPR017986; IPR019775; IPR020472; PTHR19876 (PANTHER), PTHR19876:SF1 (PANTHER), SSF82171 (SUPERFAMILY)
Cmo_contig_6242	2446	dom34 protein	0		10	P:cell cycle; F:translation factor activity, nucleic acid binding; C:cell; P:biological_process; C:ribosome; P:cellular component organization; P:regulation of biological process; P:translation; C:cytoplasm; C:protein complex
Cmo_contig_6233	1954	hypothetical protein CHLREDRAFT_175924	0		1	P:signal transduction	IPR001841; IPR002867; IPR013083; PTHR11685 (PANTHER), PTHR11685:SF12 (PANTHER), SSF57850 (SUPERFAMILY)
Cmo_contig_6228	2519	heavy metal p-type atpase	0		6	P:biological_process; F:binding; F:hydrolase activity; F:transporter activity; P:metabolic process; P:ion transport	IPR001757; IPR005834; IPR006121; IPR006122; IPR006403; IPR008250; IPR017969; IPR018303; IPR023300; IPR023306; G3DSA:3.30.70.100 (GENE3D), PTHR24093 (PANTHER), PTHR24093:SF42 (PANTHER), tmhmm (TMHMM), SSF81653 (SUPERFAMILY), SSF81665 (SUPERFAMILY)
Cmo_contig_6195	1946	protein disulfide isomerase	0	EC:5.3.4.1	5	P:regulation of biological process; P:cellular homeostasis; P:signal transduction; C:intracellular; F:catalytic activity	IPR012336; IPR012936; IPR013766; PTHR10984 (PANTHER), PTHR10984:SF2 (PANTHER), PF13850 (PFAM), tmhmm (TMHMM)
Cmo_contig_6179	2230	eh domain-containing protein 1-like	0		1	C:cell
Cmo_contig_6154	1234	branched chain amino acid aminotransferase	0	EC:2.6.1.42	2	; C:plastid	IPR001544; IPR005786; IPR018300; G3DSA:3.20.10.10 (GENE3D), G3DSA:3.30.470.10 (GENE3D)
Cmo_contig_615	2572	probable anion transporter chloroplastic-like	0		13	P:ion transport; P:transport; F:transporter activity; P:response to abiotic stimulus; C:plastid; C:thylakoid; P:response to biotic stimulus	IPR011701; IPR016196; IPR020846; G3DSA:1.20.1250.20 (GENE3D), PTHR11662 (PANTHER), PTHR11662:SF23 (PANTHER), tmhmm (TMHMM)
Cmo_contig_6132	1763	adenylate kinase	0		4	P:metabolic process; P:nucleobase-containing compound metabolic process; F:kinase activity; F:nucleotide binding	IPR000850; G3DSA:3.40.50.300 (GENE3D), PTHR23359:SF22 (PANTHER), SignalP-NN(euk) (SIGNALP), SSF52540 (SUPERFAMILY)
Cmo_contig_61	2149	omega-6 fatty acid desaturase	0		5	P:biosynthetic process; P:lipid metabolic process; F:catalytic activity; C:plastid; P:regulation of biological process; P:generation of precursor metabolites and energy; P:response to abiotic stimulus; C:cell
Cmo_contig_6093	1815	hypothetical protein CHLREDRAFT_120661	0	EC:3.6.1.15	5	F:hydrolase activity; P:nucleobase-containing compound metabolic process; P:organelle organization; C:plastid; F:nucleotide binding	IPR005225; IPR006073; IPR015946; IPR016484; G3DSA:3.40.50.300 (GENE3D), PTHR11649 (PANTHER), SSF52540 (SUPERFAMILY)
Cmo_contig_609	2298	preprotein translocase secY subunit	0		6	F:protein binding; F:transporter activity; P:transport; C:cell; C:thylakoid; P:protein transport; C:plastid	IPR002208; IPR023201; PR00303 (PRINTS), PTHR10906:SF2 (PANTHER), tmhmm (TMHMM)
Cmo_contig_6086	1369	eukaryotic initiation factor	0		29	C:cytoplasm; C:protein complex; P:response to stress; P:response to biotic stimulus; P:biosynthetic process; P:response to abiotic stimulus; F:protein binding; P:reproduction; P:embryo development; P:transport; P:cellular component organization; ; F:translation factor activity, nucleic acid binding; P:regulation of gene expression, epigenetic; P:nucleobase-containing compound metabolic process; P…	IPR000717; IPR011991; IPR016650; IPR019010; PTHR10317 (PANTHER), SSF46785 (SUPERFAMILY)
Cmo_contig_6081	3443	ubiquitin-protein ufd2	0				IPR003613; IPR013083; IPR019474; PTHR13931 (PANTHER), PTHR13931:SF2 (PANTHER), SSF57850 (SUPERFAMILY)
Cmo_contig_6080	1506	mar-binding protein	0		3	C:nucleolus; C:cell; F:DNA binding	IPR002687; IPR012974; IPR012976; PTHR10894 (PANTHER), SSF89124 (SUPERFAMILY)
Cmo_contig_6059	1727	wd40 repeat protein	0	EC:6.3.2.19	19	P:signal transduction; P:protein metabolic process; P:catabolic process; C:nucleoplasm; P:response to abiotic stimulus; F:catalytic activity; P:response to stress; P:organelle organization; P:cell cycle; P:regulation of biological process; P:DNA metabolic process; P:biosynthetic process; F:binding; F:protein binding; P:metabolic process; C:nucleolus; P:multicellular organismal development; C:intr…
Cmo_contig_6048	2116	biotin carboxylase	0	EC:6.4.1.2; EC:6.3.4.14	21	C:plastid; P:response to external stimulus; P:response to stress; P:biosynthetic process; P:lipid metabolic process; ; P:secondary metabolic process; F:catalytic activity; P:cell growth; P:response to abiotic stimulus; P:anatomical structure morphogenesis; P:cell differentiation; P:multicellular organismal development; C:cytosol; F:binding; P:metabolic process; P:carbohydrate metabolic process; P…	IPR004549; IPR005479; IPR005481; IPR005482; IPR011054; IPR011761; IPR011764; IPR013815; IPR013816; IPR016185; PTHR18866 (PANTHER), SSF56059 (SUPERFAMILY)
Cmo_contig_6013	1383	ribulose- -bisphosphate carboxylase oxygenase large subunit	0				IPR000685; IPR017443; IPR017444; IPR020878; PTHR23321 (PANTHER), PTHR23321:SF19 (PANTHER)
Cmo_contig_6005	2492	26s proteasome regulatory particle triple-a atpase subunit5a	0	EC:3.6.1.15	11	F:peptidase activity; F:hydrolase activity; P:protein metabolic process; P:catabolic process; C:intracellular; C:protein complex; P:multicellular organismal development; F:nucleotide binding; P:signal transduction; C:cytoplasm; C:plasma membrane	IPR003593; IPR003959; IPR003960; IPR005937; G3DSA:1.10.8.60 (GENE3D), G3DSA:3.40.50.300 (GENE3D), PTHR23073 (PANTHER), PTHR23073:SF7 (PANTHER), SSF52540 (SUPERFAMILY)
Cmo_contig_599	1810	predicted protein	0		1	C:cytoplasmic membrane-bounded vesicle	PTHR31485 (PANTHER), PTHR31485:SF0 (PANTHER), PF14295 (PFAM), SignalP-NN(euk) (SIGNALP), tmhmm (TMHMM)
Cmo_contig_598	1770	chaperonin complex component	0		8	C:cytoplasm; P:protein metabolic process; F:hydrolase activity; P:nucleobase-containing compound metabolic process; F:nucleic acid binding; P:biological_process; F:nucleotide binding; F:protein binding	IPR002194; IPR002423; IPR012720; IPR017998; G3DSA:1.10.560.10 (GENE3D), G3DSA:3.30.260.10 (GENE3D), G3DSA:3.50.7.10 (GENE3D), SSF52029 (SUPERFAMILY), SSF54849 (SUPERFAMILY)
Cmo_contig_595	2961	flavin reductase- fmn-binding protein	0		6	F:hydrolase activity; F:catalytic activity; F:electron carrier activity; P:metabolic process; F:nucleotide binding	SignalP-NN(euk) (SIGNALP)
Cmo_contig_5940	2893	predicted protein	0	EC:6.1.1.9	15	P:anatomical structure morphogenesis; P:multicellular organismal development; F:catalytic activity; P:protein transport; P:reproduction; P:embryo development; P:regulation of biological process; P:translation; P:nucleobase-containing compound metabolic process; P:biosynthetic process; C:plastid; ; P:organelle organization; F:nucleotide binding; C:mitochondrion	tmhmm (TMHMM)
Cmo_contig_5923	1786	hypothetical protein VOLCADRAFT_105759	0	EC:2.6.1.16	8	P:biosynthetic process; P:carbohydrate metabolic process; F:carbohydrate binding; P:protein metabolic process; P:catabolic process; P:cytoskeleton organization; F:transferase activity; C:cytosol	IPR001347; G3DSA:3.40.50.10490 (GENE3D), G3DSA:3.60.20.10 (GENE3D), PTHR10937 (PANTHER), PTHR10937:SF0 (PANTHER), SSF53697 (SUPERFAMILY), SSF56235 (SUPERFAMILY)
Cmo_contig_5921	1796	glutamate-1-semialdehyde aminotransferase	0	EC:5.4.3.8; EC:2.6.1.0	7	C:plastid; F:binding; F:catalytic activity; P:biosynthetic process; F:transferase activity; C:extracellular region; P:response to abiotic stimulus	IPR004639; IPR005814; IPR015421; IPR015422; IPR015424
Cmo_contig_5897	1681	component of oligomeric golgi complex 5	0		1	C:cytosol	IPR019465; PTHR13228 (PANTHER), PTHR13228:SF3 (PANTHER)
Cmo_contig_5864	3467	tetratricopeptide repeat protein 21b	0		4	C:organelle; C:intracellular; C:protein complex; P:nucleobase-containing compound metabolic process
Cmo_contig_586	5563	tpr-like protein	0		2	F:binding; C:nucleus	IPR002885; IPR004367; IPR011990; PTHR24015 (PANTHER), SSF48452 (SUPERFAMILY)
Cmo_contig_584	2570	pyruvate kinase	0		3	F:binding; F:kinase activity; P:metabolic process	IPR001697; IPR015793; IPR015794; IPR015795; IPR015806; IPR015813; PTHR11817:SF0 (PANTHER)
Cmo_contig_5839	3475	hypothetical protein CHLREDRAFT_194611	0		1	C:Golgi apparatus	IPR001893; IPR017873; PTHR11884 (PANTHER), SignalP-NN(euk) (SIGNALP), tmhmm (TMHMM)
Cmo_contig_5831	2577	dynein heavy chain	0		6	F:motor activity; C:cytoskeleton; C:protein complex; P:biological_process; F:nucleotide binding; C:cilium	IPR024317; IPR024743; G3DSA:3.40.50.300 (GENE3D), PTHR10676 (PANTHER), PTHR10676:SF138 (PANTHER), PF12781 (PFAM), SSF52540 (SUPERFAMILY)
Cmo_contig_5818	1681	ribosomal protein s12 methylthiotransferase	0		5	C:cytoplasm; F:transferase activity; F:binding; P:cellular protein modification process; P:nucleobase-containing compound metabolic process	IPR002792; IPR005839; IPR005840; IPR006638; IPR007197; IPR012340; IPR013848; IPR020612; IPR023404; PTHR11918 (PANTHER), PTHR11918:SF41 (PANTHER), SSF102114 (SUPERFAMILY)
Cmo_contig_5806	2680	PP2A-twin subunit	0		7	F:enzyme regulator activity; C:protein complex; C:intracellular; P:signal transduction; P:cellular protein modification process; C:cytosol; F:nucleotide binding	IPR000009; IPR001680; IPR015943; IPR017986; IPR018067; IPR019775; PTHR11871:SF0 (PANTHER)
Cmo_contig_5790	1663	dead-box atp-dependent rna helicase 56-like	0		8	C:nucleolus; F:hydrolase activity; F:nucleic acid binding; P:biological_process; C:plasma membrane; C:cell wall; F:nucleotide binding; C:cytosol	SignalP-NN(euk) (SIGNALP), tmhmm (TMHMM)
Cmo_contig_5779	2432	NADH:ubiquinone oxidoreductase 76 kDa subunit	0	EC:1.6.5.3	10	P:response to stress; F:binding; F:catalytic activity; C:protein complex; C:mitochondrion; F:electron carrier activity; C:plastid; P:generation of precursor metabolites and energy; P:biosynthetic process; P:ion transport	IPR000283; IPR001041; IPR006656; IPR010228; IPR012675; IPR015405; IPR019574; G3DSA:3.40.50.740 (GENE3D), PTHR11615 (PANTHER), PTHR11615:SF10 (PANTHER), PF13510 (PFAM), SSF53706 (SUPERFAMILY), SSF54862 (SUPERFAMILY)
Cmo_contig_576	1769	tryptophan synthase beta chain	0	EC:4.2.1.20	6	F:catalytic activity; F:binding; P:biosynthetic process; ; C:plastid
Cmo_contig_5753	2154	hypothetical protein VOLCADRAFT_82854	0		4	F:hydrolase activity; F:nucleic acid binding; F:nucleotide binding; C:plastid	IPR001650; IPR011545; IPR012562; IPR014001; IPR014014; G3DSA:3.40.50.300 (GENE3D), PTHR24031 (PANTHER), PTHR24031:SF107 (PANTHER), SSF52540 (SUPERFAMILY)
Cmo_contig_575	1300	beta-ketoacyl-acp synthetase i	0	EC:2.3.1.0	3	F:transferase activity; P:biosynthetic process; P:lipid metabolic process; C:plastid	IPR014030; IPR014031; IPR016038; IPR016039; IPR017568; IPR018201; IPR020841
Cmo_contig_5747	2513	mitogen-activated protein kinase 4	0	EC:2.7.11.24	34	P:transport; P:response to stress; P:response to abiotic stimulus; P:biosynthetic process; P:secondary metabolic process; P:response to endogenous stimulus; P:signal transduction; P:reproduction; P:multicellular organismal development; C:Golgi apparatus; P:regulation of biological process; P:cell death; P:biological_process; P:response to biotic stimulus; C:cytosol; P:carbohydrate metabolic proce…	IPR000719; IPR002290; IPR003527; IPR008271; IPR011009; IPR017441; IPR020635; G3DSA:1.10.510.10 (GENE3D), G3DSA:3.30.200.20 (GENE3D), PTHR24055 (PANTHER), PTHR24055:SF51 (PANTHER)
Cmo_contig_5743	1969	flagellar outer dynein arm-docking complex protein 1	0		2	C:organelle; C:intracellular	PTHR21694 (PANTHER), PTHR21694:SF2 (PANTHER)
Cmo_contig_5740	2014	hypothetical protein VOLCADRAFT_81499	0	EC:6.3.5.5	11	P:biosynthetic process; P:response to external stimulus; P:cell communication; P:response to stress; P:catabolic process; ; C:plastid; F:catalytic activity; C:cytoplasm; C:protein complex; P:nucleobase-containing compound metabolic process	IPR002474; IPR006274; IPR017926; PR00096 (PRINTS), PR00097 (PRINTS), PR00099 (PRINTS), G3DSA:3.40.50.880 (GENE3D), PTHR11405 (PANTHER), SSF52317 (SUPERFAMILY)
Cmo_contig_574	2802	flagella associated protein 50	0		3	C:flagellum; F:calcium ion binding; C:cytoplasm	PTHR23155 (PANTHER), PTHR23155:SF213 (PANTHER)
Cmo_contig_5653	2803	hypothetical protein CHLNCDRAFT_19680, partial	0		12	P:biosynthetic process; F:enzyme regulator activity; P:metabolic process; P:regulation of biological process; P:nucleobase-containing compound metabolic process; P:secondary metabolic process; P:biological_process; F:binding; P:generation of precursor metabolites and energy; F:catalytic activity; F:protein binding; C:plastid	IPR003473; IPR003808; G3DSA:3.90.1010.10 (GENE3D), PTHR30573 (PANTHER), SSF142754 (SUPERFAMILY), SSF82649 (SUPERFAMILY)
Cmo_contig_5650	2338	mitochondrial f1f0 atp synthase associated protein	0		1	C:mitochondrion
Cmo_contig_5646	1843	ornithine decarboxylase	0	EC:4.1.1.17	7	P:biosynthetic process; ; P:regulation of biological process; P:cell proliferation; F:catalytic activity; P:multicellular organismal development; C:cytosol	IPR000183; IPR002433; IPR009006; IPR022643; IPR022644; G3DSA:3.20.20.10 (GENE3D), PTHR11482 (PANTHER), PTHR11482:SF28 (PANTHER), SSF51419 (SUPERFAMILY)
Cmo_contig_5639	1581	hypothetical protein VOLCADRAFT_68179	0	EC:1.2.4.1	16	F:binding; P:biological_process; F:catalytic activity; P:carbohydrate metabolic process; P:generation of precursor metabolites and energy; P:catabolic process; C:nucleus; C:cytosol; P:response to stress; P:response to abiotic stimulus; C:mitochondrion; P:metabolic process; P:biosynthetic process; ; C:cytoplasm; C:protein complex	IPR001017; IPR017597; G3DSA:3.40.50.970 (GENE3D), PTHR11516 (PANTHER), PTHR11516:SF4 (PANTHER), SSF52518 (SUPERFAMILY)
Cmo_contig_5633	1726	26s protease regulatory subunit	0	EC:3.6.4.3	14	F:peptidase activity; C:cytosol; C:cell wall; C:intracellular; C:protein complex; C:nucleolus; P:biosynthetic process; P:carbohydrate metabolic process; C:plasma membrane; P:protein metabolic process; P:catabolic process; F:nucleotide binding; F:hydrolase activity; P:transport	IPR003593; IPR003959; IPR003960; IPR005937; G3DSA:1.10.8.60 (GENE3D), G3DSA:3.40.50.300 (GENE3D), PTHR23073 (PANTHER), PTHR23073:SF10 (PANTHER), SSF52540 (SUPERFAMILY)
Cmo_contig_563	2666	transketolase	0	EC:2.2.1.1	10	F:binding; C:plastid; P:biological_process; F:protein binding; F:transferase activity; C:thylakoid; P:response to stress; P:response to abiotic stimulus; P:carbohydrate metabolic process; P:nucleobase-containing compound metabolic process; P:catabolic process; P:secondary metabolic process; P:metabolic process	IPR005474; IPR005475; IPR005476; IPR005478; IPR009014; IPR015941; IPR020826; G3DSA:3.40.50.970 (GENE3D), PTHR11624 (PANTHER), PTHR11624:SF1 (PANTHER), SSF52518 (SUPERFAMILY)
Cmo_contig_5614	1419	alanyl-trna synthetase	0		11	F:nucleic acid binding; C:mitochondrion; F:nucleotide binding; F:catalytic activity; C:plastid; C:cell; P:reproduction; P:embryo development; P:nucleobase-containing compound metabolic process; P:translation;	IPR002318; IPR012947; IPR018162; IPR018163; IPR018164; IPR018165; G3DSA:3.30.980.10 (GENE3D), PTHR11777 (PANTHER)
Cmo_contig_5608	2189	atp citrate lyase	0	EC:2.3.3.8; EC:6.2.1.5	16	P:biosynthetic process; P:lipid metabolic process; C:cytosol; P:cellular protein modification process; F:catalytic activity; F:transferase activity; C:cytoplasm; C:protein complex; P:reproduction; P:multicellular organismal development; P:carbohydrate metabolic process; F:nucleotide binding; F:binding; C:plasma membrane; P:generation of precursor metabolites and energy; P:catabolic process	IPR002020; IPR003781; IPR005810; IPR005811; IPR016040; IPR016102; IPR016141; IPR016142; IPR016143; IPR017440; IPR017866; PTHR26330 (PANTHER), PTHR26330:SF0 (PANTHER), SSF51735 (SUPERFAMILY)
Cmo_contig_5579	1662	4-coumarate- ligase-like protein	0	EC:6.2.1.8	15	C:cytosol; F:catalytic activity; P:ion transport; C:plasma membrane; P:reproduction; P:multicellular organismal development; P:biological_process; C:plastid; ; P:regulation of biological process; P:catabolic process; P:response to stress; P:response to biotic stimulus; C:extracellular region; P:metabolic process	IPR000873; IPR020845; IPR025110; G3DSA:2.30.38.10 (GENE3D), G3DSA:3.30.300.30 (GENE3D), G3DSA:3.40.50.980 (GENE3D), PTHR24095 (PANTHER), PTHR24095:SF32 (PANTHER), SignalP-NN(euk) (SIGNALP), SSF56801 (SUPERFAMILY)
Cmo_contig_5568	2089	aspartate aminotransferase	0	EC:2.6.1.79; EC:2.6.1.1; EC:2.6.1.78	8	F:protein binding; F:transferase activity; F:binding; C:plastid; P:biosynthetic process; ; P:metabolic process; P:secondary metabolic process	IPR004838; IPR004839; IPR015421; IPR015422; IPR015424; PTHR11751 (PANTHER), PTHR11751:SF35 (PANTHER)
Cmo_contig_5565	1749	histone acetyltransferase	0	EC:2.3.1.0	6	F:transferase activity; C:nucleus; F:binding; C:mitochondrion; ; P:regulation of biological process
Cmo_contig_5511	3022	low photochemical bleaching 1 protein	0		2	P:biological_process; P:metabolic process
Cmo_contig_5502	1737	rvb1-like protein	0		7	F:hydrolase activity; P:biological_process; C:nucleolus; P:multicellular organismal development; F:nucleotide binding; C:plastid; C:chromosome
Cmo_contig_550	1849	glycoside hydrolase family 13 protein	0	EC:3.2.1.1	6	F:binding; F:hydrolase activity; C:cytoplasmic membrane-bounded vesicle; P:carbohydrate metabolic process; P:catabolic process	IPR006046; IPR006047; IPR006589; IPR012850; IPR013780; IPR013781; IPR015902; IPR017853; PTHR10357:SF9 (PANTHER), SSF51011 (SUPERFAMILY)
Cmo_contig_549	6021	PAS domain sensory protein FXL5	0		8	F:signal transducer activity; P:signal transduction; P:regulation of transcription, DNA-dependent; P:proteolysis; F:serine-type endopeptidase activity; C:membrane; P:ion transport; C:flagellum	IPR000014; G3DSA:3.30.450.20 (GENE3D), PTHR10919 (PANTHER), PTHR10919:SF187 (PANTHER), tmhmm (TMHMM), SSF55785 (SUPERFAMILY)
Cmo_contig_5489	2027	hypothetical protein VOLCADRAFT_78216	0		2	C:protein complex; C:intracellular	IPR001680; IPR015943; IPR017986; IPR019775; IPR020472; PTHR19852 (PANTHER), PTHR19852:SF6 (PANTHER)
Cmo_contig_5473	2216	leucine-rich repeat-containing protein 48-like	0		2	C:organelle; C:intracellular	SignalP-NN(euk) (SIGNALP), tmhmm (TMHMM)
Cmo_contig_5471	1823	PP2A-twin subunit	0		7	F:enzyme regulator activity; C:protein complex; C:intracellular; P:signal transduction; P:cellular protein modification process; C:cytosol; F:nucleotide binding
Cmo_contig_5464	2751	mannosyl-oligosaccharide glucosidase-like	0		1	F:catalytic activity	IPR004888; IPR008928; PTHR10412:SF1 (PANTHER)
Cmo_contig_546	3936	d-lactate dehydrogenase	0		6	F:nucleotide binding; F:catalytic activity; F:electron carrier activity; F:binding; P:metabolic process
Cmo_contig_5459	2097	chaperonin complex component	0		4	P:protein metabolic process; C:cytoplasm; F:protein binding; F:nucleotide binding	IPR002194; IPR002423; IPR012719; IPR017998; G3DSA:1.10.560.10 (GENE3D), G3DSA:3.30.260.10 (GENE3D), G3DSA:3.50.7.10 (GENE3D), SSF52029 (SUPERFAMILY), SSF54849 (SUPERFAMILY)
Cmo_contig_5420	3611	abc transporter a family member 7-like	0	EC:3.6.1.3	5	P:catabolic process; P:organelle organization; C:plasma membrane; F:hydrolase activity; F:nucleotide binding	IPR003439; IPR003593; IPR017871; IPR026082; G3DSA:3.40.50.300 (GENE3D), PTHR19229:SF7 (PANTHER), PF12698 (PFAM), SignalP-NN(euk) (SIGNALP), tmhmm (TMHMM), SSF52540 (SUPERFAMILY)
Cmo_contig_541	1669	non-discriminatory gln-glu-trna synthetase	0	EC:2.7.13.3; EC:6.1.1.17	18	F:protein kinase activity; P:nucleobase-containing compound metabolic process; P:translation; ; C:mitochondrion; F:binding; F:receptor activity; P:signal transduction; P:response to endogenous stimulus; P:organelle organization; P:reproduction; P:multicellular organismal development; F:nucleotide binding; F:protein binding; P:mitochondrion organization; C:plastid; F:catalytic activity; C:endoplas…	IPR000924; IPR001412; IPR004527; IPR008925; IPR014729; IPR020058; IPR020061; IPR020751; G3DSA:3.90.800.10 (GENE3D), SSF52374 (SUPERFAMILY)
Cmo_contig_5385	4799	hypothetical protein VOLCADRAFT_91916	0		10	F:signal transducer activity; C:membrane; P:signal transduction; P:ion transport; C:flagellum; P:regulation of transcription, DNA-dependent; F:acetyltransferase activity; F:transferase activity; P:metabolic process; F:transferase activity, transferring acyl groups	IPR000014; G3DSA:3.30.450.20 (GENE3D), PTHR10919 (PANTHER), PTHR10919:SF362 (PANTHER), tmhmm (TMHMM), SSF55785 (SUPERFAMILY)
Cmo_contig_5380	2078	squalene monooxygenase	0	EC:1.14.99.7	7	F:catalytic activity; F:nucleotide binding; C:cell; P:metabolic process; P:biosynthetic process; P:lipid metabolic process; P:secondary metabolic process	IPR003042; IPR013698; G3DSA:3.50.50.60 (GENE3D), PTHR10835 (PANTHER), PF13450 (PFAM), tmhmm (TMHMM), SSF51905 (SUPERFAMILY)
Cmo_contig_5367	2599	cyclic nucleotide dependent protein kinase	0	EC:2.7.11.0	7	F:nucleotide binding; F:enzyme regulator activity; F:protein kinase activity; C:protein complex; C:intracellular; P:metabolic process; P:regulation of biological process	IPR000595; IPR000719; IPR000961; IPR002290; IPR002373; IPR011009; IPR014710; IPR017441; IPR018488; IPR018490; IPR020635; G3DSA:1.10.510.10 (GENE3D), G3DSA:3.30.200.20 (GENE3D), PTHR24352 (PANTHER), PTHR24352:SF24 (PANTHER)
Cmo_contig_5364	2094	abc family transporter: multidrug	0		1	F:hydrolase activity	IPR003439; IPR003593; IPR013525; G3DSA:3.40.50.300 (GENE3D), PTHR19241 (PANTHER), tmhmm (TMHMM), SSF52540 (SUPERFAMILY)
Cmo_contig_5363	3045	pattern formation protein emb30	0		16	P:multicellular organismal development; P:embryo development; C:Golgi apparatus; P:growth; F:protein binding; P:reproduction; P:regulation of biological process; P:organelle organization; P:biological_process; P:anatomical structure morphogenesis; P:cellular component organization; P:cell differentiation; P:transport; P:cell cycle; F:enzyme regulator activity; P:cell growth	PTHR10663 (PANTHER), PTHR10663:SF54 (PANTHER)
Cmo_contig_5352	2573	protein of cse family	0		4	P:metabolic process; C:organelle; C:protein complex; C:thylakoid	IPR012416
Cmo_contig_5320	2032	multicopy suppressor of ira1	0	EC:2.3.1.48; EC:2.1.1.0	20	P:anatomical structure morphogenesis; P:cell differentiation; P:multicellular organismal development; P:regulation of biological process; P:cell cycle; P:organelle organization; P:reproduction; C:protein complex; C:intracellular; P:regulation of gene expression, epigenetic; P:nucleobase-containing compound metabolic process; P:metabolic process; C:nucleus; F:transferase activity; P:cellular prote…	IPR001680; IPR015943; IPR017986; IPR019775; IPR020472; IPR022052; PTHR22850 (PANTHER), PTHR22850:SF27 (PANTHER)
Cmo_contig_5300	2765	voltage-gated ca2+ alpha subunit	0		4	C:cell; F:transporter activity; F:ion channel activity; P:ion transport	IPR005821; G3DSA:1.20.120.350 (GENE3D), PTHR10037 (PANTHER), PTHR10037:SF138 (PANTHER), tmhmm (TMHMM), SSF47473 (SUPERFAMILY), SSF81324 (SUPERFAMILY)
Cmo_contig_5274	4318	water dikinase	0		5	F:binding; P:carbohydrate metabolic process; P:metabolic process; F:kinase activity; C:plastid	IPR002044; IPR002192; IPR013783; IPR013784; IPR013815; IPR013816; PTHR22931 (PANTHER), PTHR22931:SF2 (PANTHER), SSF56059 (SUPERFAMILY)
Cmo_contig_5270	1669	AAA-ATPase of VPS4/SKD1 family	0	EC:3.6.1.15	16	F:hydrolase activity; C:endosome; P:protein transport; P:organelle organization; C:plasma membrane; P:transport; F:nucleotide binding; P:cellular component organization; P:catabolic process; P:lipid metabolic process; F:protein binding; P:anatomical structure morphogenesis; P:cell differentiation; P:multicellular organismal development; P:ion transport; C:nucleus	IPR003593; IPR003959; IPR003960; IPR007330; IPR015415; G3DSA:1.10.8.60 (GENE3D), G3DSA:1.20.58.280 (GENE3D), G3DSA:3.40.50.300 (GENE3D), PTHR23074 (PANTHER), PTHR23074:SF3 (PANTHER), SSF116846 (SUPERFAMILY), SSF52540 (SUPERFAMILY)
Cmo_contig_5268	937	protein phosphatase 1	0	EC:3.1.3.16	3	P:cellular protein modification process; F:phosphoprotein phosphatase activity; F:binding	IPR004843; IPR006186; G3DSA:3.60.21.10 (GENE3D), PTHR11668 (PANTHER), PTHR11668:SF75 (PANTHER), SSF56300 (SUPERFAMILY)
Cmo_contig_5258	3063	neutral alpha-glucosidase ab	0		12	P:biosynthetic process; P:carbohydrate metabolic process; P:response to stress; P:response to biotic stimulus; P:transport; P:anatomical structure morphogenesis; P:cellular component organization; P:cell growth; F:hydrolase activity; C:plastid; P:biological_process; C:endoplasmic reticulum	IPR000322; IPR011013; IPR017853; IPR025887; PTHR22762:SF7 (PANTHER), SignalP-NN(euk) (SIGNALP), SSF51011 (SUPERFAMILY)
Cmo_contig_5252	2530	trehalose phosphate synthase	0		3	F:catalytic activity; P:biosynthetic process; P:carbohydrate metabolic process	IPR001830; IPR003337; IPR023214; G3DSA:3.40.50.2000 (GENE3D), PTHR10788 (PANTHER), PTHR10788:SF6 (PANTHER), SSF53756 (SUPERFAMILY)
Cmo_contig_5245	1466	ubiquitin-protein cullin 4	0		18	P:protein metabolic process; P:catabolic process; P:response to stress; P:DNA metabolic process; P:multicellular organismal development; P:regulation of biological process; P:response to abiotic stimulus; P:cellular protein modification process; C:plastid; C:protein complex; C:intracellular; P:reproduction; F:protein binding; F:catalytic activity; P:response to endogenous stimulus; P:signal trans…	IPR001373; IPR011991; IPR016157; IPR016158; IPR019559; G3DSA:1.20.1310.10 (GENE3D), G3DSA:4.10.1030.10 (GENE3D), PTHR11932 (PANTHER), PTHR11932:SF31 (PANTHER), SSF46785 (SUPERFAMILY)
Cmo_contig_522	1500	methionine aminopeptidase	0	EC:3.4.11.0	7	C:cytoplasm; P:cellular protein modification process; F:peptidase activity; P:protein metabolic process; P:catabolic process; F:binding	IPR000994; IPR001714; IPR002467; PTHR10804 (PANTHER), PTHR10804:SF13 (PANTHER)
Cmo_contig_5190	3637	phospholipid-translocating atpase	0	EC:3.6.3.0	17	P:biological_process; P:transport; F:nucleotide binding; F:transporter activity; P:cellular component organization; P:regulation of biological process; P:response to stress; P:cell death; P:organelle organization; F:hydrolase activity; P:protein transport; C:Golgi apparatus; F:binding; P:ion transport; P:multicellular organismal development; C:plasma membrane; C:mitochondrion	IPR001757; IPR006539; IPR008250; IPR018303; IPR023214; IPR023299; IPR023300; IPR023306; PTHR24092 (PANTHER), PTHR24092:SF8 (PANTHER), PF12710 (PFAM), tmhmm (TMHMM), SSF81653 (SUPERFAMILY), SSF81665 (SUPERFAMILY)
Cmo_contig_519	1561	starch debranching enzyme	0	EC:3.2.1.68; EC:2.7.1.46	7	C:protein complex; C:plastid; P:biosynthetic process; P:carbohydrate metabolic process; F:binding; F:hydrolase activity; F:kinase activity; P:nucleobase-containing compound metabolic process	IPR013780; IPR013781; IPR015902; IPR017853; PTHR10357:SF75 (PANTHER), SSF51011 (SUPERFAMILY)
Cmo_contig_5172	2171	arginyl-trna synthetase	0	EC:6.1.1.19	14	P:reproduction; P:multicellular organismal development; P:translation; P:nucleobase-containing compound metabolic process; ; C:cytosol; P:regulation of biological process; P:cell cycle; P:biosynthetic process; C:mitochondrion; F:nucleotide binding; F:catalytic activity; C:plastid; P:embryo development	IPR001278; IPR001412; IPR005148; IPR008909; IPR009080; IPR014729; IPR015945; G3DSA:1.10.730.10 (GENE3D), SSF52374 (SUPERFAMILY)
Cmo_contig_5144	2485	glycerol-3-phosphate dehydrogenase	0	EC:1.1.5.3	11	P:carbohydrate metabolic process; P:catabolic process; F:catalytic activity; C:mitochondrion; P:transport; P:generation of precursor metabolites and energy; P:biosynthetic process; P:secondary metabolic process; C:protein complex; C:cytoplasm; P:lipid metabolic process
Cmo_contig_513	1542	gdp-d-mannose pyrophosphorylase	0	EC:2.7.7.13; EC:2.7.7.22	5	F:transferase activity; P:biosynthetic process; P:carbohydrate metabolic process
Cmo_contig_5128	2495	bardet-biedl syndrome 2 protein	0		17	F:protein binding; C:cell; P:regulation of biological process; P:growth; P:metabolic process; P:anatomical structure morphogenesis; P:cellular component organization; P:multicellular organismal development; P:behavior; C:cilium; P:reproduction; P:cell differentiation; P:cytoskeleton organization; P:protein transport; C:protein complex; C:microtubule organizing center; P:biological_process	IPR016616; IPR017986; G3DSA:2.130.10.130 (GENE3D), PTHR32465 (PANTHER), PTHR32465:SF0 (PANTHER)
Cmo_contig_5123	3120	type-II calcium-dependent NADH dehydrogenase	0		5	F:nucleotide binding; F:catalytic activity; F:calcium ion binding; C:mitochondrion; P:metabolic process	IPR001327; IPR011992; IPR018247; IPR018249; IPR023753; G3DSA:3.50.50.60 (GENE3D), PTHR22915 (PANTHER), PTHR22915:SF4 (PANTHER), SSF51905 (SUPERFAMILY)
Cmo_contig_5043	3207	phosphoenolpyruvate carboxylase	0	EC:4.1.1.31	5	F:catalytic activity; P:biosynthetic process; P:carbohydrate metabolic process; P:generation of precursor metabolites and energy; P:catabolic process	IPR015813; IPR018129; IPR021135; PTHR30523 (PANTHER)
Cmo_contig_504	2766	chloroplast outer envelope protein	0		5	C:plastid; P:reproduction; P:embryo development; F:hydrolase activity; C:cell; C:mitochondrion	G3DSA:3.10.450.50 (GENE3D)
Cmo_contig_5027	4646	subunit of garp complex	0		4	P:response to stress; P:response to abiotic stimulus; P:biological_process; C:mitochondrion	tmhmm (TMHMM)
Cmo_contig_5024	4425	hephaestin	0		10	F:metal ion binding; P:oxidation-reduction process; F:oxidoreductase activity; F:copper ion binding; C:perinuclear region of cytoplasm; P:cellular iron ion homeostasis; C:integral to membrane; P:transmembrane transport; P:copper ion transport; C:plasma membrane	SignalP-NN(euk) (SIGNALP)
Cmo_contig_4992	1508	5 -adenylylsulfate reductase 2	0	EC:1.8.4.9; EC:1.8.99.2; EC:1.8.4.8	7	F:adenylyl-sulfate reductase (glutathione) activity; P:sulfate assimilation, phosphoadenylyl sulfate reduction by phosphoadenylyl-sulfate reductase (thioredoxin); P:cell redox homeostasis; C:chloroplast stroma; C:chloroplast thylakoid; F:adenylyl-sulfate reductase activity; F:phosphoadenylyl-sulfate reductase (thioredoxin) activity	IPR002500; IPR004508; IPR012336; IPR013766; IPR014729; PTHR18929 (PANTHER), SSF52402 (SUPERFAMILY)
Cmo_contig_4991	3491	aminopeptidase n	0		1	F:peptidase activity, acting on L-amino acid peptides	SignalP-NN(euk) (SIGNALP)
Cmo_contig_4985	3224	glycogen phosphorylase 1	0	EC:2.4.1.1	4	F:pyridoxal phosphate binding; P:carbohydrate metabolic process; F:amino acid binding; F:phosphorylase activity	IPR000811; IPR011833; G3DSA:3.40.50.2000 (GENE3D), PTHR11468:SF0 (PANTHER), SSF53756 (SUPERFAMILY), SSF55021 (SUPERFAMILY)
Cmo_contig_4980	2171	malonyl coenzyme a acyl carrier protein transacylase	0	EC:2.3.1.39	6	P:fatty acid biosynthetic process; F:[acyl-carrier-protein] S-malonyltransferase activity; F:binding; C:mitochondrion; C:fatty acid synthase complex; P:acyl-carrier-protein biosynthetic process	IPR001227; IPR004410; IPR014043; IPR016035; IPR016036; IPR020801; G3DSA:3.30.70.250 (GENE3D), PTHR10982 (PANTHER)
Cmo_contig_493	1702	seryl-trna synthetase	0	EC:6.1.1.11	7	C:cytoplasm; F:nucleotide binding; P:nucleobase-containing compound metabolic process; P:translation; ; F:catalytic activity	IPR002314; IPR002317; IPR006195; IPR010978; IPR015866; G3DSA:3.30.930.10 (GENE3D), SSF55681 (SUPERFAMILY)
Cmo_contig_4928	2041	serine threonine-protein phosphatase 4 regulatory subunit 4	0		2	C:intracellular part; F:binding	IPR000357; IPR011989; IPR016024; IPR021133; PTHR21467 (PANTHER)
Cmo_contig_4927	2246	alanine aminotransferase 2	0	EC:3.1.3.0; EC:2.6.1.2	12	F:copper ion binding; C:mitochondrion; P:dephosphorylation; P:biosynthetic process; F:phosphatase activity; F:L-alanine:2-oxoglutarate aminotransferase activity; F:ATP binding; F:protein binding; F:pyridoxal phosphate binding; P:alanine metabolic process; P:aspartate metabolic process; P:carbon utilization	IPR004839; IPR015421; IPR015422; IPR015424; PTHR11751 (PANTHER), PTHR11751:SF29 (PANTHER)
Cmo_contig_4924	2221	hua enhancer 2	0		6	P:RNA processing; F:binding; C:spliceosomal complex; F:ATP-dependent helicase activity; P:specification of floral organ identity; F:RNA helicase activity	IPR001650; IPR012961; IPR025696; G3DSA:3.40.50.300 (GENE3D), PTHR11752 (PANTHER), PTHR11752:SF2 (PANTHER), SSF52540 (SUPERFAMILY)
Cmo_contig_4903	2673	isoamylase-type starch debranching enzyme	0	EC:3.2.1.1; EC:3.2.1.68	6	F:alpha-amylase activity; F:isoamylase activity; P:starch catabolic process; C:chloroplast stroma; C:chloroplast starch grain; P:sucrose metabolic process	SignalP-NN(euk) (SIGNALP)
Cmo_contig_490	15688	flagellar outer dynein arm heavy chain gamma	0
Cmo_contig_4894	1556	pre-mrna-splicing factor syf1	0		6	P:transcription, DNA-dependent; C:nucleoplasm; F:protein binding; P:transcription-coupled nucleotide-excision repair; P:nuclear mRNA splicing, via spliceosome; C:catalytic step 2 spliceosome	IPR003107; IPR011990; IPR013105; PTHR11246 (PANTHER), PTHR11246:SF5 (PANTHER), SSF48452 (SUPERFAMILY)
Cmo_contig_4890	1801	n-carbamyl-l-amino acid amidohydrolase	0	EC:3.5.3.19; EC:3.5.3.9	7	P:allantoin catabolic process; C:cytoplasmic membrane-bounded vesicle; F:ureidoglycolate hydrolase activity; F:allantoate deiminase activity; P:proteolysis; F:metallopeptidase activity; P:purine nucleobase metabolic process	IPR002933; IPR010158; IPR011650; G3DSA:3.30.70.360 (GENE3D), G3DSA:3.40.630.10 (GENE3D), PTHR32494 (PANTHER), SignalP-NN(euk) (SIGNALP), SSF53187 (SUPERFAMILY)
Cmo_contig_486	2504	n-myristoyl transferase	0	EC:2.1.1.103; EC:2.3.1.97	13	C:cytosol; C:ribosome; F:transferase activity; P:biosynthetic process; ; P:lipid metabolic process; P:anatomical structure morphogenesis; P:embryo development; P:cellular protein modification process; P:reproduction; P:cellular component organization; P:cell differentiation; P:cell growth; P:multicellular organismal development; P:behavior; P:response to external stimulus
Cmo_contig_4857	2728	sulfite reductase	0		1	P:metabolic process
Cmo_contig_4836	2764	adenylate kinase	0		5	P:primary metabolic process; C:chloroplast envelope; C:chloroplast thylakoid membrane; F:kinase activity; P:cellular metabolic process	IPR000850; IPR008144; IPR008145; G3DSA:3.30.63.10 (GENE3D), G3DSA:3.40.50.300 (GENE3D), PTHR23359:SF22 (PANTHER), SSF52540 (SUPERFAMILY)
Cmo_contig_4832	2723	nicotinate phosphoribosyltransferase	0	EC:2.4.2.11; EC:2.4.2.19; EC:2.4.2.12	7	C:cytoplasm; F:nicotinate phosphoribosyltransferase activity; F:nicotinate-nucleotide diphosphorylase (carboxylating) activity; F:nicotinamide phosphoribosyltransferase activity; P:NAD biosynthetic process; P:nicotinate nucleotide biosynthetic process; P:nicotinamide metabolic process	IPR002638; IPR015977; IPR016471; G3DSA:3.20.140.10 (GENE3D), PTHR11098 (PANTHER)
Cmo_contig_483	1327	receptor of activated protein kinase C 1	0		4	F:receptor activity; F:kinase activity; P:metabolic process; P:signal transduction
Cmo_contig_482	2946	guanine deaminase	0	EC:3.5.4.3	3	F:binding; F:hydrolase activity; P:nucleobase-containing compound metabolic process	IPR001078; IPR004167; IPR006680; IPR011059; IPR014311; IPR023213; G3DSA:2.30.40.10 (GENE3D), G3DSA:3.20.20.140 (GENE3D), PTHR11271 (PANTHER), SSF51556 (SUPERFAMILY), SSF52777 (SUPERFAMILY)
Cmo_contig_4806	3395	histone acetyltransferase	0	EC:2.3.1.48	9	P:DNA mediated transformation; F:metal ion binding; P:regulation of transcription, DNA-dependent; P:photoperiodism, flowering; P:flower development; P:histone acetylation; F:histone acetyltransferase activity; C:histone acetyltransferase complex; P:acyl-carrier-protein biosynthetic process	IPR000197; IPR000433; IPR011011; IPR013083; IPR013178; IPR019786; PTHR13808 (PANTHER)
Cmo_contig_4805	2029	p300 cbp acetyltransferase-related protein	0	EC:2.3.1.48	9	P:DNA mediated transformation; F:metal ion binding; P:regulation of transcription, DNA-dependent; P:photoperiodism, flowering; P:flower development; P:histone acetylation; F:histone acetyltransferase activity; C:histone acetyltransferase complex; P:acyl-carrier-protein biosynthetic process	IPR001965; IPR011011; IPR013083; IPR013178; IPR019786; PTHR13808 (PANTHER)
Cmo_contig_479	3975	dihydroxy-acid dehydratase	0	EC:4.2.1.9	17	C:cytosol; F:binding; F:translation factor activity, nucleic acid binding; F:lipid binding; P:biosynthetic process; F:catalytic activity; P:transport; P:organelle organization; F:protein binding; C:cytoplasm; C:protein complex; ; P:multicellular organismal development; C:plastid; C:ribosome; P:regulation of biological process; P:translation	IPR000581; IPR004404; IPR015928; IPR020558; SSF143975 (SUPERFAMILY)
Cmo_contig_4785	1815	soluble starch synthase iii-1	0	EC:2.4.1.21	5	P:glycogen biosynthetic process; F:starch synthase activity; C:plastid; P:starch metabolic process; P:sucrose metabolic process	IPR001296; IPR013534; PTHR12526 (PANTHER), PTHR12526:SF17 (PANTHER), SSF53756 (SUPERFAMILY)
Cmo_contig_4782	3103	pre-mrna splicing factor	0		6	F:binding; P:response to cold; P:starch biosynthetic process; P:nuclear mRNA splicing, via spliceosome; C:amyloplast starch grain; C:nucleus	IPR003107; IPR010491; IPR011990; IPR013026; PTHR11246 (PANTHER), PTHR11246:SF1 (PANTHER), SSF48452 (SUPERFAMILY)
Cmo_contig_477	2431	protein translocase subunit chloroplastic-like	0		12	P:response to abiotic stimulus; P:protein transport; P:anatomical structure morphogenesis; P:cellular component organization; P:cell differentiation; P:multicellular organismal development; P:metabolic process; P:regulation of biological process; C:plastid; P:organelle organization; C:thylakoid; F:nucleotide binding; C:cell	SignalP-NN(euk) (SIGNALP)
Cmo_contig_4769	1995	dna-directed rna polymerase i subunit rpa2	0		2	F:binding; F:transferase activity
Cmo_contig_4768	3303	brefeldin a-inhibited guanine nucleotide-exchange protein 1-like	0		7	F:binding; F:ARF guanyl-nucleotide exchange factor activity; P:regulation of ARF protein signal transduction; P:megagametogenesis; C:nucleus; C:cytosol; P:regulation of GTPase activity	IPR000904; IPR011989; IPR015403; IPR016024; IPR023394; G3DSA:1.10.220.20 (GENE3D), PTHR10663 (PANTHER), PTHR10663:SF42 (PANTHER)
Cmo_contig_4767	1870	eukaryotic translation initiation factor 3d	0		1	P:translation
Cmo_contig_476	1825	beta-ketoacyl- synthase	0		6	P:biosynthetic process; P:lipid metabolic process; F:transferase activity; P:multicellular organismal development; C:cell	IPR012328; IPR012392; IPR013601; IPR016038; IPR016039; PTHR31561 (PANTHER), SignalP-NN(euk) (SIGNALP), tmhmm (TMHMM)
Cmo_contig_475	1928	isco large subunit-binding protein subunit beta	0		13	P:protein metabolic process; P:cell death; P:response to stress; P:response to abiotic stimulus; C:plastid; P:response to biotic stimulus; F:nucleotide binding; F:protein binding; C:ribosome; C:plasma membrane; C:extracellular region	IPR001844; IPR002423; IPR018370; G3DSA:1.10.560.10 (GENE3D), G3DSA:3.50.7.10 (GENE3D), PTHR11353:SF8 (PANTHER), SSF52029 (SUPERFAMILY)
Cmo_contig_4747	2313	aspartate kinase	0	EC:2.7.2.4	7	F:aspartate kinase activity; P:phosphorylation; F:amino acid binding; P:glycine metabolic process; P:L-serine metabolic process; P:threonine metabolic process; P:lysine biosynthetic process
Cmo_contig_4744	2870	coiled-coil domain-containing protein 40-like	0				IPR013956; PTHR32104 (PANTHER), PTHR32104:SF0 (PANTHER)
Cmo_contig_4730	1593	3-isopropylmalate dehydrogenase	0	EC:1.1.1.85	8	F:NAD binding; F:magnesium ion binding; F:3-isopropylmalate dehydrogenase activity; P:leucine biosynthetic process; C:plastid; P:oxidation-reduction process; P:isoleucine biosynthetic process; P:valine biosynthetic process	IPR001804; IPR004429; IPR019818; IPR024084; PTHR11835:SF1 (PANTHER), SSF53659 (SUPERFAMILY)
Cmo_contig_473	2920	dynein heavy chain axonemal	0	EC:3.6.1.3	10	F:motor activity; C:cytoskeleton; C:protein complex; P:cellular component organization; C:organelle; C:intracellular; P:nucleobase-containing compound metabolic process; P:catabolic process; F:nucleotide binding; C:cilium; P:biological_process; F:hydrolase activity	IPR004273; PTHR10676 (PANTHER), PTHR10676:SF135 (PANTHER), PF12781 (PFAM)
Cmo_contig_4721	1485	hypothetical protein VOLCADRAFT_105910	0		2	C:nucleolus; C:cell wall	IPR002687; IPR012974; IPR012976; PTHR10894 (PANTHER), SSF89124 (SUPERFAMILY)
Cmo_contig_472	2020	chloroplast processing enzyme	0		4	F:binding; F:hydrolase activity; C:plastid; C:mitochondrion	IPR007863; IPR011237; IPR011249; IPR011765; PTHR11851 (PANTHER), PTHR11851:SF34 (PANTHER)
Cmo_contig_4695	2547	phosphoglucomutase phosphomannomutase alpha beta alpha domain i	0	EC:5.4.2.3; EC:5.4.2.2	13	F:phosphoacetylglucosamine mutase activity; P:glucose 1-phosphate metabolic process; P:UDP-N-acetylglucosamine biosynthetic process; P:chitin biosynthetic process; F:phosphoglucomutase activity; C:cytosol; P:starch metabolic process; P:sucrose metabolic process; P:galactose metabolic process; P:gluconeogenesis; P:glycolysis; P:pentose-phosphate shunt; P:streptomycin biosynthetic process	IPR005841; IPR005844; IPR005845; IPR005846; IPR016055; G3DSA:3.30.310.50 (GENE3D), PTHR22573 (PANTHER), PTHR22573:SF4 (PANTHER)
Cmo_contig_4679	1726	atp-citrate lyase a-1	0	EC:2.3.3.8	16	P:carotenoid biosynthetic process; P:starch biosynthetic process; F:ATP citrate synthase activity; P:positive regulation of flower development; F:ligase activity; P:aging; P:anthocyanin accumulation in tissues in response to UV light; P:chlorophyll biosynthetic process; C:cytosol; P:positive regulation of cell size; P:regulation of embryonic development; C:citrate lyase complex; P:leaf developmen…	IPR013650; IPR013816; IPR016102; PTHR23118 (PANTHER), PTHR23118:SF0 (PANTHER), SSF56059 (SUPERFAMILY)
Cmo_contig_4658	2264	calcium-dependent protein kinase	0	EC:2.7.11.17	7	F:calmodulin-dependent protein kinase activity; F:protein binding; F:calcium ion binding; P:protein phosphorylation; F:ATP binding; C:plastid; P:serine family amino acid metabolic process	IPR000008; IPR000719; IPR002048; IPR002290; IPR008271; IPR008973; IPR011009; IPR011992; IPR017441; IPR018029; IPR018247; IPR018249; IPR020635; G3DSA:1.10.510.10 (GENE3D), G3DSA:2.60.40.150 (GENE3D), G3DSA:3.30.200.20 (GENE3D), PTHR24349 (PANTHER), PTHR24349:SF23 (PANTHER), PF13499 (PFAM), SSF47473 (SUPERFAMILY)
Cmo_contig_4656	1690	26S proteasome regulatory subunit	0	EC:3.6.4.3	18	P:proteasomal ubiquitin-dependent protein catabolic process; F:peptidase activity; C:proteasome regulatory particle, base subcomplex; P:response to misfolded protein; P:meristem structural organization; P:leaf morphogenesis; P:proteasome core complex assembly; P:response to heat; F:ATP binding; F:microtubule-severing ATPase activity; P:root cap development; P:meristem growth; P:response to cadmiu…
Cmo_contig_4636	1853	serine threonine-protein kinase nek10	0	EC:2.7.10.0	3	F:protein tyrosine kinase activity; P:protein phosphorylation; F:ATP binding	IPR000225; IPR000719; IPR002290; IPR011009; IPR011989; IPR016024; IPR017441; G3DSA:3.30.200.20 (GENE3D), PTHR24362 (PANTHER), PTHR24362:SF102 (PANTHER)
Cmo_contig_4631	2353	sm sec1-family protein	0		2	P:secretion by cell; P:vesicle-mediated transport	IPR001619; G3DSA:1.25.40.60 (GENE3D), G3DSA:3.40.50.1910 (GENE3D), G3DSA:3.40.50.2060 (GENE3D), G3DSA:3.90.830.10 (GENE3D), PTHR11679:SF2 (PANTHER)
Cmo_contig_462	1723	gamma tubulin	0		19	P:anatomical structure morphogenesis; P:multicellular organismal development; F:structural molecule activity; P:cytoskeleton organization; P:cell cycle; P:biological_process; C:microtubule organizing center; F:nucleotide binding; C:cell wall; P:nucleobase-containing compound metabolic process; P:catabolic process; C:cytosol; C:cytoskeleton; C:protein complex; P:cellular component organization; C:…
Cmo_contig_4601	1489	developmentally-regulated gtp-binding protein 1	0		2	C:intracellular; F:GTP binding
Cmo_contig_4592	2077	n-acetylglutamate synthase	0		3	P:cellular amino acid biosynthetic process; F:N-acetyltransferase activity; P:acyl-carrier-protein biosynthetic process	IPR000182; IPR001048; IPR016181; PTHR30602 (PANTHER)
Cmo_contig_4590	2379	flavin-containing amine	0		3	F:binding; P:metabolic process; F:catalytic activity	PR00419 (PRINTS), G3DSA:3.50.50.60 (GENE3D), PTHR11938 (PANTHER), PTHR11938:SF26 (PANTHER), PF13450 (PFAM), SSF51905 (SUPERFAMILY)
Cmo_contig_459	3382	beta-amylase	0	EC:3.2.1.2	7	F:binding; P:response to stress; P:response to abiotic stimulus; P:biosynthetic process; P:carbohydrate metabolic process; F:hydrolase activity; P:catabolic process; C:plastid	IPR001554; IPR013781; IPR017853; PTHR31352 (PANTHER), PTHR31352:SF0 (PANTHER)
Cmo_contig_4576	2847	coatomer subunit beta -2-like	0	EC:2.7.11.7	9	F:myosin heavy chain kinase activity; F:binding; P:vesicle-mediated transport; P:intracellular protein transport; C:COPI vesicle coat; F:structural molecule activity; P:serine family amino acid metabolic process; P:phosphorylation; C:myosin complex	IPR001680; IPR006692; IPR015943; IPR016453; IPR017986; IPR020472; PTHR19876 (PANTHER), PTHR19876:SF2 (PANTHER), SSF75011 (SUPERFAMILY)
Cmo_contig_4553	2372	abc transporter g family member 7	0		5	P:transport; F:ATPase activity, coupled to transmembrane movement of substances; C:ATP-binding cassette (ABC) transporter complex; F:ATP binding; C:chloroplast	IPR003439; IPR003593; IPR013525; IPR017871; G3DSA:3.40.50.300 (GENE3D), PTHR19241 (PANTHER), PTHR19241:SF28 (PANTHER), SignalP-NN(euk) (SIGNALP), tmhmm (TMHMM), SSF52540 (SUPERFAMILY)
Cmo_contig_4552	3215	sucrose-phosphatase 2	0		3	P:metabolic process; F:catalytic activity; C:intracellular part	IPR006380; IPR013783; IPR014756; IPR023214; PTHR12526 (PANTHER), PTHR12526:SF54 (PANTHER)
Cmo_contig_4548	3857	wd repeat-containing protein 35-like	0		2	C:flagellum; F:binding	IPR001680; IPR011990; IPR015943; IPR017233; IPR017986; PTHR16517 (PANTHER), PTHR16517:SF1 (PANTHER), SSF48452 (SUPERFAMILY)
Cmo_contig_4536	1857	predicted protein	0		4	P:metabolic process; F:catalytic activity; F:binding; C:chloroplast	IPR008030; IPR016040; PTHR14194 (PANTHER), PTHR14194:SF8 (PANTHER), SignalP-NN(euk) (SIGNALP), SSF51735 (SUPERFAMILY)
Cmo_contig_4532	4428	glutamyl-trna synthetase	0	EC:6.1.1.17	6	F:glutamate-tRNA ligase activity; P:glutamyl-tRNA aminoacylation; F:ATP binding; C:plastid; C:glutamate-tRNA ligase complex; P:chlorophyll metabolic process	IPR000924; IPR001412; IPR004526; IPR010987; IPR011035; IPR014729; IPR020056; IPR020058; IPR020059; IPR020061; G3DSA:3.90.800.10 (GENE3D), PTHR10119:SF16 (PANTHER), SignalP-NN(euk) (SIGNALP), SSF52374 (SUPERFAMILY)
Cmo_contig_4525	1195	deoxyhypusine synthase	0	EC:2.5.1.46; EC:2.5.1.45	4	F:deoxyhypusine synthase activity; F:homospermidine synthase (spermidine-specific) activity; P:peptidyl-lysine modification to hypusine; P:deoxyhypusine biosynthetic process from spermidine
Cmo_contig_4510	1463	rab geranylgeranyl transferase beta subunit 1	0		2	P:metabolic process; F:catalytic activity
Cmo_contig_4501	2312	protein of endonuclease / exonuclease / phosphatase family	0		7	F:endonuclease activity; P:protein folding; F:nucleic acid binding; F:unfolded protein binding; F:heat shock protein binding; F:zinc ion binding; F:exonuclease activity	IPR005135; G3DSA:3.60.10.10 (GENE3D), PTHR12121 (PANTHER), PTHR12121:SF16 (PANTHER)
Cmo_contig_45	1398	fructose- -bisphosphate aldolase	0	EC:4.1.2.13	16	C:mitochondrion; P:carbohydrate metabolic process; P:nucleobase-containing compound metabolic process; P:catabolic process; P:secondary metabolic process; C:plastid; C:thylakoid; P:response to endogenous stimulus; P:generation of precursor metabolites and energy; F:catalytic activity; P:biological_process; C:cell; C:extracellular region; P:biosynthetic process; P:metabolic process	IPR000741; IPR013785; SSF51569 (SUPERFAMILY)
Cmo_contig_4489	3771	hypothetical protein VOLCADRAFT_103034	0	EC:6.1.1.4	7	C:cytoplasm; F:leucine-tRNA ligase activity; P:leucyl-tRNA aminoacylation; F:ATP binding; P:isoleucine biosynthetic process; P:leucine biosynthetic process; P:valine biosynthetic process	IPR002300; IPR004493; IPR009008; IPR009080; IPR013155; IPR014729; G3DSA:1.10.730.10 (GENE3D), PTHR11946 (PANTHER), PTHR11946:SF10 (PANTHER), SignalP-NN(euk) (SIGNALP), SSF52374 (SUPERFAMILY)
Cmo_contig_4488	2430	predicted protein	0	EC:6.1.1.22; EC:6.1.1.12	9	C:cytoplasm; F:nucleic acid binding; P:aspartyl-tRNA aminoacylation; F:asparagine-tRNA ligase activity; F:ATP binding; P:asparaginyl-tRNA aminoacylation; F:aspartate-tRNA ligase activity; P:alanine metabolic process; P:aspartate metabolic process	IPR002312; IPR004364; IPR004365; IPR004522; IPR006195; IPR012340; IPR016027; IPR018150; G3DSA:3.30.930.10 (GENE3D), SSF55681 (SUPERFAMILY)
Cmo_contig_4478	1782	fact complex subunit ssrp1	0		5	P:cellular macromolecule metabolic process; P:nucleic acid metabolic process; P:vegetative to reproductive phase transition of meristem; C:nuclear euchromatin; C:FACT complex	IPR000969; IPR013719; IPR024954; PTHR13711 (PANTHER), PTHR13711:SF40 (PANTHER), SSF50729 (SUPERFAMILY)
Cmo_contig_4461	2237	oligoendopeptidase f	0	EC:3.4.24.0	2	F:metalloendopeptidase activity; P:proteolysis	IPR001567; IPR024077; IPR024079; SSF55486 (SUPERFAMILY)
Cmo_contig_4458	2682	aminoacyl-t-rna synthetase	0		7	C:mitochondrion; P:regulation of embryonic development; F:nucleotide binding; F:aminoacyl-tRNA ligase activity; C:chloroplast stroma; P:embryo development ending in seed dormancy; P:tRNA aminoacylation for protein translation
Cmo_contig_4456	3207	hypothetical protein VOLCADRAFT_103968	0		2	P:response to stimulus; C:intrinsic to membrane	IPR000157; IPR000225; IPR001660; IPR011510; IPR011989; IPR013761; IPR016024; G3DSA:3.40.50.10140 (GENE3D)
Cmo_contig_445	3888	ferredoxin-dependent glutamate synthase	0	EC:1.4.7.1	13	P:metabolic process; F:binding; C:mitochondrion; F:catalytic activity; P:response to abiotic stimulus; C:plastid; P:biosynthetic process; ; F:protein binding; P:biological_process; C:cell; C:extracellular region	IPR002489; IPR002932; IPR006982; IPR013785; PTHR11938 (PANTHER), PTHR11938:SF44 (PANTHER), SSF51395 (SUPERFAMILY)
Cmo_contig_4428	1365	kinesin-associated protein 3	0		18	F:Rho guanyl-nucleotide exchange factor activity; C:cytosol; P:plus-end-directed vesicle transport along microtubule; F:kinesin binding; C:condensed nuclear chromosome; C:spindle microtubule; C:centrosome; P:negative regulation of cell proliferation; P:protein complex assembly; C:kinesin II complex; C:microtubule-based flagellum; P:positive regulation of calcium-dependent cell-cell adhesion; P:Rh…	IPR008658; IPR011989; IPR016024; PTHR15605:SF2 (PANTHER), PF05804 (PFAM)
Cmo_contig_4426	2667	rna polymerase ii second largest subunit	0	EC:2.7.7.6; EC:2.5.1.75	10	F:DNA-directed RNA polymerase activity; P:transcription, DNA-dependent; F:tRNA dimethylallyltransferase activity; F:DNA binding; F:ATP binding; F:ribonucleoside binding; P:tRNA processing; C:nucleolus; P:purine nucleobase metabolic process; P:pyrimidine nucleobase metabolic process	SignalP-NN(euk) (SIGNALP)
Cmo_contig_442	2496	rnase l inhibitor-like protein	0	EC:3.6.1.3	8	F:hydrolase activity; F:binding; F:electron carrier activity; P:nucleobase-containing compound metabolic process; P:catabolic process; F:nucleotide binding; F:transporter activity; P:transport
Cmo_contig_4417	2013	PP2A-widerborst subunit	0		6	F:protein phosphatase type 2A regulator activity; C:protein phosphatase type 2A complex; F:protein kinase activity; P:protein phosphorylation; F:ATP binding; P:signal transduction	IPR002554; IPR016024; PTHR10257:SF3 (PANTHER)
Cmo_contig_4410	1564	intraflagellar transport protein 52 homolog	0		5	C:intraflagellar transport particle B; P:embryonic morphogenesis; F:protein C-terminus binding; C:microtubule-based flagellum; P:pattern specification process	IPR019196; PTHR12969 (PANTHER), PTHR12969:SF5 (PANTHER)
Cmo_contig_4371	2071	adenosine trna methylthiotransferase	0		4	C:cytoplasm; P:tRNA modification; F:transferase activity; F:4 iron, 4 sulfur cluster binding	IPR002792; IPR005839; IPR006463; IPR006638; IPR007197; IPR013848; IPR023404; PTHR11918 (PANTHER), PTHR11918:SF41 (PANTHER), SSF102114 (SUPERFAMILY)
Cmo_contig_4364	1381	glutathione reductase	0	EC:1.8.1.7	11	F:copper ion binding; P:oxidation-reduction process; C:mitochondrion; P:cell redox homeostasis; P:glutathione metabolic process; F:ATP binding; F:glutathione-disulfide reductase activity; F:flavin adenine dinucleotide binding; C:chloroplast stroma; P:gluconeogenesis; P:electron transport	IPR004099; IPR012999; IPR013027; IPR016156; IPR023753; PR00411 (PRINTS), G3DSA:3.50.50.60 (GENE3D), PTHR22912 (PANTHER), PTHR22912:SF27 (PANTHER), SSF51905 (SUPERFAMILY)
Cmo_contig_4355	1236	malate dehydrogenase	0	EC:1.1.1.37	8	P:cellular carbohydrate metabolic process; F:binding; C:mitochondrial matrix; F:L-malate dehydrogenase activity; P:malate metabolic process; P:pyruvate metabolic process; P:reductive tricarboxylic acid cycle; P:glyoxylate metabolic process	IPR001236; IPR001252; IPR001557; IPR010097; IPR015955; IPR016040; IPR022383; PTHR11540 (PANTHER), SSF51735 (SUPERFAMILY)
Cmo_contig_433	3190	long-chain acyl- synthetase 7	0	EC:6.2.1.3	6	F:catalytic activity; C:peroxisome; F:protein binding; P:lipid metabolic process; P:biological_process; P:response to stress; P:response to abiotic stimulus
Cmo_contig_432	1747	acetyl- synthetase-like protein	0		2	P:metabolic process; F:catalytic activity	IPR000873; IPR020845; G3DSA:2.30.38.10 (GENE3D), G3DSA:3.40.50.980 (GENE3D), PTHR24096 (PANTHER), SSF56801 (SUPERFAMILY)
Cmo_contig_4314	1407	rhamnose biosynthetic enzyme expressed	0	EC:4.2.1.76; EC:1.1.1.133	14	C:soluble fraction; F:UDP-4-keto-6-deoxy-glucose-3,5-epimerase activity; P:seed coat development; P:mucilage biosynthetic process; F:UDP-4-keto-rhamnose-4-keto-reductase activity; P:extracellular polysaccharide biosynthetic process; F:UDP-L-rhamnose synthase activity; P:UDP-rhamnose biosynthetic process; F:coenzyme binding; F:UDP-glucose 4,6-dehydratase activity; F:dTDP-4-dehydrorhamnose reductas…
Cmo_contig_4302	1732	mitochondrial half-size abc membrane protein	0	EC:3.6.3.41	21	C:vacuolar membrane; P:detoxification of cadmium ion; P:cellular iron ion homeostasis; C:ATP-binding cassette (ABC) transporter complex; P:cadmium ion transmembrane transport; P:regulation of transcription, DNA-dependent; F:cadmium ion transmembrane transporter activity; F:heme binding; F:efflux transmembrane transporter activity; C:Golgi apparatus; F:sequence-specific DNA binding; P:heme transpo…	IPR001140; IPR003439; IPR003593; IPR011527; IPR017871; IPR017940; G3DSA:1.20.1560.10 (GENE3D), G3DSA:3.40.50.300 (GENE3D), PTHR24221 (PANTHER), PTHR24221:SF19 (PANTHER), tmhmm (TMHMM), SSF52540 (SUPERFAMILY)
Cmo_contig_430	5879	intraflagellar transport protein 172 homolog	0		14	C:organelle; C:intracellular; C:protein complex; C:cilium; P:anatomical structure morphogenesis; P:embryo development; F:protein binding; P:multicellular organismal development; P:cellular component organization; P:signal transduction; P:protein metabolic process; C:microtubule organizing center	IPR001680; IPR015943; IPR017986; PTHR15722 (PANTHER), PTHR15722:SF2 (PANTHER), SignalP-NN(euk) (SIGNALP), SSF48452 (SUPERFAMILY), SSF69322 (SUPERFAMILY)
Cmo_contig_4299	2318	methionyl-trna synthetase	0	EC:6.1.1.10	7	C:mitochondrion; F:methionine-tRNA ligase activity; P:ovule development; F:ATP binding; C:chloroplast; P:methionyl-tRNA aminoacylation; P:methionine metabolic process	IPR009080; IPR014729; IPR014758; IPR015413; G3DSA:1.10.730.10 (GENE3D), G3DSA:2.170.220.10 (GENE3D), PTHR11946 (PANTHER), PTHR11946:SF1 (PANTHER), SSF52374 (SUPERFAMILY)
Cmo_contig_4278	2480	EMP/nonaspanin domain family protein	0		6	P:cellular zinc ion homeostasis; P:cellular copper ion homeostasis; C:Golgi apparatus; C:vacuolar membrane; C:integral to membrane; C:nucleus	IPR004240; SignalP-NN(euk) (SIGNALP), tmhmm (TMHMM)
Cmo_contig_4270	1913	hypothetical protein VOLCADRAFT_120443	0	EC:6.1.1.20	9	F:RNA binding; C:phenylalanine-tRNA ligase complex; P:phenylalanyl-tRNA aminoacylation; F:ATP binding; F:phenylalanine-tRNA ligase activity; F:magnesium ion binding; P:tryptophan biosynthetic process; P:tyrosine biosynthetic process; P:L-phenylalanine biosynthetic process	IPR004531; IPR005146; IPR005147; IPR009061; G3DSA:3.30.930.10 (GENE3D), PTHR10947 (PANTHER), SignalP-NN(euk) (SIGNALP), SSF55681 (SUPERFAMILY)
Cmo_contig_4240	4794	hydrocephalus-inducing protein homolog	0				IPR000535; IPR008962; PTHR23053 (PANTHER), PTHR23053:SF0 (PANTHER)
Cmo_contig_424	5096	flagellar outer dynein arm heavy chain beta	0	EC:3.6.1.3	10	F:motor activity; C:cytoskeleton; C:protein complex; P:cellular component organization; C:organelle; C:intracellular; P:nucleobase-containing compound metabolic process; P:catabolic process; F:nucleotide binding; C:cilium; P:biological_process; F:hydrolase activity	IPR013594; IPR013602; PTHR10676 (PANTHER), PTHR10676:SF36 (PANTHER)
Cmo_contig_4235	2399	gtp-binding protein 1	0		8	F:translation elongation factor activity; P:immune response; P:GTP catabolic process; P:signal transduction; F:GTPase activity; F:GTP binding; C:ribosome; P:regulation of translational elongation	IPR000795; IPR004160; IPR004161; IPR009000; IPR009001; G3DSA:2.40.30.10 (GENE3D), G3DSA:3.40.50.300 (GENE3D), PTHR23115 (PANTHER), PTHR23115:SF53 (PANTHER), SSF52540 (SUPERFAMILY)
Cmo_contig_4233	1545	casein kinase ii alpha subunit	0	EC:2.7.11.0	9	P:photoperiodism; F:sequence-specific DNA binding transcription factor activity; P:inflorescence development; P:protein phosphorylation; F:ATP binding; F:protein serine/threonine kinase activity; C:transcription factor complex; ; P:serine family amino acid metabolic process	IPR000719; IPR002290; IPR008271; IPR011009; IPR017441; IPR020635; G3DSA:1.10.510.10 (GENE3D), G3DSA:3.30.200.20 (GENE3D), PTHR24054 (PANTHER), SignalP-NN(euk) (SIGNALP), tmhmm (TMHMM)
Cmo_contig_4230	2644	cas1 domain-containing protein 1-like	0		2	F:transferase activity; C:cell part
Cmo_contig_423	2047	adp-glucose pyrophosphorylase	0	EC:2.7.7.27	6	P:generation of precursor metabolites and energy; P:biosynthetic process; P:carbohydrate metabolic process; F:hydrolase activity; C:plastid; F:transferase activity
Cmo_contig_4223	1335	clathrin heavy chain	0		8	P:vesicle-mediated transport; F:binding; P:oxidation-reduction process; C:clathrin coat of coated pit; C:clathrin coat of trans-Golgi network vesicle; F:oxidoreductase activity; P:intracellular protein transport; F:structural molecule activity	IPR000547; IPR011990; IPR016024; PTHR10292 (PANTHER), PTHR10292:SF1 (PANTHER)
Cmo_contig_4220	1883	membrane-bound transcription factor site-1 protease	0	EC:3.4.21.0	5	P:hyperosmotic salinity response; F:serine-type endopeptidase activity; C:Golgi apparatus; P:proteolysis; C:endoplasmic reticulum	IPR000209; IPR015500; IPR022398; IPR023828; PTHR10795:SF30 (PANTHER)
Cmo_contig_4214	2976	cop-ii coat subunit	0		6	P:ER body organization; C:COPII vesicle coat; P:intracellular protein transport; P:ER to Golgi vesicle-mediated transport; F:zinc ion binding; F:transporter activity	IPR006895; IPR006896; IPR006900; IPR012990; G3DSA:3.40.50.410 (GENE3D), PTHR13803 (PANTHER), PTHR13803:SF0 (PANTHER), SSF53300 (SUPERFAMILY), SSF81995 (SUPERFAMILY)
Cmo_contig_4203	1694	histidyl-trna synthetase	0	EC:6.1.1.21	5	P:histidyl-tRNA aminoacylation; F:ATP binding; F:histidine-tRNA ligase activity; C:plastid; P:histidine metabolic process	IPR004154; IPR004516; IPR006195; IPR015807; G3DSA:3.30.930.10 (GENE3D), PF13393 (PFAM), SSF55681 (SUPERFAMILY)
Cmo_contig_419	4131	cytochrome p450-like protein	0		5	F:binding; F:catalytic activity; F:electron carrier activity; P:metabolic process	IPR001128; IPR002401; IPR017972; PTHR24286 (PANTHER), PTHR24286:SF0 (PANTHER), tmhmm (TMHMM)
Cmo_contig_418	2637	cancer susceptibility candidate protein 1 homolog	0		1	C:flagellum	IPR023247; PTHR20929 (PANTHER), PTHR20929:SF11 (PANTHER)
Cmo_contig_4167	1544	zinc finger mynd domain-containing protein 12	0		1	C:flagellum	IPR011990; PTHR12298 (PANTHER), PTHR12298:SF14 (PANTHER), SSF48452 (SUPERFAMILY)
Cmo_contig_4163	3672	wd-40 repeat-containing protein	0		2	P:cellular process; C:cell part	IPR001680; IPR011047; IPR015943; IPR017986; IPR019775; PTHR22847 (PANTHER), SSF101908 (SUPERFAMILY)
Cmo_contig_4133	5418	polycystin cation channel family	0		4	P:embryonic heart tube morphogenesis; P:kidney development; P:determination of left/right symmetry; C:membrane	IPR013122; PTHR10877 (PANTHER), PTHR10877:SF44 (PANTHER), tmhmm (TMHMM)
Cmo_contig_4131	2011	gamma-glutamylcysteine synthetase	0	EC:6.3.2.2	6	F:glutamate-cysteine ligase activity; P:glutathione biosynthetic process; C:plastid; C:mitochondrion; F:nucleotide binding; C:glutamate-cysteine ligase complex	IPR006336; IPR011556; SSF55931 (SUPERFAMILY)
Cmo_contig_412	1840	acetyl- synthetase	0	EC:6.2.1.1	7	C:plastid; F:catalytic activity; P:metabolic process; C:cytosol; P:biosynthetic process; P:carbohydrate metabolic process; P:generation of precursor metabolites and energy; P:catabolic process
Cmo_contig_4111	1925	serine hydroxymethyltransferase	0	EC:2.1.2.1; EC:2.1.1.0	23	F:poly(U) RNA binding; F:zinc ion binding; P:plant-type hypersensitive response; P:glycine decarboxylation via glycine cleavage system; C:mitochondrial respiratory chain complex I; F:cobalt ion binding; P:response to cold; P:methylation; F:protein binding; F:glycine hydroxymethyltransferase activity; F:nucleotide binding; P:L-serine metabolic process; C:mitochondrial matrix; P:photorespiration; C…	IPR001085; IPR015421; IPR015422; IPR015424; IPR019798; PTHR11680:SF0 (PANTHER)
Cmo_contig_4098	2127	heat shock protein Hsp70C	0	EC:1.3.1.74	13	P:response to virus; C:cell wall; P:oxidation-reduction process; P:protein folding; P:response to salt stress; F:2-alkenal reductase [NAD(P)] activity; P:response to heat; C:vacuolar membrane; F:ATP binding; C:mitochondrial matrix; F:unfolded protein binding; C:chloroplast; P:response to cadmium ion	IPR012725; IPR013126; IPR018181; G3DSA:1.20.1270.10 (GENE3D), G3DSA:2.60.34.10 (GENE3D), G3DSA:3.30.30.30 (GENE3D), G3DSA:3.30.420.40 (GENE3D), G3DSA:3.90.640.10 (GENE3D), PTHR19375 (PANTHER), PTHR19375:SF1 (PANTHER), SSF100920 (SUPERFAMILY), SSF100934 (SUPERFAMILY), SSF53067 (SUPERFAMILY)
Cmo_contig_4091	1580	glycosyltransferase family 20 protein	0	EC:2.4.1.15	9	F:alpha,alpha-trehalose-phosphate synthase (UDP-forming) activity; P:cell division; P:trehalose biosynthetic process; P:plant-type cell wall biogenesis; C:cytoplasm; P:sugar mediated signaling pathway; P:embryo development ending in seed dormancy; P:starch metabolic process; P:sucrose metabolic process	IPR001830; IPR003337; G3DSA:3.40.50.2000 (GENE3D), PTHR10788 (PANTHER), SSF53756 (SUPERFAMILY)
Cmo_contig_4083	2012	aspartyl-trna synthetase	0	EC:6.1.1.12	7	C:cytoplasm; F:nucleic acid binding; P:aspartyl-tRNA aminoacylation; F:ATP binding; F:aspartate-tRNA ligase activity; P:alanine metabolic process; P:aspartate metabolic process	IPR002312; IPR004364; IPR004365; IPR004523; IPR006195; IPR012340; IPR016027; IPR018150; G3DSA:3.30.930.10 (GENE3D), SSF55681 (SUPERFAMILY)
Cmo_contig_4079	2005	ctp synthase	0	EC:6.3.4.2	3	P:pyrimidine nucleotide biosynthetic process; F:CTP synthase activity; P:pyrimidine nucleobase metabolic process	IPR004468; IPR017456; IPR017926; G3DSA:3.40.50.300 (GENE3D), G3DSA:3.40.50.880 (GENE3D), PTHR11550:SF0 (PANTHER), SignalP-NN(euk) (SIGNALP), SSF52317 (SUPERFAMILY), SSF52540 (SUPERFAMILY)
Cmo_contig_4055	2271	dihydrolipoyl dehydrogenase	0	EC:1.8.1.4	14	F:flavin adenine dinucleotide binding; F:disulfide oxidoreductase activity; P:cell redox homeostasis; C:membrane; F:dihydrolipoyl dehydrogenase activity; C:plastid; P:electron transport chain; P:electron transport; P:gluconeogenesis; P:glycolysis; P:tricarboxylic acid cycle; P:glycine metabolic process; P:L-serine metabolic process; P:threonine metabolic process
Cmo_contig_4054	2032	NO synthase-like protein	0		4	P:brassinosteroid mediated signaling pathway; C:chloroplast; P:developmental process; F:GTP binding	IPR006073; G3DSA:3.40.50.300 (GENE3D), PTHR11089 (PANTHER), PTHR11089:SF3 (PANTHER), SignalP-NN(euk) (SIGNALP), SSF52540 (SUPERFAMILY)
Cmo_contig_4050	1895	acetyl- carboxylase beta subunit	0	EC:6.4.1.2	8	C:acetyl-CoA carboxylase complex; P:fatty acid biosynthetic process; F:metal ion binding; F:ATP binding; C:chloroplast stroma; F:transferase activity; F:acetyl-CoA carboxylase activity; P:pyruvate metabolic process	IPR000022; IPR000438; IPR011762; G3DSA:3.90.226.10 (GENE3D), PTHR22855 (PANTHER), PTHR22855:SF15 (PANTHER), SSF52096 (SUPERFAMILY)
Cmo_contig_4047	2792	heat shock protein 91	0		7	P:response to cadmium ion; C:plasma membrane; F:ATP binding; P:metabolic process; C:nucleus; C:cytosol; P:response to heat	IPR013126; IPR018181; G3DSA:1.20.1270.10 (GENE3D), G3DSA:2.60.34.10 (GENE3D), G3DSA:3.30.30.30 (GENE3D), G3DSA:3.30.420.40 (GENE3D), G3DSA:3.90.640.10 (GENE3D), PTHR19375 (PANTHER), PTHR19375:SF14 (PANTHER), SSF100920 (SUPERFAMILY), SSF100934 (SUPERFAMILY), SSF53067 (SUPERFAMILY)
Cmo_contig_4022	4043	hypothetical protein VOLCADRAFT_73165	0		3	F:nucleic acid binding; C:nucleus; C:chloroplast	IPR004871; IPR015943; PTHR10644 (PANTHER), PTHR10644:SF1 (PANTHER), PF10433 (PFAM), SSF101908 (SUPERFAMILY)
Cmo_contig_4019	1776	copper target 1 protein	0	EC:1.14.13.81	7	F:iron ion binding; F:magnesium-protoporphyrin IX monomethyl ester (oxidative) cyclase activity; P:chlorophyll biosynthetic process; C:chloroplast membrane; P:photosynthesis; C:chloroplast thylakoid membrane; P:oxidation-reduction process	IPR003251; IPR008434; IPR009078; IPR012347; PTHR31053 (PANTHER)
Cmo_contig_4010	2763	nadp-dependent malic enzyme	0	EC:1.1.1.0	6	F:metal ion binding; F:NAD binding; F:malic enzyme activity; P:malate metabolic process; F:oxidoreductase activity, acting on the CH-OH group of donors, NAD or NADP as acceptor; P:tricarboxylic acid cycle	IPR001891; IPR012301; IPR012302; IPR016040; PTHR23406 (PANTHER), PTHR23406:SF2 (PANTHER), SignalP-NN(euk) (SIGNALP), SSF51735 (SUPERFAMILY), SSF53223 (SUPERFAMILY)
Cmo_contig_4004	2640	starch synthase	0	EC:2.4.1.21; EC:4.3.3.2	13	P:response to jasmonic acid stimulus; F:starch synthase activity; F:binding; P:response to wounding; F:strictosidine synthase activity; C:vacuolar membrane; C:chloroplast; C:plasma membrane; P:glycogen biosynthetic process; P:starch metabolic process; P:sucrose metabolic process; P:terpenoid biosynthetic process; P:indole biosynthetic process	IPR001296; IPR011835; IPR013534; PTHR12526 (PANTHER), PTHR12526:SF17 (PANTHER), SSF53756 (SUPERFAMILY)
Cmo_contig_3997	2792	amp-dependent synthetase and ligase	0		1	F:catalytic activity	IPR000873; IPR020845; G3DSA:2.30.38.10 (GENE3D), G3DSA:3.40.50.980 (GENE3D), PTHR24096 (PANTHER), PTHR24096:SF51 (PANTHER), SignalP-NN(euk) (SIGNALP), SSF56801 (SUPERFAMILY)
Cmo_contig_3978	2729	protease do-like 7-like	0	EC:3.4.21.0	4	P:photoinhibition; F:serine-type endopeptidase activity; C:chloroplast; P:proteolysis	IPR009003; G3DSA:2.30.42.10 (GENE3D), PTHR22939 (PANTHER), PTHR22939:SF15 (PANTHER)
Cmo_contig_3976	3374	dihydrolipoamide dehydrogenase precursor	0	EC:1.8.1.4	22	F:copper ion binding; P:electron transport chain; F:zinc ion binding; C:mitochondrial respiratory chain complex I; F:cobalt ion binding; P:response to light stimulus; P:cell redox homeostasis; F:ATP binding; F:protein binding; F:flavin adenine dinucleotide binding; C:mitochondrial matrix; F:dihydrolipoyl dehydrogenase activity; P:response to cadmium ion; F:disulfide oxidoreductase activity; C:apo…	IPR004099; IPR006258; IPR012999; IPR013027; IPR016156; IPR023753; PR00411 (PRINTS), G3DSA:3.50.50.60 (GENE3D), PTHR22912 (PANTHER), SignalP-NN(euk) (SIGNALP), SSF51905 (SUPERFAMILY)
Cmo_contig_3973	2270	phagocytic receptor 1b-like	0		6	C:vacuolar membrane; C:cytoplasmic membrane-bounded vesicle; C:integral to membrane; C:plant-type cell wall; C:Golgi apparatus; P:transport	IPR004240; PTHR10766:SF14 (PANTHER), tmhmm (TMHMM)
Cmo_contig_3970	1946	amino-acid acetyltransferase-like	0	EC:2.3.1.1	5	C:cytoplasm; P:cellular amino acid biosynthetic process; F:acetyl-CoA:L-glutamate N-acetyltransferase activity; P:urea cycle intermediate metabolic process; P:acyl-carrier-protein biosynthetic process	IPR000182; IPR001048; IPR016181; PTHR30602 (PANTHER)
Cmo_contig_3942	3155	beta-cop	0		5	F:clathrin binding; P:vesicle-mediated transport; P:intracellular protein transport; C:COPI vesicle coat; F:structural molecule activity	IPR002553; IPR011710; IPR011989; IPR016024; IPR016460
Cmo_contig_3923	2346	mitogen-activated protein kinase	0	EC:2.7.11.24	5	F:MAP kinase activity; P:protein phosphorylation; F:ATP binding; P:transmembrane receptor protein serine/threonine kinase signaling pathway; P:serine family amino acid metabolic process	IPR019410; G3DSA:3.40.50.150 (GENE3D), PTHR14614 (PANTHER), PTHR14614:SF0 (PANTHER), SSF53335 (SUPERFAMILY)
Cmo_contig_3904	2433	helicase ski2w	0		2	C:vacuole; F:helicase activity	IPR001650; IPR011545; IPR014001; IPR025696; G3DSA:3.40.50.300 (GENE3D), PTHR11752 (PANTHER), PTHR11752:SF2 (PANTHER), SSF52540 (SUPERFAMILY)
Cmo_contig_3902	1613	fad dependent oxidoreductase	0		1	C:chloroplast	G3DSA:3.50.50.60 (GENE3D), PTHR32098 (PANTHER), PTHR32098:SF0 (PANTHER), SSF51905 (SUPERFAMILY)
Cmo_contig_390	3508	tudor domain-containing protein	0		10	C:cytosol; C:cell wall; P:protein transport; P:metabolic process; C:nuclear envelope; C:plastid; P:biological_process; P:response to stress; C:endoplasmic reticulum; C:plasma membrane	IPR002999; IPR006021; IPR016071; IPR016685; G3DSA:2.30.30.140 (GENE3D), PTHR12302 (PANTHER), PTHR12302:SF0 (PANTHER), SSF63748 (SUPERFAMILY)
Cmo_contig_3895	2747	kinesin-like protein	0	EC:3.6.4.5; EC:3.6.1.3	14	F:nucleotide binding; C:phragmoplast; P:specification of carpel identity; F:microtubule binding; F:minus-end-directed microtubule motor activity; P:cytokinin mediated signaling pathway; F:ATPase activity; C:spindle microtubule; P:ATP catabolic process; C:kinesin complex; C:nucleus; P:response to ethylene stimulus; P:anastral spindle assembly involved in male meiosis; C:tubulin complex	tmhmm (TMHMM)
Cmo_contig_389	2525	60s ribosomal protein l4	0		4	C:ribosome; F:structural molecule activity; P:translation; P:biological_process	tmhmm (TMHMM)
Cmo_contig_3886	1254	26s proteasome non-atpase regulatory subunit	0		1	C:proteasome complex	IPR000555; IPR024969; G3DSA:3.40.140.10 (GENE3D), PTHR10410 (PANTHER), PTHR10410:SF5 (PANTHER), SSF102712 (SUPERFAMILY)
Cmo_contig_3881	3833	dna repair and transcription factor xpb1	0		9	C:cytoplasm; P:response to toxin; P:response to UV-B; F:DNA binding; F:ATP-dependent DNA helicase activity; F:ATP binding; P:nucleotide-excision repair; C:nucleus; C:replication fork	IPR001161; IPR001650; IPR006935; IPR014001; G3DSA:3.40.50.300 (GENE3D), PTHR11274 (PANTHER), SSF52540 (SUPERFAMILY)
Cmo_contig_3850	3912	abc transporter a family member 2-like	0	EC:3.6.1.15	2	F:nucleoside-triphosphatase activity; C:plasma membrane	IPR003439; IPR003593; IPR017871; IPR026082; G3DSA:3.40.50.300 (GENE3D), PTHR19229:SF7 (PANTHER), PF12698 (PFAM), SignalP-NN(euk) (SIGNALP), tmhmm (TMHMM), SSF52540 (SUPERFAMILY)
Cmo_contig_3848	3145	homogentisate -dioxygenase	0	EC:1.13.11.5	5	P:tyrosine catabolic process; F:homogentisate 1,2-dioxygenase activity; P:L-phenylalanine catabolic process; P:oxidation-reduction process; P:styrene catabolic process	IPR000719; IPR002048; IPR011009; IPR011992; IPR018247; IPR018249; G3DSA:1.10.510.10 (GENE3D), PTHR24349 (PANTHER), PTHR24349:SF23 (PANTHER), PF13499 (PFAM), SSF47473 (SUPERFAMILY)
Cmo_contig_3845	2837	hypothetical protein CHLREDRAFT_115665	0		5	F:potassium:hydrogen antiporter activity; C:chloroplast; C:membrane; P:potassium ion transport; P:proton transport	IPR003148; IPR006153; IPR016040; PTHR16254 (PANTHER), tmhmm (TMHMM), SSF51735 (SUPERFAMILY)
Cmo_contig_3838	2532	prolyl endopeptidase	0		8	F:endopeptidase activity; F:peptide binding; F:serine-type peptidase activity; P:proteolysis; C:nucleus; C:cytosol; F:metallopeptidase activity; C:mitochondrion	IPR001375; IPR002470; IPR004106; IPR023302; G3DSA:3.40.50.1820 (GENE3D), PTHR11757:SF2 (PANTHER), SignalP-NN(euk) (SIGNALP), SSF53474 (SUPERFAMILY)
Cmo_contig_3823	2352	eukaryotic initiation factor	0		3	F:RNA binding; P:translation; C:intracellular part	IPR000504; IPR011400; IPR012677; IPR013979; IPR015943; PTHR14068:SF0 (PANTHER), SSF54928 (SUPERFAMILY), SSF82171 (SUPERFAMILY)
Cmo_contig_3816	2491	malic enzyme	0	EC:1.1.1.39; EC:4.1.1.3	14	F:malate dehydrogenase (decarboxylating) activity; F:oxaloacetate decarboxylase activity; F:cobalt ion binding; P:malate metabolic process; F:ATP binding; C:chloroplast; F:zinc ion binding; C:mitochondrion; F:protein homodimerization activity; P:pyruvate metabolic process; P:tricarboxylic acid cycle; P:carbon utilization; P:arginine metabolic process; P:proline metabolic process	IPR001891; IPR012301; IPR012302; IPR016040; PTHR23406 (PANTHER), PTHR23406:SF2 (PANTHER), SignalP-NN(euk) (SIGNALP), SSF51735 (SUPERFAMILY), SSF53223 (SUPERFAMILY)
Cmo_contig_3796	2273	acyl- oxidase	0		3	F:oxidoreductase activity, acting on the CH-CH group of donors; P:fatty acid metabolic process; P:oxidation-reduction process
Cmo_contig_3777	2868	protein kinase domain-containing protein	0		1	C:chloroplast	IPR004147; IPR011009; PTHR10566 (PANTHER), PTHR10566:SF26 (PANTHER), tmhmm (TMHMM)
Cmo_contig_3772	2557	kinesin-like protein kif3b	0	EC:3.6.4.4	17	C:cytosol; P:plus-end-directed vesicle transport along microtubule; C:spindle microtubule; C:plus-end kinesin complex; P:mitotic spindle organization; P:mitotic centrosome separation; C:centrosome; F:ATP binding; C:kinesin II complex; F:protein binding; P:anterograde axon cargo transport; C:microtubule-based flagellum; P:determination of left/right symmetry; P:intraflagellar transport; F:plus-end…	IPR001752; IPR019821; PTHR24115 (PANTHER), PTHR24115:SF68 (PANTHER), SSF52540 (SUPERFAMILY)
Cmo_contig_3764	1457	MUT9-related serine/threonine protein kinase	0	EC:2.7.11.0	4	F:ATP binding; P:protein phosphorylation; F:protein serine/threonine kinase activity; P:serine family amino acid metabolic process	IPR000719; IPR002290; IPR008271; IPR011009; IPR017441; G3DSA:1.10.510.10 (GENE3D), G3DSA:3.30.200.20 (GENE3D), PTHR11909 (PANTHER), PTHR11909:SF20 (PANTHER)
Cmo_contig_3733	2175	lysosomal pro-x carboxypeptidase-like	0		1	F:peptidase activity, acting on L-amino acid peptides
Cmo_contig_3723	2074	wd repeat domain 16	0		1	C:flagellum	IPR001680; IPR015943; IPR017986; IPR019775; PTHR13720 (PANTHER)
Cmo_contig_3713	2119	sec61 alpha form 2	0		6	F:P-P-bond-hydrolysis-driven protein transmembrane transporter activity; C:cytoplasmic membrane-bounded vesicle; C:membrane; C:mitochondrion; P:protein transport; C:chloroplast envelope
Cmo_contig_3711	1773	24-sterol c-methyltransferase	0	EC:2.1.1.41	11	P:multidimensional cell growth; P:heat acclimation; F:sterol 24-C-methyltransferase activity; P:methylation; P:xylem and phloem pattern formation; P:negative regulation of DNA endoreduplication; P:negative regulation of sequence-specific DNA binding transcription factor activity; F:protein binding; C:endoplasmic reticulum; C:nucleus; P:sterol biosynthetic process
Cmo_contig_3702	3848	raffinose synthase	0	EC:2.4.1.82	8	P:negative regulation of abscisic acid mediated signaling pathway; F:galactinol-sucrose galactosyltransferase activity; P:response to oxidative stress; P:raffinose catabolic process; F:kinase activity; F:protein binding; P:response to karrikin; P:galactose metabolic process	IPR008811; IPR013785; IPR017853; PTHR31268 (PANTHER), PTHR31268:SF0 (PANTHER)
Cmo_contig_3700	2040	aldehyde dehydrogenase	0	EC:1.5.1.12	12	F:3-chloroallyl aldehyde dehydrogenase activity; F:1-pyrroline-5-carboxylate dehydrogenase activity; F:cobalt ion binding; P:proline catabolic process to glutamate; C:chloroplast; F:zinc ion binding; P:reactive oxygen species metabolic process; P:response to salt stress; C:mitochondrion; P:oxidation-reduction process; P:arginine metabolic process; P:proline biosynthetic process	IPR015590; IPR016160; IPR016161; IPR016162; IPR016163; PTHR11699 (PANTHER), PTHR11699:SF8 (PANTHER), SignalP-NN(euk) (SIGNALP)
Cmo_contig_3686	2466	glycosyltransferase family 77 protein	0		2	C:endoplasmic reticulum; F:transferase activity
Cmo_contig_3670	3184	mdr-like abc transporter	0		5	P:transmembrane transport; C:integral to membrane; F:ATPase activity, coupled to transmembrane movement of substances; F:nucleotide binding; C:plasma membrane
Cmo_contig_3662	2433	nadph-cytochrome p450 reductase	0		2	F:oxidoreductase activity; F:binding	tmhmm (TMHMM)
Cmo_contig_3659	2427	flagellar associated protein	0		1	C:flagellum
Cmo_contig_365	2671	abc transporter family protein	0	EC:3.6.1.3	17	P:reproduction; P:multicellular organismal development; F:transferase activity; F:protein binding; C:nucleoplasm; C:protein complex; F:protein kinase activity; P:response to biotic stimulus; P:anatomical structure morphogenesis; P:cellular protein modification process; F:DNA binding; F:transporter activity; P:response to abiotic stimulus; P:organelle organization; F:hydrolase activity; P:regulati…	IPR003439; IPR003593; IPR017871; G3DSA:3.40.50.300 (GENE3D), PTHR19211 (PANTHER), PTHR19211:SF26 (PANTHER), PF12848 (PFAM), SSF52540 (SUPERFAMILY)
Cmo_contig_3638	2552	predicted protein	0		1	C:Golgi membrane	IPR001893; IPR017873; PTHR11884 (PANTHER)
Cmo_contig_3624	2048	phosphoenolpyruvate carboxylase	0	EC:4.1.1.31	5	C:cytoplasm; P:tricarboxylic acid cycle; F:phosphoenolpyruvate carboxylase activity; P:gluconeogenesis; P:reductive tricarboxylic acid cycle	IPR015813; IPR021135; PTHR30523 (PANTHER)
Cmo_contig_3611	2710	cycloartenol synthase	0	EC:5.4.99.8	7	F:cycloartenol synthase activity; P:thylakoid membrane organization; P:pollen development; P:negative regulation of transcription, DNA-dependent; C:vacuole; P:pentacyclic triterpenoid biosynthetic process; P:steroid biosynthetic process
Cmo_contig_3605	1956	lycopene beta cyclase	0		5	F:lycopene beta cyclase activity; P:carotene biosynthetic process; F:oxidoreductase activity, acting on paired donors, with incorporation or reduction of molecular oxygen; C:chloroplast; P:oxidation-reduction process	IPR008671; IPR010108; G3DSA:3.50.50.60 (GENE3D), PTHR32512 (PANTHER), PTHR32512:SF2 (PANTHER), SSF51905 (SUPERFAMILY)
Cmo_contig_358	3017	generic methyltransferase	0		2	F:transferase activity; P:metabolic process
Cmo_contig_3578	2722	hypothetical protein VOLCADRAFT_73402	0	EC:6.2.1.3	3	P:fatty acid biosynthetic process; F:long-chain fatty acid-CoA ligase activity; C:plasma membrane
Cmo_contig_3572	2906	probable xaa-pro aminopeptidase p-like	0		2	F:hydrolase activity; C:chloroplast stroma	IPR000587; IPR000994; G3DSA:3.40.350.10 (GENE3D), PTHR10804 (PANTHER), PTHR10804:SF6 (PANTHER), SSF53092 (SUPERFAMILY)
Cmo_contig_3559	2015	tetratricopeptide repeat protein	0		1	F:binding	IPR007657; PTHR20961 (PANTHER), PTHR20961:SF0 (PANTHER), tmhmm (TMHMM)
Cmo_contig_3554	1345	histone acetyltransferase	0	EC:2.3.1.48	11	C:chromatin; F:histone acetyltransferase activity; P:regulation of transcription, DNA-dependent; P:chromatin assembly or disassembly; P:cell division; P:root hair cell tip growth; P:maintenance of shoot apical meristem identity; F:chromatin binding; P:histone acetylation; C:histone acetyltransferase complex; P:acyl-carrier-protein biosynthetic process	IPR002717; IPR016181; IPR016197; IPR025995; G3DSA:2.30.30.270 (GENE3D), PTHR10615 (PANTHER)
Cmo_contig_3550	1957	dead box rna helicase	0		4	F:metal ion binding; F:nucleic acid binding; F:ATP binding; F:ATP-dependent helicase activity	IPR000629; IPR001650; IPR011545; IPR014001; IPR014014; G3DSA:3.40.50.300 (GENE3D), PTHR24031 (PANTHER), PTHR24031:SF1 (PANTHER), SSF52540 (SUPERFAMILY)
Cmo_contig_3549	3822	dynein heavy chain axonemal	0	EC:3.6.1.3	9	F:microtubule motor activity; C:axonemal dynein complex; P:ATP catabolic process; P:ciliary or flagellar motility; F:ATP binding; C:cilium; P:microtubule-based movement; F:ATPase activity; C:microtubule	IPR004273; IPR024743; PTHR10676 (PANTHER), PTHR10676:SF138 (PANTHER), PF12781 (PFAM)
Cmo_contig_3542	1846	protein phosphatase 2c and cyclic nucleotide-binding kinase domain-containing protein	0		7	P:protein dephosphorylation; P:protein phosphorylation; F:protein kinase activity; F:metal ion binding; C:protein serine/threonine phosphatase complex; F:protein serine/threonine phosphatase activity; C:plasma membrane	IPR000222; IPR001932; IPR015655; PTHR13832:SF168 (PANTHER)
Cmo_contig_3537	2135	coiled-coil domain-containing protein 65-like	0		3	C:integral to membrane; F:prenyltransferase activity; C:flagellum
Cmo_contig_3527	1666	betaine aldehyde dehydrogenase	0	EC:1.2.1.3; EC:1.2.1.8	30	F:3-chloroallyl aldehyde dehydrogenase activity; P:response to water deprivation; F:aldehyde dehydrogenase (NAD) activity; C:peroxisome; C:cell wall; P:response to abscisic acid stimulus; C:leucoplast; F:betaine-aldehyde dehydrogenase activity; P:response to salt stress; P:oxidation-reduction process; P:gluconeogenesis; P:glycolysis; P:arginine metabolic process; P:histidine metabolic process; P:…
Cmo_contig_3523	1410	atp-sulfurylase	0	EC:2.5.1.49; EC:2.7.7.4; EC:2.5.1.48	7	F:pyridoxal phosphate binding; P:sulfate assimilation; F:O-acetylhomoserine aminocarboxypropyltransferase activity; F:sulfate adenylyltransferase (ATP) activity; F:cystathionine gamma-synthase activity; P:cysteine metabolic process; P:methionine metabolic process	IPR002650; IPR014729; IPR015947; IPR024951; IPR025980; G3DSA:3.10.400.10 (GENE3D), PTHR11055 (PANTHER), SSF52374 (SUPERFAMILY)
Cmo_contig_3520	2224	regulatory particle triple-a 1a	0	EC:3.6.4.3	8	C:cytoplasm; F:peptidase activity; C:proteasome regulatory particle, base subcomplex; C:plasma membrane; P:ubiquitin-dependent protein catabolic process; F:ATP binding; F:microtubule-severing ATPase activity; C:nucleus	IPR003593; IPR003959; IPR003960; IPR005937; G3DSA:1.10.8.60 (GENE3D), G3DSA:3.40.50.300 (GENE3D), PTHR23073 (PANTHER), PTHR23073:SF13 (PANTHER), SSF52540 (SUPERFAMILY)
Cmo_contig_352	4067	r1 protein c	0	EC:2.7.9.0	5	P:carbohydrate metabolic process; F:transferase activity; P:metabolic process; F:kinase activity; C:plastid
Cmo_contig_3514	2030	protein kinase	0		3	F:ATP binding; P:protein phosphorylation; F:protein kinase activity	IPR000719; IPR011009; IPR011989; IPR016024; IPR021133; G3DSA:1.10.510.10 (GENE3D), PTHR12984 (PANTHER), PTHR12984:SF3 (PANTHER)
Cmo_contig_3461	2913	flagellar associated protein	0		5	C:flagellum; F:calcium ion binding; F:molecular_function; P:biological_process; C:cellular_component	SignalP-NN(euk) (SIGNALP)
Cmo_contig_3451	1478	mg-protoporyphyrin ix chelatase	0	EC:6.6.1.1; EC:3.6.1.15	7	F:magnesium chelatase activity; P:chlorophyll biosynthetic process; F:ATP binding; C:chloroplast stroma; F:nucleoside-triphosphatase activity; P:photosynthesis; C:magnesium chelatase complex
Cmo_contig_3450	4108	acetyl- synthetase	0	EC:6.2.1.1	7	C:chloroplast stroma; F:acetate-CoA ligase activity; P:acetate metabolic process; C:cytosol; P:gluconeogenesis; P:glycolysis; P:reductive tricarboxylic acid cycle
Cmo_contig_3448	2455	6-phosphogluconate dehydrogenase	0	EC:1.1.1.44	10	P:response to glucose stimulus; P:response to sucrose stimulus; P:response to fructose stimulus; C:mitochondrion; P:pentose-phosphate shunt; F:phosphogluconate dehydrogenase (decarboxylating) activity; F:NADP binding; C:chloroplast; P:response to cadmium ion; P:D-gluconate metabolic process
Cmo_contig_3427	2116	aspartate aminotransferase	0	EC:2.6.1.1	17	P:glutamate metabolic process; F:pyridoxal phosphate binding; F:L-aspartate:2-oxoglutarate aminotransferase activity; C:mitochondrial matrix; P:2-oxoglutarate metabolic process; P:aspartate metabolic process; C:plastid; P:tryptophan biosynthetic process; P:oxaloacetate metabolic process; P:alanine metabolic process; P:arginine metabolic process; P:cysteine metabolic process; P:proline metabolic p…
Cmo_contig_3418	7006	hypothetical protein CHLREDRAFT_179827	0		8	F:signal transducer activity; P:signal transduction; P:regulation of transcription, DNA-dependent; P:proteolysis; F:serine-type endopeptidase activity; C:membrane; P:ion transport; C:flagellum	SignalP-NN(euk) (SIGNALP), tmhmm (TMHMM)
Cmo_contig_3416	1593	porphobilinogen deaminase	0	EC:2.5.1.61	4	P:peptidyl-pyrromethane cofactor linkage; P:chlorophyll biosynthetic process; F:hydroxymethylbilane synthase activity; C:chloroplast
Cmo_contig_341	2563	succinate dehydrogenase	0	EC:1.3.5.1	10	C:cell wall; C:protein complex; C:mitochondrion; F:binding; F:electron carrier activity; P:generation of precursor metabolites and energy; P:catabolic process; F:nucleotide binding; F:catalytic activity	IPR003952; IPR003953; IPR011281; IPR014006; IPR015939; G3DSA:3.50.50.60 (GENE3D), G3DSA:3.90.700.10 (GENE3D), PTHR11632 (PANTHER), SSF51905 (SUPERFAMILY), SSF56425 (SUPERFAMILY)
Cmo_contig_3409	7723	flagellar inner arm dynein 1 heavy chain beta	0	EC:3.6.1.3	10	F:microtubule motor activity; C:dynein complex; P:cell projection organization; C:microtubule; C:flagellar axoneme; P:ATP catabolic process; F:ATP binding; C:cilium; P:microtubule-based movement; F:ATPase activity	IPR003593; IPR004273; IPR011704; IPR024317; IPR024743; G3DSA:3.40.50.300 (GENE3D), PTHR10676 (PANTHER), PTHR10676:SF186 (PANTHER), PF12774 (PFAM), PF12775 (PFAM), PF12781 (PFAM), SSF52540 (SUPERFAMILY)
Cmo_contig_34	2969	hypothetical protein VOLCADRAFT_105028	0		1	C:cell	IPR001893; IPR017873; PTHR11884 (PANTHER), SignalP-NN(euk) (SIGNALP), tmhmm (TMHMM)
Cmo_contig_3395	1546	nadp-dependent malate dehydrogenase	0	EC:1.1.1.37; EC:1.1.1.82	14	F:L-malate dehydrogenase activity; F:binding; C:mitochondrion; C:chloroplast envelope; P:malate metabolic process; F:malate dehydrogenase (NADP+) activity; C:thylakoid; P:glycolysis; C:chloroplast stroma; C:apoplast; P:pyruvate metabolic process; P:reductive tricarboxylic acid cycle; P:glyoxylate metabolic process; P:carbon utilization	IPR001236; IPR001252; IPR010945; IPR011273; IPR015955; IPR016040; IPR022383; PTHR23382:SF0 (PANTHER), SSF51735 (SUPERFAMILY)
Cmo_contig_3392	1572	flagellar alpha dynein	0	EC:3.6.1.3	12	F:microtubule motor activity; C:dynein complex; P:cell projection organization; C:microtubule; C:flagellar axoneme; P:ATP catabolic process; F:oxidoreductase activity; F:ATP binding; C:cilium; P:microtubule-based movement; F:transferase activity; F:ATPase activity	IPR011704; G3DSA:3.40.50.300 (GENE3D), PTHR10676 (PANTHER), PTHR10676:SF37 (PANTHER), PF12775 (PFAM), SignalP-NN(euk) (SIGNALP), SSF52540 (SUPERFAMILY)
Cmo_contig_3389	2809	calcium-dependent protein kinase	0	EC:2.7.11.17	8	P:protein autophosphorylation; F:calcium ion binding; P:regulation of pollen tube growth; F:ATP binding; C:cytoplasm; F:calmodulin-dependent protein kinase activity; C:plasma membrane; P:serine family amino acid metabolic process	IPR000008; IPR000719; IPR002048; IPR002290; IPR008271; IPR008973; IPR011009; IPR011992; IPR017441; IPR018247; IPR018249; IPR020635; G3DSA:1.10.510.10 (GENE3D), G3DSA:2.60.40.150 (GENE3D), G3DSA:3.30.200.20 (GENE3D), PTHR24349 (PANTHER), PTHR24349:SF23 (PANTHER), PF13499 (PFAM), SSF47473 (SUPERFAMILY)
Cmo_contig_3381	3010	ubiquitin-activating enzyme e1	0	EC:6.3.2.19	6	F:ubiquitin activating enzyme activity; P:ubiquitin-dependent protein catabolic process; F:ATP binding; F:ubiquitin-protein ligase activity; C:nucleus; P:regulation of protein ubiquitination	IPR000011; IPR000127; IPR000594; IPR009036; IPR016040; IPR018074; IPR018075; IPR018965; IPR019572; IPR023280; PTHR10953 (PANTHER), PTHR10953:SF4 (PANTHER)
Cmo_contig_338	2063	NADH:ubiquinone oxidoreductase 51 kDa subunit	0	EC:1.6.5.3	9	F:nucleotide binding; F:binding; C:mitochondrion; F:catalytic activity; P:generation of precursor metabolites and energy; P:biosynthetic process; P:ion transport	IPR001949; IPR011537; IPR011538; IPR019554; IPR019575; PTHR11780 (PANTHER), SSF140490 (SUPERFAMILY), SSF142019 (SUPERFAMILY), SSF142984 (SUPERFAMILY)
Cmo_contig_3375	2006	uroporphyrinogen decarboxylase	0	EC:4.1.1.37	5	F:uroporphyrinogen decarboxylase activity; P:response to cadmium ion; P:porphyrin-containing compound biosynthetic process; C:chloroplast stroma; P:chlorophyll metabolic process	IPR000257; IPR006361; G3DSA:3.20.20.210 (GENE3D), PTHR21091 (PANTHER), SSF51726 (SUPERFAMILY)
Cmo_contig_3356	1835	argininosuccinate lyase	0	EC:4.3.2.1	6	C:cytoplasm; P:arginine biosynthetic process via ornithine; F:argininosuccinate lyase activity; P:alanine metabolic process; P:aspartate metabolic process; P:proline metabolic process	IPR000362; IPR003031; IPR008948; IPR009049; IPR020557; IPR022761; G3DSA:1.10.40.30 (GENE3D), G3DSA:1.20.200.10 (GENE3D), PTHR11444 (PANTHER)
Cmo_contig_3352	1604	diaminopimelate decarboxylase	0	EC:4.1.1.20	4	P:lysine biosynthetic process via diaminopimelate; F:diaminopimelate decarboxylase activity; C:chloroplast; C:membrane	IPR000183; IPR002986; IPR009006; IPR022643; IPR022644; IPR022653; G3DSA:3.20.20.10 (GENE3D), PTHR11482 (PANTHER), PTHR11482:SF5 (PANTHER), SSF51419 (SUPERFAMILY)
Cmo_contig_3333	3281	atp-dependent metalloprotease	0	EC:3.6.1.15	6	F:nucleoside-triphosphatase activity; F:endopeptidase activity; P:protein metabolic process; F:metallopeptidase activity; F:ATP binding; C:intracellular part	IPR000642; IPR003593; IPR003959; IPR003960; G3DSA:1.10.8.60 (GENE3D), G3DSA:3.40.50.300 (GENE3D), PTHR23076 (PANTHER), PTHR23076:SF21 (PANTHER), SSF140990 (SUPERFAMILY), SSF52540 (SUPERFAMILY)
Cmo_contig_3317	1675	queuine trna-ribosyltransferase	0	EC:2.4.2.29	4	F:queuine tRNA-ribosyltransferase activity; F:binding; P:queuosine biosynthetic process; C:mitochondrion	IPR002616; IPR004803; PTHR11962:SF0 (PANTHER), SignalP-NN(euk) (SIGNALP)
Cmo_contig_3315	4017	hypothetical protein VOLCADRAFT_108919	0		3	C:cullin-RING ubiquitin ligase complex; P:ubiquitin-dependent protein catabolic process; F:ubiquitin protein ligase binding	IPR001373; IPR011991; IPR016158; IPR016159; IPR019559; G3DSA:1.20.1310.10 (GENE3D), G3DSA:4.10.1030.10 (GENE3D), PTHR11932 (PANTHER), PTHR11932:SF21 (PANTHER), SSF46785 (SUPERFAMILY)
Cmo_contig_3312	1388	udp-glucose 4-epimerase	0	EC:5.1.3.2	9	P:galactose biosynthetic process; C:plasma membrane; F:protein dimerization activity; P:response to stress; F:UDP-glucose 4-epimerase activity; F:coenzyme binding; C:cytosol; P:nucleotide metabolic process; P:nucleotide-sugar metabolic process	IPR001509; IPR005886; IPR016040; IPR025308; G3DSA:3.90.25.10 (GENE3D), PTHR10366 (PANTHER), SSF51735 (SUPERFAMILY)
Cmo_contig_3311	2859	hypothetical protein VOLCADRAFT_87153	0		3	F:ATP binding; P:protein phosphorylation; F:protein kinase activity	IPR000719; IPR001245; IPR002290; IPR008271; IPR011009; IPR020635; G3DSA:1.10.510.10 (GENE3D), G3DSA:3.30.200.20 (GENE3D), G3DSA:3.30.450.40 (GENE3D), PTHR23257 (PANTHER), SignalP-NN(euk) (SIGNALP)
Cmo_contig_33	2356	phosphoribosylformylglycinamidine cyclo-ligase	0	EC:6.3.3.1	2	F:catalytic activity; P:nucleobase-containing compound metabolic process	SignalP-NN(euk) (SIGNALP)
Cmo_contig_3297	1451	predicted protein	0		2	C:vacuolar membrane; C:plasma membrane	PTHR31485 (PANTHER), PTHR31485:SF0 (PANTHER)
Cmo_contig_3287	2031	ap-2 complex subunit alpha-1	0		3	C:plasma membrane; F:protein binding; P:transport	IPR002553; IPR011989; IPR016024; PTHR22780 (PANTHER), PTHR22780:SF4 (PANTHER)
Cmo_contig_3283	1525	26S proteasome regulatory complex	0	EC:3.6.4.3	13	F:peptidase activity; C:cell wall; P:ubiquitin-dependent protein catabolic process; P:blue light signaling pathway; F:signal transducer activity; C:proteasome regulatory particle, base subcomplex; P:phototropism; F:ATP binding; F:microtubule-severing ATPase activity; F:protein binding; C:cytoplasm; C:nucleus; C:plasma membrane	IPR003593; IPR003959; IPR003960; IPR005937; G3DSA:3.40.50.300 (GENE3D), PTHR23073 (PANTHER), PTHR23073:SF8 (PANTHER), SSF52540 (SUPERFAMILY)
Cmo_contig_3274	2516	hypothetical protein VOLCADRAFT_102618	0		1	C:flagellum	IPR001611; IPR003591; IPR015915; G3DSA:3.80.10.10 (GENE3D), PTHR23155 (PANTHER), PTHR23155:SF213 (PANTHER), PF13415 (PFAM), PF13418 (PFAM), PF13855 (PFAM), SM00364 (SMART), SSF117281 (SUPERFAMILY), SSF52047 (SUPERFAMILY)
Cmo_contig_327	1541	ll-diaminopimelate aminotransferase	0	EC:2.6.1.1; EC:2.6.1.83	22	F:transferase activity; P:biosynthetic process; ; F:binding; P:signal transduction; P:response to stress; P:response to biotic stimulus; C:plastid; F:enzyme regulator activity; P:metabolic process; P:secondary metabolic process
Cmo_contig_3267	2282	lysyl-trna synthetase	0	EC:6.1.1.6	12	C:cytosol; C:aminoacyl-tRNA synthetase multienzyme complex; F:lysine-tRNA ligase activity; P:diadenosine tetraphosphate biosynthetic process; F:ATP binding; F:protein binding; F:magnesium ion binding; C:mitochondrial matrix; F:amino acid binding; P:lysyl-tRNA aminoacylation; F:tRNA binding; P:lysine biosynthetic process	IPR002313; IPR004364; IPR004365; IPR006195; IPR012340; IPR016027; IPR018149; IPR018150; G3DSA:3.30.930.10 (GENE3D), SignalP-NN(euk) (SIGNALP), SSF55681 (SUPERFAMILY)
Cmo_contig_3262	1986	hypothetical protein VOLCADRAFT_96404	0	EC:3.6.1.3	3	F:ATPase activity; P:ATP catabolic process; F:ATP binding	IPR011704; G3DSA:3.40.50.300 (GENE3D), PTHR32204 (PANTHER), PTHR32204:SF0 (PANTHER), SSF52540 (SUPERFAMILY)
Cmo_contig_3244	1652	2-oxoisovalerate dehydrogenase alpha mitochondrial expressed	0	EC:1.2.4.4	5	F:3-methyl-2-oxobutanoate dehydrogenase (2-methylpropanoyl-transferring) activity; P:isoleucine catabolic process; P:leucine catabolic process; P:valine catabolic process; C:3-methyl-2-oxobutanoate dehydrogenase (lipoamide) complex	IPR001017; G3DSA:3.40.50.970 (GENE3D), PTHR11516 (PANTHER), PTHR11516:SF1 (PANTHER), SSF52518 (SUPERFAMILY)
Cmo_contig_3240	2301	k(+) efflux antiporter chloroplastic-like	0		9	C:chloroplast envelope; F:binding; P:transmembrane transport; F:potassium:hydrogen antiporter activity; P:potassium ion transport; C:integral to membrane; P:metabolic process; F:catalytic activity; P:proton transport
Cmo_contig_3236	4119	nacht and wd40 domain protein	0		2	P:cellular process; C:cell part	IPR001680; IPR015943; IPR017986; IPR019775; PTHR22847 (PANTHER)
Cmo_contig_3216	1406	pyruvate kinase	0	EC:2.7.1.40	8	F:pyruvate kinase activity; P:phosphorylation; F:potassium ion binding; F:magnesium ion binding; P:glycolysis; P:gluconeogenesis; P:purine nucleobase metabolic process; P:carbon utilization	IPR001697; IPR011037; IPR015793; IPR015794; IPR015795; IPR015806; IPR015813; IPR018209; PTHR11817:SF0 (PANTHER)
Cmo_contig_3211	1730	wd repeat domain 34	0		4	F:molecular_function; C:cellular_component; P:intraflagellar transport; C:cytoplasm	IPR001680; IPR015943; IPR017986; PTHR12442 (PANTHER)
Cmo_contig_321	2757	chloroplast elongation factor g	0		13	F:translation factor activity, nucleic acid binding; P:multicellular organismal development; C:mitochondrion; C:plastid; P:organelle organization; F:nucleotide binding; P:nucleobase-containing compound metabolic process; P:catabolic process; F:hydrolase activity; C:extracellular region; C:ribosome; P:regulation of biological process; P:translation	IPR000640; IPR000795; IPR004161; IPR004540; IPR005225; IPR005517; IPR009000; IPR009022; IPR014721; IPR020568; G3DSA:2.40.30.10 (GENE3D), G3DSA:3.30.70.870 (GENE3D), G3DSA:3.40.50.300 (GENE3D), PTHR23115 (PANTHER), PTHR23115:SF13 (PANTHER), SSF52540 (SUPERFAMILY)
Cmo_contig_3208	1743	serine palmitoyltransferase	0	EC:2.3.1.50	12	P:pollen development; C:vacuole; F:pyridoxal phosphate binding; P:sphingosine biosynthetic process; F:protein binding; F:serine C-palmitoyltransferase activity; F:transferase activity, transferring nitrogenous groups; P:photomorphogenesis; C:endoplasmic reticulum; P:glycosphingolipid metabolic process; C:serine C-palmitoyltransferase complex; P:acyl-carrier-protein biosynthetic process	IPR001917; IPR004839; IPR015421; IPR015422; IPR015424; PTHR13693 (PANTHER), PTHR13693:SF3 (PANTHER), tmhmm (TMHMM)
Cmo_contig_3190	2471	hypothetical protein VOLCADRAFT_59311	0	EC:2.4.2.9; EC:2.7.1.48; EC:2.7.1.0	8	F:uracil phosphoribosyltransferase activity; F:uridine kinase activity; F:phosphotransferase activity, alcohol group as acceptor; F:ATP binding; P:UMP biosynthetic process; P:phosphorylation; C:cytoplasm; P:pyrimidine nucleobase metabolic process	IPR000764; IPR000836; IPR006083; IPR026008; G3DSA:3.40.50.2020 (GENE3D), G3DSA:3.40.50.300 (GENE3D), PTHR10285 (PANTHER), SSF52540 (SUPERFAMILY), SSF53271 (SUPERFAMILY)
Cmo_contig_319	4896	aldehyde oxidase	0		1	F:binding	IPR000674; IPR001041; IPR002346; IPR002888; IPR005107; IPR006058; IPR008274; IPR012675; IPR016166; IPR016169; IPR016208; PTHR11908 (PANTHER)
Cmo_contig_3189	3052	coatomer subunit gamma	0		5	F:binding; P:vesicle-mediated transport; P:intracellular protein transport; C:COPI vesicle coat; F:structural molecule activity
Cmo_contig_3188	2498	sperm associated antigen 6	0		4	C:microtubule cytoskeleton; P:sperm motility; F:binding; P:spermatogenesis
Cmo_contig_317	2007	adp-glucose pyrophosphorylase small subunit	0	EC:2.7.7.27	9	C:cytoplasm; C:protein complex; P:reproduction; P:response to abiotic stimulus; P:multicellular organismal development; F:nucleotide binding; P:biosynthetic process; P:carbohydrate metabolic process; C:plastid; F:transferase activity; P:generation of precursor metabolites and energy; C:extracellular region	IPR005835; IPR005836; IPR011004; IPR011831; G3DSA:3.90.550.10 (GENE3D), PTHR22572 (PANTHER), PTHR22572:SF10 (PANTHER), SSF53448 (SUPERFAMILY)
Cmo_contig_3164	3862	atp-dependent metalloprotease	0	EC:3.6.1.15	5	F:peptidase activity; F:nucleoside-triphosphatase activity; P:primary metabolic process; F:nucleotide binding; C:membrane	tmhmm (TMHMM)
Cmo_contig_3155	2146	5-enolpyruvylshikimate-3-phosphate synthase	0	EC:2.5.1.19	7	F:3-phosphoshikimate 1-carboxyvinyltransferase activity; P:chorismate biosynthetic process; C:chloroplast; P:glyphosate metabolic process; P:tryptophan biosynthetic process; P:tyrosine biosynthetic process; P:L-phenylalanine biosynthetic process	IPR001986; IPR006264; IPR013792; IPR023193; PTHR21090 (PANTHER), PTHR21090:SF3 (PANTHER)
Cmo_contig_3145	2556	agc (camp- cgmp-dependent and protein kinase c) kinase family protein	0	EC:2.7.11.0	9	C:phragmoplast; C:plasma membrane; F:protein binding; P:protein phosphorylation; F:ATP binding; C:nucleus; C:cytosol; F:protein serine/threonine kinase activity; P:serine family amino acid metabolic process	IPR000719; IPR000961; IPR002290; IPR008271; IPR011009; IPR017441; IPR017892; IPR020635; G3DSA:1.10.510.10 (GENE3D), G3DSA:3.30.200.20 (GENE3D), PTHR24358 (PANTHER), PTHR24358:SF0 (PANTHER)
Cmo_contig_3141	1114	chaperone protein chloroplastic-like	0	EC:3.6.1.15	8	P:protein metabolic process; F:DNA binding; F:nuclease activity; F:ATP binding; F:nucleoside-triphosphatase activity; P:nucleotide-excision repair; C:chloroplast; C:mitochondrion	IPR001270; IPR001943; IPR013093; IPR018368; G3DSA:1.10.8.60 (GENE3D), G3DSA:3.40.50.300 (GENE3D), PTHR11638 (PANTHER), SSF52540 (SUPERFAMILY)
Cmo_contig_3140	2240	t-complex protein 1 subunit beta	0	EC:3.4.21.0; EC:2.7.11.0	9	C:cytoplasm; P:protein folding; F:serine-type endopeptidase activity; P:protein phosphorylation; F:ATP binding; F:unfolded protein binding; P:proteolysis; F:protein serine/threonine kinase activity; P:serine family amino acid metabolic process	SignalP-NN(euk) (SIGNALP)
Cmo_contig_313	1406	pyruvate dehydrogenase e1 beta subunit	0	EC:1.2.4.1	10	P:biosynthetic process; P:lipid metabolic process; C:plastid; F:catalytic activity; C:protein complex; P:metabolic process; P:carbohydrate metabolic process; P:generation of precursor metabolites and energy; P:catabolic process;
Cmo_contig_3126	1488	nitrate reductase	0	EC:1.7.99.4; EC:1.7.1.0	6	F:nitrate reductase activity; F:oxidoreductase activity, acting on other nitrogenous compounds as donors, with NAD or NADP as acceptor; F:iron ion binding; P:electron transport; C:nitrate reductase complex; P:nitrate metabolic process	IPR000572; IPR001199; IPR005066; IPR008333; IPR008335; IPR014756; IPR017927; IPR017938; IPR018506; G3DSA:2.40.30.10 (GENE3D), PTHR19370 (PANTHER), PTHR19370:SF5 (PANTHER)
Cmo_contig_3125	1678	selenium binding protein	0		1	F:selenium binding	IPR008826; IPR015943; PTHR23300:SF0 (PANTHER), SSF75011 (SUPERFAMILY)
Cmo_contig_3090	1981	spx domain-containing protein	0		1	P:transport	IPR001898; IPR004331; PTHR10283 (PANTHER), PTHR10283:SF37 (PANTHER), tmhmm (TMHMM)
Cmo_contig_309	3013	elongation factor 2	0		6	F:translation factor activity, nucleic acid binding; P:nucleobase-containing compound metabolic process; P:catabolic process; F:hydrolase activity; F:nucleotide binding; C:ribosome; P:regulation of biological process; P:translation
Cmo_contig_308	2481	catalase peroxidase hpi	0		1	F:catalytic activity
Cmo_contig_3074	3050	5-methyltetrahydropteroyltriglutamate--homocysteine s-methyltransferase	0	EC:2.1.1.0	3	F:metal ion binding; P:cellular amino acid biosynthetic process; F:methyltransferase activity	IPR002629; IPR013215; G3DSA:3.20.20.210 (GENE3D), PTHR30519 (PANTHER), SSF51726 (SUPERFAMILY)
Cmo_contig_3072	3026	5-oxoprolinase	0		1	F:hydrolase activity	IPR002821; IPR003692; IPR008040; PTHR11365 (PANTHER)
Cmo_contig_3060	1746	kynurenine 3-monooxygenase	0		3	F:monooxygenase activity; P:metabolic process; F:hydrolase activity	IPR002938; IPR003042; G3DSA:3.50.50.60 (GENE3D), PTHR13789 (PANTHER), PTHR13789:SF61 (PANTHER), tmhmm (TMHMM), SSF51905 (SUPERFAMILY)
Cmo_contig_302	4845	nicotinamide nucleotide transhydrogenase	0	EC:1.6.1.1	8	F:nucleotide binding; C:mitochondrion; P:generation of precursor metabolites and energy; P:catabolic process; F:catalytic activity; F:transporter activity; P:ion transport; P:nucleobase-containing compound metabolic process; P:secondary metabolic process	IPR007698; IPR007886; IPR008143; IPR012136; IPR024605; IPR026255; G3DSA:3.40.50.1220 (GENE3D), G3DSA:3.40.50.1770 (GENE3D), G3DSA:3.50.50.60 (GENE3D), PTHR10160 (PANTHER), PTHR10160:SF14 (PANTHER), SignalP-NN(euk) (SIGNALP), tmhmm (TMHMM), SSF51735 (SUPERFAMILY), SSF52283 (SUPERFAMILY), SSF52467 (SUPERFAMILY)
Cmo_contig_3014	2506	exocyst complex subunit sec6	0		4	P:multicellular organismal process; C:cytoplasmic part; C:cell periphery; P:pollination	tmhmm (TMHMM)
Cmo_contig_3009	1532	aminotransferase class v	0	EC:2.6.1.45	5	F:serine-glyoxylate transaminase activity; F:pyridoxal phosphate binding; P:glycine metabolic process; P:L-serine metabolic process; P:threonine metabolic process	IPR000192; IPR015421; IPR015422; IPR015424; IPR020578; PTHR21152 (PANTHER), PTHR21152:SF7 (PANTHER)
Cmo_contig_300	1651	membrane aaa-metalloprotease	0	EC:3.4.24.0; EC:3.6.4.3; EC:3.4.21.0	11	C:mitochondrion; P:nucleobase-containing compound metabolic process; P:catabolic process; F:peptidase activity; P:protein metabolic process; F:nucleotide binding; F:hydrolase activity; C:cell	IPR000642; IPR003593; IPR003959; IPR003960; IPR005936; G3DSA:1.10.8.60 (GENE3D), G3DSA:3.40.50.300 (GENE3D), PTHR23076 (PANTHER), PTHR23076:SF10 (PANTHER), SignalP-NN(euk) (SIGNALP), SSF140990 (SUPERFAMILY), SSF52540 (SUPERFAMILY)
Cmo_contig_30	3760	beta-amylase	0	EC:3.2.1.2	5	P:carbohydrate metabolic process; P:catabolic process; F:hydrolase activity; F:binding
Cmo_contig_2988	2224	peptidase d	0	EC:3.4.17.0	3	F:metal ion binding; F:metallocarboxypeptidase activity; P:cellular amino acid metabolic process	IPR000994; IPR007865; G3DSA:3.40.350.10 (GENE3D), PTHR10804 (PANTHER), PTHR10804:SF17 (PANTHER), SignalP-NN(euk) (SIGNALP), SSF53092 (SUPERFAMILY)
Cmo_contig_2986	2206	nadp-dependent malic enzyme	0	EC:1.1.1.40	9	F:metal ion binding; F:NAD binding; P:protein homooligomerization; P:malate metabolic process; C:cytosol; F:malate dehydrogenase (oxaloacetate-decarboxylating) (NADP+) activity; P:pyruvate metabolic process; P:tricarboxylic acid cycle; P:carbon utilization	IPR001891; IPR012301; IPR012302; IPR016040; PTHR23406 (PANTHER), PTHR23406:SF2 (PANTHER), SSF51735 (SUPERFAMILY), SSF53223 (SUPERFAMILY)
Cmo_contig_2978	1876	subunit of garp complex	0		3	C:Golgi membrane; P:sexual reproduction; P:pollen tube growth	IPR007258; PTHR14190:SF6 (PANTHER)
Cmo_contig_2966	2772	kelch repeat-containing serine threonine phosphoesterase family protein	0	EC:3.1.3.16	5	F:phosphoprotein phosphatase activity; F:transition metal ion binding; F:protein binding; C:plasma membrane; P:protein dephosphorylation	IPR004843; IPR006186; IPR015915; IPR015916; G3DSA:3.60.21.10 (GENE3D), PTHR11668 (PANTHER), PTHR11668:SF17 (PANTHER), PF13415 (PFAM), PF13418 (PFAM), SSF117281 (SUPERFAMILY), SSF56300 (SUPERFAMILY)
Cmo_contig_2957	2382	e1 subunit of 2-oxoglutarate dehydrogenase	0	EC:1.2.4.2; EC:3.2.1.0	12	F:oxoglutarate dehydrogenase (succinyl-transferring) activity; F:hydrolase activity, hydrolyzing O-glycosyl compounds; F:cobalt ion binding; P:response to cadmium ion; F:thiamine pyrophosphate binding; P:glycolysis; F:zinc ion binding; C:mitochondrion; P:tricarboxylic acid cycle; P:lysine catabolic process; P:tryptophan metabolic process; C:oxoglutarate dehydrogenase complex	IPR001017; IPR005475; IPR011603; G3DSA:3.40.50.970 (GENE3D), PTHR23152:SF0 (PANTHER), SSF52518 (SUPERFAMILY)
Cmo_contig_2949	3303	tetratricopeptide repeat protein 26	0		2	C:flagellum; F:binding
Cmo_contig_2944	2685	hypothetical protein VOLCADRAFT_89311	0
Cmo_contig_294	2759	hypothetical protein VOLCADRAFT_74021	0	EC:4.2.1.74; EC:5.1.2.3; EC:5.3.3.8; EC:1.1.1.35; EC:4.2.1.17	20	C:cell wall; F:catalytic activity; C:nucleolus; P:catabolic process; P:lipid metabolic process; F:binding; C:peroxisome; ; P:biosynthetic process; P:metabolic process
Cmo_contig_2933	7223	splicing factor, component of the U5 snRNP and of the spliceosome	0	EC:2.4.1.13	11	P:response to hypoxia; P:sucrose biosynthetic process; C:cytosol; P:starch metabolic process; C:spliceosomal complex; P:seed maturation; F:sucrose synthase activity; C:plant-type cell wall; P:nuclear mRNA splicing, via spliceosome; C:chloroplast; C:membrane
Cmo_contig_2915	1491	isoamylase	0	EC:3.2.1.68; EC:2.7.1.46	7	C:chloroplast isoamylase complex; P:amylopectin biosynthetic process; F:cation binding; F:isoamylase activity; P:arabinose metabolic process; F:L-arabinokinase activity; P:nucleotide metabolic process	IPR006047; IPR006589; IPR013780; IPR013781; IPR015902; IPR017853; PTHR10357:SF75 (PANTHER), SSF51011 (SUPERFAMILY)
Cmo_contig_2913	3559	atp-binding cassette transporter	0		1	C:membrane	IPR003439; IPR003593; IPR013525; IPR013581; IPR017871; G3DSA:3.40.50.300 (GENE3D), PTHR19241 (PANTHER), PTHR19241:SF10 (PANTHER), tmhmm (TMHMM), SSF52540 (SUPERFAMILY)
Cmo_contig_2894	4473	kinesin-like calmodulin-binding protein	0	EC:3.6.1.3	13	F:microtubule motor activity; F:microtubule binding; F:calmodulin binding; F:ADP binding; F:calcium ion binding; P:ATP catabolic process; F:ATPase activity; P:trichome branching; P:pollen germination; C:plasma membrane; C:microtubule; P:microtubule-based process; C:tubulin complex	IPR000299; IPR000857; IPR001752; IPR014352; IPR018979; IPR019748; IPR019749; IPR019821; PTHR24115 (PANTHER), PTHR24115:SF162 (PANTHER), SSF50729 (SUPERFAMILY), SSF52540 (SUPERFAMILY), SSF54236 (SUPERFAMILY)
Cmo_contig_2881	3061	abc transporter a family member 2	0	EC:3.6.1.3	3	F:ATPase activity; F:nucleotide binding; C:plasma membrane	IPR003439; IPR003593; IPR017871; IPR026082; G3DSA:3.40.50.300 (GENE3D), PTHR19229:SF7 (PANTHER), PF12698 (PFAM), tmhmm (TMHMM), SSF52540 (SUPERFAMILY)
Cmo_contig_2874	2734	intraflagellar transport particle protein 88	0				IPR001440; IPR011990; IPR013026; IPR013105; IPR019734; PTHR23083 (PANTHER), PTHR23083:SF6 (PANTHER), PF13414 (PFAM), SSF48452 (SUPERFAMILY)
Cmo_contig_2870	2634	membrane aaa-metalloprotease	0	EC:3.4.24.0; EC:3.1.3.0; EC:3.4.21.0	15	P:cell cycle; C:integral to membrane; P:dephosphorylation; F:metal ion binding; P:ATP catabolic process; F:ATP-dependent peptidase activity; P:cell division; F:metalloendopeptidase activity; P:proteolysis; F:phosphatase activity; F:ATP binding; C:chloroplast membrane; F:serine-type endopeptidase activity; P:protein catabolic process; P:ATP-dependent proteolysis	SignalP-NN(euk) (SIGNALP)
Cmo_contig_287	5529	atp-binding cassette transporter	0	EC:3.6.1.15	2	F:hydrolase activity; C:cell	IPR003439; IPR003593; IPR013525; IPR013581; G3DSA:3.40.50.300 (GENE3D), PTHR19241 (PANTHER), PTHR19241:SF10 (PANTHER), tmhmm (TMHMM), SSF52540 (SUPERFAMILY)
Cmo_contig_2869	1748	hydroxypyruvate reductase	0	EC:1.1.1.29	11	F:NAD binding; C:peroxisome; P:photorespiration; F:poly(U) RNA binding; C:chloroplast; C:apoplast; F:glycerate dehydrogenase activity; P:glycine metabolic process; P:L-serine metabolic process; P:threonine metabolic process; P:glyoxylate metabolic process	IPR006139; IPR006140; IPR016040; PTHR10996 (PANTHER), PTHR10996:SF22 (PANTHER), SSF51735 (SUPERFAMILY), SSF52283 (SUPERFAMILY)
Cmo_contig_2867	2359	tetratricopeptide repeat protein 26	0		2	C:flagellum; F:identical protein binding
Cmo_contig_2853	3577	acetyl-coenzyme a synthetase-like	0		2	C:peroxisome; P:auxin metabolic process	IPR000873; IPR020845; IPR025110; G3DSA:3.30.300.30 (GENE3D), G3DSA:3.40.50.980 (GENE3D), PTHR24095 (PANTHER), SSF56801 (SUPERFAMILY)
Cmo_contig_285	2253	gmp synthetase	0	EC:6.3.5.2; EC:6.3.5.4	13	; P:nucleobase-containing compound metabolic process; F:catalytic activity; F:nucleotide binding; F:transferase activity; P:biosynthetic process; C:cytoplasm	IPR001674; IPR004739; IPR014729; IPR017926; IPR025777; PR00096 (PRINTS), PR00097 (PRINTS), G3DSA:3.30.300.10 (GENE3D), G3DSA:3.40.50.880 (GENE3D), PTHR11922 (PANTHER), PTHR11922:SF2 (PANTHER), SSF52317 (SUPERFAMILY), SSF52402 (SUPERFAMILY), SSF54810 (SUPERFAMILY)
Cmo_contig_2844	2007	calcium-dependent protein kinase	0	EC:2.7.11.17	8	P:protein autophosphorylation; F:calcium ion binding; C:plastid; P:regulation of pollen tube growth; F:ATP binding; F:calmodulin-dependent protein kinase activity; C:plasma membrane; P:serine family amino acid metabolic process	IPR000719; IPR002048; IPR002290; IPR008271; IPR011009; IPR011992; IPR017441; IPR018247; IPR018249; IPR020635; G3DSA:1.10.510.10 (GENE3D), G3DSA:3.30.200.20 (GENE3D), PTHR24349 (PANTHER), PTHR24349:SF23 (PANTHER), PF13499 (PFAM), tmhmm (TMHMM), SSF47473 (SUPERFAMILY)
Cmo_contig_281	2022	vacuolar atp subunit a	0		8	P:generation of precursor metabolites and energy; P:nucleobase-containing compound metabolic process; P:ion transport; P:biosynthetic process; F:transporter activity; F:nucleotide binding; F:hydrolase activity; C:cell; C:protein complex; C:intracellular	IPR000194; IPR000793; IPR004100; IPR005725; IPR020003; IPR024034; G3DSA:3.40.50.300 (GENE3D), PTHR15184 (PANTHER), PTHR15184:SF7 (PANTHER), SSF52540 (SUPERFAMILY)
Cmo_contig_2809	3203	protein argonaute	0		10	P:regulation of biological quality; P:posttranscriptional gene silencing by RNA; P:cellular metabolic process; C:nucleolus; P:organ development; P:meiosis; F:RNA binding; P:gametophyte development; P:innate immune response; C:cytoplasmic part	IPR003100; IPR003165; IPR012337; IPR014811; G3DSA:2.170.260.10 (GENE3D), PTHR22891 (PANTHER), PTHR22891:SF0 (PANTHER)
Cmo_contig_2805	4190	intraflagellar transport protein 122 homolog	0	EC:3.2.2.23	16	C:intracellular organelle; P:cilium morphogenesis; P:nucleotide-excision repair; F:damaged DNA binding; F:oxidized purine nucleobase lesion DNA N-glycosylase activity; P:dorsal/ventral pattern formation; P:regulation of smoothened signaling pathway; P:embryonic heart tube development; P:renal system development; C:photoreceptor connecting cilium; P:camera-type eye morphogenesis; P:embryonic body …	IPR001680; IPR015943; IPR017986; PTHR12764 (PANTHER), PTHR12764:SF4 (PANTHER), SSF101908 (SUPERFAMILY)
Cmo_contig_28	1866	citrate synthase	0	EC:2.3.3.1	7	P:carbohydrate metabolic process; F:transferase activity; P:generation of precursor metabolites and energy; P:catabolic process; C:mitochondrion; P:biosynthetic process; P:metabolic process	IPR002020; IPR010109; IPR016141; IPR016142; IPR019810; PTHR11739:SF0 (PANTHER)
Cmo_contig_2798	3922	wd repeat-containing protein 65	0		1	C:flagellum	IPR001680; IPR015943; IPR017986; PD936484 (PRODOM), PTHR32215 (PANTHER), PTHR32215:SF0 (PANTHER)
Cmo_contig_2794	2145	wd repeat-containing protein 16 isoform 1	0		1	C:flagellum	IPR001680; IPR015943; IPR017986; IPR019775; PTHR13720 (PANTHER)
Cmo_contig_279	4517	flagellar associated protein	0		4	P:lipid metabolic process; F:phosphoric diester hydrolase activity; C:flagellum; F:structural molecule activity	IPR001715; PTHR23053 (PANTHER), PTHR23053:SF0 (PANTHER)
Cmo_contig_2782	1862	multidrug resistance-associated protein 1	0		9	P:drug transport; C:intracellular part; F:lipid transporter activity; C:membrane part; F:ATPase activity, coupled to transmembrane movement of substances; P:transmembrane transport; C:plasma membrane; P:metabolic process; P:lipid transport	IPR001140; IPR011527; IPR017940; G3DSA:1.20.1560.10 (GENE3D), PTHR24223 (PANTHER), PTHR24223:SF60 (PANTHER), tmhmm (TMHMM)
Cmo_contig_277	1741	sedoheptulose- -bisphosphatase	0	EC:3.1.3.37; EC:3.1.3.11	18	F:hydrolase activity; P:biosynthetic process; P:carbohydrate metabolic process; P:response to stress; P:response to biotic stimulus; F:binding; C:plastid; C:thylakoid; F:protein binding; C:extracellular region; P:metabolic process; P:generation of precursor metabolites and energy; P:catabolic process; P:nucleobase-containing compound metabolic process; P:secondary metabolic process	IPR000146; IPR020548; IPR023079; G3DSA:3.30.540.10 (GENE3D), G3DSA:3.40.190.80 (GENE3D), PTHR11556:SF2 (PANTHER), SSF56655 (SUPERFAMILY)
Cmo_contig_2765	2028	amp-dependent synthetase and ligase	0		3	P:metabolic process; F:catalytic activity; F:ligase activity
Cmo_contig_2763	2897	chloroplast RNase J variant 1	0		3	F:nucleic acid binding; F:hydrolase activity; C:plastid	IPR001279; IPR011108; G3DSA:3.60.15.10 (GENE3D), PTHR11203 (PANTHER), PTHR11203:SF22 (PANTHER), SSF56281 (SUPERFAMILY)
Cmo_contig_276	2938	udp-galactopyranose mutase	0
Cmo_contig_2752	3065	glycoside hydrolase family 13 protein	0	EC:3.2.1.1	4	F:alpha-amylase activity; F:calcium ion binding; P:starch metabolic process; P:sucrose metabolic process	IPR006046; IPR006047; IPR006589; IPR012850; IPR013780; IPR013781; IPR015902; IPR017853; G3DSA:3.30.70.260 (GENE3D), PTHR10357:SF9 (PANTHER), SSF51011 (SUPERFAMILY), SSF55021 (SUPERFAMILY)
Cmo_contig_275	2320	2-oxoglutarate malate translocator	0		12	P:transport; P:ion transport; C:mitochondrion; C:cell; F:transporter activity; C:plastid; P:response to biotic stimulus
Cmo_contig_2746	2950	vacuolar proton ATPase subunit A	0		7	P:cellular response to salt stress; P:cellular response to nutrient levels; P:ATP synthesis coupled proton transport; C:plant-type vacuole membrane; C:chloroplast; F:hydrogen-translocating pyrophosphatase activity; C:plasma membrane
Cmo_contig_2731	2607	aspartate semialdehyde dehydrogenase	0	EC:1.2.1.11	12	P:threonine biosynthetic process; F:NAD binding; F:aspartate-semialdehyde dehydrogenase activity; F:NADP binding; F:protein dimerization activity; P:methionine biosynthetic process; C:chloroplast stroma; C:mitochondrion; P:oxidation-reduction process; P:glycine metabolic process; P:L-serine metabolic process; P:lysine biosynthetic process	SignalP-NN(euk) (SIGNALP)
Cmo_contig_2727	3648	coiled-coil flagellar protein	0		2	C:flagellum; F:calcium ion binding	SignalP-NN(euk) (SIGNALP), tmhmm (TMHMM)
Cmo_contig_2725	1619	3-dehydroquinate synthase	0	EC:4.2.3.10; EC:4.2.3.4	7	F:(-)-endo-fenchol synthase activity; F:3-dehydroquinate synthase activity; C:plastid; P:monoterpenoid biosynthetic process; P:tryptophan biosynthetic process; P:tyrosine biosynthetic process; P:L-phenylalanine biosynthetic process	IPR016037; G3DSA:1.20.1090.10 (GENE3D), G3DSA:3.40.50.1970 (GENE3D), PTHR21090 (PANTHER), PF01761 (PFAM), SSF56796 (SUPERFAMILY)
Cmo_contig_2719	2117	hypothetical protein VOLCADRAFT_80405	0	EC:1.3.3.1; EC:1.3.1.2	10	P:oxidation-reduction process; F:dihydroorotate oxidase activity; P:uracil catabolic process; F:dihydropyrimidine dehydrogenase (NADP+) activity; P:UMP biosynthetic process; P:cellular response to nitrogen levels; C:chloroplast; P:'de novo' pyrimidine nucleobase biosynthetic process; P:pantothenate biosynthetic process; P:beta-alanine metabolic process
Cmo_contig_2711	2732	threonyl-trna synthetase	0	EC:6.1.1.3	10	F:threonine-tRNA ligase activity; C:plasma membrane; C:cell wall; F:ATP binding; P:threonyl-tRNA aminoacylation; C:chloroplast; C:mitochondrion; P:glycine metabolic process; P:L-serine metabolic process; P:threonine metabolic process	IPR002314; IPR002320; IPR004095; IPR004154; IPR006195; IPR012675; IPR012676; IPR012947; IPR018163; G3DSA:3.30.54.20 (GENE3D), G3DSA:3.30.930.10 (GENE3D), G3DSA:3.30.980.10 (GENE3D), PTHR11451 (PANTHER), PTHR11451:SF5 (PANTHER), SSF55681 (SUPERFAMILY)
Cmo_contig_2710	4128	hypothetical protein VOLCADRAFT_102610	0	EC:2.7.11.0	4	F:ATP binding; P:protein phosphorylation; F:protein serine/threonine kinase activity; P:serine family amino acid metabolic process	IPR000719; IPR002290; IPR008271; IPR011009; IPR011989; IPR016024; IPR017441; IPR020635; G3DSA:1.10.510.10 (GENE3D), G3DSA:3.30.200.20 (GENE3D), PTHR22983 (PANTHER), PTHR22983:SF7 (PANTHER)
Cmo_contig_2703	2042	gamma-adaptin	0		6	C:Golgi apparatus part; F:clathrin binding; F:protein transporter activity; P:vesicle-mediated transport; P:intracellular protein transport; C:clathrin adaptor complex	IPR002553; IPR011989; IPR016024; IPR017107; PTHR22780 (PANTHER)
Cmo_contig_27	2406	atp synthase beta mitochondrial precursor	0	EC:3.6.3.6	10	F:hydrolase activity; F:transporter activity; P:ion transport; P:generation of precursor metabolites and energy; P:nucleobase-containing compound metabolic process; P:biosynthetic process; C:protein complex; C:mitochondrion; C:thylakoid; C:plastid; P:catabolic process; F:nucleotide binding	IPR000194; IPR000793; IPR003593; IPR004100; IPR005722; IPR020003; IPR024034; G3DSA:2.40.10.170 (GENE3D), G3DSA:3.40.50.300 (GENE3D), PTHR15184 (PANTHER), SSF52540 (SUPERFAMILY)
Cmo_contig_269	3463	atp-dependent zinc metalloprotease ftsh chloroplastic-like	0	EC:3.6.1.3	8	F:peptidase activity; P:biological_process; P:catabolic process; C:plastid; P:protein metabolic process; F:hydrolase activity; F:nucleotide binding; C:cell	IPR000642; IPR003593; IPR003959; IPR005936; G3DSA:1.10.8.60 (GENE3D), G3DSA:3.40.50.300 (GENE3D), PTHR23076 (PANTHER), PTHR23076:SF6 (PANTHER), SignalP-NN(euk) (SIGNALP), tmhmm (TMHMM), SSF140990 (SUPERFAMILY), SSF52540 (SUPERFAMILY)
Cmo_contig_2682	3386	flagellar outer dynein arm intermediate chain 1	0		5	C:cilium; C:dynein complex; C:flagellar axoneme; F:motor activity; C:microtubule	IPR001680; IPR015943; IPR017986; PTHR12442 (PANTHER), PTHR12442:SF11 (PANTHER)
Cmo_contig_2680	1598	isocitrate dehydrogenase	0	EC:1.1.1.42	6	F:NAD binding; F:isocitrate dehydrogenase (NADP+) activity; F:magnesium ion binding; P:isocitrate metabolic process; P:glutathione metabolic process; P:reductive tricarboxylic acid cycle
Cmo_contig_2666	2851	molybdenum cofactor sulfurase	0		5	F:pyridoxal phosphate binding; P:cell redox homeostasis; F:Mo-molybdopterin cofactor sulfurase activity; P:molybdopterin cofactor metabolic process; C:molybdopterin synthase complex	IPR000192; IPR012336; IPR013766; IPR015421; IPR015424; PTHR14237 (PANTHER), PTHR14237:SF3 (PANTHER)
Cmo_contig_2664	2546	carbohydrate kinase fggy	0		2	F:transferase activity, transferring phosphorus-containing groups; P:metabolic process
Cmo_contig_2646	2062	amidinotransferase family protein	0		3	F:transferase activity; F:hydrolase activity, acting on carbon-nitrogen (but not peptide) bonds, in linear amidines; C:cytoplasm	IPR003198; SignalP-NN(euk) (SIGNALP), SSF55909 (SUPERFAMILY)
Cmo_contig_2634	1898	farnesyl pyrophosphate synthase	0		2	F:transferase activity; P:isoprenoid biosynthetic process	IPR000092; IPR008949; PTHR11525 (PANTHER), PTHR11525:SF0 (PANTHER)
Cmo_contig_2626	5105	blue light receptor	0	EC:2.7.11.0	9	P:protein phosphorylation; P:two-component signal transduction system (phosphorelay); F:protein serine/threonine kinase activity; P:regulation of transcription, DNA-dependent; F:receptor activity; F:ATP binding; F:two-component sensor activity; P:serine family amino acid metabolic process; C:protein histidine kinase complex	IPR006015; IPR006016; IPR014729; SSF52402 (SUPERFAMILY)
Cmo_contig_262	3798	alpha-mannosidase	0	EC:3.2.1.0	2	F:hydrolase activity; P:carbohydrate metabolic process	IPR000602; IPR011013; IPR011330; IPR011682; IPR015341; G3DSA:1.20.1270.50 (GENE3D), PTHR11607 (PANTHER), PTHR11607:SF2 (PANTHER), SSF88688 (SUPERFAMILY)
Cmo_contig_2618	3204	intraflagellar transport protein 80 homolog	0		4	C:cytoskeleton; C:cytoplasm; C:intracellular organelle part; C:flagellum	IPR001680; IPR015943; IPR017986; PTHR24098 (PANTHER), PTHR24098:SF0 (PANTHER)
Cmo_contig_261	3176	vacuolar proton-atpase subunit	0		5	C:cytoplasmic membrane-bounded vesicle; C:Golgi apparatus; P:ion transport; C:vacuole; F:hydrolase activity
Cmo_contig_2599	2531	emp nonaspanin domain family protein	0		4	C:cytoplasmic membrane-bounded vesicle; C:integral to membrane; C:Golgi apparatus; P:transport	IPR004240; PTHR10766:SF14 (PANTHER), PS51257 (PROFILE), SignalP-NN(euk) (SIGNALP), tmhmm (TMHMM)
Cmo_contig_2594	2472	protoporphyrinogen oxidase	0	EC:1.3.3.4	7	F:oxygen-dependent protoporphyrinogen oxidase activity; F:binding; P:porphyrin-containing compound biosynthetic process; P:pigment biosynthetic process; C:plastid; P:oxidation-reduction process; P:chlorophyll metabolic process
Cmo_contig_259	1871	polyadenylate binding protein	0		9	C:cytosol; P:primary metabolic process; P:metabolic process; F:RNA binding; F:protein binding; F:nucleotide binding; P:transport; C:nucleus
Cmo_contig_2578	2110	acyl- oxidase	0	EC:1.3.99.3; EC:1.3.3.6	8	F:flavin adenine dinucleotide binding; C:peroxisome; P:long-chain fatty acid metabolic process; P:fatty acid beta-oxidation; F:acyl-CoA dehydrogenase activity; F:acyl-CoA oxidase activity; P:electron transport; P:acyl-CoA metabolic process	IPR002655; IPR006090; IPR006091; IPR009075; IPR009100; IPR012258; PTHR10909 (PANTHER)
Cmo_contig_2574	1699	glutamate dehydrogenase	0	EC:1.4.1.0	4	F:oxidoreductase activity, acting on the CH-NH2 group of donors, NAD or NADP as acceptor; P:metabolic process; C:plastid; P:electron transport
Cmo_contig_255	3450	elongation factor ef-3	0		2	P:biological_process; F:binding	IPR000953; IPR003439; IPR003593; IPR011989; IPR015688; IPR016024; IPR017871; IPR021133; IPR023780; G3DSA:2.40.50.40 (GENE3D), G3DSA:3.40.50.300 (GENE3D), PTHR19211 (PANTHER), SignalP-NN(euk) (SIGNALP), SSF52540 (SUPERFAMILY)
Cmo_contig_2548	2268	hypothetical protein VOLCADRAFT_109913	0	EC:6.1.1.15	8	C:cytoplasm; F:proline-tRNA ligase activity; P:prolyl-tRNA aminoacylation; F:protein binding; F:ATP binding; C:membrane; P:arginine metabolic process; P:proline metabolic process	IPR002314; IPR002316; IPR004154; IPR004499; IPR006195; IPR016061; IPR017449; G3DSA:3.30.930.10 (GENE3D), PTHR11451 (PANTHER), SignalP-NN(euk) (SIGNALP), SSF55681 (SUPERFAMILY)
Cmo_contig_2517	8079	dynein heavy chain 9	0				IPR004273; IPR024317; IPR024743; G3DSA:3.40.50.300 (GENE3D), PTHR10676 (PANTHER), PTHR10676:SF138 (PANTHER), PF12774 (PFAM), PF12775 (PFAM), PF12781 (PFAM), SSF52540 (SUPERFAMILY)
Cmo_contig_2512	2405	threonine synthase	0	EC:4.2.3.1	7	P:threonine biosynthetic process; F:pyridoxal phosphate binding; F:threonine synthase activity; C:chloroplast; P:glycine metabolic process; P:L-serine metabolic process; P:vitamin B6 metabolic process	IPR001926; IPR004450; G3DSA:3.40.50.1100 (GENE3D), PTHR10314 (PANTHER), PTHR10314:SF50 (PANTHER)
Cmo_contig_2507	2933	calcium-dependent protein kinase 17	0	EC:2.7.11.0	8	P:protein autophosphorylation; F:protein serine/threonine kinase activity; F:calcium ion binding; P:regulation of pollen tube growth; F:ATP binding; C:cytoplasm; C:plasma membrane; P:serine family amino acid metabolic process	IPR000719; IPR002048; IPR002290; IPR008271; IPR011009; IPR011992; IPR017441; IPR018247; IPR018249; IPR020635; G3DSA:1.10.510.10 (GENE3D), G3DSA:3.30.200.20 (GENE3D), PTHR24349 (PANTHER), PF13499 (PFAM), SSF47473 (SUPERFAMILY)
Cmo_contig_2506	1185	methylenetetrahydrofolate reductase 1	0	EC:1.5.1.20	4	F:methylenetetrahydrofolate reductase (NADPH) activity; P:oxidation-reduction process; P:methionine metabolic process; P:tetrahydrofolate metabolic process	IPR003171; IPR004621; G3DSA:3.20.20.220 (GENE3D), PTHR21091 (PANTHER), PTHR21091:SF1 (PANTHER), SSF51730 (SUPERFAMILY)
Cmo_contig_250	2667	elongation factor family protein	0		8	F:translation factor activity, nucleic acid binding; P:nucleobase-containing compound metabolic process; P:catabolic process; C:plastid; F:hydrolase activity; F:nucleotide binding; C:ribosome; P:regulation of biological process; P:translation
Cmo_contig_24953	1720	ncs1 nucleoside transporter family	0		3	C:cell; P:transport; F:transporter activity	IPR001248; IPR012681; PTHR30618 (PANTHER), PTHR30618:SF0 (PANTHER), tmhmm (TMHMM)
Cmo_contig_2489	2314	blue light receptor	0	EC:2.7.11.0	9	P:protein phosphorylation; P:two-component signal transduction system (phosphorelay); F:protein serine/threonine kinase activity; P:regulation of transcription, DNA-dependent; F:receptor activity; F:ATP binding; F:two-component sensor activity; P:serine family amino acid metabolic process; C:protein histidine kinase complex	IPR000014; IPR000700; IPR000719; IPR001610; IPR002290; IPR008271; IPR011009; IPR020635; G3DSA:1.10.510.10 (GENE3D), G3DSA:3.30.200.20 (GENE3D), G3DSA:3.30.450.20 (GENE3D), PTHR24351 (PANTHER), PTHR24351:SF37 (PANTHER), PF13426 (PFAM), SSF55785 (SUPERFAMILY)
Cmo_contig_2483	2172	hypothetical protein VOLCADRAFT_74529	0	EC:1.1.1.86	11	F:ketol-acid reductoisomerase activity; F:NADPH binding; F:magnesium ion binding; F:isomerase activity; C:plastid; F:protein homodimerization activity; P:oxidation-reduction process; P:isoleucine biosynthetic process; P:leucine biosynthetic process; P:valine biosynthetic process; P:pantothenate biosynthetic process	IPR000506; IPR008927; IPR013023; IPR013116; IPR013328; IPR016040; PTHR21371:SF4 (PANTHER), SSF51735 (SUPERFAMILY)
Cmo_contig_248	2202	stearoyl-ACP-desaturase	0	EC:1.14.19.2	7	P:lipid metabolic process; C:organelle; C:intracellular; P:metabolic process; P:biosynthetic process; F:binding; F:catalytic activity;	IPR005067; IPR009078; IPR012348; PTHR31155 (PANTHER), PTHR31155:SF0 (PANTHER)
Cmo_contig_2469	2395	kinesin-like protein kif9 isoform 2	0		3	C:intracellular organelle; C:cytosol; C:cell projection	IPR001752; IPR019821; PTHR24115 (PANTHER), PTHR24115:SF191 (PANTHER), SSF52540 (SUPERFAMILY)
Cmo_contig_246	2543	sulfite reductase	0	EC:1.8.7.1	5	F:binding; F:catalytic activity; P:metabolic process
Cmo_contig_2448	3802	golgi apparatus protein 1	0		1	C:Golgi membrane	IPR001893; IPR017873; PTHR11884 (PANTHER), SignalP-NN(euk) (SIGNALP), tmhmm (TMHMM)
Cmo_contig_2446	1502	histidinol phosphate aminotransferase	0				IPR004839; IPR005861; IPR015421; IPR015422; IPR015424; PTHR11751 (PANTHER), PTHR11751:SF3 (PANTHER)
Cmo_contig_2433	3340	v-type h+-transporting atpase subunit i	0		8	P:cellular response to salt stress; C:mitochondrion; P:cellular response to nutrient levels; P:ATP synthesis coupled proton transport; C:plant-type vacuole membrane; C:chloroplast; F:hydrogen-translocating pyrophosphatase activity; C:plasma membrane	IPR002490; IPR026028; PTHR11629:SF11 (PANTHER), tmhmm (TMHMM)
Cmo_contig_2429	1391	non-transporter abc protein	0	EC:3.6.1.3; EC:2.1.1.0	8	F:zinc ion binding; F:nucleic acid binding; P:ATP catabolic process; P:methylation; F:ATP binding; F:ATPase activity; C:flagellum; F:methyltransferase activity
Cmo_contig_2417	3528	plasma membrane h+-atpase	0	EC:3.6.3.6	8	P:ATP metabolic process; F:hydrogen-exporting ATPase activity, phosphorylative mechanism; C:integral to membrane; F:ATP binding; F:protein binding; F:magnesium ion binding; P:ATP hydrolysis coupled proton transport; P:oxidative phosphorylation	IPR000695; IPR001757; IPR004014; IPR005834; IPR006534; IPR008250; IPR018303; IPR023214; IPR023298; IPR023299; IPR023300; PTHR24093 (PANTHER), PTHR24093:SF127 (PANTHER), tmhmm (TMHMM), SSF81653 (SUPERFAMILY), SSF81665 (SUPERFAMILY)
Cmo_contig_2398	3525	wd repeat-containing protein on y chromosome-like	0		1	F:calcium ion binding	IPR001680; IPR002048; IPR011992; IPR015943; IPR017986; IPR018247; IPR018249; IPR019775; PTHR22844 (PANTHER), PTHR22844:SF8 (PANTHER), PF13499 (PFAM), SSF101908 (SUPERFAMILY), SSF117289 (SUPERFAMILY), SSF47473 (SUPERFAMILY)
Cmo_contig_2395	1871	hypothetical protein VOLCADRAFT_64976	0	EC:3.6.1.15	4	F:nucleoside-triphosphatase activity; C:plant-type cell wall; F:ATP binding; F:zinc ion binding	IPR003593; IPR003959; IPR021911; G3DSA:3.40.50.300 (GENE3D), PTHR23075 (PANTHER), SignalP-NN(euk) (SIGNALP), SSF52540 (SUPERFAMILY)
Cmo_contig_2394	2225	s-acyltransferase tip1	0		5	F:S-acyltransferase activity; F:metal ion binding; F:acyl binding; P:cell tip growth; P:acyl-carrier-protein biosynthetic process
Cmo_contig_2386	2010	nadh:ubiquinone oxidoreductase complex i intermediate-associated protein 30	0		3	P:metabolic process; F:catalytic activity; F:binding
Cmo_contig_2384	2829	uncharacterized aarf domain-containing protein kinase chloroplastic-like	0		5	P:protein phosphorylation; F:nucleic acid binding; F:protein kinase activity; F:ATP binding; C:plastoglobule
Cmo_contig_2373	2097	predicted protein	0		4	C:cytoplasmic membrane-bounded vesicle; C:endoplasmic reticulum; F:3-chloroallyl aldehyde dehydrogenase activity; P:oxidation-reduction process
Cmo_contig_2369	4230	hypothetical protein VOLCADRAFT_66387	0	EC:2.7.11.0	5	P:protein phosphorylation; F:protein serine/threonine kinase activity; F:ATP binding; P:hormone-mediated signaling pathway; P:serine family amino acid metabolic process	IPR000719; IPR002110; IPR002290; IPR008271; IPR011009; IPR017441; IPR020635; IPR020683; G3DSA:1.10.510.10 (GENE3D), G3DSA:3.30.200.20 (GENE3D), PTHR23257 (PANTHER), PTHR23257:SF89 (PANTHER)
Cmo_contig_2366	1811	alpha cardiac muscle 1	0	EC:3.6.1.3	20	P:skeletal muscle fiber development; C:actomyosin, actin part; P:response to ethanol; P:cardiac muscle contraction; P:cardiac myofibril assembly; P:muscle filament sliding; C:striated muscle thin filament; F:myosin binding; C:cytosol; P:skeletal muscle thin filament assembly; P:cardiac muscle tissue morphogenesis; C:I band; P:apoptotic process; P:response to drug; C:stress fiber; F:ATPase activit…
Cmo_contig_2351	2331	NAD(P) transhydrogenase	0				IPR012136; IPR024605; G3DSA:3.40.50.1220 (GENE3D), PTHR10160 (PANTHER), PTHR10160:SF14 (PANTHER), SignalP-NN(euk) (SIGNALP), tmhmm (TMHMM), SSF52467 (SUPERFAMILY)
Cmo_contig_2344	4082	predicted protein	0		3	C:intracellular; F:binding; P:RNA processing	IPR003107; IPR008847; IPR011990; IPR013026; PTHR11246 (PANTHER), PTHR11246:SF3 (PANTHER), PF13181 (PFAM), SSF48452 (SUPERFAMILY)
Cmo_contig_23341	1045	peptidyl-prolyl cis-trans cyclophilin-type	0	EC:5.2.1.8	10	P:protein metabolic process; F:binding; F:RNA binding; F:protein binding; P:cellular protein modification process; C:nucleus; C:cytosol; P:nucleobase-containing compound metabolic process; F:catalytic activity; F:nucleotide binding	IPR000504; IPR002130; IPR012677; PTHR11071 (PANTHER), PTHR11071:SF156 (PANTHER), SignalP-NN(euk) (SIGNALP), SSF54928 (SUPERFAMILY)
Cmo_contig_2332	1600	probable tubulin polyglutamylase ttll9	0	EC:6.3.2.25	6	C:cytoskeleton; C:flagellum; F:tubulin-tyrosine ligase activity; P:cellular protein modification process; F:ATP binding; P:tyrosine metabolic process	IPR004344; PTHR12241 (PANTHER), PTHR12241:SF39 (PANTHER), SSF56059 (SUPERFAMILY)
Cmo_contig_2324	5399	dynein-1-alpha heavy flagellar inner arm i1	0	EC:3.6.1.3	12	F:microtubule motor activity; C:dynein complex; P:cell projection organization; C:microtubule; C:flagellar axoneme; P:ATP catabolic process; F:oxidoreductase activity; F:ATP binding; C:cilium; P:microtubule-based movement; F:transferase activity; F:ATPase activity	IPR004273; IPR024317; IPR024743; G3DSA:3.40.50.300 (GENE3D), PTHR10676 (PANTHER), PTHR10676:SF37 (PANTHER), PF12775 (PFAM), PF12781 (PFAM), SSF52540 (SUPERFAMILY)
Cmo_contig_2323	3199	hypothetical protein VOLCADRAFT_121680	0		1	C:intracellular	IPR002136; IPR013005; IPR023574
Cmo_contig_2319	1770	eukaryotic translation initiation factor 2 subunit 3	0		6	F:translation initiation factor activity; P:GTP catabolic process; F:GTPase activity; F:GTP binding; C:ribosome; P:regulation of translational initiation	IPR000795; IPR004161; IPR009000; IPR009001; IPR015256; G3DSA:2.40.30.10 (GENE3D), G3DSA:3.40.50.300 (GENE3D), PTHR23115 (PANTHER), PTHR23115:SF9 (PANTHER), SSF52540 (SUPERFAMILY)
Cmo_contig_2318	1682	nucleotide-sugar transporter family protein	0	EC:1.6.5.3	7	C:integral to membrane; C:mitochondrion; F:NADH dehydrogenase (ubiquinone) activity; P:mitochondrial electron transport, NADH to ubiquinone; P:ubiquinone biosynthetic process; P:sodium ion transport; P:proton transport	IPR004853; PTHR11132 (PANTHER), PTHR11132:SF14 (PANTHER), SignalP-NN(euk) (SIGNALP), tmhmm (TMHMM), SSF103481 (SUPERFAMILY)
Cmo_contig_2317	2418	methionyl-trna synthetase	0	EC:6.1.1.10	7	P:response to cadmium ion; P:methionyl-tRNA aminoacylation; F:ATP binding; F:methionine-tRNA ligase activity; C:cytosol; F:tRNA binding; P:methionine metabolic process	IPR001412; IPR004046; IPR009080; IPR010987; IPR014729; IPR014758; IPR015413; G3DSA:1.10.730.10 (GENE3D), G3DSA:2.20.28.20 (GENE3D), PTHR11946 (PANTHER), PTHR11946:SF17 (PANTHER), SSF52374 (SUPERFAMILY), SSF57770 (SUPERFAMILY)
Cmo_contig_2312	2668	udp-glucose pyrophosphorylase	0	EC:2.7.7.0	2	P:carbohydrate metabolic process; F:nucleotidyltransferase activity	IPR002618; IPR016267; G3DSA:3.90.550.10 (GENE3D), SSF53448 (SUPERFAMILY)
Cmo_contig_2311	1748	alanine aminotransferase	0	EC:2.6.1.2; EC:4.4.1.14	8	F:pyridoxal phosphate binding; P:1-aminocyclopropane-1-carboxylate biosynthetic process; F:L-alanine:2-oxoglutarate aminotransferase activity; F:1-aminocyclopropane-1-carboxylate synthase activity; P:alanine metabolic process; P:aspartate metabolic process; P:carbon utilization;	IPR004839; IPR015421; IPR015422; IPR015424; PTHR11751 (PANTHER), PTHR11751:SF29 (PANTHER)
Cmo_contig_2308	1639	methionine aminopeptidase 2b	0	EC:3.4.11.0	7	F:metal ion binding; P:protein processing; C:cytoplasm; P:cellular process; P:proteolysis; F:metalloexopeptidase activity; F:aminopeptidase activity	IPR000994; IPR001714; IPR002468; IPR011991; PTHR10804 (PANTHER), SSF46785 (SUPERFAMILY)
Cmo_contig_2303	2353	hypothetical protein VOLCADRAFT_57006	0		2	F:GTP binding; C:membrane	IPR006073; IPR010674; IPR011619; IPR012973; IPR024926; G3DSA:3.40.50.300 (GENE3D), PTHR11702 (PANTHER), PTHR11702:SF4 (PANTHER), SSF52540 (SUPERFAMILY)
Cmo_contig_2301	2346	von willebrand type a	0				IPR002035; PF13519 (PFAM), SSF53300 (SUPERFAMILY)
Cmo_contig_2300	3292	cystathionine gamma-synthase	0	EC:2.5.1.48	6	F:pyridoxal phosphate binding; F:cystathionine gamma-synthase activity; P:methionine biosynthetic process; F:lyase activity; C:chloroplast; P:cysteine metabolic process	SignalP-NN(euk) (SIGNALP), tmhmm (TMHMM)
Cmo_contig_230	1684	protein disulfide isomerase 1	0		7	P:response to stress; C:vacuole; F:catalytic activity; C:plastid; C:endoplasmic reticulum; C:mitochondrion	SignalP-NN(euk) (SIGNALP), tmhmm (TMHMM)
Cmo_contig_22949	2100	glutamine synthetase	0				IPR008146; IPR008147; IPR014746; PTHR20852 (PANTHER), PTHR20852:SF14 (PANTHER), SSF55931 (SUPERFAMILY)
Cmo_contig_2293	2052	cytochrome p450	0		2	F:monooxygenase activity; F:iron ion binding	IPR001128; IPR002401; PTHR24305 (PANTHER), SignalP-NN(euk) (SIGNALP), tmhmm (TMHMM)
Cmo_contig_229	2386	fad-dependent pyridine nucleotide-disulfide oxidoreductase	0		3	P:biological_process; P:metabolic process; F:catalytic activity
Cmo_contig_2273	3446	p-type had subfamily ic	0		1	F:hydrolase activity	IPR001757; IPR005834; IPR006068; IPR006069; IPR008250; IPR018303; IPR023214; IPR023298; IPR023299; IPR023300; IPR023306; PTHR24093 (PANTHER), PTHR24093:SF129 (PANTHER), SignalP-NN(euk) (SIGNALP), tmhmm (TMHMM), SSF81653 (SUPERFAMILY), SSF81665 (SUPERFAMILY)
Cmo_contig_2264	2426	hypothetical protein VOLCADRAFT_118925	0				IPR002504; IPR016064; IPR017437; IPR017438; PTHR20275:SF0 (PANTHER)
Cmo_contig_2258	2618	eukaryotic translation initiation factor 4	0		3	P:primary metabolic process; F:binding; P:cellular macromolecule metabolic process
Cmo_contig_2239	3525	exportin	0		4	C:membrane; P:intracellular protein transport; F:binding; F:protein transporter activity	IPR001494; IPR011989; IPR013598; IPR014877; IPR016024; PTHR11223 (PANTHER), PTHR11223:SF2 (PANTHER)
Cmo_contig_2234	3337	predicted protein	0	EC:2.7.11.0	4	F:ATP binding; P:protein phosphorylation; F:protein serine/threonine kinase activity; P:serine family amino acid metabolic process
Cmo_contig_22310	1506	dynamin-related gtpase	0				IPR001401; IPR022812; G3DSA:3.40.50.300 (GENE3D), PTHR11566 (PANTHER), PTHR11566:SF22 (PANTHER), SSF52540 (SUPERFAMILY)
Cmo_contig_2226	1924	calcium-transporting atpase endoplasmic reticulum-	0	EC:3.6.3.8; EC:2.4.1.0	13	F:calcium-transporting ATPase activity; P:cellular manganese ion homeostasis; C:integral to endoplasmic reticulum membrane; P:manganese ion transport; F:transferase activity, transferring hexosyl groups; C:vacuolar membrane; P:ATP biosynthetic process; F:ATP binding; P:calcium ion transport; P:response to cadmium ion; P:response to manganese ion; C:plasma membrane; C:sarcoplasmic reticulum	IPR001757; IPR005834; IPR006068; IPR023214; IPR023298; IPR023299; PTHR24093 (PANTHER), PTHR24093:SF80 (PANTHER), tmhmm (TMHMM), SSF81665 (SUPERFAMILY)
Cmo_contig_2225	4924	kinesin-like protein	0		4	P:microtubule-based movement; F:ATP binding; F:microtubule motor activity; C:microtubule	SignalP-NN(euk) (SIGNALP), tmhmm (TMHMM)
Cmo_contig_2217	2041	actin interacting protein	0		5	P:metabolic process; C:mitochondrion; F:electron carrier activity; F:(R)-2-hydroxyglutarate dehydrogenase activity; P:electron transport
Cmo_contig_22129	1790	hypothetical protein VOLCADRAFT_56272	0	EC:3.1.3.5	1	F:hydrolase activity	SignalP-NN(euk) (SIGNALP)
Cmo_contig_2211	1834	heat shock protein 90	0		5	P:protein folding; C:cytoplasm; F:unfolded protein binding; F:ATP binding; P:response to stress	tmhmm (TMHMM)
Cmo_contig_2202	1847	g1 to s phase transition protein	0	EC:2.7.7.0	8	F:nucleotidyltransferase activity; F:translation elongation factor activity; P:GTP catabolic process; F:GTPase activity; C:vacuole; F:GTP binding; C:ribosome; P:regulation of translational elongation	IPR000795; IPR004160; IPR004161; IPR009000; IPR009001; G3DSA:2.40.30.10 (GENE3D), G3DSA:3.40.50.300 (GENE3D), PTHR23115 (PANTHER), PTHR23115:SF36 (PANTHER), SSF52540 (SUPERFAMILY)
Cmo_contig_2199	2712	hypothetical protein VOLCADRAFT_120776	0		2	C:nuclear pore; P:transport	IPR007231; PTHR11225:SF1 (PANTHER)
Cmo_contig_2198	3139	exosome complex exonuclease rrp44-like	0		5	F:RNA binding; F:ribonuclease activity; F:guanyl-nucleotide exchange factor activity; P:CUT catabolic process; P:rRNA catabolic process	IPR001900; IPR006596; IPR022966; G3DSA:3.40.50.1010 (GENE3D), PTHR23355 (PANTHER), PTHR23355:SF13 (PANTHER), PF13638 (PFAM), SSF88723 (SUPERFAMILY)
Cmo_contig_2195	1683	eukaryotic initiation factor	0		5	F:ATP-dependent helicase activity; F:ATP binding; F:translation initiation factor activity; C:ribosome; P:regulation of translational initiation
Cmo_contig_2180	3500	patatin-like phospholipase domain-containing protein	0		2	P:lipid metabolic process; F:hydrolase activity	IPR002641; IPR016035; IPR021771; G3DSA:3.40.1090.10 (GENE3D), PTHR11711 (PANTHER), PTHR11711:SF67 (PANTHER), SignalP-NN(euk) (SIGNALP), tmhmm (TMHMM)
Cmo_contig_218	3698	pleiotropic drug resistance protein	0		8	F:ATPase activity; F:ATP binding; F:nucleotide binding; C:membrane; F:nucleoside-triphosphatase activity; P:ATP catabolic process; F:hydrolase activity; F:heme-transporting ATPase activity	IPR003439; IPR003593; IPR013525; IPR013581; IPR017871; G3DSA:3.40.50.300 (GENE3D), PTHR19241 (PANTHER), PTHR19241:SF10 (PANTHER), tmhmm (TMHMM), SSF52540 (SUPERFAMILY)
Cmo_contig_2162	1396	CDP-Ethanolamine synthase	0				IPR004820; IPR004821; IPR014729; PTHR10739 (PANTHER), PTHR10739:SF14 (PANTHER), SignalP-NN(euk) (SIGNALP), tmhmm (TMHMM), SSF52374 (SUPERFAMILY)
Cmo_contig_2150	1698	enolase	0	EC:4.2.1.11; EC:3.1.2.15	12	C:cell surface; C:phosphopyruvate hydratase complex; F:phosphopyruvate hydratase activity; P:ubiquitin-dependent protein catabolic process; F:ubiquitin thiolesterase activity; F:magnesium ion binding; P:glycolysis; P:tryptophan biosynthetic process; P:gluconeogenesis; P:tyrosine biosynthetic process; P:L-phenylalanine biosynthetic process; P:protein deubiquitination	IPR000941; IPR003117; IPR020809; IPR020810; IPR020811; G3DSA:3.20.20.120 (GENE3D), G3DSA:3.30.390.10 (GENE3D), SSF51604 (SUPERFAMILY), SSF54826 (SUPERFAMILY)
Cmo_contig_2147	1171	dead-box atp-dependent rna helicase	0		3	F:nucleic acid binding; F:ATP binding; F:ATP-dependent helicase activity	IPR000629; IPR001650; IPR011545; IPR014001; IPR014014; G3DSA:3.40.50.300 (GENE3D), PTHR24031 (PANTHER), PTHR24031:SF1 (PANTHER), SSF52540 (SUPERFAMILY)
Cmo_contig_2145	2709	eukaryotic translation initiation factor 3c	0				IPR000717; IPR008905; IPR011991; PTHR13937 (PANTHER), SSF46785 (SUPERFAMILY)
Cmo_contig_21383	1606	nadp-dependent glyceraldehyde-3-phosphate dehydrogenase	0	EC:1.2.1.9	3	P:metabolic process; C:cytoplasm; F:catalytic activity	IPR015590; IPR016160; IPR016161; IPR016162; IPR016163; PTHR11699 (PANTHER), PTHR11699:SF29 (PANTHER)
Cmo_contig_2138	4583	iron hydrogenase assembly protei HydEF	0		4	P:metabolic process; F:catalytic activity; F:iron-sulfur cluster binding; F:nucleotide binding	IPR005225; IPR006073; IPR006638; IPR007197; IPR013785; IPR024021; G3DSA:3.40.50.300 (GENE3D), PTHR22976 (PANTHER), PTHR22976:SF1 (PANTHER), SignalP-NN(euk) (SIGNALP), SSF102114 (SUPERFAMILY), SSF52540 (SUPERFAMILY)
Cmo_contig_2130	1995	aspartyl glutamyl-trna amidotransferase subunit b	0	EC:6.3.5.7	6	F:glutaminyl-tRNA synthase (glutamine-hydrolyzing) activity; P:glutamyl-tRNA aminoacylation; C:chloroplast stroma; C:mitochondrion; F:nucleotide binding; P:glutamate metabolic process	IPR003789; IPR004413; IPR006075; IPR017958; IPR017959; IPR018027; SSF55931 (SUPERFAMILY)
Cmo_contig_2126	4756	retrotransposon ty3-gypsy subclass	0		3	P:DNA metabolic process; F:nucleic acid binding; F:catalytic activity	IPR000477; IPR001584; IPR012337; IPR013242; IPR021109; G3DSA:3.10.10.10 (GENE3D), G3DSA:3.30.420.10 (GENE3D), G3DSA:3.30.70.270 (GENE3D), PTHR10178 (PANTHER), PTHR10178:SF14 (PANTHER), SSF56672 (SUPERFAMILY)
Cmo_contig_2123	1608	radial spoke protein 7	0		4	P:signal transduction; F:calcium ion binding; F:cAMP-dependent protein kinase regulator activity; P:regulation of protein kinase activity	IPR002048; IPR003117; IPR011992; IPR018247; IPR018249; G3DSA:1.20.890.10 (GENE3D), PTHR10891 (PANTHER), PTHR10891:SF284 (PANTHER), PF13499 (PFAM), PF13833 (PFAM), SSF47473 (SUPERFAMILY)
Cmo_contig_2120	2826	glucose inhibited division protein a	0		3	F:flavin adenine dinucleotide binding; C:chloroplast; P:tRNA wobble uridine modification	SignalP-NN(euk) (SIGNALP), tmhmm (TMHMM)
Cmo_contig_21	2894	amidophosphoribosyltransferase	0	EC:2.4.2.14	6	P:biosynthetic process; P:nucleobase-containing compound metabolic process; F:transferase activity;
Cmo_contig_20911	1358	aminoglycoside phosphotransferase	0		1	F:transferase activity	IPR002575; IPR011009; G3DSA:3.30.200.20 (GENE3D), G3DSA:3.90.1200.10 (GENE3D), PTHR21064 (PANTHER)
Cmo_contig_2091	2091	hypothetical protein VOLCADRAFT_65003	0		5	C:plastid; P:GTP catabolic process; F:magnesium ion binding; F:GTPase activity; F:GTP binding	IPR006073; IPR006074; IPR006169; IPR014100; IPR015349; G3DSA:3.40.50.300 (GENE3D), PTHR11702 (PANTHER), SSF52540 (SUPERFAMILY)
Cmo_contig_2090	2839	multidrug resistance-associated protein 4-like	0		8	F:nucleotide binding; C:membrane fraction; P:blood coagulation; C:platelet dense granule membrane; P:cellular process; C:plasma membrane; F:ATPase activity, coupled to transmembrane movement of ions, phosphorylative mechanism; P:cation transport	IPR001140; IPR003439; IPR003593; IPR011527; IPR017871; IPR017940; G3DSA:1.20.1560.10 (GENE3D), G3DSA:3.40.50.300 (GENE3D), PTHR24223 (PANTHER), tmhmm (TMHMM), SSF52540 (SUPERFAMILY)
Cmo_contig_20783	1154	ribose-phosphate pyrophosphokinase	0	EC:2.7.6.1	12	P:nucleobase-containing compound metabolic process; P:biosynthetic process; F:kinase activity; C:plasma membrane; P:metabolic process; F:transferase activity; F:binding; C:plastid; F:nucleotide binding; P:carbohydrate metabolic process; P:catabolic process; P:secondary metabolic process
Cmo_contig_2071	3253	26S proteasome regulatory complex	0		8	P:DNA metabolic process; P:regulation of protein catabolic process; F:DNA-dependent ATPase activity; F:DNA binding; F:ATP binding; F:enzyme regulator activity; C:proteasome complex; P:regulation of catalytic activity	IPR002015; IPR011989; IPR016024; IPR016643; PTHR10943 (PANTHER)
Cmo_contig_2070	2436	eukaryotic translation initiation factor 5B	0				IPR000795; IPR004161; IPR005225; IPR009000; IPR015760; IPR023115; G3DSA:2.40.30.10 (GENE3D), G3DSA:3.40.50.300 (GENE3D), PTHR23115 (PANTHER), SSF52540 (SUPERFAMILY)
Cmo_contig_207	2269	myo-inositol-1-phosphate synthase	0	EC:5.5.1.4	10	P:transport; C:cell; F:hydrolase activity; F:transporter activity; P:nucleobase-containing compound metabolic process; P:catabolic process; P:biosynthetic process; P:carbohydrate metabolic process; F:catalytic activity; F:nucleotide binding; C:cytoplasm; P:lipid metabolic process	IPR002587; IPR013021; IPR016040; G3DSA:3.30.360.10 (GENE3D), PTHR11510:SF0 (PANTHER), SSF51735 (SUPERFAMILY), SSF55347 (SUPERFAMILY)
Cmo_contig_2068	2175	atp-dependent chaperone	0		3	P:protein metabolic process; P:response to stress; F:nucleotide binding
Cmo_contig_2062	3310	endosomal p24a protein	0		7	P:cellular zinc ion homeostasis; P:cellular copper ion homeostasis; C:Golgi apparatus; C:plasma membrane; C:vacuolar membrane; C:integral to membrane; C:nucleus
Cmo_contig_2051	2120	chaperonin 60A	0				IPR001844; IPR002423; IPR018370; G3DSA:1.10.560.10 (GENE3D), G3DSA:3.50.7.10 (GENE3D), PTHR11353:SF11 (PANTHER), SSF52029 (SUPERFAMILY), SSF54849 (SUPERFAMILY)
Cmo_contig_20444	1783	linoleoyl- desaturase	0		2	F:binding; P:lipid metabolic process	IPR005804; PTHR19353 (PANTHER), PTHR19353:SF7 (PANTHER), tmhmm (TMHMM)
Cmo_contig_2042	3582	hypothetical protein VOLCADRAFT_30174	0		6	F:chromatin binding; C:U12-type spliceosomal complex; P:mRNA processing; P:anterior/posterior pattern specification; C:chloroplast; C:chromatin	IPR011989; IPR015016; IPR016024; IPR021133; PTHR12097 (PANTHER)
Cmo_contig_2036	2029	acetylornithine aminotransferase	0	EC:2.6.1.11; EC:2.6.1.19	22	F:copper ion binding; P:response to water deprivation; P:defense response to bacterium; P:regulation of transcription, DNA-dependent; F:N2-acetyl-L-ornithine:2-oxoglutarate 5-aminotransferase activity; F:4-aminobutyrate transaminase activity; P:cutin biosynthetic process; F:sequence-specific DNA binding; F:sequence-specific DNA binding transcription factor activity; C:chloroplast stroma; P:wax me…	IPR004636; IPR005814; IPR015421; IPR015422; IPR015424; SignalP-NN(euk) (SIGNALP)
Cmo_contig_2035	2209	elongation factor tu	0	EC:2.7.7.0	7	F:nucleotidyltransferase activity; F:translation elongation factor activity; P:GTP catabolic process; F:GTPase activity; F:GTP binding; C:ribosome; P:regulation of translational elongation	IPR000795; IPR004160; IPR004161; IPR004541; IPR009000; IPR009001; G3DSA:2.40.30.10 (GENE3D), G3DSA:3.40.50.300 (GENE3D), PTHR23115 (PANTHER), PTHR23115:SF44 (PANTHER), SSF52540 (SUPERFAMILY)
Cmo_contig_2032	1018	protein phosphatase 1	0	EC:3.1.3.16	3	F:metal ion binding; F:phosphoprotein phosphatase activity; P:protein dephosphorylation	IPR004843; IPR006186; G3DSA:3.60.21.10 (GENE3D), PTHR11668 (PANTHER), PTHR11668:SF75 (PANTHER), SSF56300 (SUPERFAMILY)
Cmo_contig_2030	2251	flagellar outer dynein arm intermediate chain 2	0		5	C:cilium; C:dynein complex; C:flagellar axoneme; F:motor activity; C:microtubule	IPR001680; IPR015943; IPR017986; PTHR12442 (PANTHER), PTHR12442:SF7 (PANTHER)
Cmo_contig_2029	4346	pyruvate carboxylase	0	EC:6.4.1.1; EC:6.3.4.14	10	F:pyruvate carboxylase activity; P:gluconeogenesis; F:DNA binding; F:ATP binding; F:biotin carboxylase activity; P:tricarboxylic acid cycle; P:alanine metabolic process; P:aspartate metabolic process; P:fatty acid biosynthetic process; C:biotin carboxylase complex
Cmo_contig_20282	1986	pre-mrna-splicing factor atp-dependent rna helicase prp16	0		5	F:hydrolase activity; F:nucleic acid binding; P:reproduction; P:embryo development; F:nucleotide binding	IPR001650; IPR007502; IPR011545; IPR011709; IPR014001; G3DSA:3.40.50.300 (GENE3D), PTHR18934 (PANTHER), PTHR18934:SF68 (PANTHER), SSF52540 (SUPERFAMILY)
Cmo_contig_2028	2971	dna tbp-interacting protein	0	EC:3.4.21.0	11	F:DNA helicase activity; C:MLL1 complex; P:DNA recombination; P:ATP catabolic process; F:ATP-dependent peptidase activity; P:proteolysis; F:ATP binding; P:transcription, DNA-dependent; F:serine-type endopeptidase activity; C:replication fork; P:ATP-dependent proteolysis	IPR003593; IPR010339; IPR016027; G3DSA:1.10.8.60 (GENE3D), G3DSA:3.40.50.300 (GENE3D), PTHR11093 (PANTHER), PTHR11093:SF2 (PANTHER), SSF52540 (SUPERFAMILY)
Cmo_contig_2018	2320	1-hydroxy-2-methyl-2- -butenyl 4-diphosphate synthase	0	EC:1.17.7.1	4	F:iron ion binding; P:oxidation-reduction process; P:terpenoid biosynthetic process; F:4-hydroxy-3-methylbut-2-en-1-yl diphosphate synthase activity
Cmo_contig_20164	1361	cytoplasmic dynein heavy chain 1b	0	EC:3.6.1.3	16	C:organelle; C:protein complex; C:intracellular; C:cilium; C:cytoskeleton; F:protein binding; P:multicellular organismal development; C:plasma membrane; F:motor activity; P:cellular component organization; F:hydrolase activity; P:nucleobase-containing compound metabolic process; P:catabolic process; C:microtubule organizing center; P:biological_process; F:nucleotide binding	IPR013602; PTHR10676 (PANTHER), PTHR10676:SF34 (PANTHER)
Cmo_contig_2009	2536	EMP/nonaspanin domain family protein	0		2	C:membrane; C:Golgi apparatus
Cmo_contig_19970	2131	n-acetyltransferase 10	0		4	F:transferase activity; F:catalytic activity; P:metabolic process; P:biosynthetic process	IPR007807; IPR013562; PTHR10925 (PANTHER), PTHR10925:SF5 (PANTHER), PF13718 (PFAM), tmhmm (TMHMM)
Cmo_contig_1997	3215	flagella associated protein	0		2	C:cilium; C:intracellular organelle	SignalP-NN(euk) (SIGNALP), tmhmm (TMHMM)
Cmo_contig_1993	3585	glycogen synthase kinase 3	0	EC:6.3.2.19; EC:2.7.11.0	11	P:protein autophosphorylation; F:protein binding; P:hyperosmotic response; P:ubiquitin-dependent protein catabolic process; F:ATP binding; F:ubiquitin-protein ligase activity; C:cytosol; F:protein serine/threonine kinase activity; P:response to salt stress; P:protein ubiquitination; P:serine family amino acid metabolic process	IPR001623; IPR002939; IPR003095; IPR008971; G3DSA:2.60.260.20 (GENE3D), PTHR24077 (PANTHER), PTHR24077:SF0 (PANTHER)
Cmo_contig_19924	1640	protein of cse family	0		8	C:photosystem II; C:oxygen evolving complex; C:membrane; P:photosynthesis; F:nucleic acid binding; F:zinc ion binding; P:DNA repair; F:DNA binding	IPR012416
Cmo_contig_19898	2803	triose-phosphate isomerase	0		2	P:carbohydrate metabolic process; F:catalytic activity
Cmo_contig_19885	1960	thioredoxin reductase	0	EC:1.8.4.0; EC:1.8.1.9	18	P:biosynthetic process; P:regulation of biological process; P:carbohydrate metabolic process; F:nucleotide binding; P:response to stress; P:catabolic process; P:lipid metabolic process; P:secondary metabolic process; F:protein binding; P:biological_process; F:enzyme regulator activity; P:metabolic process; P:cellular homeostasis; C:plastid; F:catalytic activity; F:antioxidant activity; P:organell…
Cmo_contig_1976	2023	hypothetical protein VOLCADRAFT_82992	0	EC:6.1.1.20	10	F:phenylalanine-tRNA ligase activity; F:ATP binding; F:magnesium ion binding; P:phenylalanyl-tRNA aminoacylation; P:tRNA processing; F:tRNA binding; P:tryptophan biosynthetic process; P:tyrosine biosynthetic process; P:L-phenylalanine biosynthetic process; C:phenylalanine-tRNA ligase complex
Cmo_contig_19691	1967	cytoplasmic dynein heavy chain 1b	0	EC:3.6.1.3	18	C:organelle; C:protein complex; C:intracellular; C:cilium; C:cytoskeleton; F:protein binding; P:multicellular organismal development; C:plasma membrane; C:Golgi apparatus; F:motor activity; P:organelle organization; P:cellular component organization; P:biological_process; F:hydrolase activity; P:nucleobase-containing compound metabolic process; P:catabolic process; C:microtubule organizing center…	IPR024743; PTHR10676 (PANTHER), PTHR10676:SF34 (PANTHER), PF12781 (PFAM)
Cmo_contig_1949	2074	3-ketoacyl- thiolase	0	EC:2.3.1.16	17	P:positive regulation of abscisic acid mediated signaling pathway; P:glyoxysome organization; C:peroxisome; C:mitochondrion; C:nucleolus; F:acetyl-CoA C-acyltransferase activity; P:response to wounding; P:jasmonic acid biosynthetic process; C:vacuolar membrane; P:fatty acid beta-oxidation; C:chloroplast; P:isoleucine catabolic process; P:leucine catabolic process; P:valine catabolic process; P:bi…	IPR002155; IPR016038; IPR016039; IPR020610; IPR020613; IPR020615; IPR020616; IPR020617; PTHR18919:SF15 (PANTHER)
Cmo_contig_1948	1570	rubisco activase 2	0	EC:4.1.1.39	6	F:ribulose-bisphosphate carboxylase activity; F:ATP binding; C:chloroplast thylakoid membrane; C:chloroplast ribulose bisphosphate carboxylase complex; P:carbon fixation; P:glyoxylate metabolic process	IPR003959; G3DSA:3.40.50.300 (GENE3D), PTHR32429 (PANTHER), PTHR32429:SF3 (PANTHER), SSF52540 (SUPERFAMILY)
Cmo_contig_1947	3078	alanine-glyoxylate transaminase	0		3	F:transferase activity; P:metabolic process; F:pyridoxal phosphate binding	IPR000504; IPR012677; PTHR19965 (PANTHER), PTHR19965:SF8 (PANTHER), SSF54928 (SUPERFAMILY)
Cmo_contig_19326	1714	protein vac14 homolog	0		2	C:vacuole; C:cytosol	IPR011989; IPR016024; IPR021133; IPR021841; PTHR16023 (PANTHER), PTHR16023:SF0 (PANTHER), PF12755 (PFAM)
Cmo_contig_192	1814	glutamate dehydrogenase	0	EC:1.4.1.0	4	F:catalytic activity; P:metabolic process; C:plastid	IPR006095; IPR006096; IPR006097; IPR014362; IPR016040; G3DSA:1.10.285.10 (GENE3D), G3DSA:3.40.192.10 (GENE3D), PTHR11606 (PANTHER), PTHR11606:SF4 (PANTHER), SSF51735 (SUPERFAMILY), SSF53223 (SUPERFAMILY)
Cmo_contig_1904	1977	fumarate hydratase	0	EC:4.2.1.2	2	F:fumarate hydratase activity; P:reductive tricarboxylic acid cycle
Cmo_contig_1900	2187	tetratricopeptide repeat protein 30a-like	0		8	F:binding; C:axonemal microtubule; C:cilium; F:transporter activity; C:flagellum; P:intraflagellar transport; P:developmental process; P:protein polyglutamylation
Cmo_contig_1893	4515	p-type atpase	0		7	P:cellular process; F:ATPase activity, coupled to transmembrane movement of ions, phosphorylative mechanism; F:calcium ion transmembrane transporter activity; P:calcium ion transport; F:nucleotide binding; P:metabolic process; C:membrane	IPR000695; IPR001757; IPR004014; IPR005834; IPR006068; IPR006408; IPR008250; IPR018303; IPR023214; IPR023298; IPR023299; IPR023300; PTHR24093 (PANTHER), PTHR24093:SF25 (PANTHER), tmhmm (TMHMM), SSF81653 (SUPERFAMILY), SSF81665 (SUPERFAMILY)
Cmo_contig_1892	1914	aldehyde dehydrogenase	0	EC:1.2.1.3	23	F:3-chloroallyl aldehyde dehydrogenase activity; F:aldehyde dehydrogenase (NAD) activity; P:response to cadmium ion; F:ATP binding; C:chloroplast; C:mitochondrion; P:gluconeogenesis; P:glycolysis; P:arginine metabolic process; P:histidine metabolic process; P:isoleucine catabolic process; P:leucine catabolic process; P:lysine catabolic process; P:proline metabolic process; P:tryptophan metabolic …	IPR015590; IPR016160; IPR016161; IPR016162; IPR016163; PTHR11699 (PANTHER), PTHR11699:SF46 (PANTHER), SignalP-NN(euk) (SIGNALP)
Cmo_contig_1886	3321	flagellar associated protein	0		1	C:flagellum	PTHR32083 (PANTHER), PTHR32083:SF0 (PANTHER)
Cmo_contig_1872	1377	26s proteasome aaa-atpase subunit rpt6a	0	EC:3.6.1.3	8	C:cytoplasm; F:peptidase activity; C:proteasome regulatory particle, base subcomplex; F:ATPase activity; C:plasma membrane; P:ubiquitin-dependent protein catabolic process; F:ATP binding; C:nucleus	IPR003593; IPR003959; IPR003960; IPR005937; G3DSA:1.10.8.60 (GENE3D), G3DSA:3.40.50.300 (GENE3D), PTHR23073 (PANTHER), PTHR23073:SF12 (PANTHER), SSF52540 (SUPERFAMILY)
Cmo_contig_1860	3689	u5 small nuclear ribonucleoprotein component	0		11	P:regulation of embryo sac egg cell differentiation; C:cell wall; F:translation elongation factor activity; C:nuclear speck; P:GTP catabolic process; F:GTPase activity; F:GTP binding; C:plasma membrane; P:embryo development ending in seed dormancy; C:ribosome; P:regulation of translational elongation	IPR000640; IPR000795; IPR004161; IPR005225; IPR005517; IPR009000; IPR009022; IPR014721; IPR020568; G3DSA:2.40.30.10 (GENE3D), G3DSA:3.30.70.870 (GENE3D), G3DSA:3.40.50.300 (GENE3D), G3DSA:3.90.1430.10 (GENE3D), PTHR23115 (PANTHER), PTHR23115:SF5 (PANTHER), SSF52540 (SUPERFAMILY)
Cmo_contig_18595	1726	aminophospholipid atpase	0	EC:3.6.3.0	6	P:transport; F:hydrolase activity; F:transporter activity; F:binding; F:nucleotide binding; C:plasma membrane	IPR006539; IPR008250; IPR018303; IPR023299; IPR023300; IPR023306; PTHR24092 (PANTHER), PTHR24092:SF8 (PANTHER), tmhmm (TMHMM), SSF81653 (SUPERFAMILY), SSF81665 (SUPERFAMILY)
Cmo_contig_1859	1200	serine/threonine protein phosphatase 2A	0	EC:2.7.11.0; EC:3.6.1.1	17	P:negative regulation of flower development; F:protein serine/threonine kinase activity; P:regulation of transcription, DNA-dependent; F:sequence-specific DNA binding; F:protein serine/threonine phosphatase activity; F:protein dimerization activity; F:magnesium ion binding; F:inorganic diphosphatase activity; F:sequence-specific DNA binding transcription factor activity; C:protein phosphatase typ…	IPR004843; IPR006186; G3DSA:3.60.21.10 (GENE3D), PTHR11668 (PANTHER), PTHR11668:SF24 (PANTHER), SSF56300 (SUPERFAMILY)
Cmo_contig_1858	2848	magnesium chelatase subunit h	0	EC:6.6.1.1	4	P:chlorophyll biosynthetic process; F:binding; F:magnesium chelatase activity; C:magnesium chelatase complex
Cmo_contig_1856	2290	citrate synthase	0	EC:2.3.3.1	8	P:cellular carbohydrate metabolic process; ; C:peroxisome; P:fatty acid beta-oxidation; F:citrate (Si)-synthase activity; P:tricarboxylic acid cycle; P:acyl-carrier-protein biosynthetic process; P:glyoxylate metabolic process	IPR002020; IPR016141; IPR016142; IPR016143; IPR019810; IPR024176; PTHR11739:SF0 (PANTHER)
Cmo_contig_1853	2440	cullin 3	0	EC:6.3.2.19	10	P:ubiquitin-dependent protein catabolic process; P:cell cycle; C:SCF ubiquitin ligase complex; F:ubiquitin protein ligase binding; P:endosperm development; P:positive regulation of flower development; F:ubiquitin-protein ligase activity; P:response to red or far red light; P:embryo development ending in seed dormancy; P:protein ubiquitination	SignalP-NN(euk) (SIGNALP), tmhmm (TMHMM)
Cmo_contig_1846	1419	coiled-coil domain-containing protein 164-like	0				PTHR21625 (PANTHER), PTHR21625:SF0 (PANTHER)
Cmo_contig_1844	1960	hypothetical protein VOLCADRAFT_82029	0	EC:2.7.6.1	12	F:oxidoreductase activity; F:kinase activity; P:phosphorylation; F:iron ion binding; P:ribonucleoside monophosphate biosynthetic process; F:ribose phosphate diphosphokinase activity; F:ATP binding; F:magnesium ion binding; P:nucleoside metabolic process; C:chloroplast; P:pentose-phosphate shunt; P:purine nucleobase metabolic process	IPR000836; IPR005946; G3DSA:3.40.50.2020 (GENE3D), PTHR10210 (PANTHER), PF13793 (PFAM), SSF53271 (SUPERFAMILY)
Cmo_contig_18435	2007	cobalamin-dependent methionine synthase	0	EC:2.1.1.13; EC:2.1.1.10	7	C:cytosol; P:biosynthetic process; ; F:transferase activity; F:binding; P:metabolic process; P:multicellular organismal development	IPR003759; IPR004223; IPR006158; IPR011822; PTHR21091 (PANTHER)
Cmo_contig_1843	1900	26s proteasome non-atpase regulatory subunit 11	0		5	F:binding; C:proteasome regulatory particle, lid subcomplex; P:response to cadmium ion; P:ubiquitin-dependent protein catabolic process; C:nucleus	IPR000717; IPR011991; IPR013143; PTHR10678 (PANTHER), PTHR10678:SF2 (PANTHER), SSF46785 (SUPERFAMILY)
Cmo_contig_1835	3857	bifunctional aspartate kinase homoserine dehydrogenase	0	EC:2.7.2.4; EC:1.1.1.3	11	F:aspartate kinase activity; F:NADP binding; P:phosphorylation; F:amino acid binding; C:chloroplast stroma; P:oxidation-reduction process; F:homoserine dehydrogenase activity; P:glycine metabolic process; P:L-serine metabolic process; P:threonine metabolic process; P:lysine biosynthetic process	IPR001048; IPR001341; IPR001342; IPR005106; IPR016040; IPR018042; IPR019811; G3DSA:3.30.360.10 (GENE3D), PTHR21499 (PANTHER), PTHR21499:SF1 (PANTHER), PF13840 (PFAM), SSF51735 (SUPERFAMILY), SSF55021 (SUPERFAMILY), SSF55347 (SUPERFAMILY)
Cmo_contig_1828	2668	cysteine desulfurase	0	EC:2.8.1.7; EC:4.4.1.16; EC:2.6.1.0	9	P:response to selenium ion; P:cysteine metabolic process; F:pyridoxal phosphate binding; P:selenium compound metabolic process; P:iron incorporation into metallo-sulfur cluster; F:cysteine desulfurase activity; F:selenocysteine lyase activity; F:transaminase activity; C:chloroplast
Cmo_contig_182	2425	upf0061 protein azosea38000-like	0		1	C:plastid	IPR003846; PTHR32057 (PANTHER), PTHR32057:SF1 (PANTHER)
Cmo_contig_1817	5720	hypothetical protein VOLCADRAFT_94889	0		10	P:regulation of transcription, DNA-dependent; F:signal transducer activity; P:signal transduction; C:membrane; P:ion transport; C:flagellum; F:acetyltransferase activity; F:transferase activity; ; P:metabolic process	IPR000014; G3DSA:3.30.450.20 (GENE3D), PTHR10919 (PANTHER), PTHR10919:SF362 (PANTHER), tmhmm (TMHMM), SSF55785 (SUPERFAMILY)
Cmo_contig_1815	2166	abc transporter atp-binding protein	0	EC:3.6.1.3	5	P:lipid metabolic process; F:hydrolase activity, acting on ester bonds; P:ATP catabolic process; F:ATP binding; F:ATPase activity	IPR003439; IPR003593; IPR017871; IPR022374; G3DSA:3.40.50.300 (GENE3D), PTHR19211 (PANTHER), PTHR19211:SF7 (PANTHER), PF12848 (PFAM), SSF52540 (SUPERFAMILY)
Cmo_contig_18066	1706	tryptophanyl-trna synthetase	0	EC:6.1.1.2	7	F:catalytic activity; P:biosynthetic process; P:nucleobase-containing compound metabolic process; P:translation; ; F:nucleotide binding; C:cytosol	IPR001412; IPR002305; IPR002306; IPR014729; G3DSA:1.10.240.10 (GENE3D), PTHR10055:SF1 (PANTHER), SSF52374 (SUPERFAMILY)
Cmo_contig_1797	1916	isocitrate lyase	0	EC:4.1.3.1	2	F:isocitrate lyase activity; P:glyoxylate cycle
Cmo_contig_17951	2228	two-component hybrid sensor and regulator	0		9	P:signal transduction; P:biosynthetic process; P:cellular protein modification process; F:nucleotide binding; P:nucleobase-containing compound metabolic process; F:protein kinase activity; F:signal transducer activity; C:cell; C:protein complex	IPR003594; IPR003661; IPR004358; IPR005467; IPR009082; G3DSA:1.10.287.240 (GENE3D), G3DSA:1.20.1070.10 (GENE3D), PTHR24423 (PANTHER), SignalP-NN(euk) (SIGNALP), tmhmm (TMHMM), SSF81321 (SUPERFAMILY)
Cmo_contig_17940	2611	hypothetical protein CHLREDRAFT_130509	0		14	P:anatomical structure morphogenesis; P:cell differentiation; P:multicellular organismal development; P:biosynthetic process; ; P:secondary metabolic process; F:DNA binding; P:reproduction; P:response to abiotic stimulus; P:regulation of biological process; P:response to external stimulus; F:nucleotide binding; C:cytoplasm; C:nucleus
Cmo_contig_1776	2848	preprotein translocase subunit seca	0	EC:3.6.1.3	13	P:response to absence of light; P:protein import; F:P-P-bond-hydrolysis-driven protein transmembrane transporter activity; P:trichome morphogenesis; P:regulation of photosynthesis; C:chloroplast envelope; P:chloroplast organization; P:protein targeting; F:ATP binding; F:ATPase activity; P:intracellular protein transmembrane transport; C:chloroplast thylakoid membrane; C:chloroplast stroma	IPR000185; IPR011115; IPR011116; IPR011130; IPR014018; IPR020937; G3DSA:3.40.50.300 (GENE3D), PTHR30612 (PANTHER), SSF52540 (SUPERFAMILY)
Cmo_contig_17757	1220	trna wybutosine-synthesizing protein 1 homolog	0		6	F:catalytic activity; F:binding; F:electron carrier activity; P:metabolic process; C:plastid; F:nucleotide binding
Cmo_contig_1770	5002	pyruvate ferredoxin flavodoxin oxidoreductase	0		7	F:oxidoreductase activity, acting on the aldehyde or oxo group of donors; F:iron ion binding; F:electron carrier activity; F:iron-sulfur cluster binding; P:oxidation-reduction process; F:thiamine pyrophosphate binding; P:electron transport	IPR001450; IPR002869; IPR002880; IPR005476; IPR009014; IPR011766; IPR011895; IPR012285; IPR015941; IPR017896; IPR017900; IPR019456; IPR019752; G3DSA:3.40.50.970 (GENE3D), PTHR32154 (PANTHER), PTHR32154:SF0 (PANTHER), SSF52518 (SUPERFAMILY), SSF54862 (SUPERFAMILY)
Cmo_contig_1761	4555	acyl- oxidase	0		3	F:oxidoreductase activity, acting on the CH-CH group of donors; P:fatty acid metabolic process; P:oxidation-reduction process
Cmo_contig_1759	2505	predicted protein	0	EC:3.2.1.0	2	F:hydrolase activity, hydrolyzing O-glycosyl compounds; P:carbohydrate metabolic process	IPR004193; IPR006047; IPR006048; IPR006589; IPR012768; IPR013780; IPR013781; IPR013783; IPR014756; IPR015902; IPR017853; SSF51011 (SUPERFAMILY)
Cmo_contig_17540	1616	phenylalanyl-trna synthetase alpha chain	0	EC:6.1.1.20	10	F:catalytic activity; P:biosynthetic process; P:nucleobase-containing compound metabolic process; F:nucleotide binding; P:translation; ; C:cytosol; F:RNA binding; C:protein complex; C:cytoplasm	IPR002319; IPR004529; IPR006195; G3DSA:3.30.930.10 (GENE3D), PTHR11538 (PANTHER), PTHR11538:SF15 (PANTHER), SSF55681 (SUPERFAMILY)
Cmo_contig_1751	3806	presequence protease 2	0	EC:3.4.24.0	8	C:chloroplast envelope; F:metalloendopeptidase activity; P:response to cadmium ion; ; C:chloroplast stroma; F:zinc ion binding; C:apoplast; C:mitochondrion	tmhmm (TMHMM)
Cmo_contig_1742	1831	acetyl-coenzyme a carboxylase carboxyl transferase subunit alpha	0	EC:6.4.1.2; EC:6.3.2.19	12	F:acetyl-CoA carboxylase activity; P:fatty acid biosynthetic process; C:acetyl-CoA carboxylase complex; C:chloroplast envelope; F:ubiquitin-protein ligase activity; F:transferase activity; P:protein ubiquitination; C:chloroplast stroma; C:ubiquitin ligase complex; F:isomerase activity; C:membrane; P:pyruvate metabolic process	IPR001095; IPR011763; G3DSA:3.90.226.10 (GENE3D), PTHR22855 (PANTHER), SSF52096 (SUPERFAMILY)
Cmo_contig_17340	2131	methionine synthase	0	EC:2.1.1.13; EC:2.1.1.10	6	P:metabolic process; F:transferase activity; C:intracellular; F:binding; P:biosynthetic process;	IPR000489; IPR003726; IPR011005; IPR011822; PTHR21091 (PANTHER), PTHR21091:SF28 (PANTHER)
Cmo_contig_17325	1515	nucleolar component of the u3 processome	0		2	F:transferase activity; P:metabolic process	IPR001680; IPR015943; IPR017986; IPR019775; PTHR19858 (PANTHER)
Cmo_contig_1731	3531	ABC1/COQ8 ser/thr kinase	0		4	F:protein kinase activity; P:protein phosphorylation; F:ATP binding; C:chloroplast
Cmo_contig_17265	2005	dynein heavy chain	0	EC:3.6.1.15	5	P:biological_process; C:organelle; C:intracellular; F:hydrolase activity; F:nucleotide binding	IPR024317; G3DSA:3.40.50.300 (GENE3D), PTHR10676 (PANTHER), PTHR10676:SF138 (PANTHER), PF12775 (PFAM), SSF52540 (SUPERFAMILY)
Cmo_contig_172	3664	leucyl-trna synthetase	0	EC:6.1.1.4	9	C:mitochondrion; F:catalytic activity; F:nucleotide binding; P:nucleobase-containing compound metabolic process; P:translation; ; C:plastid; P:reproduction; P:embryo development; P:biosynthetic process	IPR001412; IPR002300; IPR002302; IPR009008; IPR009080; IPR013155; IPR014729; IPR015413; IPR025709; G3DSA:1.10.730.10 (GENE3D), PTHR11946 (PANTHER), PTHR11946:SF7 (PANTHER), SSF52374 (SUPERFAMILY)
Cmo_contig_1717	4790	phosphoribosylformylglycinamidine synthase	0	EC:6.3.5.3	7	C:mitochondrion; F:ATP binding; C:chloroplast stroma; P:microgametogenesis; P:'de novo' IMP biosynthetic process; F:phosphoribosylformylglycinamidine synthase activity; P:purine nucleobase metabolic process	tmhmm (TMHMM)
Cmo_contig_1715	4367	wd repeat-containing protein 19	0		8	C:flagellum; F:binding; C:photoreceptor connecting cilium; C:membrane coat; P:vesicle-mediated transport; P:intracellular protein transport; C:motile cilium; F:structural molecule activity	IPR006692; IPR011990; IPR015943; IPR017986; PTHR14920 (PANTHER), PTHR14920:SF0 (PANTHER), SSF101908 (SUPERFAMILY), SSF48452 (SUPERFAMILY)
Cmo_contig_17136	1340	N2,N2-dimethylguanosine tRNA methyltransferase	0	EC:2.1.1.32	6	P:protein transport; F:transferase activity; P:transport; C:intracellular; F:RNA binding; P:nucleobase-containing compound metabolic process	IPR002905; G3DSA:3.40.50.150 (GENE3D), PTHR10631:SF0 (PANTHER), SSF53335 (SUPERFAMILY)
Cmo_contig_1709	1835	t-complex delta subunit	0		5	P:response to cadmium ion; P:protein folding; C:cytoplasm; F:unfolded protein binding; F:ATP binding	IPR002194; IPR002423; IPR012717; IPR017998; G3DSA:1.10.560.10 (GENE3D), G3DSA:3.30.260.10 (GENE3D), G3DSA:3.50.7.10 (GENE3D), SSF52029 (SUPERFAMILY), SSF54849 (SUPERFAMILY)
Cmo_contig_17089	2031	hypothetical protein CHLREDRAFT_119255	0		5	P:biological_process; F:nucleotide binding; F:motor activity; C:cytoskeleton; C:protein complex	IPR001752; IPR019821; PTHR24115 (PANTHER), PTHR24115:SF173 (PANTHER), SSF52540 (SUPERFAMILY)
Cmo_contig_17046	1967	ubiquitin carboxyl-terminal hydrolase 12	0		8	F:peptidase activity; C:plasma membrane; P:response to external stimulus; P:response to abiotic stimulus; P:metabolic process; C:cytosol; P:carbohydrate metabolic process; P:catabolic process	IPR001394; IPR002083; IPR008974; IPR018200; PTHR24006 (PANTHER), PTHR24006:SF89 (PANTHER), SSF54001 (SUPERFAMILY)
Cmo_contig_1703	3276	3-isopropylmalate dehydratase	0	EC:4.2.1.33	6	F:3-isopropylmalate dehydratase activity; C:3-isopropylmalate dehydratase complex; F:4 iron, 4 sulfur cluster binding; P:leucine biosynthetic process; P:isoleucine biosynthetic process; P:valine biosynthetic process	SignalP-NN(euk) (SIGNALP), tmhmm (TMHMM)
Cmo_contig_16997	1219	dna topoisomerase 3-beta-1-like	0	EC:5.99.1.2	11	P:DNA metabolic process; P:biosynthetic process; P:reproduction; P:response to abiotic stimulus; P:multicellular organismal development; F:DNA binding; F:catalytic activity; C:plastid; P:biological_process; F:nucleotide binding; C:chromosome	IPR000380; IPR003601; IPR006171; IPR013497; IPR013824; IPR023405; G3DSA:3.40.50.140 (GENE3D), PTHR11390:SF17 (PANTHER)
Cmo_contig_1692	1653	phosphoenolpyruvate carboxylase	0	EC:4.1.1.31	5	C:cytoplasm; P:tricarboxylic acid cycle; F:phosphoenolpyruvate carboxylase activity; P:gluconeogenesis; P:reductive tricarboxylic acid cycle	IPR015813; IPR021135; PTHR30523 (PANTHER), SignalP-NN(euk) (SIGNALP)
Cmo_contig_1690	6313	alpha-adaptin	0	EC:3.1.3.16	5	F:phosphoprotein phosphatase activity; C:membrane coat; F:transferase activity, transferring phosphorus-containing groups; P:protein transport; P:protein dephosphorylation
Cmo_contig_1687	3956	importin beta	0		3	F:binding; P:intracellular protein transport; F:protein transporter activity	IPR001494; IPR011989; IPR016024; PTHR10527 (PANTHER), PTHR10527:SF1 (PANTHER), PF13513 (PFAM)
Cmo_contig_1683	1649	actin	0		4	C:cytoskeleton; C:cytoplasm; F:ATP binding; C:flagellum	IPR004000; IPR004001; IPR020902; G3DSA:2.30.36.70 (GENE3D), G3DSA:3.30.420.40 (GENE3D), G3DSA:3.90.640.10 (GENE3D), PTHR11937:SF78 (PANTHER), SSF53067 (SUPERFAMILY)
Cmo_contig_1681	2238	sterol 14 desaturase	0	EC:1.14.13.70	11	P:electron transport chain; F:sterol 14-demethylase activity; F:electron carrier activity; F:oxygen binding; F:transferase activity; F:heme binding; C:endoplasmic reticulum; C:plasma membrane; P:embryo development ending in seed dormancy; P:sterol biosynthetic process; P:electron transport	tmhmm (TMHMM)
Cmo_contig_168	1621	mitochondrial processing peptidase	0	EC:3.4.24.0	11	C:cell wall; F:binding; C:nucleolus; C:protein complex; C:mitochondrion; F:peptidase activity; P:protein metabolic process; P:catabolic process; C:vacuole; C:plastid	IPR007863; IPR011237; IPR011249; IPR011765; PTHR11851 (PANTHER), PTHR11851:SF58 (PANTHER)
Cmo_contig_1676	2734	abc transporter family protein	0	EC:3.6.3.28	7	C:mitochondrion; F:organic phosphonate transmembrane-transporting ATPase activity; P:ATP catabolic process; F:ATP binding; P:response to cadmium ion; P:organic phosphonate transport; P:organophosphate ester transport	IPR003439; IPR003593; IPR017871; G3DSA:3.40.50.300 (GENE3D), PTHR19211 (PANTHER), PTHR19211:SF18 (PANTHER), PF12848 (PFAM), SSF52540 (SUPERFAMILY)
Cmo_contig_16752	1719	hypothetical protein VOLCADRAFT_81959	0	EC:2.7.11.7	5	F:protein kinase activity; P:metabolic process; ; C:cytoskeleton; C:protein complex	IPR019165; PTHR21711 (PANTHER), PTHR21711:SF0 (PANTHER)
Cmo_contig_16695	1306	amp deaminase	0	EC:3.5.4.6	21	P:embryo development; P:response to stress; P:response to abiotic stimulus; F:protein binding; C:cell; F:hydrolase activity; P:reproduction; P:nucleobase-containing compound metabolic process; P:biosynthetic process; P:biological_process; P:multicellular organismal development; C:cytosol; P:regulation of biological process; P:cell cycle; P:signal transduction; P:cellular protein modification proc…	IPR001365; IPR006329; IPR006650; G3DSA:3.20.20.140 (GENE3D), SSF51556 (SUPERFAMILY)
Cmo_contig_16657	1605	fact complex subunit spt16-like	0		8	C:nucleolus; P:lipid metabolic process; C:nucleoplasm; C:protein complex; C:nuclear chromosome; P:biological_process; P:reproduction; P:multicellular organismal development	IPR013719; IPR013953; PTHR13980 (PANTHER), PTHR13980:SF12 (PANTHER)
Cmo_contig_1656	1570	flagellar associated protein	0		4	P:translational initiation; F:binding; P:RNA metabolic process; C:mitochondrion	IPR003307; IPR016021; IPR016024; PTHR14208 (PANTHER), PTHR14208:SF2 (PANTHER)
Cmo_contig_16552	962	bifunctional purine biosynthesis	0	EC:2.1.2.3; EC:3.5.4.10	9	P:nucleobase-containing compound metabolic process; P:biosynthetic process; P:response to stress; P:response to abiotic stimulus; F:transferase activity; F:hydrolase activity; C:plastid; C:protein complex; C:mitochondrion
Cmo_contig_16477	1695	hypothetical protein VOLCADRAFT_103677	0		3	F:nucleic acid binding; F:hydrolase activity; F:nucleotide binding	IPR000629; IPR001650; IPR011545; IPR014001; G3DSA:3.40.50.300 (GENE3D), PTHR24031 (PANTHER), PTHR24031:SF71 (PANTHER), SSF52540 (SUPERFAMILY)
Cmo_contig_1646	2264	phosphoglycerate mutase	0	EC:5.4.2.1	5	C:cytoplasm; F:manganese ion binding; F:phosphoglycerate mutase activity; P:gluconeogenesis; P:glycolysis	IPR005995; IPR006124; IPR011258; IPR017849; IPR017850; PTHR31637 (PANTHER)
Cmo_contig_1645	1861	inorganic pyrophosphatase	0	EC:3.6.1.1	15	P:establishment or maintenance of transmembrane electrochemical gradient; P:response to water deprivation; C:mitochondrion; P:response to salt stress; P:auxin polar transport; C:chloroplast envelope; C:plant-type vacuole membrane; F:magnesium ion binding; F:inorganic diphosphatase activity; P:leaf development; C:endosome membrane; P:proton transport; F:hydrogen-translocating pyrophosphatase activ…	IPR004131; PTHR31998 (PANTHER), PTHR31998:SF0 (PANTHER), SignalP-NN(euk) (SIGNALP), tmhmm (TMHMM)
Cmo_contig_1635	1606	hydroxymethylpyrimidine phosphate synthase	0		2	P:thiamine biosynthetic process; F:lyase activity	SignalP-NN(euk) (SIGNALP)
Cmo_contig_16307	1744	atp-dependent zinc metalloprotease ftsh chloroplastic mitochondrial-like	0	EC:3.4.24.0	13	C:mitochondrion; P:regulation of biological process; C:plastid; P:protein metabolic process; P:catabolic process; F:peptidase activity; P:response to stress; P:response to abiotic stimulus; F:nucleotide binding; P:biosynthetic process; P:carbohydrate metabolic process; P:secondary metabolic process; C:cell	IPR000642; IPR003593; IPR003959; IPR005936; G3DSA:1.10.8.60 (GENE3D), G3DSA:3.40.50.300 (GENE3D), PTHR23076 (PANTHER), PTHR23076:SF10 (PANTHER), SignalP-NN(euk) (SIGNALP), tmhmm (TMHMM), SSF140990 (SUPERFAMILY), SSF52540 (SUPERFAMILY)
Cmo_contig_163	3555	wd-40 repeat-containing protein	0		1	C:intracellular
Cmo_contig_1625	2482	sulfite oxidase	0		2	F:transition metal ion binding; F:oxidoreductase activity	IPR000572; IPR001199; IPR005066; IPR008335; IPR014756; IPR018506; PTHR19372 (PANTHER), PTHR19372:SF0 (PANTHER), SignalP-NN(euk) (SIGNALP), tmhmm (TMHMM)
Cmo_contig_1615	1777	hypothetical protein COCSUDRAFT_47711 [Coccomyxa subellipsoidea C-169]	0
Cmo_contig_1606	1444	ferredoxin--nadp+ reductase	0	EC:1.18.1.2	10	F:flavin adenine dinucleotide binding; F:copper ion binding; F:NADP binding; P:transport; C:chloroplast stroma; F:ferredoxin-NADP+ reductase activity; P:photosynthesis; C:chloroplast thylakoid membrane; P:electron transport chain; P:electron transport
Cmo_contig_1605	3409	camp-dependent protein kinase catalytic subunit alpha	0	EC:2.7.11.0	6	P:protein phosphorylation; F:protein serine/threonine kinase activity; P:multicellular organismal process; F:nucleotide binding; C:cytoplasm; P:serine family amino acid metabolic process	IPR000595; IPR000719; IPR000961; IPR002290; IPR008271; IPR011009; IPR014710; IPR017441; IPR018488; IPR018490; IPR020635; G3DSA:1.10.510.10 (GENE3D), G3DSA:3.30.200.20 (GENE3D), PTHR24353 (PANTHER), PTHR24353:SF21 (PANTHER)
Cmo_contig_16042	2599	starch synthase	0	EC:2.4.1.21	4	F:transferase activity; P:biosynthetic process; P:carbohydrate metabolic process; C:plastid	IPR001296; IPR011835; IPR013534; PTHR12526 (PANTHER), PTHR12526:SF17 (PANTHER), SSF53756 (SUPERFAMILY)
Cmo_contig_1601	1803	starch branching enzyme	0	EC:2.4.1.18; EC:3.2.1.0	5	F:1,4-alpha-glucan branching enzyme activity; F:hydrolase activity, hydrolyzing O-glycosyl compounds; F:cation binding; P:starch metabolic process; P:sucrose metabolic process	IPR006048; IPR013780; IPR013781; IPR015902; IPR017853; PTHR10357:SF27 (PANTHER), SSF51011 (SUPERFAMILY)
Cmo_contig_15954	2179	flagellar inner arm dynein 1 heavy chain beta	0	EC:3.6.1.3	12	F:motor activity; C:cytoskeleton; C:protein complex; P:cellular component organization; C:organelle; C:intracellular; P:nucleobase-containing compound metabolic process; P:catabolic process; F:nucleotide binding; C:cilium; P:biological_process; F:hydrolase activity	IPR013602; PTHR10676 (PANTHER), PTHR10676:SF186 (PANTHER)
Cmo_contig_1593	3657	peptide chain release factor 3	0		8	F:translation release factor activity, codon specific; P:GTP catabolic process; P:regulation of translational termination; F:GTPase activity; F:GTP binding; C:ribosome; ; C:translation release factor complex	IPR000795; IPR004161; IPR004548; IPR005225; IPR009000; IPR009022; G3DSA:2.40.30.10 (GENE3D), G3DSA:3.40.50.300 (GENE3D), PTHR23115 (PANTHER), PTHR23115:SF69 (PANTHER), SignalP-NN(euk) (SIGNALP), SSF52540 (SUPERFAMILY)
Cmo_contig_15883	1079	mitogen-activated protein kinase 2	0	EC:2.7.11.24	12	F:protein kinase activity; F:signal transducer activity; C:cytosol; P:cellular protein modification process; C:mitochondrion; F:nucleotide binding; P:signal transduction; P:response to endogenous stimulus; C:vacuole; C:nucleus; C:plasma membrane;	IPR000719; IPR002290; IPR011009; IPR020635; G3DSA:1.10.510.10 (GENE3D), G3DSA:3.30.200.20 (GENE3D), PTHR24055 (PANTHER), PTHR24055:SF51 (PANTHER)
Cmo_contig_15874	1322	bardet-biedl syndrome 4	0		24	F:motor activity; P:biological_process; P:response to external stimulus; P:regulation of biological process; P:primary metabolic process; P:anatomical structure morphogenesis; P:cellular component organization; P:multicellular organismal development; C:microtubule organizing center; P:metabolic process; C:cilium; F:cytoskeletal protein binding; P:cell cycle; P:cell differentiation; C:protein comp…	IPR011990; IPR013026; IPR013105; IPR019734; PTHR23083 (PANTHER), PTHR23083:SF162 (PANTHER), PF13414 (PFAM), SSF48452 (SUPERFAMILY)
Cmo_contig_1571	1858	pyruvate dehydrogenase e1 component subunit alpha	0	EC:1.2.4.1	10	C:chloroplast envelope; F:pyruvate dehydrogenase (acetyl-transferring) activity; P:glycolysis; C:cytosol; P:oxidation-reduction process; P:gluconeogenesis; P:isoleucine biosynthetic process; P:leucine biosynthetic process; P:valine biosynthetic process; C:pyruvate dehydrogenase complex	IPR001017; IPR017597; G3DSA:3.40.50.970 (GENE3D), PTHR11516 (PANTHER), PTHR11516:SF5 (PANTHER), tmhmm (TMHMM), SSF52518 (SUPERFAMILY)
Cmo_contig_15706	1584	u5 small nuclear ribonucleoprotein helicase	0		18	C:cytosol; P:cell cycle; F:nucleic acid binding; P:DNA metabolic process; P:regulation of biological process; P:organelle organization; C:nucleolus; F:hydrolase activity; P:nucleobase-containing compound metabolic process; P:biosynthetic process; F:nucleotide binding; F:protein binding; P:cellular component organization; C:nucleus; C:nucleoplasm; C:cell; P:reproduction; P:embryo development	IPR004179; G3DSA:1.10.150.20 (GENE3D), G3DSA:1.10.3380.10 (GENE3D), G3DSA:2.60.40.150 (GENE3D), G3DSA:3.40.50.300 (GENE3D), PTHR11752 (PANTHER), PTHR11752:SF7 (PANTHER), SignalP-NN(euk) (SIGNALP), SSF52540 (SUPERFAMILY)
Cmo_contig_15701	1617	predicted protein	0		1	F:hydrolase activity	IPR006179; IPR008334; G3DSA:3.60.21.10 (GENE3D), PTHR11575:SF8 (PANTHER), SSF56300 (SUPERFAMILY)
Cmo_contig_15605	1678	splicing factor 3a subunit 3-like	0		2	F:binding; C:intracellular
Cmo_contig_15584	1488	hypothetical protein VOLCADRAFT_76013	0		17	P:nucleobase-containing compound metabolic process; P:carbohydrate metabolic process; P:catabolic process; P:secondary metabolic process; C:plastid; P:biosynthetic process; P:lipid metabolic process; C:cell; F:nucleotide binding; F:catalytic activity; P:anatomical structure morphogenesis; P:multicellular organismal development; P:cell differentiation; ; C:thylakoid; ; P:regulation of biological p…
Cmo_contig_15582	873	cytosolic phosphoglucose isomerase	0	EC:5.3.1.9	11	P:biosynthetic process; P:carbohydrate metabolic process; F:catalytic activity; P:biological_process; P:response to stress; P:response to biotic stimulus; P:generation of precursor metabolites and energy; P:catabolic process; C:cytosol; P:nucleobase-containing compound metabolic process; P:secondary metabolic process	IPR001672; IPR018189; IPR023096; G3DSA:3.40.50.10490 (GENE3D), PTHR11469:SF0 (PANTHER), tmhmm (TMHMM), SSF53697 (SUPERFAMILY)
Cmo_contig_15571	1239	aspartyl-trna synthetase	0	EC:6.1.1.12	9	F:nucleic acid binding; F:nucleotide binding; C:plastid; C:cell; F:catalytic activity; C:mitochondrion; P:nucleobase-containing compound metabolic process; P:translation;	IPR002312; IPR004115; IPR004364; IPR004365; IPR004524; IPR006195; IPR012340; IPR016027; IPR018150; G3DSA:3.30.930.10 (GENE3D), SSF55681 (SUPERFAMILY)
Cmo_contig_1556	1776	glycogen synthase kinase 3	0				IPR000719; IPR002290; IPR008271; IPR011009; IPR017441; IPR020635; G3DSA:1.10.510.10 (GENE3D), G3DSA:3.30.200.20 (GENE3D), PTHR24057 (PANTHER)
Cmo_contig_155	2378	rna binding protein	0		20	F:nutrient reservoir activity; C:ribosome; P:multicellular organismal development; C:peroxisome; P:reproduction; P:response to endogenous stimulus; P:response to stress; P:response to biotic stimulus; P:nucleobase-containing compound metabolic process; P:response to abiotic stimulus; C:plastid; P:biological_process; P:organelle organization; C:cell; F:binding; F:catalytic activity; C:vacuole; C:e…	IPR001509; IPR016040; PTHR10366 (PANTHER), PTHR10366:SF56 (PANTHER), SSF51735 (SUPERFAMILY)
Cmo_contig_1539	2497	oxysterol-binding protein	0		4	C:endoplasmic reticulum; F:sterol binding; P:double fertilization forming a zygote and endosperm; F:protein binding
Cmo_contig_15344	2238	atp-dependent chaperone	0		4	P:protein metabolic process; P:response to stress; C:plastid; F:nucleotide binding	IPR001270; IPR003593; IPR003959; IPR013093; IPR019489; G3DSA:1.10.8.60 (GENE3D), G3DSA:3.40.50.300 (GENE3D), PTHR11638 (PANTHER), PTHR11638:SF18 (PANTHER), SSF52540 (SUPERFAMILY)
Cmo_contig_1534	2270	chloride channel protein clc-f	0		5	C:intracellular membrane-bounded organelle; C:cytoplasmic part; C:membrane; F:ion channel activity; P:ion transport	IPR001807; IPR014743; PTHR11689 (PANTHER), PTHR11689:SF44 (PANTHER), tmhmm (TMHMM), SSF54631 (SUPERFAMILY)
Cmo_contig_151	1285	ribosomal protein l3	0		4	C:ribosome; F:structural molecule activity; P:translation; P:biological_process
Cmo_contig_1509	1386	NimA-related protein kinase 6	0		3	F:protein kinase activity; P:phosphorylation; F:nucleotide binding	IPR000719; IPR002290; IPR008271; IPR011009; IPR017441; IPR020635; G3DSA:1.10.510.10 (GENE3D), G3DSA:3.30.200.20 (GENE3D), PTHR24362 (PANTHER), PTHR24362:SF76 (PANTHER)
Cmo_contig_1500	1848	v-type proton atpase subunit b2	0		10	P:plasma membrane ATP synthesis coupled proton transport; F:hydrogen ion transporting ATP synthase activity, rotational mechanism; C:chloroplast envelope; C:vacuolar membrane; F:ATP binding; F:proton-transporting ATPase activity, rotational mechanism; P:ATP hydrolysis coupled proton transport; C:proton-transporting V-type ATPase, V1 domain; C:proton-transporting ATP synthase complex; P:oxidative …	IPR000194; IPR000793; IPR004100; IPR005723; IPR020003; G3DSA:3.40.50.300 (GENE3D), PTHR15184 (PANTHER), PTHR15184:SF11 (PANTHER), SSF52540 (SUPERFAMILY)
Cmo_contig_150	5998	dynein heavy chain axonemal	0	EC:3.6.1.3	16	F:motor activity; C:cytoskeleton; C:protein complex; C:organelle; C:intracellular; C:plasma membrane; P:nucleobase-containing compound metabolic process; P:catabolic process; F:nucleotide binding; C:cilium; P:biological_process; F:hydrolase activity; F:protein binding; P:multicellular organismal development; C:microtubule organizing center; P:cellular component organization
Cmo_contig_14992	1953	protein high chlorophyll fluorescent 107	0		8	C:vacuole; ; C:plastid; P:nucleobase-containing compound metabolic process; P:biological_process; P:regulation of biological process; P:translation; P:organelle organization	IPR003107; IPR011990; IPR013026; IPR019734; PTHR11246 (PANTHER), PTHR11246:SF10 (PANTHER), PF13374 (PFAM), PF13432 (PFAM), SSF48452 (SUPERFAMILY)
Cmo_contig_1498	6246	kinesin-like calmodulin-binding protein homolog	0		1	F:binding	IPR000299; IPR000857; IPR001752; IPR014352; IPR019748; IPR019749; PTHR24115 (PANTHER), PTHR24115:SF162 (PANTHER), SSF50729 (SUPERFAMILY), SSF52540 (SUPERFAMILY)
Cmo_contig_1495	2181	hypothetical protein VOLCADRAFT_64912	0	EC:2.7.11.0	5	P:protein phosphorylation; F:amino acid binding; F:ATP binding; F:protein serine/threonine kinase activity; P:serine family amino acid metabolic process	IPR000719; IPR001245; IPR002290; IPR002912; IPR008271; IPR011009; IPR020635; G3DSA:1.10.510.10 (GENE3D), G3DSA:3.30.200.20 (GENE3D), G3DSA:3.30.70.260 (GENE3D), PTHR23257 (PANTHER), PTHR23257:SF82 (PANTHER), SSF55021 (SUPERFAMILY)
Cmo_contig_1491	2326	hybrid cluster protein	0		2	F:oxidoreductase activity, acting on other nitrogenous compounds as donors; F:iron-sulfur cluster binding	IPR004137; IPR010048; IPR011254; IPR016099; IPR016100; PTHR30109 (PANTHER), PTHR30109:SF0 (PANTHER), SignalP-NN(euk) (SIGNALP)
Cmo_contig_14905	1779	hypothetical protein VOLCADRAFT_105759	0	EC:2.6.1.16	8	P:biosynthetic process; P:carbohydrate metabolic process; F:carbohydrate binding; P:protein metabolic process; P:catabolic process; P:cytoskeleton organization; F:transferase activity; C:cytosol
Cmo_contig_1490	1175	hypothetical protein VOLCADRAFT_59885	0				IPR000764; IPR006083; IPR008172; IPR023577; G3DSA:3.40.50.300 (GENE3D), PTHR10285 (PANTHER), PTHR10285:SF30 (PANTHER), SSF52540 (SUPERFAMILY)
Cmo_contig_149	2526	4-alpha-glucanotransferase	0	EC:2.4.1.25	7	P:carbohydrate metabolic process; P:catabolic process; F:binding; F:transferase activity; C:plastid	IPR003385; IPR013781; IPR017853; PTHR32438 (PANTHER), PTHR32438:SF0 (PANTHER)
Cmo_contig_14855	2559	hypothetical protein VOLCADRAFT_76220	0		4	C:nucleolus; F:hydrolase activity; F:RNA binding; F:nucleotide binding	IPR000629; IPR001650; IPR011545; IPR014001; IPR014014; IPR025313; G3DSA:3.40.50.300 (GENE3D), PTHR24031 (PANTHER), PTHR24031:SF74 (PANTHER), SSF52540 (SUPERFAMILY)
Cmo_contig_1485	1402	malate dehydrogenase	0	EC:1.1.1.37	9	P:cellular carbohydrate metabolic process; F:binding; F:L-malate dehydrogenase activity; P:malate metabolic process; C:chloroplast; C:mitochondrion; P:pyruvate metabolic process; P:reductive tricarboxylic acid cycle; P:glyoxylate metabolic process	IPR001236; IPR001557; IPR010097; IPR015955; IPR016040; IPR022383; PTHR11540 (PANTHER), SSF51735 (SUPERFAMILY)
Cmo_contig_1484	5524	glucan water dikinase	0	EC:3.1.3.48	9	F:protein tyrosine phosphatase activity; F:ligase activity; F:protein tyrosine/serine/threonine phosphatase activity; F:kinase activity; P:phosphorylation; F:ATP binding; P:peptidyl-tyrosine dephosphorylation; C:plastid; P:tyrosine metabolic process
Cmo_contig_14787	1627	casein kinase i isoform alpha	0	EC:2.7.11.0	4	F:nucleotide binding; P:cellular protein modification process; F:protein kinase activity;	IPR000719; IPR002290; IPR008271; IPR011009; G3DSA:1.10.510.10 (GENE3D), G3DSA:3.30.200.20 (GENE3D), PTHR11909 (PANTHER), PTHR11909:SF20 (PANTHER)
Cmo_contig_14786	1504	u4 tri-snrnp-associated protein 2-like	0	EC:3.1.2.15	7	F:peptidase activity; P:protein metabolic process; P:catabolic process; F:hydrolase activity; C:cytosol; F:binding; P:cellular protein modification process	tmhmm (TMHMM)
Cmo_contig_14711	1830	cysteine desulfurase	0	EC:2.8.1.7	6	; F:binding; P:biosynthetic process; F:transferase activity; F:nucleotide binding; C:mitochondrion	PS51257 (PROFILE), SignalP-NN(euk) (SIGNALP), tmhmm (TMHMM)
Cmo_contig_14705	1709	aluminium resistance family protein	0		3	F:binding; ; F:catalytic activity	IPR000277; IPR009651; IPR015421; IPR015424; PTHR11808:SF31 (PANTHER)
Cmo_contig_14656	2164	pyruvate kinase	0		4	P:biological_process; F:transferase activity; C:cell; C:cytosol	IPR001697; IPR015793; IPR015794; IPR015795; IPR015813; PTHR11817:SF0 (PANTHER), SignalP-NN(euk) (SIGNALP)
Cmo_contig_1460	1452	gdp-mannose 3 -epimerase	0	EC:5.1.3.18	3	F:GDP-mannose 3,5-epimerase activity; P:cellular metabolic process; F:coenzyme binding	IPR001509; IPR016040; PTHR10366 (PANTHER), PTHR10366:SF35 (PANTHER), SSF51735 (SUPERFAMILY)
Cmo_contig_14572	1954	phosphoglucomutase 2	0	EC:5.4.2.7	6	F:catalytic activity; P:generation of precursor metabolites and energy; P:carbohydrate metabolic process; P:nucleobase-containing compound metabolic process; P:catabolic process; P:secondary metabolic process	IPR005843; IPR005844; IPR005845; IPR005846; IPR016055; IPR016066; G3DSA:3.30.310.50 (GENE3D), PTHR22573 (PANTHER), PTHR22573:SF2 (PANTHER), SSF55957 (SUPERFAMILY)
Cmo_contig_14554	1510	histone deacetylase	0	EC:3.5.1.98	13	P:symbiosis, encompassing mutualism through parasitism; P:biological_process; P:organelle organization; P:cellular protein modification process; F:hydrolase activity; P:response to external stimulus; P:response to stress; P:response to biotic stimulus; F:protein binding; P:regulation of biological process; ; C:nucleoplasm; C:protein complex	IPR000286; IPR003084; IPR023801; PTHR10625:SF28 (PANTHER), SSF52768 (SUPERFAMILY)
Cmo_contig_14536	1897	succinate-semialdehyde dehydrogenase	0	EC:1.2.1.0	7	F:binding; C:mitochondrion; P:response to abiotic stimulus; F:catalytic activity; P:catabolic process; ; P:response to stress	SignalP-NN(euk) (SIGNALP)
Cmo_contig_145	2465	2-isopropylmalate synthase	0	EC:2.3.3.13	8	C:plastid; F:transferase activity; P:biosynthetic process; ; P:metabolic process	IPR000891; IPR002034; IPR005671; IPR013709; IPR013785; PTHR10277 (PANTHER), PTHR10277:SF9 (PANTHER), SSF51569 (SUPERFAMILY)
Cmo_contig_1448	1386	carbamoyl-phosphate synthase	0	EC:6.3.5.5; EC:6.3.4.16	13	F:carbamoyl-phosphate synthase (glutamine-hydrolyzing) activity; P:arginine biosynthetic process; F:metal ion binding; F:carbamoyl-phosphate synthase (ammonia) activity; F:ATP binding; P:pyrimidine nucleotide biosynthetic process; C:chloroplast stroma; P:cellular response to phosphate starvation; C:membrane; C:carbamoyl-phosphate synthase complex; P:pyrimidine nucleobase metabolic process; P:glut…	IPR005479; IPR005481; IPR005483; IPR011761; IPR013815; IPR013816; IPR016185; PTHR11405 (PANTHER), PTHR11405:SF14 (PANTHER), SSF56059 (SUPERFAMILY)
Cmo_contig_14459	1817	aarf domain-containing protein	0		9	P:cellular protein modification process; F:protein kinase activity; C:mitochondrion; P:catabolic process; F:nucleotide binding; P:carbohydrate metabolic process; P:biosynthetic process; C:plastid; P:biological_process	IPR004147; IPR011009; G3DSA:3.90.1200.10 (GENE3D), PTHR10566 (PANTHER), PTHR10566:SF29 (PANTHER)
Cmo_contig_1444	1688	isco large subunit-binding protein subunit beta	0		13	P:protein refolding; P:cell death; P:chaperone mediated protein folding requiring cofactor; P:response to cold; C:chloroplast envelope; P:systemic acquired resistance; F:ATP binding; C:chloroplast stroma; F:unfolded protein binding; C:cytosolic ribosome; C:plasma membrane; C:stromule; C:apoplast	IPR001844; IPR002423; IPR018370; G3DSA:1.10.560.10 (GENE3D), G3DSA:3.50.7.10 (GENE3D), PTHR11353:SF8 (PANTHER), SSF52029 (SUPERFAMILY), SSF54849 (SUPERFAMILY)
Cmo_contig_14438	1425	pyruvate kinase	0	EC:2.7.1.40	8	F:binding; P:carbohydrate metabolic process; P:generation of precursor metabolites and energy; P:catabolic process; P:metabolic process; F:kinase activity; P:biosynthetic process; P:nucleobase-containing compound metabolic process	IPR001697; IPR011037; IPR015793; IPR015794; IPR015795; IPR015806; IPR015813; PTHR11817:SF0 (PANTHER)
Cmo_contig_14391	3353	xanthine dehydrogenase-like protein	0	EC:1.17.3.2; EC:1.1.1.158; EC:1.17.1.4	11	P:response to stress; P:response to abiotic stimulus; F:nucleotide binding; P:metabolic process; F:catalytic activity; P:nucleobase-containing compound metabolic process; P:catabolic process; F:electron carrier activity; F:binding; C:cytosol; P:carbohydrate metabolic process	IPR000674; IPR005107; IPR008274; PTHR11908 (PANTHER), PTHR11908:SF8 (PANTHER)
Cmo_contig_1432	2416	hypothetical protein VOLCADRAFT_89214	0				IPR011761; IPR013815; IPR013816; PTHR10578 (PANTHER), PTHR10578:SF40 (PANTHER), PF13535 (PFAM), SSF56059 (SUPERFAMILY)
Cmo_contig_14229	1835	amp deaminase	0	EC:3.5.4.6	21	P:embryo development; P:response to stress; P:response to abiotic stimulus; F:protein binding; C:cell; F:hydrolase activity; P:reproduction; P:nucleobase-containing compound metabolic process; P:biosynthetic process; P:biological_process; P:multicellular organismal development; C:cytosol; P:regulation of biological process; P:cell cycle; P:signal transduction; P:cellular protein modification proc…	IPR001365; IPR006329; IPR006650; G3DSA:3.20.20.140 (GENE3D), SSF51556 (SUPERFAMILY)
Cmo_contig_14219	2067	exostosin-like glycosyltransferase	0		2	F:transferase activity; C:membrane	IPR000742; IPR004263; IPR013032; G3DSA:2.170.300.10 (GENE3D), PTHR11062 (PANTHER), PTHR11062:SF13 (PANTHER), SignalP-NN(euk) (SIGNALP), tmhmm (TMHMM), SSF57196 (SUPERFAMILY)
Cmo_contig_1414	2075	protein phosphatase 2A catalytic subunit	0	EC:3.1.3.16	3	P:lipid metabolic process; F:phosphoprotein phosphatase activity; P:protein dephosphorylation	IPR004843; IPR006186; G3DSA:3.60.21.10 (GENE3D), PTHR11668 (PANTHER), PTHR11668:SF21 (PANTHER), SSF56300 (SUPERFAMILY)
Cmo_contig_14129	1449	flagellar associated protein	0		2	C:organelle; C:intracellular	PTHR11584 (PANTHER), PTHR11584:SF28 (PANTHER)
Cmo_contig_14024	2874	dynein heavy chain axonemal	0		4	P:biological_process; C:cytoskeleton; C:protein complex; F:motor activity	IPR013602; PTHR10676 (PANTHER), PTHR10676:SF175 (PANTHER), PF12774 (PFAM)
Cmo_contig_1398	1767	uridine 5 - monophosphate synthase	0	EC:4.1.1.23; EC:2.4.2.10	5	P:'de novo' UMP biosynthetic process; F:orotidine-5'-phosphate decarboxylase activity; F:orotate phosphoribosyltransferase activity; F:magnesium ion binding; P:'de novo' pyrimidine nucleobase biosynthetic process	IPR000836; IPR001754; IPR004467; IPR011060; IPR013785; IPR014732; IPR018089; G3DSA:3.40.50.2020 (GENE3D), PTHR32557 (PANTHER), PTHR32557:SF0 (PANTHER), SSF53271 (SUPERFAMILY)
Cmo_contig_1390	2107	fructose -bisphosphatase ii	0		2	P:glycerol metabolic process; F:metal ion binding
Cmo_contig_13895	1945	cytochrome p450	0		11	P:biosynthetic process; P:lipid metabolic process; P:metabolic process; P:secondary metabolic process; P:carbohydrate metabolic process; C:plastid; F:catalytic activity; F:electron carrier activity; F:oxygen binding; F:binding; P:biological_process	IPR001128; IPR002401; IPR017972; PTHR24305 (PANTHER)
Cmo_contig_1389	2064	regulatory protein	0		3	P:transmembrane transport; C:membrane; F:transporter activity	SignalP-NN(euk) (SIGNALP)
Cmo_contig_13886	2213	serine threonine-protein kinase chloroplastic-like	0	EC:2.7.11.0	5	P:cellular protein modification process; F:nucleotide binding; C:plastid; F:protein kinase activity;	tmhmm (TMHMM)
Cmo_contig_13869	1689	dead-box atp-dependent rna helicase 16-like	0		3	P:protein transport; C:intracellular; F:hydrolase activity	IPR001650; IPR011545; IPR014001; IPR014014; G3DSA:3.40.50.300 (GENE3D), PTHR24031 (PANTHER), PTHR24031:SF96 (PANTHER), SSF52540 (SUPERFAMILY)
Cmo_contig_13854	1696	rna polymerase ii largest subunit	0	EC:2.7.7.6	9	F:transferase activity; C:vacuole; C:nucleoplasm; C:protein complex; F:DNA binding; C:plastid; ; C:nucleolus; P:nucleobase-containing compound metabolic process	IPR000722; IPR006592; IPR007066; IPR007080; IPR007083; PTHR19376 (PANTHER), PTHR19376:SF14 (PANTHER), SSF64484 (SUPERFAMILY)
Cmo_contig_13815	2625	protease do-like 9-like	0	EC:3.4.21.0	6	C:organelle; C:intracellular; P:protein metabolic process; P:catabolic process; F:catalytic activity; F:peptidase activity	IPR001478; IPR001940; IPR009003; IPR015724; G3DSA:2.30.42.10 (GENE3D), G3DSA:2.40.10.10 (GENE3D), PTHR22939 (PANTHER), PF13180 (PFAM), PF13365 (PFAM)
Cmo_contig_13813	1743	signal peptide peptidase	0	EC:3.4.21.0	8	C:plastid; F:peptidase activity; P:protein metabolic process; P:response to abiotic stimulus; C:cell; P:catabolic process; C:thylakoid; C:mitochondrion	IPR002142; IPR004634; IPR004635; G3DSA:3.90.226.10 (GENE3D), PTHR32497 (PANTHER), PTHR32497:SF0 (PANTHER), SSF52096 (SUPERFAMILY)
Cmo_contig_13806	1668	flagellar associated protein	0		2	C:flagellum; F:nucleotide binding	PTHR11584 (PANTHER), PTHR11584:SF28 (PANTHER)
Cmo_contig_1380	4033	isoleucyl-trna synthetase	0	EC:6.1.1.5	8	C:cytoplasm; P:isoleucyl-tRNA aminoacylation; F:ATP binding; F:isoleucine-tRNA ligase activity; F:zinc ion binding; P:isoleucine biosynthetic process; P:leucine biosynthetic process; P:valine biosynthetic process	IPR001412; IPR002300; IPR002301; IPR009008; IPR009080; IPR013155; IPR014729; G3DSA:1.10.730.10 (GENE3D), PTHR11946 (PANTHER), PTHR11946:SF11 (PANTHER), SSF52374 (SUPERFAMILY)
Cmo_contig_13795	2672	iq and aaa domain-containing protein 1 isoform 2	0		3	F:nucleotide binding; C:organelle; C:intracellular	IPR000048; IPR003959; G3DSA:3.40.50.300 (GENE3D), PTHR14690 (PANTHER), PTHR14690:SF0 (PANTHER), SSF52540 (SUPERFAMILY)
Cmo_contig_13744	1879	calcium-transporting endoplasmic reticulum-type	0	EC:3.6.3.0	8	P:biological_process; F:hydrolase activity; F:transporter activity; C:cell; F:nucleotide binding; P:metabolic process; P:ion transport; C:endoplasmic reticulum	IPR001757; IPR004014; IPR008250; IPR018303; IPR023298; IPR023299; IPR023300; IPR023306; PTHR24093 (PANTHER), PTHR24093:SF80 (PANTHER), PF13246 (PFAM), tmhmm (TMHMM), SSF81653 (SUPERFAMILY), SSF81665 (SUPERFAMILY)
Cmo_contig_13681	2103	protease do-like 9-like	0	EC:1.3.1.74; EC:3.4.21.0	12	P:metabolic process; C:nucleolus; ; P:regulation of biological process; P:protein transport; F:DNA binding; P:protein metabolic process; P:catabolic process; F:catalytic activity; P:transport; F:peptidase activity; C:plastid	IPR001254; IPR001940; IPR009003; IPR015724; G3DSA:2.30.42.10 (GENE3D), G3DSA:2.40.10.10 (GENE3D), PTHR22939 (PANTHER), PF13180 (PFAM)
Cmo_contig_1368	2389	methylmalonate-semialdehyde dehydrogenase	0	EC:1.2.1.27	10	F:copper ion binding; F:3-chloroallyl aldehyde dehydrogenase activity; C:mitochondrion; P:oxidation-reduction process; F:methylmalonate-semialdehyde dehydrogenase (acylating) activity; P:response to oxidative stress; P:inositol metabolic process; P:isoleucine catabolic process; P:leucine catabolic process; P:valine catabolic process	IPR010061; IPR015590; IPR016160; IPR016161; IPR016162; IPR016163; PTHR11699 (PANTHER)
Cmo_contig_1362	2193	granule-bound starch synthase i	0	EC:2.4.1.11; EC:2.4.1.21	6	P:glycogen biosynthetic process; F:glycogen (starch) synthase activity; F:starch synthase activity; C:plastid; P:starch metabolic process; P:sucrose metabolic process	IPR001296; IPR011835; IPR013534; PTHR12526 (PANTHER), PTHR12526:SF17 (PANTHER), SSF53756 (SUPERFAMILY)
Cmo_contig_13583	1463	RIO kinase	0	EC:2.7.11.0	4	P:cellular protein modification process; F:nucleotide binding; F:protein kinase activity;	IPR000687; IPR000719; IPR011009; IPR018934; IPR018935; G3DSA:3.90.1200.10 (GENE3D), PTHR10593 (PANTHER), PTHR10593:SF5 (PANTHER)
Cmo_contig_13543	1796	alpha-galactosidase	0	EC:3.2.1.22	8	F:binding; P:biological_process; F:hydrolase activity; P:carbohydrate metabolic process; P:catabolic process; P:lipid metabolic process; P:multicellular organismal development; C:cytoplasm	IPR000111; IPR002241; IPR013780; IPR013785; IPR017853; PTHR11452 (PANTHER), SignalP-NN(euk) (SIGNALP), tmhmm (TMHMM), SSF51011 (SUPERFAMILY)
Cmo_contig_13536	1100	hypothetical protein VOLCADRAFT_106139	0		1	C:Golgi apparatus	IPR001893; IPR017873; PTHR11884 (PANTHER)
Cmo_contig_1351	1981	intraflagellar transport particle protein ift140	0		1	F:protein binding	IPR011042; IPR011990; PTHR15722 (PANTHER), PTHR15722:SF7 (PANTHER), SignalP-NN(euk) (SIGNALP), SSF101898 (SUPERFAMILY), SSF48452 (SUPERFAMILY)
Cmo_contig_13485	1967	exostosin-like glycosyltransferase	0		2	F:transferase activity; C:membrane
Cmo_contig_13480	2243	lipoxygenase homology domain-containing protein 1	0		5	F:phospholipid binding; F:molecular_function; C:stereocilium; P:sensory perception of sound; C:cell projection	IPR001024; IPR008976; PTHR10877 (PANTHER), PTHR10877:SF1 (PANTHER)
Cmo_contig_1345	2153	dihydrofolate reductase-thymidylate synthase	0	EC:2.1.1.45; EC:1.5.1.3	8	F:thymidylate synthase activity; P:10-formyltetrahydrofolate biosynthetic process; P:one-carbon metabolic process; F:dihydrofolate reductase activity; P:pyrimidine nucleobase metabolic process; P:dTMP biosynthetic process; P:dihydrofolate biosynthetic process; P:folic acid biosynthetic process	IPR000398; IPR001796; IPR012262; IPR017925; IPR020940; IPR023451; IPR024072; PTHR11549 (PANTHER), PTHR11549:SF2 (PANTHER)
Cmo_contig_1341	3815	hypothetical protein VOLCADRAFT_87153	0		3	F:ATP binding; P:protein phosphorylation; F:protein kinase activity	IPR000719; IPR002290; IPR008271; IPR011009; IPR020635; G3DSA:1.10.510.10 (GENE3D), G3DSA:3.30.200.20 (GENE3D), PTHR23257 (PANTHER)
Cmo_contig_13394	1656	dynein heavy chain	0	EC:3.6.1.3	12	F:motor activity; C:cytoskeleton; C:protein complex; P:cellular component organization; C:organelle; C:intracellular; P:nucleobase-containing compound metabolic process; P:catabolic process; F:nucleotide binding; C:cilium; P:biological_process; F:hydrolase activity	IPR001298; IPR002909; IPR013783; IPR014756; IPR015915; IPR017868; PTHR23244 (PANTHER), SSF117281 (SUPERFAMILY)
Cmo_contig_133	1686	heat shock cognate 70 kda	0	EC:1.3.1.74	4	F:nucleotide binding; P:response to stress; P:metabolic process; F:catalytic activity	IPR013126; IPR018181; G3DSA:1.20.1270.10 (GENE3D), G3DSA:2.60.34.10 (GENE3D), G3DSA:3.30.420.40 (GENE3D), G3DSA:3.90.640.10 (GENE3D), PTHR19375 (PANTHER), SSF100920 (SUPERFAMILY), SSF100934 (SUPERFAMILY), SSF53067 (SUPERFAMILY)
Cmo_contig_13254	2269	dna-directed rna polymerase ii subunit rpb1-like	0	EC:2.7.7.6	19	F:transferase activity; P:cellular protein modification process; C:plasma membrane; C:nucleoplasm; C:protein complex; P:reproduction; P:multicellular organismal development; F:DNA binding; P:metabolic process; P:regulation of biological process; F:protein binding; P:nucleobase-containing compound metabolic process; C:plastid; C:vacuole; P:regulation of gene expression, epigenetic; P:DNA metabolic…	IPR007073; IPR007075; IPR007081; IPR007083; PTHR19376 (PANTHER), PTHR19376:SF14 (PANTHER), SSF64484 (SUPERFAMILY)
Cmo_contig_13191	1333	predicted protein	0		6	F:nucleic acid binding; C:nucleolus; P:cell death; P:nucleobase-containing compound metabolic process; F:hydrolase activity; F:nucleotide binding	IPR000629; IPR001650; IPR011545; IPR014001; IPR014014; G3DSA:3.40.50.300 (GENE3D), PTHR24031 (PANTHER), PTHR24031:SF78 (PANTHER), SSF52540 (SUPERFAMILY)
Cmo_contig_1314	1601	reversibly glycosylated polypeptide	0	EC:2.4.1.186	7	C:Golgi apparatus; C:plasmodesma; C:cell wall; P:cellulose biosynthetic process; F:glycogenin glucosyltransferase activity; C:extracellular region; P:cellular cell wall organization
Cmo_contig_13075	2364	protein prolifera	0	EC:3.6.1.15	13	C:cytosol; F:hydrolase activity; P:biosynthetic process; P:DNA metabolic process; P:cellular protein modification process; P:organelle organization; P:regulation of gene expression, epigenetic; ; F:protein binding; F:nucleotide binding; P:cell proliferation; P:signal transduction; C:nucleus	IPR001208; IPR003593; IPR008050; IPR012340; IPR016027; IPR018525; G3DSA:3.40.50.300 (GENE3D), PTHR11630 (PANTHER), SignalP-NN(euk) (SIGNALP), SSF52540 (SUPERFAMILY)
Cmo_contig_1307	1556	atp-sulfurylase	0	EC:2.7.7.4; EC:2.5.1.0	4	P:sulfate assimilation; F:sulfate adenylyltransferase (ATP) activity; F:transferase activity, transferring alkyl or aryl (other than methyl) groups; P:purine nucleobase metabolic process	IPR002650; IPR014729; IPR015947; IPR024951; IPR025980; G3DSA:3.10.400.10 (GENE3D), PTHR11055 (PANTHER), SSF52374 (SUPERFAMILY)
Cmo_contig_13034	2201	atp-binding cassette sub-family g member 2	0		7	P:transport; F:hydrolase activity; F:transporter activity; P:metabolic process; F:protein binding; F:nucleotide binding; C:cell	IPR003439; IPR003593; IPR013525; IPR017871; G3DSA:3.40.50.300 (GENE3D), PTHR19241 (PANTHER), PTHR19241:SF62 (PANTHER), tmhmm (TMHMM), SSF52540 (SUPERFAMILY)
Cmo_contig_130	1918	hydroxylamine reductase	0		2	F:catalytic activity; F:binding
Cmo_contig_13	2422	asparagine synthetase	0	EC:6.3.5.4	6	F:catalytic activity; ; P:biosynthetic process; F:nucleotide binding	IPR000583; IPR001962; IPR006426; IPR014729; IPR017932; G3DSA:3.60.20.10 (GENE3D), PTHR11772 (PANTHER), SSF52402 (SUPERFAMILY), SSF56235 (SUPERFAMILY)
Cmo_contig_12992	1704	dihydropyrimidinase	0	EC:3.5.2.2	7	C:endomembrane system; C:cytoplasmic membrane-bounded vesicle; F:dihydropyrimidinase activity; P:uracil catabolic process; P:cellular response to nitrogen levels; P:pantothenate biosynthetic process; P:beta-alanine metabolic process	IPR011059; IPR011778; G3DSA:2.30.40.10 (GENE3D), G3DSA:3.20.20.140 (GENE3D), PTHR11647 (PANTHER), PTHR11647:SF1 (PANTHER), PF13147 (PFAM), SignalP-NN(euk) (SIGNALP), SSF51556 (SUPERFAMILY)
Cmo_contig_1298	2359	oligosaccharyl transferase-like protein	0		3	P:cellular macromolecule metabolic process; F:transferase activity; P:primary metabolic process	IPR003674; PTHR13872 (PANTHER), PTHR13872:SF1 (PANTHER), SignalP-NN(euk) (SIGNALP), tmhmm (TMHMM)
Cmo_contig_12966	1272	glutathione reductase	0	EC:1.8.1.7	9	F:flavin adenine dinucleotide binding; F:NADP binding; P:cell redox homeostasis; F:glutathione-disulfide reductase activity; P:glutathione metabolic process; C:plastid; P:electron transport chain; P:gluconeogenesis; P:electron transport	IPR004099; IPR012999; IPR013027; IPR023753; PR00411 (PRINTS), G3DSA:3.50.50.60 (GENE3D), PTHR22912 (PANTHER), PTHR22912:SF27 (PANTHER), SSF51905 (SUPERFAMILY)
Cmo_contig_1296	3582	cl- voltage gated	0		6	F:voltage-gated chloride channel activity; P:transmembrane transport; C:intracellular membrane-bounded organelle; C:cytoplasmic part; C:integral to membrane; P:chloride transport	IPR001807; IPR014743; PTHR11689 (PANTHER), PTHR11689:SF44 (PANTHER), tmhmm (TMHMM), SSF54631 (SUPERFAMILY)
Cmo_contig_1289	1958	ribosomal protein s6 kinase	0	EC:2.7.11.0	4	P:protein phosphorylation; F:ATP binding; F:protein serine/threonine kinase activity; P:serine family amino acid metabolic process	IPR000719; IPR000961; IPR002290; IPR008271; IPR011009; IPR017441; IPR020635; G3DSA:1.10.510.10 (GENE3D), G3DSA:3.30.200.20 (GENE3D), PTHR24351 (PANTHER)
Cmo_contig_1283	1561	coproporphyrinogen iii oxidase	0	EC:1.3.3.3	7	F:coproporphyrinogen oxidase activity; P:porphyrin-containing compound biosynthetic process; C:chloroplast stroma; C:apoplast; F:protein homodimerization activity; P:oxidation-reduction process; P:chlorophyll metabolic process	IPR001260; IPR018375; PTHR10755:SF0 (PANTHER)
Cmo_contig_1282	3245	calcium-dependent protein kinase	0	EC:2.7.11.0	5	F:calcium ion binding; P:protein phosphorylation; F:ATP binding; F:protein serine/threonine kinase activity; P:serine family amino acid metabolic process	IPR003608; IPR016093; G3DSA:2.80.10.50 (GENE3D), PTHR10050 (PANTHER), PTHR10050:SF6 (PANTHER), PS51257 (PROFILE), SignalP-NN(euk) (SIGNALP)
Cmo_contig_1279	2274	carotene isomerase	0		5	F:carotenoid isomerase activity; F:oxidoreductase activity; P:carotenoid biosynthetic process; C:chloroplast; P:oxidation-reduction process	IPR014101; G3DSA:3.50.50.60 (GENE3D), PTHR10668 (PANTHER), PTHR10668:SF30 (PANTHER), PF13450 (PFAM), SSF51905 (SUPERFAMILY)
Cmo_contig_12758	1398	hypothetical protein VOLCADRAFT_59371	0	EC:6.3.2.19	5	C:membrane; F:nucleic acid binding; F:ubiquitin-protein ligase activity; P:protein ubiquitination; F:zinc ion binding	IPR001841; IPR002867; IPR013083; PTHR11685 (PANTHER), PTHR11685:SF10 (PANTHER), SSF57850 (SUPERFAMILY)
Cmo_contig_12741	1740	hypothetical protein VOLCADRAFT_43315	0	EC:6.1.1.1	7	P:tyrosyl-tRNA aminoacylation; F:tyrosine-tRNA ligase activity; F:ATP binding; C:plastid; P:tryptophan biosynthetic process; P:tyrosine biosynthetic process; P:L-phenylalanine biosynthetic process	IPR002305; IPR014729; G3DSA:1.10.240.10 (GENE3D), PTHR11946 (PANTHER), PTHR11946:SF13 (PANTHER), SignalP-NN(euk) (SIGNALP), SSF52374 (SUPERFAMILY)
Cmo_contig_1274	2693	central pair associated wd-repeat protein	0		3	C:cilium; F:transferase activity; C:flagellum	IPR001680; IPR015943; IPR017986; IPR019775; IPR020472; PTHR14604 (PANTHER), PTHR14604:SF3 (PANTHER)
Cmo_contig_1270	2435	cyclic nucleotide dependent protein kinase	0	EC:2.7.11.0	5	F:ATP binding; F:cAMP-dependent protein kinase regulator activity; F:protein serine/threonine kinase activity; C:cAMP-dependent protein kinase complex; P:regulation of protein kinase activity	IPR000595; IPR000719; IPR000961; IPR002290; IPR002373; IPR011009; IPR014710; IPR017441; IPR018488; IPR018490; IPR020635; G3DSA:1.10.510.10 (GENE3D), G3DSA:3.30.200.20 (GENE3D), PTHR24352 (PANTHER), PTHR24352:SF24 (PANTHER)
Cmo_contig_127	2540	cyclic nucleotide dependent protein kinase	0	EC:2.7.11.0	6	F:nucleotide binding; F:enzyme regulator activity; F:protein kinase activity; C:intracellular; C:protein complex; P:metabolic process; P:regulation of biological process	IPR000595; IPR000719; IPR000961; IPR002290; IPR002373; IPR008271; IPR011009; IPR014710; IPR017441; IPR018488; IPR018490; IPR020635; G3DSA:1.10.510.10 (GENE3D), G3DSA:3.30.200.20 (GENE3D), PTHR24352 (PANTHER), PTHR24352:SF24 (PANTHER)
Cmo_contig_12687	2883	elongation factor ef-3	0	EC:3.6.1.15	5	C:intracellular organelle; F:nucleoside-triphosphatase activity; P:primary metabolic process; F:nucleotide binding; P:cellular metabolic process	IPR000953; IPR003439; IPR003593; IPR011989; IPR015688; IPR016024; IPR017871; G3DSA:2.40.50.40 (GENE3D), G3DSA:3.40.50.300 (GENE3D), PTHR19211 (PANTHER), SSF52540 (SUPERFAMILY)
Cmo_contig_12644	1601	vacuolar atp synthase subunit h	0	EC:3.6.3.0	8	F:binding; C:plant-type vacuole; C:vacuolar membrane; F:hydrolase activity, acting on acid anhydrides, catalyzing transmembrane movement of substances; P:ion transmembrane transport; C:chloroplast; P:proton transport; C:plasma membrane	IPR004908; IPR011987; IPR011989; IPR016024; PTHR10698:SF0 (PANTHER)
Cmo_contig_12611	1350	dynein heavy chain axonemal	0		5	F:microtubule motor activity; C:dynein complex; F:ATP binding; P:microtubule-based movement; C:microtubule	G3DSA:3.40.50.300 (GENE3D), PTHR10676 (PANTHER), PTHR10676:SF136 (PANTHER), PF12775 (PFAM), SSF52540 (SUPERFAMILY)
Cmo_contig_1261	3837	intron-binding protein aquarius-like	0		2	C:plasma membrane; C:chloroplast	IPR024860; G3DSA:3.40.50.300 (GENE3D), PTHR10887 (PANTHER), PF13086 (PFAM), PF13087 (PFAM), SSF52540 (SUPERFAMILY)
Cmo_contig_1260	1998	nedd8-activating enzyme e1 regulatory subunit	0		10	F:small protein activating enzyme activity; P:DNA repair; C:peroxisome; P:response to water deprivation; P:leaf morphogenesis; P:protein ubiquitination; F:protein binding; P:post-embryonic development; P:auxin mediated signaling pathway; C:nucleus	IPR000594; IPR009036; IPR016040; PTHR10953 (PANTHER), PTHR10953:SF29 (PANTHER)
Cmo_contig_12578	2824	serine threonine-protein phosphatase 5	0		10	P:protein dephosphorylation; C:integral to endoplasmic reticulum membrane; F:metal ion binding; P:nucleocytoplasmic transport; F:protein serine/threonine phosphatase activity; F:protein binding; C:nuclear envelope; C:nucleoplasm; P:red or far-red light signaling pathway; C:protein serine/threonine phosphatase complex	IPR001440; IPR004843; IPR006186; IPR011236; IPR011990; IPR013026; IPR013235; IPR019734; G3DSA:3.60.21.10 (GENE3D), PTHR11668 (PANTHER), PF13414 (PFAM), SSF48452 (SUPERFAMILY), SSF56300 (SUPERFAMILY)
Cmo_contig_12551	2027	hypothetical protein VOLCADRAFT_65427	0		6	C:plasma membrane; F:clathrin binding; F:protein transporter activity; P:vesicle-mediated transport; P:intracellular protein transport; C:clathrin adaptor complex	IPR002553; IPR011989; IPR016024; IPR016342; PTHR11134 (PANTHER), PTHR11134:SF3 (PANTHER), PF10363 (PFAM)
Cmo_contig_12449	1494	peptide chain release factor	0				IPR000352; IPR004373; IPR005139; G3DSA:3.30.160.200 (GENE3D), PTHR11075 (PANTHER), PTHR11075:SF32 (PANTHER), SSF75620 (SUPERFAMILY)
Cmo_contig_12446	1556	hypothetical protein VOLCADRAFT_30949	0				IPR000719; IPR002290; IPR008271; IPR011009; IPR017441; IPR020635; G3DSA:1.10.510.10 (GENE3D), G3DSA:3.30.200.20 (GENE3D), PTHR24058 (PANTHER), PTHR24058:SF17 (PANTHER)
Cmo_contig_12434	2953	rna polymerase large subunit	0	EC:2.7.7.6	8	F:DNA-directed RNA polymerase activity; P:transcription, DNA-dependent; F:DNA binding; F:ribonucleoside binding; F:zinc ion binding; C:nucleolus; P:purine nucleobase metabolic process; P:pyrimidine nucleobase metabolic process	IPR000722; IPR006592; IPR007066; IPR007080; IPR007081; IPR007083; IPR015700; PTHR19376 (PANTHER), SSF64484 (SUPERFAMILY)
Cmo_contig_1243	2961	aconitate hydratase	0	EC:4.2.1.3	9	P:citrate metabolic process; F:iron ion binding; F:4 iron, 4 sulfur cluster binding; F:aconitate hydratase activity; C:mitochondrion; F:citrate hydro-lyase (cis-aconitate-forming) activity; F:isocitrate hydro-lyase (cis-aconitate-forming) activity; P:reductive tricarboxylic acid cycle; P:glyoxylate metabolic process	IPR000573; IPR001030; IPR006248; IPR015928; IPR015931; IPR015932; IPR015937; IPR018136
Cmo_contig_12408	1669	centromere/microtubule binding protein	0	EC:5.4.99.12	4	F:RNA binding; P:pseudouridine synthesis; P:RNA processing; F:pseudouridine synthase activity	IPR002478; IPR002501; IPR004521; IPR004802; IPR012960; IPR015947; IPR020103; G3DSA:2.30.130.10 (GENE3D)
Cmo_contig_1236	3139	cytoplasmic d h-box rna helicase	0		3	F:nucleic acid binding; F:ATP binding; F:ATP-dependent helicase activity
Cmo_contig_12295	2491	dna gyrase subunit a	0		4	P:cellular macromolecule metabolic process; F:DNA binding; P:nucleic acid metabolic process; F:isomerase activity	IPR002205; IPR013758; IPR013760; IPR024946; PTHR10169 (PANTHER), PTHR10169:SF4 (PANTHER), SSF101904 (SUPERFAMILY)
Cmo_contig_12261	1816	glycerol-3-phosphate dehydrogenase	0	EC:3.5.2.6; EC:1.1.1.8; EC:1.1.1.94; EC:3.1.2.6	15	F:beta-lactamase activity; F:NAD binding; C:glycerol-3-phosphate dehydrogenase complex; P:glycerolipid biosynthetic process; F:metal ion binding; F:glycerol-3-phosphate dehydrogenase [NAD+] activity; P:methylglyoxal catabolic process to D-lactate; P:systemic acquired resistance; F:glycerol-3-phosphate dehydrogenase [NAD(P)+] activity; P:glycerol-3-phosphate biosynthetic process; P:glycerol-3-phos…
Cmo_contig_12245	2394	uracil phosphoribosyltransferase	0	EC:2.4.2.9; EC:2.7.1.48; EC:2.7.1.0	8	F:uracil phosphoribosyltransferase activity; F:uridine kinase activity; F:phosphotransferase activity, alcohol group as acceptor; F:ATP binding; P:UMP biosynthetic process; P:phosphorylation; C:cytoplasm; P:pyrimidine nucleobase metabolic process	IPR000764; IPR006083; IPR026008; G3DSA:3.40.50.2020 (GENE3D), G3DSA:3.40.50.300 (GENE3D), PTHR10285 (PANTHER), SSF52540 (SUPERFAMILY), SSF53271 (SUPERFAMILY)
Cmo_contig_12206	3065	hypothetical protein VOLCADRAFT_77867	0				IPR000629; IPR001650; IPR011545; IPR014001; IPR014014; G3DSA:3.40.50.300 (GENE3D), PTHR24031 (PANTHER), PTHR24031:SF23 (PANTHER), SSF52540 (SUPERFAMILY)
Cmo_contig_122	3380	hypothetical protein VOLCADRAFT_98450	0		1	F:protein binding
Cmo_contig_1218	1965	geranylgeranyl reductase	0	EC:1.3.1.0	3	F:monooxygenase activity; P:oxidation-reduction process; F:oxidoreductase activity, acting on the CH-CH group of donors, NAD or NADP as acceptor	IPR002938; IPR003042; IPR011777; G3DSA:3.30.9.10 (GENE3D), G3DSA:3.50.50.60 (GENE3D), PTHR10617 (PANTHER), PTHR10617:SF58 (PANTHER), SSF51905 (SUPERFAMILY)
Cmo_contig_12138	1108	hypothetical protein VOLCADRAFT_67392	0				IPR001841; IPR013083; PTHR12477 (PANTHER), PTHR12477:SF10 (PANTHER), SignalP-NN(euk) (SIGNALP), tmhmm (TMHMM), SSF57850 (SUPERFAMILY)
Cmo_contig_12107	2106	peptidylprolyl isomerase domain and wd repeat-containing protein 1	0	EC:5.2.1.8	17	C:CUL4-RING ubiquitin ligase complex; P:sepal formation; P:leaf formation; F:histone binding; P:carpel development; P:protein folding; P:meristem structural organization; P:leaf shaping; P:regulation of flower development; P:leaf vascular tissue pattern formation; F:peptidyl-prolyl cis-trans isomerase activity; P:stamen development; P:regulation of root meristem growth; P:regulation of histone me…	IPR001680; IPR002130; IPR015943; IPR017986; IPR020892; PTHR11071 (PANTHER), PTHR11071:SF35 (PANTHER)
Cmo_contig_12081	1280	predicted protein	0		16	C:CUL4-RING ubiquitin ligase complex; P:response to glucose stimulus; P:root development; P:defense response to bacterium; P:defense response signaling pathway, resistance gene-dependent; P:proteolysis; P:hormone-mediated signaling pathway; F:protein binding; P:defense response signaling pathway, resistance gene-independent; F:nucleotide binding; P:leaf development; P:cotyledon development; P:neg…	IPR001680; IPR015943; IPR017986; IPR019775; IPR020472; PTHR19923 (PANTHER)
Cmo_contig_12062	3494	predicted protein	0				IPR002083; IPR008974; IPR013322; PTHR24006 (PANTHER), PTHR24006:SF20 (PANTHER)
Cmo_contig_12042	2016	clathrin adaptor complexes medium subunit family protein	0		4	C:clathrin vesicle coat; P:vesicle-mediated transport; P:intracellular protein transport; C:clathrin adaptor complex	IPR001392; IPR008968; IPR011012; IPR018240; IPR022775; G3DSA:2.60.40.1170 (GENE3D), G3DSA:3.30.450.60 (GENE3D), PTHR11998 (PANTHER), PTHR11998:SF11 (PANTHER)
Cmo_contig_12030	2034	flagellar alpha dynein	0				IPR013602; G3DSA:3.40.50.300 (GENE3D), PTHR10676 (PANTHER), PTHR10676:SF37 (PANTHER), PF12774 (PFAM), SSF52540 (SUPERFAMILY)
Cmo_contig_1200	1468	cop9 signalosome complex subunit 2-like	0		1	F:binding
Cmo_contig_11982	1290	hypothetical protein VOLCADRAFT_77870	0				IPR005479; IPR005481; IPR005483; IPR011761; IPR013815; IPR013816; IPR016185; PTHR11405 (PANTHER), PTHR11405:SF14 (PANTHER), SSF56059 (SUPERFAMILY)
Cmo_contig_11943	1597	ferredoxin-dependent glutamate synthase	0	EC:1.4.7.1	5	P:glutamate biosynthetic process; C:chloroplast envelope; F:binding; F:glutamate synthase (ferredoxin) activity; P:oxidation-reduction process	IPR000583; IPR017932; G3DSA:3.60.20.10 (GENE3D), PTHR11938 (PANTHER), PTHR11938:SF44 (PANTHER), SSF56235 (SUPERFAMILY)
Cmo_contig_11940	2243	snf2 super family	0		15	P:methylation-dependent chromatin silencing; F:protein binding; P:negative regulation of histone H4 acetylation; P:maintenance of chromatin silencing; C:nucleosome; P:DNA mediated transformation; F:DNA binding; P:regulation of DNA methylation; F:ATP-dependent DNA helicase activity; P:regulation of gene expression by genetic imprinting; P:ATP catabolic process; P:transposition, RNA-mediated; F:ATP…	IPR000330; IPR001650; IPR014001; G3DSA:3.40.50.300 (GENE3D), PTHR10799 (PANTHER), PTHR10799:SF165 (PANTHER), SSF52540 (SUPERFAMILY)
Cmo_contig_11938	1930	kelch motif family expressed	0		1	C:mitochondrion	IPR003961; IPR013783; IPR015915; PTHR23244 (PANTHER), PF13418 (PFAM), SSF117281 (SUPERFAMILY)
Cmo_contig_11910	1972	ammonium transporter	0		3	P:transport; P:cellular process; C:membrane
Cmo_contig_1191	2031	phosphoglucomutase	0	EC:5.4.2.2	21	C:cytosol; P:galactose catabolic process; P:response to cold; C:chloroplast envelope; P:cellular calcium ion homeostasis; P:glucose 1-phosphate metabolic process; P:starch biosynthetic process; F:magnesium ion binding; P:response to nitrate; C:chloroplast stroma; P:trehalose biosynthetic process; F:phosphoglucomutase activity; P:detection of gravity; P:glycogen biosynthetic process; C:stromule; C…	IPR005841; IPR005843; IPR005844; IPR005845; IPR005846; IPR016055; IPR016066; G3DSA:3.30.310.50 (GENE3D), PTHR22573 (PANTHER), PTHR22573:SF5 (PANTHER), SSF55957 (SUPERFAMILY)
Cmo_contig_11880	4226	hypothetical protein SELMODRAFT_140234	0				IPR011989; IPR016024; PTHR10527 (PANTHER), PTHR10527:SF5 (PANTHER), PF13646 (PFAM)
Cmo_contig_1188	1836	ribulose bisphosphate carboxylase oxygenase activase	0		17	C:cell wall; P:response to jasmonic acid stimulus; F:ribulose-1,5-bisphosphate carboxylase/oxygenase activator activity; F:ADP binding; P:defense response to bacterium; P:response to light stimulus; P:response to cold; C:chloroplast envelope; F:ATP binding; F:protein binding; C:chloroplast thylakoid membrane; P:leaf senescence; C:plastoglobule; P:regulation of catalytic activity; C:nucleus; C:str…	IPR003959; G3DSA:3.40.50.300 (GENE3D), PTHR32429 (PANTHER), PTHR32429:SF0 (PANTHER), SSF52540 (SUPERFAMILY)
Cmo_contig_11847	2342	plastidic glucose-6-phosphate dehydrogenase	0	EC:1.1.1.49	6	F:NADP binding; F:glucose-6-phosphate dehydrogenase activity; C:chloroplast; C:mitochondrion; P:pentose-phosphate shunt, oxidative branch; P:glutathione metabolic process	IPR001282; IPR016040; IPR019796; IPR022674; IPR022675; G3DSA:3.30.360.10 (GENE3D), PTHR23429:SF0 (PANTHER), SSF51735 (SUPERFAMILY), SSF55347 (SUPERFAMILY)
Cmo_contig_11846	1743	major facilitator superfamily protein	0		2	C:cytoplasmic membrane-bounded vesicle; C:plasma membrane	IPR008509; IPR016196; G3DSA:1.20.1250.20 (GENE3D), PTHR24003 (PANTHER), PTHR24003:SF368 (PANTHER), SignalP-NN(euk) (SIGNALP), tmhmm (TMHMM)
Cmo_contig_11840	987	hypothetical protein VOLCADRAFT_56863	0		11	P:cell cycle arrest; C:cytosol; P:insulin receptor signaling pathway; C:lysosome; P:cell growth; P:cellular response to nutrient levels; P:positive regulation of protein serine/threonine kinase activity; F:protein complex binding; P:positive regulation of TOR signaling cascade; P:cellular response to amino acid stimulus; C:TORC1 complex	IPR004083; SignalP-NN(euk) (SIGNALP)
Cmo_contig_1181	1720	glutamine synthetase	0	EC:6.3.1.2	5	F:glutamate-ammonia ligase activity; F:ATP binding; C:chloroplast; P:glutamine biosynthetic process; P:peptidoglycan biosynthetic process
Cmo_contig_11802	1981	hypothetical protein CHLREDRAFT_193039	0				IPR000719; IPR002290; IPR008271; IPR011009; IPR020635; G3DSA:1.10.510.10 (GENE3D), G3DSA:3.30.200.20 (GENE3D), PTHR24343 (PANTHER), PTHR24343:SF55 (PANTHER)
Cmo_contig_1179	1915	p-loop containing nucleoside triphosphate hydrolase-like protein	0		5	F:GDP binding; C:cytoplasmic membrane-bounded vesicle; P:GTP catabolic process; F:GTPase activity; F:GTP binding	IPR004095; IPR005225; IPR006073; IPR006074; IPR012676; G3DSA:3.40.50.300 (GENE3D), PTHR11702 (PANTHER), PTHR11702:SF7 (PANTHER), SSF52540 (SUPERFAMILY)
Cmo_contig_11785	3111	glutaminyl-trna synthetase	0	EC:6.1.1.18	6	C:cytosol; F:glutamine-tRNA ligase activity; P:glutamyl-tRNA aminoacylation; P:ovule development; F:ATP binding; P:glutaminyl-tRNA aminoacylation	IPR000924; IPR001412; IPR004514; IPR007638; IPR007639; IPR011035; IPR014729; IPR020056; IPR020058; IPR020059; IPR020061; G3DSA:3.90.800.10 (GENE3D), PTHR10119:SF15 (PANTHER), SSF52374 (SUPERFAMILY)
Cmo_contig_1175	2331	protein phosphatase	0		2	P:metabolic process; F:hydrolase activity
Cmo_contig_1174	5204	chloroplast envelope protein translocase family	0		3	C:integral to membrane; P:intracellular protein transport; C:chloroplast outer membrane	IPR000184; PTHR12815 (PANTHER), PTHR12815:SF6 (PANTHER)
Cmo_contig_11739	2856	hypothetical protein VOLCADRAFT_59582	0		8	F:DNA binding; F:ATP-dependent DNA helicase activity; F:ATP binding; P:nucleotide-excision repair; C:nucleus; P:response to heat; P:response to UV; C:replication fork	IPR001945; IPR006554; IPR006555; IPR010614; IPR010643; IPR013020; IPR014013; G3DSA:3.40.50.300 (GENE3D), PTHR11472 (PANTHER), PTHR11472:SF1 (PANTHER), SSF52540 (SUPERFAMILY)
Cmo_contig_1173	5405	abc transporter c family member 1	0	EC:3.6.3.44; EC:3.6.3.16	11	P:arsenite transport; F:xenobiotic-transporting ATPase activity; C:plant-type vacuole; F:phytochelatin transmembrane transporter activity; P:phytochelatin transmembrane transport; C:vacuolar membrane; F:protein binding; F:arsenite-transmembrane transporting ATPase activity; P:response to arsenic-containing substance; P:drug transmembrane transport; P:cation transport	IPR001140; IPR003439; IPR003593; IPR011527; IPR017871; IPR017940; G3DSA:1.20.1560.10 (GENE3D), G3DSA:3.40.50.300 (GENE3D), PTHR24223 (PANTHER), SignalP-NN(euk) (SIGNALP), tmhmm (TMHMM), SSF52540 (SUPERFAMILY)
Cmo_contig_11725	2392	4-alpha-glucanotransferase	0	EC:2.4.1.25	6	P:maltose catabolic process; F:4-alpha-glucanotransferase activity; P:starch catabolic process; F:heteropolysaccharide binding; C:cytosol; P:sucrose metabolic process	IPR002044; IPR003385; IPR013781; IPR013783; IPR013784; IPR017853; PTHR32518 (PANTHER), PTHR32518:SF0 (PANTHER)
Cmo_contig_11694	3906	hypothetical protein VOLCADRAFT_63837	0		4	C:cytoplasmic membrane-bounded vesicle; P:metabolic process; F:catalytic activity; F:DNA binding
Cmo_contig_11682	1963	tyrosyl-trna probable	0	EC:6.1.1.1	10	F:RNA binding; C:mitochondrion; F:ATP binding; P:tyrosyl-tRNA aminoacylation; F:tyrosine-tRNA ligase activity; C:chloroplast; P:embryo development ending in seed dormancy; P:tryptophan biosynthetic process; P:tyrosine biosynthetic process; P:L-phenylalanine biosynthetic process	SignalP-NN(euk) (SIGNALP)
Cmo_contig_11669	1258	snf1-like protein kinase	0	EC:2.7.11.0	4	F:ATP binding; P:protein phosphorylation; F:protein serine/threonine kinase activity; P:serine family amino acid metabolic process	IPR000719; IPR002290; IPR011009; IPR020635; G3DSA:1.10.510.10 (GENE3D), G3DSA:3.30.200.20 (GENE3D), PTHR24343 (PANTHER), PTHR24343:SF55 (PANTHER)
Cmo_contig_11634	1667	chromosome 3 open reading frame 23	0		1	C:mitochondrion	PTHR31596 (PANTHER), PTHR31596:SF0 (PANTHER)
Cmo_contig_11629	1487	dynein heavy chain axonemal	0	EC:3.6.1.15	3	P:cellular process; F:nucleoside-triphosphatase activity; F:nucleotide binding	IPR013602; PTHR10676 (PANTHER), PTHR10676:SF136 (PANTHER)
Cmo_contig_116	1389	delta-aminolevulinic acid dehydratase	0	EC:4.2.1.24	5	F:binding; P:biosynthetic process; C:plastid; F:catalytic activity	IPR001731; IPR013785; PTHR11458:SF0 (PANTHER), SSF51569 (SUPERFAMILY)
Cmo_contig_11561	1494	acetylornithine deacetylase	0		2	F:metallopeptidase activity; P:proteolysis	IPR002933; IPR011650; G3DSA:3.30.70.360 (GENE3D), G3DSA:3.40.630.10 (GENE3D), PTHR11014 (PANTHER), PTHR11014:SF7 (PANTHER), SSF53187 (SUPERFAMILY)
Cmo_contig_1152	2219	acetyl- synthetase	0	EC:6.2.1.1	8	F:AMP binding; C:chloroplast stroma; F:acetate-CoA ligase activity; P:acetate metabolic process; C:cytosol; P:gluconeogenesis; P:glycolysis; P:reductive tricarboxylic acid cycle	IPR000873; IPR011904; IPR020845; IPR025110; G3DSA:2.30.38.10 (GENE3D), G3DSA:3.30.300.30 (GENE3D), G3DSA:3.40.50.980 (GENE3D), PTHR24095 (PANTHER), PTHR24095:SF14 (PANTHER), SSF56801 (SUPERFAMILY)
Cmo_contig_11513	2161	chloride channel protein clc-d	0		3	P:inorganic anion transport; F:anion channel activity; C:membrane	IPR000644; IPR001807; IPR014743; G3DSA:3.10.580.10 (GENE3D), PTHR11689 (PANTHER), PTHR11689:SF46 (PANTHER), tmhmm (TMHMM), SSF54631 (SUPERFAMILY)
Cmo_contig_115	2318	phosphatase 2a regulatory a subunit	0	EC:3.1.3.16	7	F:enzyme regulator activity; F:binding; F:phosphoprotein phosphatase activity; P:biological_process; C:plasma membrane; P:metabolic process; P:regulation of biological process; P:cellular protein modification process	IPR011989; IPR016024; IPR021133; PTHR10648 (PANTHER), PF13646 (PFAM)
Cmo_contig_11470	1777	mitogen-activated protein kinase 5	0				IPR000719; IPR002290; IPR003527; IPR008271; IPR011009; IPR017441; IPR020635; G3DSA:1.10.510.10 (GENE3D), G3DSA:3.30.200.20 (GENE3D), PTHR24055 (PANTHER), PTHR24055:SF61 (PANTHER)
Cmo_contig_11465	1486	deleted in lung and esophageal cancer protein 1	0		1	C:intracellular part	PTHR23053 (PANTHER), PTHR23053:SF0 (PANTHER)
Cmo_contig_1146	1890	glycerol kinase	0	EC:2.7.1.30	8	F:carbohydrate kinase activity; P:response to molecule of bacterial origin; P:glycerol catabolic process; F:glycerol kinase activity; P:response to microbial phytotoxin; P:phosphate-containing compound metabolic process; P:response to karrikin; P:glycerolipid metabolic process	IPR005999; IPR018483; IPR018484; IPR018485; G3DSA:3.30.420.40 (GENE3D), PTHR10196 (PANTHER), SSF53067 (SUPERFAMILY)
Cmo_contig_11453	2498	hypothetical protein CHLNCDRAFT_138793	0		5	C:mitochondrion; F:ATP-dependent helicase activity; F:DNA binding; F:ATP binding; P:transcription, DNA-dependent	IPR001650; IPR004179; IPR011545; IPR014001; G3DSA:1.10.3380.10 (GENE3D), G3DSA:3.40.50.300 (GENE3D), PTHR11752 (PANTHER), PTHR11752:SF8 (PANTHER), SSF52540 (SUPERFAMILY)
Cmo_contig_11410	3307	RNA helicase, activating signal cointegrator 1	0				IPR001650; IPR003593; IPR004179; IPR011545; IPR014001; G3DSA:1.10.3380.10 (GENE3D), G3DSA:3.40.50.300 (GENE3D), PTHR11752 (PANTHER), PTHR11752:SF7 (PANTHER), SSF52540 (SUPERFAMILY)
Cmo_contig_11388	2025	delta-1-pyrroline-5-carboxylate synthetase	0	EC:2.7.2.11; EC:1.2.1.41	8	P:proline biosynthetic process; F:glutamate 5-kinase activity; F:glutamate-5-semialdehyde dehydrogenase activity; P:oxidation-reduction process; F:nucleotide binding; P:urea cycle intermediate metabolic process; P:glutamate biosynthetic process; P:phosphorylation	SignalP-NN(euk) (SIGNALP)
Cmo_contig_11364	3016	rna helicase	0		5	F:ATP-dependent RNA helicase activity; F:RNA binding; F:ATP binding; C:cytosol; C:mitochondrion	IPR001650; IPR002464; IPR003029; IPR007502; IPR011545; IPR011709; IPR012340; IPR014001; IPR016027; IPR022967; G3DSA:3.40.50.300 (GENE3D), PTHR18934 (PANTHER), SSF52540 (SUPERFAMILY)
Cmo_contig_1136	8745	dynein heavy chain 6	0				IPR004273; IPR024317; IPR024743; G3DSA:3.40.50.300 (GENE3D), PTHR10676 (PANTHER), PTHR10676:SF138 (PANTHER), PF12774 (PFAM), PF12775 (PFAM), PF12781 (PFAM), SSF52540 (SUPERFAMILY)
Cmo_contig_11348	1732	endoglucanase	0	EC:3.2.1.55	4	F:metal ion binding; P:L-arabinose metabolic process; F:alpha-N-arabinofuranosidase activity; P:nucleotide metabolic process	IPR017853; IPR024745; SignalP-NN(euk) (SIGNALP), tmhmm (TMHMM)
Cmo_contig_11341	1792	125 kda kinesin-related	0		4	P:microtubule-based movement; F:ATP binding; F:microtubule motor activity; C:microtubule	IPR001752; IPR019821; PTHR24115 (PANTHER), PTHR24115:SF127 (PANTHER), SSF52540 (SUPERFAMILY)
Cmo_contig_1134	1170	dynein heavy chain 6	0	EC:3.6.1.3	15	F:microtubule motor activity; C:axonemal dynein complex; P:transport; C:intraflagellar transport particle B; C:flagellar axoneme; P:ATP catabolic process; F:ATP binding; P:microtubule-based movement; F:ATPase activity; F:protein binding; P:establishment of protein localization to organelle; C:microtubule basal body; P:flagellum assembly; C:plasma membrane; C:microtubule	IPR013602; G3DSA:3.40.50.300 (GENE3D), PTHR10676 (PANTHER), PTHR10676:SF138 (PANTHER), PF12774 (PFAM)
Cmo_contig_1130	2759	4-hydroxyphenylpyruvate dioxygenase	0	EC:1.13.11.27	10	C:cytosol; F:4-hydroxyphenylpyruvate dioxygenase activity; C:mitochondrion; P:vitamin E biosynthetic process; P:carotenoid biosynthetic process; F:identical protein binding; P:plastoquinone biosynthetic process; C:chloroplast; P:L-phenylalanine metabolic process; P:tyrosine metabolic process
Cmo_contig_113	3275	flagellar associated protein	0		4	P:lipid metabolic process; F:phosphoric diester hydrolase activity; C:flagellum; F:structural molecule activity	IPR008962
Cmo_contig_11298	1275	cop9 signalosome complex subunit 1-like	0				IPR000717; IPR011991; IPR019585; PTHR14145 (PANTHER), PTHR14145:SF2 (PANTHER), SSF46785 (SUPERFAMILY)
Cmo_contig_1129	3575	hypothetical protein VOLCADRAFT_61760	0		6	C:plasma membrane; F:protein binding; P:response to abscisic acid stimulus; P:negative regulation of seed germination; C:nucleus; P:response to salt stress	IPR000210; IPR000225; IPR011333; IPR011989; IPR013069; IPR016024; PTHR23315 (PANTHER), PF13646 (PFAM), SignalP-NN(euk) (SIGNALP)
Cmo_contig_11283	1741	enolase-phosphatase e1	0	EC:3.1.3.77	4	P:L-methionine salvage from methylthioadenosine; F:metal ion binding; F:acireductone synthase activity; C:chloroplast stroma
Cmo_contig_11278	1973	SM/Sec1-family protein	0				IPR001619; G3DSA:3.40.50.1910 (GENE3D), G3DSA:3.40.50.2060 (GENE3D), G3DSA:3.90.830.10 (GENE3D), PTHR11679:SF3 (PANTHER)
Cmo_contig_11276	2046	zeta-carotene desaturase	0
Cmo_contig_11264	2320	hypothetical protein VOLCADRAFT_79713	0
Cmo_contig_1125	2215	heat shock protein 90c	0		14	C:cell wall; P:response to water deprivation; C:mitochondrion; P:protein folding; P:response to salt stress; P:response to chlorate; C:chloroplast envelope; P:response to heat; C:vacuolar membrane; F:ATP binding; C:chloroplast stroma; F:unfolded protein binding; P:de-etiolation; P:embryo development ending in seed dormancy	IPR001404; IPR003594; IPR019805; IPR020568; IPR020575; PTHR11528:SF29 (PANTHER), PF13589 (PFAM), SignalP-NN(euk) (SIGNALP), SSF110942 (SUPERFAMILY)
Cmo_contig_1122	2638	intraflagellar transport protein 81 homolog	0		5	C:cilium; C:intraflagellar transport particle B; F:protein binding; C:microtubule-based flagellum; C:centrosome	SignalP-NN(euk) (SIGNALP), tmhmm (TMHMM)
Cmo_contig_11216	3090	cellular apoptosis susceptibility/chromosome segregation 1-like protein	0				IPR001494; IPR005043; IPR011989; IPR013713; IPR016024; PTHR10997 (PANTHER), PTHR10997:SF8 (PANTHER)
Cmo_contig_11180	1551	tubulin epsilon chain	0		9	C:microtubule; P:protein polymerization; P:GTP catabolic process; P:microtubule-based movement; P:centrosome cycle; F:GTPase activity; F:structural constituent of cytoskeleton; F:GTP binding; C:pericentriolar material	IPR000217; IPR003008; IPR004057; IPR008280; IPR017975; IPR018316; IPR023123; PTHR11588:SF13 (PANTHER)
Cmo_contig_11178	2360	probable anion transporter chloroplastic-like	0		4	F:inorganic phosphate transmembrane transporter activity; C:plastid; P:transmembrane transport; P:phosphate ion transport	IPR011701; IPR016196; IPR020846; G3DSA:1.20.1250.20 (GENE3D), PTHR11662 (PANTHER), PTHR11662:SF23 (PANTHER), tmhmm (TMHMM)
Cmo_contig_1111	3720	probable importin-7 homolog	0		5	F:transporter activity; F:binding; P:protein transport; C:cytoplasm; C:nucleus	IPR001494; IPR005043; IPR011989; IPR013713; IPR016024; PTHR10997 (PANTHER), PTHR10997:SF18 (PANTHER)
Cmo_contig_11101	1329	myosin-j heavy chain-like	0		3	C:plasma membrane; F:nucleotide binding; P:actin filament-based movement	IPR001609; PTHR13140 (PANTHER), PTHR13140:SF150 (PANTHER), SSF52540 (SUPERFAMILY)
Cmo_contig_111	1713	nadp malic enzyme	0	EC:1.1.1.40	15	C:cytosol; C:cell wall; P:cellular component organization; P:metabolic process; C:vacuole; F:catalytic activity; P:nucleobase-containing compound metabolic process; P:carbohydrate metabolic process; P:catabolic process; P:secondary metabolic process; F:protein binding; C:plastid; P:biological_process; C:plasma membrane; C:extracellular region; P:generation of precursor metabolites and energy	IPR001891; IPR012301; IPR012302; IPR015884; IPR016040; PTHR23406 (PANTHER), PTHR23406:SF2 (PANTHER), SSF51735 (SUPERFAMILY), SSF53223 (SUPERFAMILY)
Cmo_contig_11098	2324	aminoimidazole ribonucleotide carboxylase	0
Cmo_contig_11089	1814	hypothetical protein VOLCADRAFT_41650	0				IPR021715; PTHR12942 (PANTHER)
Cmo_contig_11001	2833	glycosyltransferase family 77 protein	0				IPR003388; IPR005069; PTHR10994:SF44 (PANTHER), tmhmm (TMHMM)
Cmo_contig_1096	2098	predicted protein	0		2	F:nucleic acid binding; C:ribonucleoprotein complex	SignalP-NN(euk) (SIGNALP), tmhmm (TMHMM)
Cmo_contig_1093	2438	dynamin-related protein 1c	0	EC:2.6.1.42	11	C:cytoplasm; P:nucleobase-containing compound metabolic process; P:catabolic process; P:multicellular organismal development; F:hydrolase activity; P:anatomical structure morphogenesis; P:mitochondrion organization; F:nucleotide binding; C:plasma membrane	IPR000375; IPR001401; IPR003130; IPR019762; IPR020850; IPR022812; G3DSA:3.40.50.300 (GENE3D), PTHR11566 (PANTHER), PTHR11566:SF12 (PANTHER), SSF52540 (SUPERFAMILY)
Cmo_contig_10913	1599	3-ketoacyl-ACP-synthase	0				IPR014030; IPR014031; IPR016038; IPR016039; IPR017568; IPR018201; IPR020841
Cmo_contig_1087	3914	polyprotein of PSRP-7 and EF-Ts, imported to chloroplast	0		7	C:plastid; F:translation factor activity, nucleic acid binding; P:biological_process; P:reproduction; P:embryo development; C:ribosome; P:regulation of biological process; P:translation	IPR000449; IPR001816; IPR003029; IPR009060; IPR012340; IPR014039; IPR016027; IPR018101; IPR022967; G3DSA:1.10.286.20 (GENE3D), G3DSA:1.10.8.10 (GENE3D), PTHR11741:SF0 (PANTHER)
Cmo_contig_10843	2108	defective in exine formation protein	0				IPR013517; G3DSA:2.130.10.130 (GENE3D), PF13517 (PFAM), SSF69318 (SUPERFAMILY)
Cmo_contig_1083	5266	type xi myosin heavy chain	0		4	F:actin binding; C:cytoskeleton; C:protein complex; F:nucleotide binding; F:motor activity	IPR000048; IPR001609; IPR002710; IPR004009; IPR018444; G3DSA:3.40.50.300 (GENE3D), PTHR13140 (PANTHER), PTHR13140:SF151 (PANTHER), SSF52540 (SUPERFAMILY)
Cmo_contig_10828	2833	ferrochelatase	0				IPR001015; IPR019772; IPR022796; IPR023329; G3DSA:3.40.50.1400 (GENE3D), PTHR11108:SF0 (PANTHER), tmhmm (TMHMM), SSF53800 (SUPERFAMILY)
Cmo_contig_10827	1712	intraflagellar transport protein 140 homolog	0				IPR011990; PTHR15722 (PANTHER), PTHR15722:SF7 (PANTHER)
Cmo_contig_10806	2574	hypothetical protein SELMODRAFT_125376	0				G3DSA:3.40.50.300 (GENE3D), PTHR10887 (PANTHER), PTHR10887:SF27 (PANTHER), PF13086 (PFAM), PF13087 (PFAM), SSF52540 (SUPERFAMILY)
Cmo_contig_10791	3606	atp-binding cassette superfamily	0
Cmo_contig_1079	3241	hypothetical protein CHLREDRAFT_105918	0		4	P:metabolic process; F:protein kinase activity; C:plastid; F:nucleotide binding	IPR000719; IPR001245; IPR002290; IPR002912; IPR008271; IPR011009; IPR020635; G3DSA:1.10.510.10 (GENE3D), G3DSA:3.30.200.20 (GENE3D), G3DSA:3.30.70.260 (GENE3D), PTHR23257 (PANTHER), PTHR23257:SF82 (PANTHER), SSF55021 (SUPERFAMILY)
Cmo_contig_1075	1433	s-adenosyl homocysteine hydrolase	0	EC:3.3.1.1	5	F:hydrolase activity; C:cytoplasm; P:response to stress; P:metabolic process;	SignalP-NN(euk) (SIGNALP)
Cmo_contig_10734	3553	hypothetical protein VOLCADRAFT_89945	0				PTHR10919 (PANTHER), PTHR10919:SF229 (PANTHER), PS51257 (PROFILE), SignalP-NN(euk) (SIGNALP), tmhmm (TMHMM)
Cmo_contig_10720	1146	d1 reaction center protein of photosystem ii	0				IPR000484; IPR005867; SignalP-NN(euk) (SIGNALP), tmhmm (TMHMM)
Cmo_contig_10702	1541	mitochondrial-processing peptidase subunit alpha-like	0
Cmo_contig_10701	1567	naphthoate synthase	0
Cmo_contig_1069	2829	hypothetical protein CHLNCDRAFT_25481	0	EC:4.1.3.0	3	F:catalytic activity; P:biosynthetic process; C:mitochondrion	tmhmm (TMHMM)
Cmo_contig_10675	2883	hypothetical protein VOLCADRAFT_115858	0				IPR000719; IPR004147; IPR011009; G3DSA:3.90.1200.10 (GENE3D), PTHR10566 (PANTHER), PTHR10566:SF10 (PANTHER), SignalP-NN(euk) (SIGNALP), tmhmm (TMHMM)
Cmo_contig_1067	2582	channelopsin 1	0		3	C:cell; F:ion channel activity; P:ion transport
Cmo_contig_10666	1095	chloroplast ribosome-associated protein	0				IPR016040; G3DSA:3.90.25.10 (GENE3D), PTHR10366 (PANTHER), PTHR10366:SF56 (PANTHER), PF13460 (PFAM), SSF51735 (SUPERFAMILY)
Cmo_contig_10627	1626	o-phosphoseryl-trna selenium transferase	0
Cmo_contig_10605	1027	ubiquitin-protein upl1	0				IPR000569; PTHR11254 (PANTHER)
Cmo_contig_10604	2269	dead-box protein abstrakt	0				IPR001650; IPR001878; IPR011545; IPR014001; IPR014014; G3DSA:3.40.50.300 (GENE3D), PTHR24031 (PANTHER), PTHR24031:SF20 (PANTHER), SSF52540 (SUPERFAMILY)
Cmo_contig_10594	2786	cytochrome p450	0				IPR001128; IPR002401; IPR017972; PTHR25943 (PANTHER), PTHR25943:SF18 (PANTHER)
Cmo_contig_1059	1609	argininosuccinate synthase	0	EC:6.3.4.5	7	C:cytoplasm; P:biosynthetic process; ; F:nucleotide binding; F:catalytic activity	SignalP-NN(euk) (SIGNALP)
Cmo_contig_10556	1806	septin 2	0				IPR000038; G3DSA:3.40.50.300 (GENE3D), PTHR18884:SF30 (PANTHER), SSF52540 (SUPERFAMILY)
Cmo_contig_10544	2293	small conductance mechanosensitive ion channel family	0				IPR006685; IPR010920; IPR011014; PTHR30566 (PANTHER), SignalP-NN(euk) (SIGNALP), tmhmm (TMHMM)
Cmo_contig_10534	2576	hypothetical protein VOLCADRAFT_106736	0
Cmo_contig_1052	4870	pyruvate ferredoxin oxidoreductase	0		6	F:binding; F:catalytic activity; P:metabolic process	IPR001450; IPR002869; IPR002880; IPR009014; IPR011766; IPR015941; IPR017896; IPR017900; IPR019456; IPR019752; G3DSA:3.30.70.20 (GENE3D), G3DSA:3.40.50.970 (GENE3D), PTHR32154 (PANTHER), PTHR32154:SF0 (PANTHER), SSF52518 (SUPERFAMILY), SSF54862 (SUPERFAMILY)
Cmo_contig_10517	1465	dynamin-related gtpase	0				IPR001401; IPR022812; G3DSA:3.40.50.300 (GENE3D), PTHR11566 (PANTHER), PTHR11566:SF22 (PANTHER), SSF52540 (SUPERFAMILY)
Cmo_contig_10500	1573	protein arginine n-methyltransferase	0
Cmo_contig_10491	2836	hydin-like protein	0				PTHR23053 (PANTHER), PTHR23053:SF0 (PANTHER)
Cmo_contig_1045	2936	membrane AAA-metalloprotease	0	EC:3.4.24.0; EC:3.6.1.3	10	F:binding; C:mitochondrion; C:cell; P:nucleobase-containing compound metabolic process; P:catabolic process; F:peptidase activity; P:protein metabolic process; F:nucleotide binding; F:hydrolase activity; C:thylakoid; C:plastid	IPR000642; IPR003593; IPR003959; IPR003960; IPR005936; IPR011546; G3DSA:1.10.8.60 (GENE3D), G3DSA:3.40.50.300 (GENE3D), PTHR23076 (PANTHER), PTHR23076:SF11 (PANTHER), tmhmm (TMHMM), SSF140990 (SUPERFAMILY), SSF52540 (SUPERFAMILY)
Cmo_contig_10441	1378	gtp-dependent nucleic acid-binding protein engd-like	0
Cmo_contig_10427	2962	hsp100 family	0				IPR001270; IPR003593; IPR003959; IPR004176; IPR013093; IPR017730; IPR018368; IPR019489; IPR023150; G3DSA:1.10.8.60 (GENE3D), G3DSA:3.40.50.300 (GENE3D), PTHR11638 (PANTHER), PTHR11638:SF18 (PANTHER), SSF52540 (SUPERFAMILY), SSF81923 (SUPERFAMILY)
Cmo_contig_1042	2004	serine hydroxymethyltransferase 3	0	EC:2.1.1.0; EC:2.1.2.1	7	F:binding; ; P:metabolic process; C:plastid; F:transferase activity	IPR001085; IPR015421; IPR015422; IPR015424; IPR019798; PTHR11680:SF0 (PANTHER)
Cmo_contig_10411	1885	pyruvate kinase	0				IPR001697; IPR011037; IPR015793; IPR015794; IPR015795; IPR015806; IPR015813; PTHR11817:SF0 (PANTHER)
Cmo_contig_1041	2335	hypothetical protein VOLCADRAFT_78003	0	EC:2.7.6.5	9	P:response to external stimulus; P:response to stress; F:transferase activity; P:response to endogenous stimulus; F:transporter activity; C:plastid; C:plasma membrane; P:nucleobase-containing compound metabolic process; P:transport	IPR007685; IPR026020; PF13328 (PFAM), SSF109604 (SUPERFAMILY), SSF81301 (SUPERFAMILY)
Cmo_contig_10398	1594	armadillo beta-catenin-like repeat-containing protein	0				PTHR12596 (PANTHER), PTHR12596:SF2 (PANTHER)
Cmo_contig_10325	1514	uv damaged dna binding protein 1	0				PTHR10644 (PANTHER), PTHR10644:SF3 (PANTHER), PF10433 (PFAM)
Cmo_contig_10323	1162	hypothetical protein VOLCADRAFT_67317	0				IPR000719; IPR002290; IPR008271; IPR011009; IPR017441; IPR020635; G3DSA:1.10.510.10 (GENE3D), G3DSA:3.30.200.20 (GENE3D), PTHR22983 (PANTHER), PTHR22983:SF6 (PANTHER)
Cmo_contig_10319	1605	chlorophyll synthetase	0				IPR000537; IPR006372; IPR011799; PTHR11048 (PANTHER), PTHR11048:SF11 (PANTHER), tmhmm (TMHMM)
Cmo_contig_10246	1737	armadillo beta-catenin-like repeat-containing protein	0				IPR016024; PTHR12596 (PANTHER), PTHR12596:SF2 (PANTHER)
Cmo_contig_10214	2615	kinesin-ii motor protein	0				IPR001752; IPR019821; PTHR24115 (PANTHER), PTHR24115:SF67 (PANTHER), SSF52540 (SUPERFAMILY)
Cmo_contig_10197	1658	4-hydroxy-3-methylbut-2-enyl diphosphate reductase	0				IPR003451; PTHR31619 (PANTHER), PTHR31619:SF0 (PANTHER)
Cmo_contig_10164	1563	5 -3 exoribonuclease 3-like	0				IPR004859; PTHR12341:SF7 (PANTHER)
Cmo_contig_10150	2395	hypothetical protein VOLCADRAFT_108213	0				IPR003111; IPR003593; IPR003959; IPR004815; IPR015947; G3DSA:1.10.8.60 (GENE3D), G3DSA:3.40.50.300 (GENE3D), PTHR10046 (PANTHER), PTHR10046:SF23 (PANTHER), SSF52540 (SUPERFAMILY)
Cmo_contig_10148	3808	nacht and wd40 domain protein	0
Cmo_contig_10132	5267	beta and beta-prime subunits of dna dependent rna-polymerase	0				IPR000722; IPR006592; IPR007066; IPR007081; IPR007083; IPR015699; PTHR19376 (PANTHER), SSF64484 (SUPERFAMILY)
Cmo_contig_1012	1672	histidinol dehydrogenase	0	EC:1.1.1.23	9	F:lipid binding; F:catalytic activity; F:nucleotide binding; F:hydrolase activity; P:biosynthetic process; ; F:binding; P:cell communication; C:mitochondrion; P:metabolic process	IPR001692; IPR012131; IPR016161; G3DSA:3.40.50.10270 (GENE3D), PTHR21256 (PANTHER), PTHR21256:SF2 (PANTHER)
Cmo_contig_10109	1130	mov34 mpn pad-1 family protein	0				IPR000555; G3DSA:3.40.140.10 (GENE3D), PTHR10410 (PANTHER), PTHR10410:SF6 (PANTHER), SSF102712 (SUPERFAMILY)
Cmo_contig_101	3265	mgc80627 protein	0		8	P:chloride transport; F:nucleic acid binding; F:voltage-gated chloride channel activity; C:integral to membrane; F:nucleotide binding; C:membrane; P:transmembrane transport; F:ion channel activity	IPR000644; IPR001807; IPR014743; G3DSA:3.10.580.10 (GENE3D), PTHR11689 (PANTHER), PTHR11689:SF47 (PANTHER), tmhmm (TMHMM), SSF54631 (SUPERFAMILY)
Cmo_contig_10059	1269	tubulin polyglutamylase ttll13	0				IPR004344; PTHR12241 (PANTHER), PTHR12241:SF11 (PANTHER), SSF56059 (SUPERFAMILY)
Cmo_contig_10058	1401	tubulin polyglutamylase ttll13	0				IPR004344; PTHR12241 (PANTHER), PTHR12241:SF11 (PANTHER), SSF56059 (SUPERFAMILY)
Cmo_contig_10052	1457	minichromosome maintenance protein 5	0				IPR001208; IPR008048; IPR012340; IPR016027; IPR018525; G3DSA:3.30.1640.10 (GENE3D), G3DSA:3.40.50.300 (GENE3D), PTHR11630 (PANTHER), PTHR11630:SF42 (PANTHER), SSF52540 (SUPERFAMILY)
Cmo_contig_10027	2278	glycoside hydrolase family 1	0				IPR001360; IPR013781; IPR017853
Cmo_contig_10015	1597	hypothetical protein VOLCADRAFT_109884	0				IPR000358; IPR009078; IPR012348; PTHR23409:SF6 (PANTHER), tmhmm (TMHMM)
Cmo_contig_10011	1723	wd domain-containing protein	0				IPR001680; IPR015943; IPR017986; IPR019775; IPR020472; PTHR22847 (PANTHER), PTHR22847:SF50 (PANTHER)
Cmo_contig_5296	1544	udp-n-acetylglucosamine pyrophosphorylase	1.08e-180	EC:2.7.7.0	2	P:nucleobase-containing compound metabolic process; F:transferase activity	IPR002618; G3DSA:3.90.550.10 (GENE3D), PTHR11952:SF2 (PANTHER), SignalP-NN(euk) (SIGNALP), SSF53448 (SUPERFAMILY)
Cmo_contig_5686	2459	hypothetical protein VOLCADRAFT_95623	1.55e-180	EC:3.6.1.15	6	F:peptidase activity; F:hydrolase activity; P:protein metabolic process; F:nucleotide binding; C:cytoplasm; P:metabolic process	IPR003593; IPR003959; IPR004491; IPR013093; IPR019489; G3DSA:1.10.8.10 (GENE3D), G3DSA:1.10.8.60 (GENE3D), G3DSA:3.40.50.300 (GENE3D), PTHR11262 (PANTHER), SSF52540 (SUPERFAMILY)
Cmo_contig_3365	3269	atp-dependent metalloprotease	1.78e-180	EC:3.6.1.15	6	F:peptidase activity; F:nucleoside-triphosphatase activity; F:binding; P:primary metabolic process; C:chloroplast; C:membrane	IPR000642; IPR003593; IPR003959; G3DSA:1.10.8.60 (GENE3D), G3DSA:3.40.50.300 (GENE3D), PTHR23076 (PANTHER), SSF140990 (SUPERFAMILY), SSF52540 (SUPERFAMILY)
Cmo_contig_344	917	heat-shock inducible hsp70	2.19e-180	EC:3.6.1.3	4	F:hydrolase activity; P:response to stress; P:nucleobase-containing compound metabolic process; P:catabolic process; F:nucleotide binding	IPR013126; IPR018181; G3DSA:3.30.420.40 (GENE3D), G3DSA:3.90.640.10 (GENE3D), PTHR19375 (PANTHER), SSF53067 (SUPERFAMILY)
Cmo_contig_4966	1695	flagellar basal body pacrg-like protein	3.39e-180		2	F:binding; C:flagellum	IPR011989; IPR019399; PTHR21207 (PANTHER)
Cmo_contig_8235	1847	molecular chaperone	3.47e-180		7	F:heat shock protein binding; P:protein folding; F:metal ion binding; P:response to heat; C:cell periphery; F:ATP binding; F:unfolded protein binding	SignalP-NN(euk) (SIGNALP)
Cmo_contig_14100	1286	deah-box nuclear pre-mrna splicing factor	4.67e-180		12	P:response to stress; P:DNA metabolic process; P:organelle organization; P:carbohydrate metabolic process; P:response to abiotic stimulus; F:hydrolase activity; P:cell cycle; F:nucleic acid binding; P:catabolic process; F:nucleotide binding; P:biosynthetic process; P:regulation of biological process	IPR001650; IPR002464; IPR007502; IPR011545; IPR014001; G3DSA:3.40.50.300 (GENE3D), PTHR18934 (PANTHER), SSF52540 (SUPERFAMILY)
Cmo_contig_9502	1437	predicted protein	4.69e-180	EC:2.7.11.0; EC:2.7.10.0	5	F:protein kinase activity; F:ATP binding; P:protein phosphorylation; F:protein serine/threonine kinase activity; F:protein tyrosine kinase activity	IPR000719; IPR002290; IPR008271; IPR011009; IPR017441; IPR020635; G3DSA:1.10.510.10 (GENE3D), G3DSA:3.30.200.20 (GENE3D), PTHR24054 (PANTHER)
Cmo_contig_2220	2886	endoplasmic reticulum vesicle transporter protein	6.12e-180		1	C:vacuolar membrane	IPR012936; PTHR10984 (PANTHER), PTHR10984:SF25 (PANTHER), PF13850 (PFAM), tmhmm (TMHMM)
Cmo_contig_26813	1100	squalene synthase	6.14e-180	EC:2.5.1.21	5	P:biosynthetic process; F:transferase activity; P:lipid metabolic process; C:cell; P:secondary metabolic process	IPR002060; IPR006449; IPR008949; IPR019845; PTHR11626 (PANTHER), PTHR11626:SF0 (PANTHER)
Cmo_contig_3519	1464	npl4 family protein	1.31e-179		7	P:oxidation-reduction process; F:heme binding; P:response to oxidative stress; F:peroxidase activity; F:molecular_function; P:biological_process; C:cellular_component
Cmo_contig_8903	1762	probable atp-dependent rna helicase dhx35	1.36e-179		6	C:cytosol; C:plasmodesma; P:nucleobase-containing compound metabolic process; F:nucleotide binding; F:helicase activity; C:catalytic step 2 spliceosome	IPR001650; IPR007502; IPR011709; G3DSA:3.40.50.300 (GENE3D), PTHR18934 (PANTHER), SSF52540 (SUPERFAMILY)
Cmo_contig_12843	2312	probable anion transporter chloroplastic-like	1.52e-179		3	F:inorganic phosphate transmembrane transporter activity; C:plastid; P:phosphate ion transport	IPR011701; IPR016196; IPR020846; G3DSA:1.20.1250.20 (GENE3D), PTHR11662 (PANTHER), PTHR11662:SF23 (PANTHER), tmhmm (TMHMM)
Cmo_contig_13444	1234	mscs-like 2 protein	1.65e-179		4	P:transport; P:organelle organization; C:cell; C:plastid	IPR006685; IPR010920; IPR011014; PTHR30566 (PANTHER), SignalP-NN(euk) (SIGNALP), tmhmm (TMHMM)
Cmo_contig_8370	3974	component of CCR4-NOT transcriptional regulator complex	1.71e-179		4	C:peroxisomal membrane; F:protein binding; P:nuclear-transcribed mRNA catabolic process, deadenylation-dependent decay; P:gene expression	SignalP-NN(euk) (SIGNALP), tmhmm (TMHMM)
Cmo_contig_3495	1157	predicted protein	2.03e-179		2	F:catalytic activity; P:metabolic process	IPR000873; IPR020845; G3DSA:2.30.38.10 (GENE3D), G3DSA:3.40.50.980 (GENE3D), PTHR24096 (PANTHER), SSF56801 (SUPERFAMILY)
Cmo_contig_3917	2072	atp-sensitive inward rectifier potassium channel 12-like	2.28e-179		4	C:plasma membrane; P:ion transport; C:membrane part; F:ion channel activity	IPR013518; IPR014756; IPR016449; G3DSA:1.10.287.70 (GENE3D), PTHR11767:SF34 (PANTHER), tmhmm (TMHMM), SSF81324 (SUPERFAMILY)
Cmo_contig_12978	2156	rotamase fkbp 1	2.61e-179		7	C:cytoplasm; P:response to wounding; P:response to cadmium ion; F:protein binding; F:isomerase activity; C:nucleus; P:response to heat	SignalP-NN(euk) (SIGNALP)
Cmo_contig_3075	2032	l-galactono- -lactone dehydrogenase	3.04e-179	EC:1.3.2.3	5	F:L-gulono-1,4-lactone dehydrogenase activity; F:galactonolactone dehydrogenase activity; P:L-ascorbic acid biosynthetic process; C:plastid; C:mitochondrion	IPR006094; IPR007173; IPR010029; IPR016166; IPR016167; PTHR13878 (PANTHER), SignalP-NN(euk) (SIGNALP), tmhmm (TMHMM)
Cmo_contig_7976	1355	adenine nucleotide hydrolase	4.48e-179		18	P:G2 phase of mitotic cell cycle; P:protein deubiquitination; P:response to xenobiotic stimulus; P:histone methylation; F:transferase activity; F:hydrolase activity; P:response to reactive oxygen species; P:cullin deneddylation; P:photomorphogenesis; C:cytoplasm; P:embryo sac egg cell differentiation; P:tRNA thio-modification; P:protein ubiquitination; P:regulation of plant-type cell wall organiz…	IPR000541; IPR011063; IPR014729; PTHR11807 (PANTHER), PTHR11807:SF3 (PANTHER), SSF52402 (SUPERFAMILY)
Cmo_contig_15893	1553	calcium-dependent cytoplasmic cysteine papain-like protein	4.63e-179		4	C:intracellular; P:protein metabolic process; P:catabolic process; F:peptidase activity
Cmo_contig_2733	4021	5 -nucleotidase	5.19e-179		1	F:hydrolase activity	IPR006179; IPR008334; G3DSA:3.60.21.10 (GENE3D), PTHR11575:SF8 (PANTHER), SSF56300 (SUPERFAMILY)
Cmo_contig_1631	1854	arginine kinase	5.96e-179		2	F:transferase activity, transferring phosphorus-containing groups; F:nucleotide binding
Cmo_contig_10071	1566	protein arginine n-methyltransferase 1	7.14e-179
Cmo_contig_8931	1489	spermine synthase	9.68e-179	EC:2.5.1.22; EC:2.5.1.79	18	P:multidimensional cell growth; P:root hair elongation; P:polysaccharide biosynthetic process; P:cell tip growth; F:spermine synthase activity; P:cell wall organization; P:meristem initiation; P:auxin polar transport; P:vessel member cell differentiation; P:regulation of cell size; P:anthocyanin accumulation in tissues in response to UV light; F:thermospermine synthase activity; P:response to far…	IPR001045; G3DSA:2.30.140.10 (GENE3D), G3DSA:3.40.50.150 (GENE3D), PTHR11558:SF3 (PANTHER), SSF53335 (SUPERFAMILY)
Cmo_contig_1366	1433	hypothetical protein VOLCADRAFT_109832	1.69e-178		4	P:pyridoxine biosynthetic process; P:pyridoxal phosphate biosynthetic process; P:response to stress; F:catalytic activity	IPR001852; IPR011060; IPR013785; PTHR31829 (PANTHER), PTHR31829:SF0 (PANTHER)
Cmo_contig_118	5010	sac domain-containing protein 9	2.16e-178		5	F:hydrolase activity; P:response to abiotic stimulus; P:response to stress; P:biological_process; P:primary metabolic process	IPR001202; IPR002013; PTHR11200 (PANTHER), PTHR11200:SF8 (PANTHER), SignalP-NN(euk) (SIGNALP)
Cmo_contig_1222	1518	mitochondrial phosphate transporter	2.45e-178		7	C:mitochondrial inner membrane; F:protein binding; C:cell wall; P:transport; C:vacuolar membrane; C:integral to membrane; C:chloroplast	IPR018108; IPR023395; PTHR24089 (PANTHER), PTHR24089:SF50 (PANTHER), tmhmm (TMHMM)
Cmo_contig_3609	1800	ser/thr kinase	2.79e-178	EC:2.7.11.0; EC:2.4.1.227	10	P:protein phosphorylation; F:protein serine/threonine kinase activity; F:undecaprenyldiphospho-muramoylpentapeptide beta-N-acetylglucosaminyltransferase activity; P:UDP-N-acetylgalactosamine biosynthetic process; P:peptidoglycan biosynthetic process; F:ATP binding; F:carbohydrate binding; P:lipid glycosylation; C:plasma membrane; P:serine family amino acid metabolic process	IPR000719; IPR002290; IPR008271; IPR011009; IPR020635; G3DSA:1.10.510.10 (GENE3D), G3DSA:3.30.200.20 (GENE3D), PTHR11909 (PANTHER), PTHR11909:SF18 (PANTHER)
Cmo_contig_1013	1864	plastid FeFe-hydrogenase precursor, HydA2	4.34e-178		3	F:binding; F:catalytic activity; P:metabolic process
Cmo_contig_5003	1804	monogalactosyldiacylglycerol synthase	5e-178	EC:2.4.1.46	11	P:response to endogenous stimulus; P:response to biotic stimulus; P:response to external stimulus; P:response to stress; P:biosynthetic process; P:lipid metabolic process; P:carbohydrate metabolic process; F:transferase activity; P:organelle organization; C:plastid; P:embryo development	IPR007235; IPR009695; G3DSA:3.40.50.2000 (GENE3D), PTHR21015 (PANTHER), PTHR21015:SF21 (PANTHER), SSF53756 (SUPERFAMILY)
Cmo_contig_9480	1390	meiotic recombination 11	6.38e-178		7	F:exonuclease activity; P:DNA metabolic process; F:hydrolase activity; F:endonuclease activity; C:nucleus; P:double-strand break repair; F:manganese ion binding	IPR003701; IPR004843; IPR007281; G3DSA:3.60.21.10 (GENE3D), SSF56300 (SUPERFAMILY)
Cmo_contig_4913	1638	peptidyl-prolyl cis-trans cyclophilin-type	8.02e-178	EC:5.2.1.8	7	P:defense response to bacterium; P:protein folding; C:chloroplast thylakoid lumen; C:chloroplast stroma; P:protein peptidyl-prolyl isomerization; F:peptidyl-prolyl cis-trans isomerase activity; C:chloroplast thylakoid membrane	SignalP-NN(euk) (SIGNALP)
Cmo_contig_1118	1807	serine threonine protein kinase	8.91e-178		2	F:protein kinase activity; P:phosphorylation	IPR000719; IPR002290; IPR008271; IPR011009; IPR020635; G3DSA:1.10.510.10 (GENE3D), G3DSA:3.30.200.20 (GENE3D), PTHR24349 (PANTHER)
Cmo_contig_9233	1935	hypothetical protein VOLCADRAFT_106122	9.96e-178				SignalP-NN(euk) (SIGNALP)
Cmo_contig_5050	1531	u4 u6 small nuclear ribonucleoprotein prp4-like	1.03e-177		20	P:cell cycle; P:DNA metabolic process; P:response to stress; P:response to abiotic stimulus; P:cell-cell signaling; P:organelle organization; P:reproduction; P:embryo development; P:cellular protein modification process; C:nucleoplasm; P:multicellular organismal development; P:cell differentiation; P:biological_process; P:signal transduction; P:anatomical structure morphogenesis; P:nucleobase-con…
Cmo_contig_11279	1932	protein kinase domain containing protein	1.16e-177	EC:2.7.11.0	4	P:protein phosphorylation; F:ATP binding; F:protein serine/threonine kinase activity; P:serine family amino acid metabolic process
Cmo_contig_13398	1354	magnesium chelatase subunit d	1.79e-177	EC:6.6.1.1; EC:3.6.1.15	7	F:catalytic activity; P:biosynthetic process; F:nucleotide binding; C:plastid; F:hydrolase activity; P:metabolic process; C:protein complex	IPR000523; IPR003593; G3DSA:1.10.8.80 (GENE3D), G3DSA:3.40.50.300 (GENE3D), PTHR32374 (PANTHER), PTHR32374:SF0 (PANTHER), SSF52540 (SUPERFAMILY)
Cmo_contig_678	1280	adenosine kinase 2	2.77e-177	EC:2.7.1.20; EC:2.7.1.0	6	F:kinase activity; P:nucleobase-containing compound metabolic process; P:biosynthetic process; F:transferase activity; F:nucleotide binding
Cmo_contig_10708	1097	cdc14 cell division cycle 14 homolog a ( cerevisiae)	3.39e-177				IPR000340; IPR000387; IPR003595; IPR016130; IPR020422; IPR026068; G3DSA:3.90.190.10 (GENE3D), PTHR23339 (PANTHER), SSF52799 (SUPERFAMILY)
Cmo_contig_1889	1346	thioredoxin reductase 2	3.88e-177	EC:1.8.1.9	14	C:cytosol; P:seed development; P:oxidation-reduction process; P:cell growth; P:cell redox homeostasis; P:thioredoxin biosynthetic process; F:flavin adenine dinucleotide binding; C:mitochondrial matrix; P:pollen germination; P:response to cadmium ion; P:removal of superoxide radicals; F:thioredoxin-disulfide reductase activity; P:electron transport; P:pyrimidine nucleobase metabolic process	IPR000103; IPR005982; IPR008255; IPR013027; IPR023753; G3DSA:3.50.50.60 (GENE3D), PTHR22912 (PANTHER), PTHR22912:SF48 (PANTHER), SSF51905 (SUPERFAMILY)
Cmo_contig_9950	1233	chloroplast processing enzyme	5.35e-177				IPR007863; IPR011237; IPR011249; PTHR11851 (PANTHER), PTHR11851:SF34 (PANTHER)
Cmo_contig_683	2362	pyruvate kinase	9.38e-177	EC:2.7.1.40	8	F:kinase activity; P:metabolic process; F:binding; P:carbohydrate metabolic process; P:generation of precursor metabolites and energy; P:catabolic process; P:biosynthetic process; P:nucleobase-containing compound metabolic process	IPR001697; IPR015793; IPR015794; IPR015795; IPR015806; IPR015813; PTHR11817:SF0 (PANTHER)
Cmo_contig_4293	1683	starch branching enzyme	1.18e-176	EC:2.4.1.18; EC:3.2.1.0	5	F:1,4-alpha-glucan branching enzyme activity; F:hydrolase activity, hydrolyzing O-glycosyl compounds; F:cation binding; P:starch metabolic process; P:sucrose metabolic process
Cmo_contig_13900	2553	hypothetical protein VOLCADRAFT_57823	1.32e-176		2	C:nucleus; C:plastid	IPR006568; IPR007180; PTHR12785 (PANTHER), PTHR12785:SF6 (PANTHER)
Cmo_contig_3592	3338	udp-n-acetylglucosamine--dolichyl-phosphate n-acetylglucosaminephosphotransferase	1.36e-176	EC:2.7.8.15; EC:2.7.8.13	7	F:UDP-N-acetylglucosamine-dolichyl-phosphate N-acetylglucosaminephosphotransferase activity; C:plasma membrane; C:integral to membrane; F:phospho-N-acetylmuramoyl-pentapeptide-transferase activity; C:endoplasmic reticulum; P:lipid metabolic process; P:peptidoglycan biosynthetic process	IPR000182; IPR016181; PTHR23091 (PANTHER)
Cmo_contig_449	2051	calcium-dependent protein kinase	1.7e-176	EC:2.7.11.0	4	P:metabolic process; F:protein kinase activity; F:nucleotide binding;	IPR000719; IPR002048; IPR002290; IPR008271; IPR011009; IPR011992; IPR018247; IPR018249; IPR020635; G3DSA:1.10.510.10 (GENE3D), G3DSA:3.30.200.20 (GENE3D), PTHR24349 (PANTHER), PTHR24349:SF23 (PANTHER), PF13499 (PFAM), SSF47473 (SUPERFAMILY)
Cmo_contig_1211	1542	hypothetical protein VOLCADRAFT_97483 [Volvox carteri f. nagariensis]	2.81e-176		3	F:metal ion binding; F:zinc ion binding; C:membrane
Cmo_contig_4176	2455	protein cypro4	3.01e-176				IPR013863; IPR015943; IPR017986; PTHR31913 (PANTHER)
Cmo_contig_8896	2298	predicted protein	3.08e-176	EC:5.1.3.13; EC:1.1.1.133	15	C:cytosol; F:dTDP-4-dehydrorhamnose 3,5-epimerase activity; P:oxidation-reduction process; F:dTDP-4-dehydrorhamnose reductase activity; P:extracellular polysaccharide biosynthetic process; C:soluble fraction; F:UDP-4-keto-rhamnose-4-keto-reductase activity; C:plasmodesma; P:UDP-rhamnose biosynthetic process; P:dTDP-rhamnose biosynthetic process; F:UDP-4-keto-6-deoxy-glucose-3,5-epimerase activity…	IPR005913; IPR016040; PTHR10366 (PANTHER), PTHR10366:SF130 (PANTHER), SSF51735 (SUPERFAMILY)
Cmo_contig_3522	2208	hypothetical protein VOLCADRAFT_83749	3.17e-176		2	C:plastid; C:membrane	IPR005016; PTHR10383:SF2 (PANTHER), SignalP-NN(euk) (SIGNALP), tmhmm (TMHMM)
Cmo_contig_2072	3421	serine threonine-protein kinase chloroplastic-like	3.28e-176		4	F:protein kinase activity; P:circadian rhythm; P:regulation of photosynthesis, light reaction; C:chloroplast	IPR000719; IPR002290; IPR011009; G3DSA:1.10.510.10 (GENE3D), G3DSA:3.30.200.20 (GENE3D), PTHR11584 (PANTHER), PTHR11584:SF316 (PANTHER)
Cmo_contig_1206	1494	hypothetical protein VOLCADRAFT_109718	3.4e-176		6	P:carbohydrate metabolic process; F:carbohydrate binding; F:protein binding; C:chloroplast stroma; F:isomerase activity; C:apoplast	IPR008183; IPR011013; IPR014718; IPR025532; PTHR11122 (PANTHER), PTHR11122:SF9 (PANTHER)
Cmo_contig_124	1747	geranylgeranyl diphosphate synthase	3.44e-176	EC:2.5.1.1	4	F:transferase activity; C:plastid; P:biosynthetic process; P:lipid metabolic process; P:secondary metabolic process
Cmo_contig_17	3098	MGDG specific palmitate delta-7 desaturase	4.19e-176	EC:1.14.19.0	7	F:catalytic activity; C:cell; C:thylakoid; P:biosynthetic process; P:lipid metabolic process; P:regulation of biological process; P:generation of precursor metabolites and energy; P:response to abiotic stimulus; F:hydrolase activity	IPR005804; IPR015876; PTHR11351 (PANTHER), PTHR11351:SF2 (PANTHER), tmhmm (TMHMM)
Cmo_contig_3342	1281	striated fiber assemblin	5.05e-176		3	C:cytoplasm; C:microtubule; F:structural constituent of cytoskeleton
Cmo_contig_881	1423	predicted protein	5.92e-176	EC:2.7.11.0	5	F:calcium ion binding; P:cellular protein modification process; F:nucleotide binding; F:protein kinase activity;	IPR000719; IPR002290; IPR008271; IPR011009; IPR017441; IPR020635; G3DSA:1.10.510.10 (GENE3D), G3DSA:3.30.200.20 (GENE3D), PTHR24349 (PANTHER)
Cmo_contig_2762	1023	calcium calmodulin-dependent protein kinase type 1	7.6e-176	EC:2.7.11.0	9	P:protein phosphorylation; P:positive regulation of muscle cell differentiation; F:protein serine/threonine kinase activity; C:calcium- and calmodulin-dependent protein kinase complex; P:nucleocytoplasmic transport; F:ATP binding; F:protein binding; P:signal transduction; P:serine family amino acid metabolic process	IPR000719; IPR002290; IPR008271; IPR011009; IPR017441; IPR020635; IPR020636; G3DSA:1.10.510.10 (GENE3D), G3DSA:3.30.200.20 (GENE3D)
Cmo_contig_13222	1149	aminoacyl-t-rna synthetase	7.69e-176	EC:3.1.4.0; EC:6.1.1.14	16	C:mitochondrion; F:binding; P:regulation of biological process; P:embryo development; P:translation; P:nucleobase-containing compound metabolic process; ; P:organelle organization; P:reproduction; P:multicellular organismal development; F:nucleotide binding; F:hydrolase activity; C:plastid; F:catalytic activity; C:protein complex; C:cytoplasm	IPR002310; IPR006194; G3DSA:1.20.58.180 (GENE3D), G3DSA:3.30.930.10 (GENE3D), PTHR30075 (PANTHER), PTHR30075:SF0 (PANTHER), SSF55681 (SUPERFAMILY)
Cmo_contig_11937	1499	4-aminobutyrate aminotransferase family protein	7.99e-176		1	F:transferase activity	IPR005814; IPR015421; IPR015422; IPR015424; PTHR11986:SF17 (PANTHER)
Cmo_contig_19914	1254	carbohydrate sulfotransferase 15-like	9.68e-176	EC:2.8.2.0	1	F:transferase activity	IPR000863; G3DSA:3.40.50.300 (GENE3D), PTHR15723 (PANTHER), PTHR15723:SF0 (PANTHER), SignalP-NN(euk) (SIGNALP), tmhmm (TMHMM), SSF52540 (SUPERFAMILY)
Cmo_contig_11813	1307	ABC transporter	1.72e-175				IPR001140; IPR011527; IPR017940; G3DSA:1.20.1560.10 (GENE3D), PTHR24223 (PANTHER), tmhmm (TMHMM)
Cmo_contig_12169	1448	uncharacterized oxidoreductase chloroplastic-like	2.65e-175		3	F:aldo-keto reductase (NADP) activity; P:oxidation-reduction process; C:chloroplast	IPR001395; IPR018170; IPR020471; IPR023210; PTHR11732:SF94 (PANTHER)
Cmo_contig_8572	1157	chaperone protein chloroplastic-like	2.69e-175	EC:3.6.1.15	6	F:peptidase activity; F:ATP binding; F:nucleoside-triphosphatase activity; C:chloroplast; P:proteolysis; C:mitochondrion	IPR003959; IPR004176; IPR023150; G3DSA:3.40.50.300 (GENE3D), PTHR11638 (PANTHER), PTHR11638:SF19 (PANTHER), SSF52540 (SUPERFAMILY), SSF81923 (SUPERFAMILY)
Cmo_contig_18317	1413	glucose-6-phosphate phosphate translocator chloroplast	3.66e-175		5	F:transporter activity; P:transport; C:plastid; P:ion transport; C:cell	IPR004853; PTHR11132 (PANTHER), PTHR11132:SF14 (PANTHER), tmhmm (TMHMM), SSF103481 (SUPERFAMILY)
Cmo_contig_8753	1063	prohibitin	3.98e-175		18	P:RNA methylation; P:cell growth; P:response to endoplasmic reticulum stress; C:mitochondrial respiratory chain complex I; C:nucleolus; P:response to salt stress; P:protein targeting to mitochondrion; P:cell division; C:plant-type cell wall; C:vacuolar membrane; P:response to auxin stimulus; P:lateral root development; P:response to nitric oxide; C:chloroplast; F:catalytic activity; F:pyridoxal p…	IPR000163; IPR001107; SSF117892 (SUPERFAMILY)
Cmo_contig_4072	1683	beta-amylase	4.2e-175		2	P:carbohydrate metabolic process; F:hydrolase activity, acting on glycosyl bonds	IPR001554; IPR013781; IPR017853; PTHR31352 (PANTHER), PTHR31352:SF0 (PANTHER)
Cmo_contig_5915	1749	calcium calmodulin-dependent protein kinase i	4.51e-175	EC:2.7.11.17	14	F:protein binding; F:protein kinase activity; P:biological_process; P:regulation of biological process; P:protein transport; P:signal transduction; P:cellular component organization; P:cell differentiation; P:multicellular organismal development; P:cell-cell signaling; F:nucleotide binding; C:intracellular; C:protein complex;	IPR000719; IPR002290; IPR008271; IPR011009; IPR017441; IPR020635; IPR020636; G3DSA:1.10.510.10 (GENE3D), G3DSA:3.30.200.20 (GENE3D)
Cmo_contig_21543	1312	eukaryotic translation initiation factor eif2a-like protein	2.97e-174		1	C:cell	IPR013979; IPR015943; PTHR13227 (PANTHER), PTHR13227:SF0 (PANTHER), SSF82171 (SUPERFAMILY)
Cmo_contig_11179	1444	hypothetical protein VOLCADRAFT_104564	3.91e-174		2	P:metabolic process; F:oxidoreductase activity	IPR004843; G3DSA:3.60.21.10 (GENE3D), SSF56300 (SUPERFAMILY)
Cmo_contig_5067	1608	zn-dependent exopeptidase	5.78e-174		4	F:hydrolase activity; P:metabolic process; P:proteolysis; F:metallopeptidase activity	IPR002933; IPR011650; G3DSA:3.30.70.360 (GENE3D), G3DSA:3.40.630.10 (GENE3D), PTHR11014 (PANTHER), PTHR11014:SF15 (PANTHER), SSF53187 (SUPERFAMILY)
Cmo_contig_14563	1453	replication factor c subunit 2	7.64e-174	EC:3.6.1.15	13	P:cell cycle; F:hydrolase activity; P:regulation of biological process; P:response to stress; P:DNA metabolic process; F:DNA binding; F:nucleotide binding; P:biosynthetic process; F:protein binding; P:organelle organization; C:nucleoplasm; C:chromosome; C:protein complex
Cmo_contig_811	1055	glyceraldehyde-3-phosphate dehydrogenase	9.08e-174	EC:1.2.1.12	6	C:cytoplasm; F:nucleotide binding; P:carbohydrate metabolic process; P:generation of precursor metabolites and energy; P:catabolic process; F:catalytic activity; P:metabolic process; P:biosynthetic process	IPR006424; IPR016040; IPR020828; IPR020829; IPR020830; IPR020831; G3DSA:3.30.360.10 (GENE3D), SSF51735 (SUPERFAMILY), SSF55347 (SUPERFAMILY)
Cmo_contig_4219	1170	protein mrp homolog	9.91e-174		4	F:ATP binding; F:oxidoreductase activity; P:oxidation-reduction process; C:chloroplast	IPR000808; IPR002744; IPR019591; IPR025669; G3DSA:3.40.50.300 (GENE3D), PTHR23264 (PANTHER), PTHR23264:SF3 (PANTHER), SSF117916 (SUPERFAMILY), SSF52540 (SUPERFAMILY)
Cmo_contig_7208	1152	predicted protein	1.11e-173	EC:5.1.3.13; EC:1.1.1.133	14	C:cytosol; F:dTDP-4-dehydrorhamnose 3,5-epimerase activity; F:dTDP-4-dehydrorhamnose reductase activity; P:extracellular polysaccharide biosynthetic process; C:soluble fraction; F:UDP-4-keto-rhamnose-4-keto-reductase activity; C:plasmodesma; P:UDP-rhamnose biosynthetic process; P:dTDP-rhamnose biosynthetic process; F:UDP-4-keto-6-deoxy-glucose-3,5-epimerase activity; F:nucleotide binding; C:plasm…	SignalP-NN(euk) (SIGNALP)
Cmo_contig_8149	2127	solanesyl diphosphate synthase	1.23e-173	EC:2.5.1.11	9	F:peptidase activity; P:isoprenoid biosynthetic process; P:ubiquinone biosynthetic process; C:chloroplast; P:proteolysis; F:trans-octaprenyltranstransferase activity; C:endoplasmic reticulum; P:photosynthesis; P:steroid biosynthetic process	IPR000092; IPR008949; IPR014120; IPR017446
Cmo_contig_711	1476	cysteine synthase	1.37e-173	EC:2.5.1.52; EC:2.5.1.47; EC:2.5.1.51	6	F:transferase activity; F:binding; F:catalytic activity; P:biosynthetic process; ; C:cytoplasm; C:protein complex	IPR001216; IPR001926; IPR005856; IPR005859; G3DSA:3.40.50.1100 (GENE3D), PTHR10314 (PANTHER), PTHR10314:SF8 (PANTHER)
Cmo_contig_9756	1163	uncoupling protein	1.39e-173		0	P:mitochondrial transport; C:mitochondrial membrane	IPR002030; IPR018108; IPR023395; PTHR24089 (PANTHER), PTHR24089:SF85 (PANTHER), SignalP-NN(euk) (SIGNALP)
Cmo_contig_900	2030	gtp-binding protein hflx	1.46e-173		2	C:plastid; F:nucleotide binding	IPR006073; IPR016496; IPR025121; G3DSA:3.40.50.300 (GENE3D), PTHR10229:SF0 (PANTHER), SSF52540 (SUPERFAMILY)
Cmo_contig_3924	1290	luminal binding protein	1.93e-173	EC:1.3.1.74	15	C:cell wall; P:oxidation-reduction process; P:response to endoplasmic reticulum stress; P:ER-associated protein catabolic process; P:protein folding; C:nucleolus; P:polar nucleus fusion; F:2-alkenal reductase [NAD(P)] activity; P:response to heat; C:vacuolar membrane; F:ATP binding; C:endoplasmic reticulum lumen; C:chloroplast; P:response to cadmium ion; C:plasma membrane	IPR013126; IPR018181; G3DSA:2.60.34.10 (GENE3D), G3DSA:3.30.420.40 (GENE3D), G3DSA:3.90.640.10 (GENE3D), PTHR19375 (PANTHER), SSF100920 (SUPERFAMILY), SSF53067 (SUPERFAMILY)
Cmo_contig_3944	1836	wd-40 repeat expressed	2.02e-173		3	F:nucleotide binding; P:biological_process; C:CUL4-RING ubiquitin ligase complex
Cmo_contig_5404	1629	dna replication licensing factor mcm4	2.03e-173		17	P:organelle organization; C:plastid; F:hydrolase activity; P:biosynthetic process; P:regulation of biological process; P:DNA metabolic process; P:cell cycle; P:cellular protein modification process; P:cell proliferation; P:regulation of gene expression, epigenetic; ; C:cytosol; F:DNA binding; P:nucleobase-containing compound metabolic process; P:reproduction; P:multicellular organismal developmen…	IPR001208; IPR008047; IPR018525; G3DSA:3.40.50.300 (GENE3D), PTHR11630 (PANTHER), PTHR11630:SF45 (PANTHER), SSF52540 (SUPERFAMILY)
Cmo_contig_7688	2397	predicted protein	3.21e-173		1	C:plasmodesma
Cmo_contig_1302	1075	urate oxidase	3.28e-173	EC:1.7.3.3	3	F:urate oxidase activity; P:oxidation-reduction process; P:purine nucleobase metabolic process
Cmo_contig_384	4064	eps15 homology domain 1 protein	3.76e-173		4	C:endosome; C:cell; P:transport; P:cellular component organization; C:plasma membrane	IPR000261; IPR000719; IPR001245; IPR001401; IPR002290; IPR008271; IPR011009; IPR011992; IPR018249; IPR020635; G3DSA:1.10.510.10 (GENE3D), G3DSA:3.30.200.20 (GENE3D), G3DSA:3.40.50.300 (GENE3D), PTHR11216 (PANTHER), PTHR11216:SF31 (PANTHER), SSF47473 (SUPERFAMILY), SSF52540 (SUPERFAMILY)
Cmo_contig_1305	1100	heterogeneous nuclear ribonucleoprotein h2	5.24e-173		4	F:nucleic acid binding; C:nucleus; F:nucleotide binding; P:RNA processing	IPR000504; IPR012677; PTHR13976 (PANTHER), PF14259 (PFAM), SSF54928 (SUPERFAMILY)
Cmo_contig_19896	1701	sodium-dependent phosphate transport protein	1.22e-172		5	P:transport; C:cell; F:transporter activity; C:plastid; P:ion transport
Cmo_contig_1588	1714	inactive subunit of chloroplast complex	1.55e-172	EC:3.4.21.0	3	P:proteolysis; F:serine-type endopeptidase activity; F:transferase activity, transferring glycosyl groups
Cmo_contig_5069	1709	ribose-phosphate pyrophosphokinase	1.77e-172	EC:2.7.6.1	12	P:biosynthetic process; P:nucleobase-containing compound metabolic process; F:kinase activity; C:plasma membrane; P:metabolic process; F:transferase activity; F:binding; C:plastid; F:nucleotide binding; P:carbohydrate metabolic process; P:catabolic process; P:secondary metabolic process
Cmo_contig_4035	1458	predicted protein	1.78e-172	EC:3.1.2.15	6	F:ubiquitin-specific protease activity; F:transferase activity, transferring glycosyl groups; P:ubiquitin-dependent protein catabolic process; F:ubiquitin thiolesterase activity; C:nucleus; P:protein deubiquitination	IPR001394; IPR018200; PTHR24006 (PANTHER), PTHR24006:SF123 (PANTHER), SSF54001 (SUPERFAMILY)
Cmo_contig_15881	1641	amine oxidase	1.9e-172		2	P:metabolic process; F:catalytic activity	IPR001613; IPR002937; G3DSA:3.50.50.60 (GENE3D), G3DSA:3.90.660.10 (GENE3D), PTHR10742 (PANTHER), PTHR10742:SF61 (PANTHER), SSF51905 (SUPERFAMILY), SSF54373 (SUPERFAMILY)
Cmo_contig_99	1726	glycosyltransferase cazy family gt77-like protein	1.92e-172		1	C:endoplasmic reticulum	IPR003388; IPR005069; PTHR10994:SF3 (PANTHER), SignalP-NN(euk) (SIGNALP), tmhmm (TMHMM)
Cmo_contig_4080	1707	eukaryotic translation initiation factor 2 alpha	2.39e-172		5	C:eukaryotic translation initiation factor 2 complex; F:translation initiation factor activity; C:nucleus; C:ribosome; P:regulation of translational initiation	SignalP-NN(euk) (SIGNALP)
Cmo_contig_756	1803	lysosomal aspartic protease	2.72e-172	EC:3.4.23.0	3	P:lipid metabolic process; F:peptidase activity; P:protein metabolic process; P:catabolic process	IPR001461; IPR001969; IPR007856; IPR008139; IPR009007; IPR011001; IPR021109; PTHR13683:SF85 (PANTHER), SignalP-NN(euk) (SIGNALP), tmhmm (TMHMM)
Cmo_contig_19097	1068	flagellar inner arm dynein 1 heavy chain alpha	4.29e-172	EC:3.6.1.3	12	F:motor activity; C:cytoskeleton; C:protein complex; P:cellular component organization; C:organelle; C:intracellular; P:nucleobase-containing compound metabolic process; P:catabolic process; F:nucleotide binding; C:cilium; P:biological_process; F:hydrolase activity	IPR013602; PTHR10676 (PANTHER), PTHR10676:SF135 (PANTHER)
Cmo_contig_527	1457	dna primase small subunit	4.85e-172	EC:2.7.7.6	6	P:DNA metabolic process; P:biosynthetic process; F:transferase activity; C:nucleolus; P:nucleobase-containing compound metabolic process;	IPR002755; IPR014052; G3DSA:3.90.920.10 (GENE3D), SSF56747 (SUPERFAMILY)
Cmo_contig_3577	1814	predicted protein	7.34e-172		5	F:oxidoreductase activity; F:4 iron, 4 sulfur cluster binding; C:membrane; C:endoplasmic reticulum; P:RNA modification	IPR002792; IPR006466; IPR006638; IPR007197; IPR020612; IPR023404; PTHR11918 (PANTHER), PTHR11918:SF41 (PANTHER), tmhmm (TMHMM), SSF102114 (SUPERFAMILY)
Cmo_contig_1436	3867	kinase-like protein	8.52e-172	EC:2.7.11.0	4	F:ATP binding; P:protein phosphorylation; F:protein serine/threonine kinase activity; P:serine family amino acid metabolic process	IPR000719; IPR002290; IPR008271; IPR011009; IPR017441; IPR020635; G3DSA:1.10.510.10 (GENE3D), G3DSA:3.30.200.20 (GENE3D), PTHR23257 (PANTHER)
Cmo_contig_6220	1304	NAD-dependent epimerase/dehydratase	9.23e-172	EC:5.1.3.0	5	F:binding; P:carbohydrate metabolic process; F:catalytic activity; P:biological_process; C:mitochondrion	IPR001509; IPR005886; IPR016040; IPR025308; G3DSA:3.90.25.10 (GENE3D), PTHR10366 (PANTHER), SignalP-NN(euk) (SIGNALP), tmhmm (TMHMM), SSF51735 (SUPERFAMILY)
Cmo_contig_11063	2304	hypothetical protein CHLNCDRAFT_56782	9.82e-172				IPR003191; IPR015894; G3DSA:3.40.50.300 (GENE3D), PTHR10751 (PANTHER), SSF52540 (SUPERFAMILY)
Cmo_contig_1241	1636	fructose-bisphosphate aldolase	1.02e-171	EC:4.1.2.13	9	P:glycolysis; F:fructose-bisphosphate aldolase activity; F:zinc ion binding; P:fructose metabolic process; P:mannose metabolic process; P:inositol metabolic process; P:gluconeogenesis; P:pentose-phosphate shunt; P:carbon utilization	SignalP-NN(euk) (SIGNALP)
Cmo_contig_6479	1601	heat shock protein sti-like	1.18e-171		7	P:protein metabolic process; P:response to abiotic stimulus; P:response to stress; P:biological_process; C:plasma membrane; C:nucleus; C:cytosol	IPR001440; IPR006636; IPR011990; IPR013026; IPR019734; PTHR22904 (PANTHER), PTHR22904:SF14 (PANTHER), PF13414 (PFAM), SSF48452 (SUPERFAMILY)
Cmo_contig_7996	1200	flagellar associated protein	1.3e-171		1	C:flagellum	PTHR11584 (PANTHER), PTHR11584:SF28 (PANTHER)
Cmo_contig_4686	2993	hypothetical protein VOLCADRAFT_58555	1.77e-171		2	P:metabolic process; C:chloroplast	IPR008979; IPR013857; IPR016040; PTHR10366 (PANTHER), PTHR10366:SF54 (PANTHER), PF13460 (PFAM), SSF51735 (SUPERFAMILY)
Cmo_contig_11745	1450	clp-like protein 3	2.23e-171		6	F:protein binding; P:phyllome development; C:mRNA cleavage factor complex; P:mRNA processing; P:flower development; P:vegetative to reproductive phase transition of meristem	IPR010655; G3DSA:3.40.50.300 (GENE3D), PTHR12755 (PANTHER), PF03205 (PFAM), SSF52540 (SUPERFAMILY)
Cmo_contig_3770	2076	at5g49970 k9p8_11	2.25e-171	EC:1.3.3.4; EC:1.4.3.5	7	C:chloroplast envelope; F:oxygen-dependent protoporphyrinogen oxidase activity; F:pyridoxamine-phosphate oxidase activity; P:pyridoxal metabolic process; P:porphyrin-containing compound biosynthetic process; P:chlorophyll metabolic process; P:pyridoxine biosynthetic process	IPR000659; IPR004443; IPR009002; IPR011576; IPR012349; IPR019576; IPR019740; PTHR13232 (PANTHER), PTHR13232:SF7 (PANTHER)
Cmo_contig_2064	1310	fructose-1,6-bisphosphate aldolase	4.33e-171				IPR000741; IPR013785; PTHR11627:SF0 (PANTHER), SignalP-NN(euk) (SIGNALP), SSF51569 (SUPERFAMILY)
Cmo_contig_770	1521	major facilitator superfamily protein	5.24e-171		1	P:transport	IPR011701; IPR016196; IPR020846; G3DSA:1.20.1250.20 (GENE3D), PTHR24003 (PANTHER), SignalP-NN(euk) (SIGNALP), tmhmm (TMHMM)
Cmo_contig_7960	1209	diaminopimelate epimerase	5.84e-171	EC:5.1.1.7	4	P:lysine biosynthetic process via diaminopimelate; F:diaminopimelate epimerase activity; P:ubiquinone biosynthetic process; C:chloroplast stroma
Cmo_contig_2674	1293	fructose- -bisphosphate	6.53e-171	EC:4.1.2.13	21	C:cytosol; F:copper ion binding; C:cell wall; C:nucleolus; P:response to salt stress; C:vacuolar membrane; F:protein binding; P:glycolysis; C:mitochondrial envelope; F:fructose-bisphosphate aldolase activity; C:chloroplast; P:response to cadmium ion; P:response to karrikin; C:plasma membrane; C:apoplast; P:fructose metabolic process; P:mannose metabolic process; P:inositol metabolic process; P:gl…	IPR000741; IPR013785; PTHR11627:SF0 (PANTHER), SSF51569 (SUPERFAMILY)
Cmo_contig_12418	1685	hypothetical protein VOLCADRAFT_106582	7.82e-171				IPR012999; IPR013027; IPR023753; PR00411 (PRINTS), G3DSA:3.50.50.60 (GENE3D), PTHR22912 (PANTHER), PTHR22912:SF27 (PANTHER), SSF51905 (SUPERFAMILY)
Cmo_contig_3150	3219	kinesin heavy chain	8.03e-171		7	F:ATP binding; F:nucleotide binding; F:microtubule motor activity; P:microtubule-based movement; C:microtubule; C:cytoplasm; C:cytoskeleton	IPR001752; IPR019821; PTHR24115 (PANTHER), PTHR24115:SF187 (PANTHER), SSF52540 (SUPERFAMILY)
Cmo_contig_1273	3072	calcium-dependent protein kinase	8.65e-171		3	P:phosphorylation; F:protein kinase activity; F:nucleotide binding	PS51257 (PROFILE), SignalP-NN(euk) (SIGNALP), tmhmm (TMHMM)
Cmo_contig_3861	1882	dihydroorotate dehydrogenase	8.99e-171	EC:1.3.5.2	7	F:nucleic acid binding; C:mitochondrion; F:metal ion binding; F:dihydroorotate dehydrogenase activity; P:pyrimidine ribonucleotide biosynthetic process; P:'de novo' pyrimidine nucleobase biosynthetic process; C:membrane	IPR001295; IPR005719; IPR012135; IPR013785; PTHR11938 (PANTHER), PTHR11938:SF7 (PANTHER), SignalP-NN(euk) (SIGNALP), tmhmm (TMHMM), SSF51395 (SUPERFAMILY)
Cmo_contig_1589	5901	wd repeat-containing protein 52	1.08e-170		1	C:flagellum	IPR001680; IPR011047; IPR015943; IPR017986; IPR019775; PTHR13720 (PANTHER), PTHR13720:SF6 (PANTHER)
Cmo_contig_18875	2042	cysteinyl-trna synthetase	1.46e-170	EC:6.1.1.16	14	C:cytosol; C:mitochondrion; F:catalytic activity; P:nucleobase-containing compound metabolic process; P:translation; ; P:cell differentiation; P:organelle organization; P:multicellular organismal development; F:nucleotide binding; P:regulation of biological process; P:cell death; C:plastid; P:mitochondrion organization	IPR009080; IPR014729; IPR015803; IPR024909; SSF52374 (SUPERFAMILY)
Cmo_contig_3232	3291	kinase-like protein	3.28e-170		3	F:protein kinase activity; P:phosphorylation; F:nucleotide binding	IPR000719; IPR001245; IPR002290; IPR008271; IPR011009; IPR017441; IPR020635; G3DSA:1.10.510.10 (GENE3D), G3DSA:3.30.200.20 (GENE3D), PTHR23257 (PANTHER)
Cmo_contig_3282	2642	hypothetical protein VOLCADRAFT_105178	3.49e-170	EC:2.7.11.0	5	C:plasma membrane; P:phosphorylation; F:protein serine/threonine kinase activity; F:nucleotide binding; P:serine family amino acid metabolic process	IPR000719; IPR002290; IPR011009; IPR020635; G3DSA:1.10.510.10 (GENE3D), G3DSA:3.30.200.20 (GENE3D), PTHR24361 (PANTHER), PTHR24361:SF159 (PANTHER)
Cmo_contig_5486	2340	iq and ubiquitin-like domain-containing protein	4.85e-170		7	C:cell; C:protein complex; F:binding; C:organelle; C:intracellular; F:phosphoprotein phosphatase activity; P:cellular protein modification process	SignalP-NN(euk) (SIGNALP)
Cmo_contig_13771	1527	glycerol-3-phosphate acyltransferase	6.02e-170		3	F:transferase activity; P:metabolic process; C:plastid	IPR002123; IPR016222; IPR023083; G3DSA:3.40.1130.10 (GENE3D), SSF69593 (SUPERFAMILY)
Cmo_contig_7982	1912	allantoinase	6.38e-170	EC:3.5.2.0	3	F:transition metal ion binding; F:hydrolase activity, acting on carbon-nitrogen (but not peptide) bonds, in cyclic amides; P:cellular nitrogen compound catabolic process	IPR002195; IPR011059; IPR017593; G3DSA:2.30.40.10 (GENE3D), G3DSA:3.20.20.140 (GENE3D), PTHR11647 (PANTHER), PTHR11647:SF4 (PANTHER), PF13147 (PFAM), SignalP-NN(euk) (SIGNALP), tmhmm (TMHMM), SSF51556 (SUPERFAMILY)
Cmo_contig_10655	1901	hypothetical protein VOLCADRAFT_63500	1.06e-169				IPR001412; IPR002305; IPR002306; IPR014729; G3DSA:1.10.240.10 (GENE3D), PTHR10055:SF0 (PANTHER), SSF52374 (SUPERFAMILY)
Cmo_contig_17180	2336	armadillo beta-catenin-like repeat-containing protein	1.41e-169		2	C:intracellular; P:protein transport	IPR001494; IPR011989; IPR013598; IPR016024; PTHR10997 (PANTHER), PTHR10997:SF7 (PANTHER)
Cmo_contig_3420	1184	indole-3-glycerol phosphate synthase	1.43e-169	EC:4.1.1.48	5	C:chloroplast stroma; F:indole-3-glycerol-phosphate synthase activity; P:tryptophan biosynthetic process; P:tyrosine biosynthetic process; P:L-phenylalanine biosynthetic process	IPR001468; IPR011060; IPR013785; IPR013798; PTHR22854 (PANTHER), PTHR22854:SF2 (PANTHER)
Cmo_contig_2715	1650	acetate kinase	1.87e-169	EC:2.7.2.1	5	C:cytoplasm; F:acetate kinase activity; P:phosphorylation; P:pyruvate metabolic process; P:taurine metabolic process
Cmo_contig_3688	1822	hypothetical protein VOLCADRAFT_82772	2.33e-169		3	F:metal ion binding; F:hydrolase activity, acting on glycosyl bonds; P:metabolic process
Cmo_contig_11849	1900	bystin-like protein	2.79e-169				IPR007955; PTHR12821:SF0 (PANTHER)
Cmo_contig_8089	1197	phosphatidylinositol 4-kinase	3.01e-169	EC:2.7.1.67	12	P:root hair cell tip growth; C:cytosol; C:cytoplasmic vesicle membrane; F:Rab GTPase binding; P:phosphatidylinositol-mediated signaling; F:1-phosphatidylinositol 4-kinase activity; P:phosphatidylinositol biosynthetic process; C:root hair tip; F:protein histidine kinase binding; P:pollen tube growth; P:phosphatidylinositol phosphorylation; C:nucleus	SignalP-NN(euk) (SIGNALP)
Cmo_contig_2974	5604	histone deacetylase	3.84e-169	EC:3.5.1.98	7	F:histone deacetylase activity (H4-K16 specific); P:regulation of transcription, DNA-dependent; P:histone deacetylation; F:NAD-dependent histone deacetylase activity (H3-K14 specific); F:NAD-dependent histone deacetylase activity (H4-K16 specific); F:NAD-dependent histone deacetylase activity (H3-K9 specific); C:histone deacetylase complex	G3DSA:3.40.50.1820 (GENE3D), PTHR10992 (PANTHER), PTHR10992:SF209 (PANTHER), PF12697 (PFAM), tmhmm (TMHMM), SSF53474 (SUPERFAMILY)
Cmo_contig_2390	1237	peroxin 7	4.15e-169		7	F:receptor activity; P:protein targeting to peroxisome; F:protein binding; F:peroxisome matrix targeting signal-2 binding; C:CUL4-RING ubiquitin ligase complex; P:signal transduction; C:peroxisome targeting signal receptor complex	IPR001680; IPR015943; IPR017986; IPR019775; IPR020472; PTHR22850 (PANTHER)
Cmo_contig_6703	1803	predicted protein	5.51e-169		2	P:lipid A biosynthetic process; F:UDP-3-O-[3-hydroxymyristoyl] N-acetylglucosamine deacetylase activity	PS51257 (PROFILE), SignalP-NN(euk) (SIGNALP)
Cmo_contig_2535	2153	ubiquitin carboxyl-terminal hydrolase 6	7e-169		4	F:ubiquitin-specific protease activity; P:protein deubiquitination; F:calmodulin binding; P:proteolysis	IPR000626; IPR001394; IPR018200; IPR019954; IPR019955; G3DSA:3.10.20.90 (GENE3D), PTHR24006 (PANTHER), PTHR24006:SF121 (PANTHER), SSF54001 (SUPERFAMILY), SSF54236 (SUPERFAMILY)
Cmo_contig_5660	2425	pantothenate kinase 2	8.8e-169	EC:2.7.1.33	9	C:cytosol; P:nucleobase-containing compound metabolic process; P:biosynthetic process; F:nucleotide binding; F:protein binding; F:kinase activity; P:cellular protein modification process; P:carbohydrate metabolic process;	IPR002791; IPR004567; PTHR12280 (PANTHER), PTHR12280:SF10 (PANTHER)
Cmo_contig_1388	1674	photosystem ii stability assembly factor hcf136	1.13e-168		6	C:chloroplast stromal thylakoid; P:protein complex assembly; C:chloroplast photosystem II; C:chloroplast thylakoid lumen; P:response to cadmium ion; P:plastid organization
Cmo_contig_4373	1569	cyclin-dependent protein kinase p34cdc2	1.38e-168	EC:2.7.11.23; EC:2.7.11.22	8	F:RNA polymerase II carboxy-terminal domain kinase activity; P:mitosis; P:protein phosphorylation; F:ATP binding; F:cyclin-dependent protein kinase activity; P:cell division; P:serine family amino acid metabolic process;	IPR000719; IPR002290; IPR008271; IPR011009; IPR017441; IPR020635; G3DSA:1.10.510.10 (GENE3D), G3DSA:3.30.200.20 (GENE3D), PTHR24056 (PANTHER)
Cmo_contig_18876	1367	cyclopropane-fatty-acyl-phospholipid synthase	1.8e-168	EC:2.1.1.0	3	P:biosynthetic process; P:lipid metabolic process; F:transferase activity
Cmo_contig_4419	1245	ccr4-associated factor	2.38e-168	EC:3.1.13.4	4	F:nucleic acid binding; C:nucleus; F:poly(A)-specific ribonuclease activity; P:regulation of RNA metabolic process	IPR006941; IPR012337; G3DSA:3.30.420.10 (GENE3D), PTHR10797 (PANTHER)
Cmo_contig_5311	1781	lipoic acid synthase	2.41e-168	EC:2.8.1.8	4	F:binding; F:transferase activity; C:mitochondrion; P:biosynthetic process	IPR003698; IPR006638; IPR007197; IPR013785; PTHR10949:SF0 (PANTHER), SignalP-NN(euk) (SIGNALP), SSF102114 (SUPERFAMILY)
Cmo_contig_4512	2447	lmbr1 domain-containing protein 2 homolog a-like	7.05e-168		1	C:membrane
Cmo_contig_9840	1253	bardet-biedl syndrome 5	8.18e-168				tmhmm (TMHMM)
Cmo_contig_9967	3070	cop9 signalosome complex subunit 4-like	8.28e-168				IPR004887; IPR005615; IPR013816; IPR014042; IPR014049; IPR016185; PTHR11130:SF0 (PANTHER), SSF56059 (SUPERFAMILY)
Cmo_contig_12480	2272	sodium hydrogen exchanger family protein	8.33e-168		4	P:monovalent inorganic cation transport; F:solute:hydrogen antiporter activity; C:membrane; P:regulation of pH	IPR006153; IPR018418; IPR018422; tmhmm (TMHMM)
Cmo_contig_6550	1395	hypothetical protein VOLCADRAFT_74347	8.86e-168		17	P:regulation of biological process; P:ion transport; P:cellular protein modification process; P:translation; P:cellular component organization; P:generation of precursor metabolites and energy; P:organelle organization; C:plastid; P:nucleobase-containing compound metabolic process; P:biosynthetic process; P:carbohydrate metabolic process; P:secondary metabolic process; F:RNA binding; P:response t…
Cmo_contig_3840	1516	protein disulfide isomerase	9.95e-168		3	C:plant-type cell wall; P:response to endoplasmic reticulum stress; F:catalytic activity	IPR005746; IPR005788; IPR012336; IPR013766; IPR017937; PTHR18929 (PANTHER), PTHR18929:SF32 (PANTHER), SignalP-NN(euk) (SIGNALP), tmhmm (TMHMM)
Cmo_contig_5689	2487	psbp domain-containing protein chloroplastic-like	2.06e-167		14	P:carbohydrate metabolic process; P:nucleobase-containing compound metabolic process; P:catabolic process; P:secondary metabolic process; P:biological_process; P:biosynthetic process; P:lipid metabolic process; P:metabolic process; F:calcium ion binding; C:plastid; C:organelle; C:protein complex; C:thylakoid; C:cell
Cmo_contig_4725	1923	p-type atpase	2.11e-167	EC:3.6.3.0	10	C:cytosolic ribosome; P:cellular metabolic process; F:hydrolase activity, acting on acid anhydrides, catalyzing transmembrane movement of substances; F:copper ion transmembrane transporter activity; C:proteasome complex; P:primary metabolic process; F:peptidase activity; C:chloroplast thylakoid membrane; P:copper ion transport; F:binding	IPR001757; IPR006121; IPR008250; IPR017969; IPR018303; IPR023299; IPR023300; G3DSA:3.30.70.100 (GENE3D), PTHR24093 (PANTHER), PTHR24093:SF124 (PANTHER), tmhmm (TMHMM), SSF81653 (SUPERFAMILY)
Cmo_contig_7418	2730	sodium calcium exchanger 2 precursor	2.23e-167		7	P:cellular process; P:sodium ion transport; C:intracellular organelle; C:cell projection; F:protein binding; P:calcium ion transport; C:membrane	IPR003644; IPR004836; IPR004837; PTHR11878 (PANTHER), PTHR11878:SF4 (PANTHER), SignalP-NN(euk) (SIGNALP), tmhmm (TMHMM), SSF141072 (SUPERFAMILY)
Cmo_contig_6054	2457	xylose isomerase	2.28e-167		2	P:carbohydrate metabolic process; F:catalytic activity	IPR001998; IPR002139; IPR011611; IPR012307; IPR013022; G3DSA:3.40.1190.20 (GENE3D), PTHR10584 (PANTHER), PTHR10584:SF29 (PANTHER), PS51257 (PROFILE), SignalP-NN(euk) (SIGNALP), tmhmm (TMHMM), SSF53613 (SUPERFAMILY)
Cmo_contig_3916	2984	hypothetical protein VOLCADRAFT_121224	2.88e-167		6	F:S-adenosylmethionine-dependent methyltransferase activity; F:iron-sulfur cluster binding; P:RNA methylation; P:rRNA processing; F:RNA methyltransferase activity; C:mitochondrion	IPR004383; IPR007197; IPR023404; PTHR30544 (PANTHER), PTHR30544:SF0 (PANTHER), PF13394 (PFAM), SignalP-NN(euk) (SIGNALP), SSF102114 (SUPERFAMILY)
Cmo_contig_9928	1276	hypothetical protein VOLCADRAFT_61433	3.31e-167				IPR004154; IPR007109; G3DSA:3.40.50.10480 (GENE3D), PTHR22734 (PANTHER), PTHR22734:SF0 (PANTHER)
Cmo_contig_9855	2026	predicted protein	3.94e-167				IPR007949; IPR016024; PTHR12730 (PANTHER), PTHR12730:SF0 (PANTHER)
Cmo_contig_223	1899	hypothetical protein VOLCADRAFT_103426	4.55e-167		1	C:plastid	IPR001763; PTHR18838 (PANTHER), PTHR18838:SF15 (PANTHER), SignalP-NN(euk) (SIGNALP)
Cmo_contig_2468	2216	chloroplast DnaJ-like protein	5.32e-167		7	C:cytoplasm; F:metal ion binding; P:protein folding; F:heat shock protein binding; F:ATP binding; F:unfolded protein binding; P:response to heat	IPR001305; IPR001623; IPR002939; IPR003095; IPR008971; IPR012724; IPR018253; G3DSA:2.60.260.20 (GENE3D), PTHR24076 (PANTHER)
Cmo_contig_7973	1746	ubiquitin-like modifier-activating enzyme	5.65e-167	EC:1.1.1.0	8	P:amino acid import; P:N-terminal protein myristoylation; F:oxidoreductase activity, acting on the CH-OH group of donors, NAD or NADP as acceptor; F:cofactor binding; P:ER to Golgi vesicle-mediated transport; C:cytosol; P:oxidation-reduction process; F:nucleotide binding	SignalP-NN(euk) (SIGNALP)
Cmo_contig_3419	1696	mitochondrial carrier domain-containing protein	6.68e-167		2	P:transport; C:integral to membrane	IPR018108; IPR023395; PTHR24089 (PANTHER), PTHR24089:SF112 (PANTHER)
Cmo_contig_817	1796	h+-or na+-translocating f- v-type and a-type atpase superfamily	1.14e-166		7	C:intracellular; C:protein complex; F:transporter activity; P:generation of precursor metabolites and energy; P:nucleobase-containing compound metabolic process; P:ion transport; P:biosynthetic process; F:nucleotide binding; F:hydrolase activity; C:thylakoid; C:plastid
Cmo_contig_3256	1560	transferring glycosyl groups	1.49e-166		1	C:plastid	IPR001810; IPR003347; G3DSA:1.20.1280.50 (GENE3D), PTHR12480 (PANTHER), PTHR12480:SF8 (PANTHER), PF13621 (PFAM), SSF51197 (SUPERFAMILY)
Cmo_contig_4114	3685	sortilin	1.5e-166		1	C:integral to membrane	IPR006581; IPR015943; PTHR12106 (PANTHER), PTHR12106:SF7 (PANTHER), tmhmm (TMHMM), SSF110296 (SUPERFAMILY)
Cmo_contig_286	1983	glutamate dehydrogenase	1.68e-166	EC:1.4.1.3	13	F:catalytic activity; F:binding; P:biological_process; P:response to abiotic stimulus; F:nucleotide binding; C:mitochondrion; P:response to stress;	IPR006095; IPR006096; IPR006097; IPR014362; IPR016040; G3DSA:3.40.192.10 (GENE3D), PTHR11606 (PANTHER), PTHR11606:SF2 (PANTHER), SSF51735 (SUPERFAMILY), SSF53223 (SUPERFAMILY)
Cmo_contig_11868	1611	translation initiation factor if-2	1.69e-166		5	F:translation initiation factor activity; F:hydrolase activity; F:GTP binding; C:ribosome; P:regulation of translational initiation	IPR000178; IPR000795; IPR004161; IPR005225; IPR009000; IPR015760; IPR023115; G3DSA:2.40.30.10 (GENE3D), G3DSA:3.40.50.300 (GENE3D), PTHR23115 (PANTHER), SSF52540 (SUPERFAMILY)
Cmo_contig_17523	2285	hypothetical protein VOLCADRAFT_96185	2.17e-166		13	F:GTP binding; P:small GTPase mediated signal transduction; P:signal transduction; C:intracellular; C:ubiquitin ligase complex; P:protein ubiquitination; F:ubiquitin-protein ligase activity; F:nucleotide binding; F:ATP binding; F:protein kinase activity; P:protein phosphorylation; F:transferase activity, transferring phosphorus-containing groups; F:protein serine/threonine kinase activity	IPR001611; IPR003591; IPR025875; G3DSA:3.80.10.10 (GENE3D), PTHR23155 (PANTHER), PF13855 (PFAM), SM00364 (SMART), SSF52047 (SUPERFAMILY), SSF52058 (SUPERFAMILY)
Cmo_contig_6378	1934	hypothetical protein CHLREDRAFT_119383	2.54e-166		4	F:hydrolase activity; C:cytoplasm; C:organelle; C:intracellular	IPR001563; IPR018202; G3DSA:3.40.50.1820 (GENE3D), PTHR11802:SF8 (PANTHER), SignalP-NN(euk) (SIGNALP), tmhmm (TMHMM), SSF53474 (SUPERFAMILY)
Cmo_contig_4025	1214	katanin p60 catalytic subunit	3.11e-166	EC:3.6.1.3	3	F:ATPase activity; P:protein metabolic process; F:ATP binding	IPR003593; IPR003959; G3DSA:1.10.8.60 (GENE3D), G3DSA:3.40.50.300 (GENE3D), PTHR23074 (PANTHER), PTHR23074:SF29 (PANTHER), SSF52540 (SUPERFAMILY)
Cmo_contig_9935	1322	subunit of retromer complex	7.47e-166				IPR005377; PTHR12233 (PANTHER)
Cmo_contig_2122	1891	cyclin-dependent kinase g-2-like	7.97e-166	EC:2.7.11.0	5	P:protein phosphorylation; F:ATP binding; C:cytosol; F:protein serine/threonine kinase activity; P:serine family amino acid metabolic process	IPR000719; IPR002290; IPR008271; IPR011009; IPR020635; G3DSA:1.10.510.10 (GENE3D), G3DSA:3.30.200.20 (GENE3D), PTHR24056 (PANTHER), PTHR24056:SF107 (PANTHER)
Cmo_contig_12516	2545	hypothetical protein VOLCADRAFT_78871	8.46e-166		1	F:hydrolase activity	IPR000407; PTHR11782:SF8 (PANTHER), SignalP-NN(euk) (SIGNALP), tmhmm (TMHMM)
Cmo_contig_474	1850	serine palmitoyltransferase	9.37e-166		2	C:cytoplasmic membrane-bounded vesicle; F:transferase activity	IPR004839; IPR015421; IPR015424; PTHR13693 (PANTHER), PTHR13693:SF2 (PANTHER), SignalP-NN(euk) (SIGNALP), tmhmm (TMHMM)
Cmo_contig_11106	1310	d-isomer specific 2-hydroxyacid dehydrogenase	1.23e-165	EC:1.1.1.0	4	P:metabolic process; F:nucleotide binding; F:cofactor binding; F:oxidoreductase activity, acting on the CH-OH group of donors, NAD or NADP as acceptor	IPR006139; IPR006140; IPR016040; G3DSA:3.30.70.260 (GENE3D), PTHR10996 (PANTHER), PTHR10996:SF50 (PANTHER), SignalP-NN(euk) (SIGNALP), SSF51735 (SUPERFAMILY), SSF52283 (SUPERFAMILY), SSF55021 (SUPERFAMILY)
Cmo_contig_1408	2310	nucleoside diphosphate kinase 7	1.43e-165		5	P:pyrimidine ribonucleoside triphosphate biosynthetic process; F:nucleotide binding; P:phosphorylation; F:kinase activity; P:pyrimidine ribonucleoside metabolic process	IPR001763; PTHR13253 (PANTHER)
Cmo_contig_11508	2423	predicted protein	1.77e-165				IPR001214; IPR003616; IPR005905; IPR011095; IPR011761; IPR013815; IPR013816; G3DSA:2.170.270.10 (GENE3D), PTHR23132:SF0 (PANTHER), SSF56059 (SUPERFAMILY), SSF82199 (SUPERFAMILY)
Cmo_contig_5376	2056	geranyl diphosphate synthase	2.62e-165		3	P:biosynthetic process; P:lipid metabolic process; F:transferase activity
Cmo_contig_2595	3391	wd repeat-containing protein 63	3.88e-165		1	C:flagellum	IPR001680; IPR015943; IPR017986; PTHR12442 (PANTHER), PTHR12442:SF5 (PANTHER)
Cmo_contig_4349	1742	ankyrin repeat-containing	4.08e-165		3	F:binding; P:primary metabolic process; P:cellular metabolic process	IPR002110; IPR020683; PTHR24128 (PANTHER)
Cmo_contig_15247	1072	starch branching enzyme 1	4.63e-165	EC:3.2.1.0; EC:2.4.1.18	7	F:hydrolase activity; P:biosynthetic process; P:carbohydrate metabolic process; P:generation of precursor metabolites and energy; F:binding; C:plastid; F:transferase activity	IPR006048; IPR013780; IPR013781; IPR015902; IPR017853; PTHR10357:SF27 (PANTHER), SSF51011 (SUPERFAMILY)
Cmo_contig_1198	1143	serine decarboxylase	5.39e-165	EC:4.1.1.0	4	F:pyridoxal phosphate binding; P:embryo development ending in seed dormancy; F:carboxy-lyase activity; P:cellular amino acid metabolic process	IPR002129; IPR015421; IPR015424; IPR021115; PTHR11999 (PANTHER), PTHR11999:SF4 (PANTHER)
Cmo_contig_9274	1322	tbc domain-containing protein	5.64e-165
Cmo_contig_1373	1200	eukaryotic translation initiation factor 3 subunit 3	5.7e-165		4	C:eukaryotic translation initiation factor 3 complex; F:translation initiation factor activity; C:ribosome; P:regulation of translational initiation	IPR000555; PTHR10410 (PANTHER), PTHR10410:SF3 (PANTHER)
Cmo_contig_25	1153	fructose- -bisphosphatase	5.88e-165	EC:3.1.3.11; EC:3.1.3.46; EC:1.3.1.74	17	P:biosynthetic process; P:carbohydrate metabolic process; F:binding; P:generation of precursor metabolites and energy; P:response to stress; P:response to abiotic stimulus; F:hydrolase activity; F:catalytic activity; C:plastid; C:extracellular region; P:catabolic process; P:nucleobase-containing compound metabolic process; P:secondary metabolic process; P:metabolic process	IPR000146; G3DSA:3.30.540.10 (GENE3D), G3DSA:3.40.190.80 (GENE3D), PTHR11556:SF7 (PANTHER), SSF56655 (SUPERFAMILY)
Cmo_contig_128	1445	serine threonine protein kinase	6.19e-165		2	F:protein kinase activity; P:metabolic process	IPR000719; IPR002290; IPR008271; IPR011009; IPR020635; G3DSA:1.10.510.10 (GENE3D), G3DSA:3.30.200.20 (GENE3D), PTHR24349 (PANTHER)
Cmo_contig_11435	1681	dihydrodipicolinate synthase	7.82e-165	EC:4.2.1.52	3	P:diaminopimelate biosynthetic process; C:chloroplast; F:dihydrodipicolinate synthase activity	IPR002220; IPR005263; IPR013785; IPR020624; IPR020625; PTHR12128:SF10 (PANTHER), SSF51569 (SUPERFAMILY)
Cmo_contig_16904	2030	rna polymerase ii transcription elongation factor spt5	9.69e-165		3	F:binding; P:regulation of biological process;	IPR005100; IPR005824; IPR008991; IPR022581; PTHR11125 (PANTHER), PTHR11125:SF7 (PANTHER)
Cmo_contig_7868	1456	dynein heavy chain axonemal	1.17e-164	EC:3.6.1.15	4	P:cellular process; C:intracellular organelle; F:nucleoside-triphosphatase activity; F:nucleotide binding	IPR013602; PTHR10676 (PANTHER), PTHR10676:SF138 (PANTHER)
Cmo_contig_13389	1463	protein kinase	1.29e-164	EC:2.7.11.0	6	C:cytoplasm; P:cellular protein modification process; F:nucleotide binding; C:nucleus; F:protein kinase activity;
Cmo_contig_936	3691	acyl- dehydrogenase	2.18e-164	EC:1.3.99.3	4	P:anatomical structure morphogenesis; P:cell differentiation; P:cell growth; P:multicellular organismal development; F:catalytic activity; P:metabolic process	IPR022227; tmhmm (TMHMM)
Cmo_contig_15274	1999	atp-binding cassette subfamily member group tap protein 6	2.3e-164	EC:3.6.3.23	8	P:transport; P:biological_process; F:hydrolase activity; F:transporter activity; C:cell; C:plastid; P:catabolic process; C:plasma membrane	IPR001140; IPR011527; IPR017940; G3DSA:1.20.1560.10 (GENE3D), G3DSA:3.40.50.300 (GENE3D), PTHR24221 (PANTHER), PTHR24221:SF45 (PANTHER), tmhmm (TMHMM), SSF52540 (SUPERFAMILY)
Cmo_contig_1172	1905	natural resistance-associated macrophage protein	2.5e-164		9	P:manganese ion transport; P:defense response to bacterium; P:cadmium ion transport; P:response to iron ion; F:manganese ion transmembrane transporter activity; P:lead ion transport; P:cellular iron ion homeostasis; C:vacuolar membrane; P:response to nematode
Cmo_contig_2156	1932	glycerol-3-phosphate acyltransferase	2.58e-164		2	; P:acyl-carrier-protein biosynthetic process
Cmo_contig_1244	1716	NADH:ubiquinone oxidoreductase 39 kDa subunit	2.69e-164		3	P:cellular metabolic process; F:catalytic activity; F:binding	IPR016040; PTHR12126 (PANTHER), PTHR12126:SF1 (PANTHER), PF13460 (PFAM), SignalP-NN(euk) (SIGNALP), SSF51735 (SUPERFAMILY)
Cmo_contig_12061	1497	rna terminal 3 phosphate cyclase	3.64e-164		3	C:mitochondrion; P:RNA processing; F:ligase activity
Cmo_contig_1315	2612	atp-binding cassette superfamily	3.84e-164	EC:3.6.1.15	2	F:nucleoside-triphosphatase activity; F:nucleotide binding	IPR003439; IPR003593; IPR017871; G3DSA:3.40.50.300 (GENE3D), PTHR19211 (PANTHER), PTHR19211:SF11 (PANTHER), PF12848 (PFAM), SSF52540 (SUPERFAMILY)
Cmo_contig_7346	1556	iaa-amino acid hydrolase ilr1	4.17e-164		3	C:cytoplasmic membrane-bounded vesicle; F:hydrolase activity; P:metabolic process	IPR002933; IPR011650; IPR017439; G3DSA:3.30.70.360 (GENE3D), G3DSA:3.40.630.10 (GENE3D), PTHR32404 (PANTHER), PTHR32404:SF0 (PANTHER), SignalP-NN(euk) (SIGNALP), tmhmm (TMHMM), SSF53187 (SUPERFAMILY)
Cmo_contig_1586	1563	alanine--glyoxylate aminotransferase 2-like	5.25e-164	EC:2.6.1.0	2	F:transaminase activity; P:metabolic process	IPR005814; IPR015421; IPR015422; IPR015424; PTHR11986:SF23 (PANTHER)
Cmo_contig_4971	952	clathrin heavy chain	8.42e-164		7	P:vesicle-mediated transport; F:binding; C:clathrin coat of coated pit; C:clathrin coat of trans-Golgi network vesicle; P:intracellular protein transport; F:structural molecule activity; C:chloroplast	IPR000547; IPR011990; IPR016024; PTHR10292 (PANTHER), PTHR10292:SF1 (PANTHER)
Cmo_contig_3566	1870	galactose kinase	8.83e-164	EC:2.7.1.6	4	P:carbohydrate phosphorylation; P:galactose metabolic process; F:galactokinase activity; F:nucleotide binding
Cmo_contig_2410	805	60S ribosomal protein L2	1.39e-163		10	P:translation; C:nucleolus; F:structural constituent of ribosome; C:vacuolar membrane; F:protein binding; C:chloroplast; C:cytosolic large ribosomal subunit; C:plasma membrane; P:embryo development ending in seed dormancy; P:ribosome biogenesis	IPR002171; IPR008991; IPR012340; IPR014722; IPR014726; IPR016027; IPR022666; IPR022669; IPR022671; PTHR13691:SF4 (PANTHER)
Cmo_contig_846	1600	protein spinster homolog 1-like	1.5e-163		2	P:transport; C:cell	IPR011701; IPR016196; IPR020846; G3DSA:1.20.1250.20 (GENE3D), PTHR24003 (PANTHER), PTHR24003:SF2 (PANTHER), tmhmm (TMHMM)
Cmo_contig_3795	1405	clusterin-associated protein 1	1.89e-163		1	C:flagellum	IPR019366; PTHR21547:SF0 (PANTHER)
Cmo_contig_3199	1818	replication factor a1	1.93e-163		7	P:male meiosis I; F:nucleic acid binding; P:chiasma assembly; C:nuclear chromatin; P:male gamete generation; P:pollen development; P:reciprocal meiotic recombination	IPR004365; IPR004591; IPR012340; IPR013955; IPR016027; PTHR23273 (PANTHER)
Cmo_contig_13708	1310	aldo keto reductase	1.98e-163		2	P:metabolic process; F:catalytic activity	IPR001395; IPR020471; IPR023210; PTHR11732:SF7 (PANTHER)
Cmo_contig_3652	1643	caib baif family protein	2.79e-163		1	F:catalytic activity	IPR003673; IPR023606
Cmo_contig_1748	3712	cryptochrome 2	3.06e-163		14	P:stomatal movement; P:DNA repair; P:response to water deprivation; P:phototropism; P:regulation of meristem growth; F:receptor activity; P:positive regulation of flower development; F:DNA photolyase activity; F:protein homodimerization activity; P:circadian regulation of calcium ion oscillation; C:vacuole; P:chromatin remodeling; C:nucleus; P:signal transduction
Cmo_contig_10586	1208	acid phosphatase	3.47e-163				IPR013651; PTHR12750 (PANTHER), SSF56059 (SUPERFAMILY)
Cmo_contig_17199	984	dash family	3.54e-163		7	F:DNA binding; F:nucleotide binding; F:catalytic activity; C:plastid; C:mitochondrion; P:response to stress; P:DNA metabolic process	IPR002081; IPR005101; IPR014133; IPR018394; G3DSA:1.10.579.10 (GENE3D), G3DSA:1.25.40.80 (GENE3D), PTHR11455 (PANTHER)
Cmo_contig_13960	2174	heterogeneous nuclear ribonucleoprotein h1	4.34e-163		1	F:nucleic acid binding
Cmo_contig_379	2196	triose phosphate phosphate translocator	4.67e-163		5	P:transport; C:cell; F:catalytic activity; C:plastid; F:transporter activity
Cmo_contig_8748	1347	anion-transporting atpase	5.38e-163	EC:3.6.1.3	13	P:proteasomal ubiquitin-dependent protein catabolic process; P:proteasome assembly; C:intracellular; P:response to misfolded protein; P:ATP catabolic process; P:anion transport; P:intra-Golgi vesicle-mediated transport; F:ATP binding; P:cellular membrane fusion; F:ATPase activity; F:protein binding; P:detoxification of arsenic-containing substance; C:membrane	IPR016300; IPR025723; G3DSA:3.40.50.300 (GENE3D), PTHR10803:SF0 (PANTHER), SSF52540 (SUPERFAMILY)
Cmo_contig_7933	1026	hypothetical protein VOLCADRAFT_105302	5.87e-163		9	F:flavin adenine dinucleotide binding; C:vacuole; F:nucleic acid binding; C:cytosol; F:zinc ion binding; F:tRNA dihydrouridine synthase activity; P:tRNA processing; C:plastid; P:oxidation-reduction process	IPR001269; IPR013785; IPR018517; PTHR11082:SF8 (PANTHER), SSF51395 (SUPERFAMILY)
Cmo_contig_11296	1698	hypothetical protein CHLNCDRAFT_33737	6.27e-163				IPR006680; IPR011059; G3DSA:2.30.40.10 (GENE3D), G3DSA:3.20.20.140 (GENE3D), PTHR32244 (PANTHER), PTHR32244:SF1 (PANTHER), SSF51556 (SUPERFAMILY)
[truncated: 32,867 more rows]

## Sheet: Additional file 5B
Additional file 5B: Top hits of all 34136 assembled C. moewusii contigs to 40 published C. moewusii Sequences.
[truncated: 43 more rows]

[truncated: 2 more sheets: Additional file 5C, Additional file 5D]
