# Supplementary material for: De novo transcriptomic analysis of hydrogen production in the green alga Chlamydomonas moewusii through RNA-Seq
Source: Biotechnol Biofuels. 2013 Aug 23;6:118. doi: 10.1186/1754-6834-6-118 (PMC3846465; doi:10.1186/1754-6834-6-118)
Supplement: Additional file 9 — RNA-Seq One-Way ANOVA statistical analysis result of the significantly differentially expressed 2,633 C. moewusii contigs post-anaerobic induction (A); and the differential expression of 4 contigs identified as hydrogenases and hydrogenase assembly proteins as well as the alignment of C. moewusii hydrogenases (Cmo_745_hydA1 and Cmo_1013_HydA2) and C. reinhardtii hydrogenases (Cre_HydA1 and Cre_HydA2). [file 1754-6834-6-118-S9.xlsx]

## Sheet: Additional file 9A
Additional file 9A: RNA-Seq One-Way ANOVA statistical analysis result of the significantly differentially expressed 2633 C. moewusii contigs post-anaerobic induction.
	Contig_ID: The contig ID number for contigs from de novo assembly result using trimmed data with duplicates removed. Contig_Length: The length of the Cmo contig.
	15m_427_RPKM, 2h_427_RPKM, and 5h_427_RPKM: log2-transformed RPKM value for sample taken 15 min, 2 hr and 5 hr respectively post dark anaerobix induction in one experiment dated 427.
	15m_502_RPKM, 2h_502_RPKM, and 10h_502_RPKM: log2-transformed RPKM value for sample taken 15 min, 2 hr and 10 hr respectively post dark anaerobix induction in another experiment dated 502.
	Phase I: Early H2-photoproduction time point of 15M-0427 and 15M-0502; Mean Phase I: Average log2-transformed RPKM value of two Phase I biological samples (15M-0427 and 15M-0502).
	Phase II: time point with high H2-photoproduction rates (2h-0427 and 2h-0502); Mean Phase II: Average log2-transformed RPKM value of two Phase II biological samples (2h-0427 and 2h-0502).
	Phase III: time point with decreased H2-photoproduction rates (5h-0427 and 1-h-0502); Mean Phase III: Average log2-transformed RPKM value of two Phase III biological samples (5h-0427 and 1-h-0502).
	Phase I/II: log2-based gene expression difference between Phase I and Phase II; Phase I/III: log2-based gene expression difference between Phase I and Phase III; Phase II/III: log2-based gene expression difference between Phase II and Phase III.
	Pvalue (Phase I/II): -log10-based P-value for Phase I/II; Pvalue (Phase I/III): -log10-based P-value for Phase I/III; Pvalue (Phase II/III): -log10-based P-value for Phase II/III.
	SI: significant index, 1 indicates statistically significant and 0 is not significant. SI (Phase I/II): significant index for Phase I/II; SI (Phase I/III): significant index for Phase I/III; SI (Phase II/III): significant index for Phase II/III.
	SI SUM: Summary of significant index in 3 phase comparisons, 3 indicates statistically significant in all 3 comparisons; 2 indicates statistically significant in 2 comparisons; 1 indicates statistically significant in 1 comparison only.
	Red bold font indicates significantly downregulated contigs, and blue bold font indicates siginificantly upregulated contigs.
Contig ID	Contig length	15m_427_RPKM	2h_427_RPKM	5h_427_RPKM	15m_502_RPKM	2h_502_RPKM	10h_502_RPKM	Mean Phase I	Mean Phase II	Mean Phase III	Phase I/II	Phase I/III	Phase II/III	Pvalue (Phase I/II)	Pvalue (Phase I/III)	Pvalue (Phase II/III)	SI (Phase I/II)	SI (Phase I/III)	SI (Phase II/III)	SI SUM
26 contigs with significantly differential expression in all 3 comparisons of Phase I/II, Phase II/III, and Phase I/III.
	3 contigs significantly downregulated in all 3 comparisons of Phase I/II, Phase II/III, and Phase I/III.
Cmo_contig_22204	230	-2.71	0.47	1.82	-2.39	0.47	2.05	-2.55	0.47	1.94	-3.03	-4.49	-1.46	4.08	4.77	2.83	1	1	1	3
Cmo_contig_15111	474	-2.75	0.42	2.16	-2.48	0.3	2.67	-2.62	0.36	2.41	-2.98	-5.03	-2.05	3.62	4.54	2.98	1	1	1	3
Cmo_contig_16944	253	-0.9	1.21	2.32	-0.86	1.11	2.41	-0.88	1.16	2.37	-2.04	-3.24	-1.2	3.91	4.73	3	1	1	1	3
Cmo_contig_2132	1705	1.72	3.48	4.62	1.78	3.32	4.73	1.75	3.4	4.67	-1.65	-2.92	-1.28	3.44	4.44	3	1	1	1	3
Cmo_contig_8274	3665	2.99	4.17	5.73	2.66	4.2	5.61	2.82	4.18	5.67	-1.36	-2.85	-1.49	2.8	4.07	2.95	1	1	1	3
	23 contigs significantly upregulated in all 3 comparisons of Phase I/II, Phase II/III, and Phase I/III.
Cmo_contig_13129	703	3.03	1.95	0.78	2.94	1.96	0.88	2.98	1.95	0.83	1.03	2.16	1.12	2.75	4.02	2.9	1	1	1	3
Cmo_contig_7801	789	3.01	1.75	0.53	2.99	1.93	0.35	3	1.84	0.44	1.16	2.56	1.4	2.74	4.1	3.06	1	1	1	3
Cmo_contig_5829	752	2.93	1.88	0.5	3.04	1.69	0.51	2.98	1.78	0.5	1.2	2.48	1.28	2.87	4.12	2.98	1	1	1	3
Cmo_contig_7556	1365	6.23	5.11	3.93	6.43	5.08	3.7	6.33	5.1	3.82	1.23	2.51	1.28	2.74	3.96	2.8	1	1	1	3
Cmo_contig_1973	1523	4.01	2.68	1.1	4.14	2.94	1.02	4.07	2.81	1.06	1.27	3.01	1.75	2.77	4.27	3.32	1	1	1	3
Cmo_contig_23684	479	3.88	2.43	1.34	3.77	2.5	1.16	3.82	2.47	1.25	1.36	2.57	1.22	3.07	4.18	2.89	1	1	1	3
Cmo_contig_16982	1792	3.32	1.83	0.44	3.17	1.86	0.2	3.24	1.84	0.32	1.4	2.92	1.52	2.99	4.27	3.13	1	1	1	3
Cmo_contig_20258	383	2.54	0.98	0.01	2.54	1.05	-0.15	2.54	1.01	-0.07	1.53	2.61	1.08	3.35	4.29	2.77	1	1	1	3
Cmo_contig_7824	1169	5.72	3.98	2.73	5.66	4.16	2.32	5.69	4.07	2.52	1.62	3.17	1.55	2.9	4.05	2.82	1	1	1	3
Cmo_contig_4275	701	3.58	1.59	0.59	3.44	1.68	0.58	3.51	1.64	0.59	1.88	2.93	1.05	3.73	4.51	2.74	1	1	1	3
Cmo_contig_8984	669	7.57	5.71	4.56	7.6	5.64	4.33	7.59	5.68	4.45	1.91	3.14	1.23	3.61	4.48	2.86	1	1	1	3
Cmo_contig_19296	239	3.88	1.94	0.64	3.86	1.97	0.6	3.87	1.95	0.62	1.92	3.25	1.33	3.9	4.82	3.27	1	1	1	3
Cmo_contig_10101	510	3.99	2.09	0.04	3.79	1.78	-0.24	3.89	1.94	-0.1	1.96	3.99	2.04	3.17	4.41	3.23	1	1	1	3
Cmo_contig_16565	1009	3.08	1.23	-0.54	3.32	1.26	-0.59	3.2	1.24	-0.57	1.96	3.77	1.81	3.64	4.79	3.51	1	1	1	3
Cmo_contig_21297	1010	2.01	-0.02	-1.64	2.11	0.13	-1.81	2.06	0.05	-1.73	2	3.78	1.78	3.66	4.78	3.46	1	1	1	3
Cmo_contig_9756	1163	6.25	4.05	2.47	6.38	4.38	2.54	6.32	4.22	2.51	2.1	3.81	1.71	3.51	4.56	3.17	1	1	1	3
Cmo_contig_21261	320	3.86	1.35	-0.49	3.54	1.73	-0.32	3.7	1.54	-0.41	2.16	4.11	1.95	3.2	4.32	3.02	1	1	1	3
Cmo_contig_22267	2354	3.18	0.58	-1.31	2.71	0.63	-1.71	2.94	0.61	-1.51	2.34	4.45	2.12	3.14	4.26	2.97	1	1	1	3
Cmo_contig_21855	612	3.26	0.95	-0.41	3.51	1.12	-0.61	3.38	1.03	-0.51	2.35	3.89	1.54	3.7	4.59	2.98	1	1	1	3
Cmo_contig_25557	931	3.08	0.7	-0.98	3.26	0.81	-0.7	3.17	0.76	-0.84	2.41	4.01	1.6	3.77	4.66	3.07	1	1	1	3
Cmo_contig_26084	569	2.46	-0.22	-2.83	2.15	-0.8	-2.64	2.3	-0.51	-2.74	2.81	5.04	2.23	3.33	4.35	2.93	1	1	1	3
12 contigs with significantly differential expression in 2 comparisons of Phase I/II and Phase II/III.
Cmo_contig_14321	570	-1.13	2.66	0.85	-1.04	2.46	0.33	-1.08	2.56	0.59	-3.64	-1.67	1.97	4.02	2.69	2.96	1	0	1	2
Cmo_contig_26614	225	-1.8	1.17	-1.48	-1.26	0.79	-1.38	-1.53	0.98	-1.43	-2.52	-0.1	2.42	3.18	0.14	3.12	1	0	1	2
Cmo_contig_27967	217	-0.51	2.19	-0.45	-0.27	1.93	-1.24	-0.39	2.06	-0.84	-2.45	0.45	2.9	2.78	0.62	3.07	1	0	1	2
Cmo_contig_29650	266	1.09	-0.01	1.06	1.16	-0.08	1.05	1.12	-0.04	1.06	1.17	0.07	-1.1	3.01	0.18	2.91	1	0	1	2
Cmo_contig_18402	947	2.13	0.87	1.92	2.17	0.88	1.89	2.15	0.87	1.9	1.28	0.25	-1.03	3.19	0.86	2.83	1	0	1	2
Cmo_contig_24384	311	1.02	-0.57	1.49	0.69	-0.61	1.54	0.86	-0.59	1.51	1.45	-0.66	-2.1	2.94	1.69	3.58	1	0	1	2
Cmo_contig_26751	299	1.69	0.34	1.64	1.59	-0.01	1.7	1.64	0.17	1.67	1.47	-0.03	-1.5	2.91	0.05	2.94	1	0	1	2
Cmo_contig_31856	241	2.11	0.15	1.35	2.13	0.3	1.49	2.12	0.23	1.42	1.89	0.7	-1.19	3.69	2.03	2.9	1	0	1	2
Cmo_contig_24613	299	1.85	-0.48	2.04	1.52	-0.27	2.62	1.69	-0.37	2.33	2.06	-0.65	-2.71	2.79	1.1	3.25	1	0	1	2
Cmo_contig_32541	232	1.95	-0.52	1.86	2.25	0.09	2.11	2.1	-0.22	1.99	2.32	0.11	-2.21	2.94	0.15	2.86	1	0	1	2
Cmo_contig_33183	342	2.25	-1.09	1.58	2.04	-0.79	2	2.14	-0.94	1.79	3.08	0.35	-2.73	3.74	0.67	3.53	1	0	1	2
Cmo_contig_33981	286	1.34	-2.42	0.17	1.76	-2.41	0.99	1.55	-2.42	0.58	3.97	0.97	-3	3.52	1.31	3.04	1	0	1	2
875 contigs with significantly differential expression in 2 comparisons of Phase I/II and Phase I/III.
Cmo_contig_9	407	6.75	9.17	9.63	6.95	8.92	9.41	6.85	9.04	9.52	-2.19	-2.67	-0.48	3.52	3.86	1.17	1	1	0	2
Cmo_contig_20	2981	5.7	7.21	7.77	5.51	7.17	7.47	5.6	7.19	7.62	-1.59	-2.02	-0.43	3.04	3.45	1.11	1	1	0	2
Cmo_contig_95	7821	3.93	5.42	5.42	3.7	5.6	5.42	3.82	5.51	5.42	-1.69	-1.6	0.09	3.3	3.2	0.21	1	1	0	2
Cmo_contig_97	1180	5.95	7.72	7.93	6.04	7.85	7.52	6	7.79	7.73	-1.79	-1.73	0.06	3.08	3.02	0.1	1	1	0	2
Cmo_contig_164	969	8.39	6.88	6.54	8.37	7.13	6.82	8.38	7.01	6.68	1.37	1.7	0.32	2.77	3.13	0.8	1	1	0	2
Cmo_contig_212	611	2.81	8.35	7.62	4.15	8.25	7.66	3.48	8.3	7.64	-4.82	-4.16	0.65	3.27	3.03	0.6	1	1	0	2
Cmo_contig_235	1368	3.87	2.59	2.57	3.74	2.44	2.64	3.81	2.52	2.6	1.29	1.2	-0.09	2.99	2.87	0.23	1	1	0	2
Cmo_contig_260	2481	4.07	6.51	6.86	4.42	6.61	6.19	4.25	6.56	6.52	-2.31	-2.28	0.03	2.87	2.85	0.04	1	1	0	2
Cmo_contig_296	1733	5.77	7.24	7.69	5.34	7.23	7.49	5.56	7.23	7.59	-1.68	-2.03	-0.36	2.87	3.2	0.77	1	1	0	2
Cmo_contig_362	785	-2.68	2.16	2.52	-4.07	1.94	2.99	-3.38	2.05	2.76	-5.42	-6.13	-0.71	3.31	3.52	0.59	1	1	0	2
Cmo_contig_388	1592	7.13	5.94	5.9	7.13	5.93	6.12	7.13	5.93	6.01	1.2	1.12	-0.08	2.87	2.76	0.2	1	1	0	2
Cmo_contig_443	289	2.5	7.77	7.16	3.78	7.9	7.04	3.14	7.83	7.1	-4.7	-3.96	0.73	3.29	3	0.71	1	1	0	2
Cmo_contig_455	2101	0.82	3.42	3.04	1.11	3.91	3.22	0.96	3.67	3.13	-2.7	-2.17	0.53	3.43	3.05	1.01	1	1	0	2
Cmo_contig_492	692	4.04	7	7.23	3.83	6.55	6.42	3.94	6.77	6.83	-2.84	-2.89	-0.05	2.89	2.92	0.05	1	1	0	2
Cmo_contig_539	2982	5.2	8.11	8.8	5.72	8.19	8.96	5.46	8.15	8.88	-2.69	-3.42	-0.73	3.52	3.94	1.45	1	1	0	2
Cmo_contig_598	1770	6.97	5.43	4.98	6.96	5.42	5.24	6.97	5.42	5.11	1.54	1.86	0.31	3.2	3.52	0.9	1	1	0	2
Cmo_contig_612	694	0.65	2.82	3.4	0.74	3	2.86	0.69	2.91	3.13	-2.22	-2.44	-0.22	3.15	3.31	0.39	1	1	0	2
Cmo_contig_644	830	6.41	4.31	3.68	6.73	4.69	3.25	6.57	4.5	3.47	2.07	3.1	1.03	2.88	3.57	1.77	1	1	0	2
Cmo_contig_672	1630	3.8	5.42	5.82	3.53	5.51	5.67	3.66	5.46	5.75	-1.8	-2.08	-0.28	3.35	3.6	0.75	1	1	0	2
Cmo_contig_743	2427	2.7	3.83	4.13	2.72	3.75	4.1	2.71	3.79	4.11	-1.08	-1.4	-0.32	2.88	3.33	1.12	1	1	0	2
Cmo_contig_788	655	2.1	4.02	4.2	2.08	3.74	4.05	2.09	3.88	4.12	-1.79	-2.03	-0.24	3.36	3.58	0.64	1	1	0	2
Cmo_contig_844	6152	2.12	4.37	4.45	2.36	4.21	4.31	2.24	4.29	4.38	-2.05	-2.14	-0.09	3.58	3.66	0.2	1	1	0	2
Cmo_contig_858	2000	4.8	6.99	7.75	4.98	7.06	8.07	4.89	7.03	7.91	-2.14	-3.02	-0.88	3.52	4.12	2.05	1	1	0	2
Cmo_contig_954	1708	0.68	3.65	4.13	0.97	3.23	4.71	0.83	3.44	4.42	-2.61	-3.59	-0.98	3.04	3.59	1.51	1	1	0	2
Cmo_contig_992	839	5.54	7.61	7.76	5.71	7.76	7.33	5.63	7.68	7.54	-2.06	-1.92	0.14	3.21	3.09	0.25	1	1	0	2
Cmo_contig_1014	1188	1.25	2.81	2.95	1.37	3.28	3.06	1.31	3.05	3.01	-1.74	-1.7	0.04	2.9	2.86	0.07	1	1	0	2
Cmo_contig_1060	317	3.11	0.25	-0.04	3.51	0.64	-0.61	3.31	0.45	-0.32	2.86	3.63	0.77	3.17	3.58	1.18	1	1	0	2
Cmo_contig_1067	2582	6.74	9.3	9.78	7.15	9.08	9.53	6.95	9.19	9.66	-2.24	-2.71	-0.47	3.26	3.59	0.96	1	1	0	2
Cmo_contig_1074	707	0.16	2.25	2.77	0.63	2.23	2.95	0.4	2.24	2.86	-1.84	-2.47	-0.62	2.99	3.49	1.34	1	1	0	2
Cmo_contig_1118	1807	2.19	4.97	4.93	2.83	5.05	4.7	2.51	5.01	4.82	-2.5	-2.3	0.19	3.15	3.01	0.29	1	1	0	2
Cmo_contig_1169	1633	5.41	4.12	3.69	5.39	4.17	3.75	5.4	4.14	3.72	1.26	1.68	0.42	3.15	3.65	1.45	1	1	0	2
Cmo_contig_1170	1084	4.75	2.96	3.01	4.61	3.08	3.31	4.68	3.02	3.16	1.66	1.52	-0.14	3.15	3	0.32	1	1	0	2
Cmo_contig_1203	521	7.52	8.9	8.75	7.3	9.03	8.61	7.41	8.96	8.68	-1.55	-1.27	0.28	3.16	2.82	0.78	1	1	0	2
Cmo_contig_1292	2423	6.7	8.36	8.64	6.86	8.31	8.73	6.78	8.34	8.69	-1.55	-1.9	-0.35	3.36	3.71	1.11	1	1	0	2
Cmo_contig_1330	2771	2.33	5.24	5.71	2.49	4.58	5.13	2.41	4.91	5.42	-2.5	-3.01	-0.51	2.77	3.08	0.68	1	1	0	2
Cmo_contig_1385	1176	8.36	7.09	6.15	8.48	7.13	6.06	8.42	7.11	6.11	1.31	2.32	1	3.12	4.11	2.68	1	1	0	2
Cmo_contig_1416	2887	2.61	5.42	6.59	3.14	5.19	6.51	2.88	5.3	6.55	-2.42	-3.67	-1.25	3.27	3.99	2.18	1	1	0	2
Cmo_contig_1432	2416	5.49	3.65	2.4	5.37	3.71	2.83	5.43	3.68	2.62	1.74	2.81	1.07	3.02	3.84	2.21	1	1	0	2
Cmo_contig_1462	1089	-3.05	2.79	2.97	-2.56	1.56	2.88	-2.81	2.17	2.92	-4.98	-5.73	-0.75	3.35	3.59	0.71	1	1	0	2
Cmo_contig_1465	616	-0.14	1.84	2.45	-0.08	2.18	2.23	-0.11	2.01	2.34	-2.12	-2.45	-0.33	3.44	3.69	0.79	1	1	0	2
Cmo_contig_1496	469	1.35	3.01	2.65	1.48	3.24	2.83	1.41	3.12	2.74	-1.71	-1.33	0.38	3.25	2.82	1.03	1	1	0	2
Cmo_contig_1547	844	3.74	2.3	2.2	3.72	2.44	2.15	3.73	2.37	2.18	1.36	1.55	0.19	3.2	3.43	0.61	1	1	0	2
Cmo_contig_1550	250	0.89	4.83	4.05	1.18	4.83	3.48	1.03	4.83	3.77	-3.8	-2.74	1.06	3.94	3.37	1.83	1	1	0	2
Cmo_contig_1558	2057	7.25	5.3	4.24	6.92	5.01	4.12	7.08	5.16	4.18	1.93	2.9	0.98	3.16	3.87	2.05	1	1	0	2
Cmo_contig_1588	1714	6.49	5.44	5.18	6.45	5.31	5.04	6.47	5.37	5.11	1.1	1.36	0.27	2.76	3.13	0.83	1	1	0	2
Cmo_contig_1629	1487	5.99	7.56	7.59	6.22	7.59	7.4	6.11	7.58	7.49	-1.47	-1.39	0.09	3.06	2.96	0.19	1	1	0	2
Cmo_contig_1636	2729	1.23	3.4	4.29	1.65	3.42	4.6	1.44	3.41	4.45	-1.97	-3.01	-1.04	3.07	3.79	2.02	1	1	0	2
Cmo_contig_1639	1680	0.65	2.64	3.15	0.89	2.28	2.98	0.77	2.46	3.07	-1.69	-2.29	-0.61	2.92	3.44	1.36	1	1	0	2
Cmo_contig_1644	900	6.47	4.94	5.15	6.47	5.05	4.93	6.47	4.99	5.04	1.48	1.43	-0.05	3.15	3.09	0.11	1	1	0	2
Cmo_contig_1656	1570	6.95	5.66	5.74	6.94	5.54	5.72	6.94	5.6	5.73	1.35	1.21	-0.14	3.22	3.04	0.42	1	1	0	2
Cmo_contig_1685	1272	5.23	3.37	2.34	5.51	3.78	2.3	5.37	3.57	2.32	1.8	3.05	1.25	2.97	3.88	2.37	1	1	0	2
Cmo_contig_1808	1003	2.26	3.73	4.45	2.19	3.71	4.41	2.23	3.72	4.43	-1.49	-2.2	-0.71	3.44	4.12	2.2	1	1	0	2
Cmo_contig_1817	5720	1.93	5.01	5.01	2.29	4.63	4.86	2.11	4.82	4.93	-2.71	-2.82	-0.11	3.55	3.62	0.19	1	1	0	2
Cmo_contig_1835	3857	6.31	5.12	4.96	6.54	5.13	4.84	6.42	5.12	4.9	1.3	1.52	0.23	2.93	3.21	0.63	1	1	0	2
Cmo_contig_1872	1377	6.84	5.48	4.84	6.82	5.57	4.7	6.83	5.53	4.77	1.3	2.06	0.76	3.09	3.88	2.19	1	1	0	2
Cmo_contig_1887	2080	-0.16	1.6	1.43	-0.34	1.77	1.84	-0.25	1.68	1.64	-1.93	-1.89	0.05	3.12	3.08	0.08	1	1	0	2
Cmo_contig_1935	1037	5.4	7.14	7.24	5.41	7.25	6.94	5.41	7.19	7.09	-1.79	-1.68	0.1	3.34	3.24	0.23	1	1	0	2
Cmo_contig_1958	852	2.62	4.7	4.9	2.91	4.31	5.18	2.77	4.5	5.04	-1.74	-2.27	-0.53	2.75	3.2	1.05	1	1	0	2
Cmo_contig_1975	2925	2.12	3.35	4.16	2.04	3.24	4.17	2.08	3.29	4.17	-1.21	-2.09	-0.87	3.02	3.96	2.48	1	1	0	2
Cmo_contig_1984	854	3.53	2.17	1.97	3.55	2.31	2.09	3.54	2.24	2.03	1.3	1.51	0.21	3.06	3.32	0.63	1	1	0	2
Cmo_contig_2020	1007	4.84	3.56	3.38	5.21	3.69	3.42	5.02	3.63	3.4	1.4	1.63	0.23	2.76	3.02	0.53	1	1	0	2
Cmo_contig_2024	1490	2.53	6.7	6.88	2.79	5.9	6.96	2.66	6.3	6.92	-3.64	-4.26	-0.62	3.48	3.75	0.89	1	1	0	2
Cmo_contig_2043	1015	5.9	7.28	7.43	5.74	7.24	7.72	5.82	7.26	7.57	-1.45	-1.76	-0.31	2.94	3.27	0.81	1	1	0	2
Cmo_contig_2044	231	-2.55	2.1	1.92	-2.35	1.15	1.81	-2.45	1.63	1.86	-4.07	-4.31	-0.24	3.49	3.58	0.26	1	1	0	2
Cmo_contig_2079	857	4.62	2.24	1.9	4.63	2.59	1.22	4.62	2.42	1.56	2.21	3.07	0.86	2.77	3.33	1.35	1	1	0	2
Cmo_contig_2092	1053	5.23	6.43	6.72	5.11	6.76	6.9	5.17	6.59	6.81	-1.42	-1.64	-0.22	2.77	3.01	0.5	1	1	0	2
Cmo_contig_2110	601	3.95	5.71	5.89	3.56	5.95	5.88	3.76	5.83	5.89	-2.07	-2.13	-0.06	3.29	3.34	0.1	1	1	0	2
Cmo_contig_2179	2398	-0.3	2.39	2.86	0.28	2.79	3.16	-0.01	2.59	3.01	-2.6	-3.02	-0.42	3.04	3.3	0.64	1	1	0	2
Cmo_contig_2190	761	3.78	2.64	1.48	3.8	2.39	1.35	3.79	2.51	1.42	1.28	2.38	1.1	2.84	3.9	2.59	1	1	0	2
Cmo_contig_2195	1683	6.99	5.74	5.65	6.82	5.63	5.49	6.9	5.69	5.57	1.22	1.33	0.11	2.81	2.97	0.29	1	1	0	2
Cmo_contig_2203	3432	2.88	4.74	4.49	3.06	4.42	4.74	2.97	4.58	4.61	-1.61	-1.64	-0.03	2.88	2.91	0.05	1	1	0	2
Cmo_contig_2220	2886	5.83	4.6	4.33	5.83	4.76	4.21	5.83	4.68	4.27	1.14	1.56	0.41	2.82	3.34	1.29	1	1	0	2
Cmo_contig_2341	2007	2	4.17	3.92	2.46	3.91	3.86	2.23	4.04	3.89	-1.81	-1.67	0.15	2.89	2.75	0.25	1	1	0	2
Cmo_contig_2347	989	1.45	5.14	5.36	1.67	5.32	4.82	1.56	5.23	5.09	-3.67	-3.53	0.14	3.94	3.87	0.21	1	1	0	2
Cmo_contig_2389	755	3.5	4.84	5.29	3.57	4.8	5.5	3.53	4.82	5.4	-1.29	-1.86	-0.57	2.98	3.61	1.7	1	1	0	2
Cmo_contig_2406	2116	1.67	4.76	5.52	2.24	4.91	5.05	1.96	4.83	5.29	-2.88	-3.33	-0.45	3.24	3.49	0.7	1	1	0	2
Cmo_contig_2442	2207	2.43	4.05	4.82	2.65	4.18	4.83	2.54	4.11	4.83	-1.58	-2.29	-0.71	3.25	3.9	1.96	1	1	0	2
Cmo_contig_2519	442	2.29	3.74	4.45	2.22	3.65	4.12	2.26	3.69	4.28	-1.44	-2.03	-0.59	2.89	3.48	1.51	1	1	0	2
Cmo_contig_2534	3086	3.97	5.1	5.43	3.85	5.42	5.35	3.91	5.26	5.39	-1.35	-1.48	-0.13	2.79	2.94	0.28	1	1	0	2
Cmo_contig_2541	1058	2.44	4.03	4.26	2.48	4.32	4.27	2.46	4.18	4.27	-1.72	-1.81	-0.09	3.33	3.42	0.21	1	1	0	2
Cmo_contig_2543	730	2.59	5.2	5.63	3.02	5.32	5.83	2.81	5.26	5.73	-2.46	-2.93	-0.47	3.51	3.81	1.02	1	1	0	2
Cmo_contig_2547	1362	7.27	5.7	5.15	7.7	5.75	4.93	7.49	5.72	5.04	1.76	2.45	0.69	2.94	3.5	1.48	1	1	0	2
Cmo_contig_2593	1014	1.3	5.1	6.35	2.07	5.28	6.4	1.68	5.19	6.37	-3.51	-4.69	-1.18	3.52	4.02	1.75	1	1	0	2
Cmo_contig_2642	1033	5.01	6.16	6.49	5.08	6.11	6.31	5.04	6.13	6.4	-1.09	-1.35	-0.26	2.75	3.11	0.81	1	1	0	2
Cmo_contig_2669	1034	7.25	4.57	3.29	6.86	4.03	3.48	7.06	4.3	3.39	2.76	3.67	0.91	3.27	3.77	1.53	1	1	0	2
Cmo_contig_2706	916	3.16	1.84	1.84	3.17	1.56	1.74	3.16	1.7	1.79	1.46	1.37	-0.09	3.04	2.93	0.21	1	1	0	2
Cmo_contig_2709	1843	2.73	4.22	4.82	2.39	4.11	4.77	2.56	4.17	4.79	-1.6	-2.23	-0.63	3.07	3.64	1.59	1	1	0	2
Cmo_contig_2712	271	5.95	7.93	7.97	6.32	7.93	7.7	6.14	7.93	7.84	-1.79	-1.7	0.09	3.01	2.92	0.17	1	1	0	2
Cmo_contig_2772	735	5.89	4.57	4.53	6.15	4.79	4.57	6.02	4.68	4.55	1.34	1.47	0.13	2.81	2.96	0.29	1	1	0	2
Cmo_contig_2777	976	2.49	5.09	5.93	2.47	5.5	5.11	2.48	5.29	5.52	-2.82	-3.04	-0.23	2.93	3.06	0.26	1	1	0	2
Cmo_contig_2796	1731	3.36	6.73	6.64	3.18	7.27	6.44	3.27	7	6.54	-3.73	-3.27	0.46	3.99	3.77	0.86	1	1	0	2
Cmo_contig_2806	2523	3.42	5.59	5.77	3.73	5.6	5.46	3.57	5.59	5.61	-2.02	-2.04	-0.02	3.27	3.29	0.03	1	1	0	2
Cmo_contig_2807	647	1.13	2.92	3.59	1.4	2.97	3.47	1.26	2.95	3.53	-1.68	-2.27	-0.59	3.29	3.81	1.61	1	1	0	2
Cmo_contig_2827	2077	3.8	5.72	6.03	4.16	5.89	6.46	3.98	5.81	6.25	-1.83	-2.26	-0.44	2.8	3.17	0.83	1	1	0	2
Cmo_contig_2839	864	5.55	2.99	2.21	6.05	2.73	1.66	5.8	2.86	1.93	2.94	3.86	0.92	3.23	3.7	1.42	1	1	0	2
Cmo_contig_2854	1017	7.08	4.64	4.44	6.4	4.59	4.72	6.74	4.61	4.58	2.13	2.16	0.03	2.76	2.78	0.04	1	1	0	2
Cmo_contig_2901	342	-0.91	1.41	1.79	-0.57	2.03	1.79	-0.74	1.72	1.79	-2.46	-2.53	-0.07	3.08	3.12	0.09	1	1	0	2
Cmo_contig_2962	2271	2.34	5.39	4.84	2.83	5.18	5.23	2.59	5.29	5.04	-2.7	-2.45	0.25	3.31	3.14	0.39	1	1	0	2
Cmo_contig_2984	681	2.41	0.92	0.31	2.67	1.11	0.55	2.54	1.02	0.43	1.52	2.11	0.59	2.88	3.44	1.42	1	1	0	2
Cmo_contig_2991	3288	4.03	5.34	5.79	3.89	5.42	5.7	3.96	5.38	5.75	-1.42	-1.79	-0.37	3.23	3.63	1.19	1	1	0	2
Cmo_contig_3025	316	2.46	4.48	4.77	2.94	4.31	4.8	2.7	4.39	4.79	-1.69	-2.08	-0.39	2.81	3.17	0.81	1	1	0	2
Cmo_contig_3058	2232	3.59	5.73	6.04	3.79	5.51	6.22	3.69	5.62	6.13	-1.93	-2.44	-0.51	3.42	3.82	1.33	1	1	0	2
Cmo_contig_3114	1587	5.01	6.73	6.76	5.06	6.49	6.39	5.04	6.61	6.58	-1.57	-1.54	0.03	2.86	2.83	0.05	1	1	0	2
Cmo_contig_3142	475	1.56	7.33	6.29	2.83	6.81	7.02	2.19	7.07	6.65	-4.88	-4.46	0.42	3.07	2.91	0.31	1	1	0	2
Cmo_contig_3171	1562	4.94	3.71	3.25	5.24	3.8	3.41	5.09	3.76	3.33	1.34	1.76	0.43	2.78	3.25	1.11	1	1	0	2
Cmo_contig_3229	1964	1.9	4.97	5.12	2.74	4.75	5.02	2.32	4.86	5.07	-2.54	-2.75	-0.21	2.84	2.97	0.25	1	1	0	2
Cmo_contig_3263	733	1.2	2.99	3.37	1.56	3.19	3.25	1.38	3.09	3.31	-1.71	-1.93	-0.22	3.03	3.24	0.49	1	1	0	2
Cmo_contig_3322	827	2.92	4.23	4.32	2.9	4.35	4.29	2.91	4.29	4.31	-1.38	-1.4	-0.02	3.25	3.27	0.04	1	1	0	2
Cmo_contig_3377	1548	2.23	4.38	4.66	2.32	4.6	4.58	2.27	4.49	4.62	-2.22	-2.35	-0.13	3.86	3.96	0.33	1	1	0	2
Cmo_contig_3389	2809	7.29	5.91	5.67	7.15	5.8	5.37	7.22	5.85	5.52	1.37	1.7	0.33	2.8	3.17	0.85	1	1	0	2
Cmo_contig_3452	1936	4.32	6.79	7.18	4.97	6.77	7.17	4.64	6.78	7.18	-2.14	-2.53	-0.4	2.93	3.21	0.68	1	1	0	2
Cmo_contig_3467	1520	3.38	5.13	5.64	3.23	5.31	5.7	3.3	5.22	5.67	-1.92	-2.37	-0.45	3.61	3.98	1.33	1	1	0	2
Cmo_contig_3474	1180	2.56	0.72	-0.33	2.92	1.04	-0.59	2.74	0.88	-0.46	1.86	3.21	1.34	2.9	3.83	2.36	1	1	0	2
Cmo_contig_3518	1761	2.41	7.38	6.67	3.63	7.7	6.94	3.02	7.54	6.81	-4.52	-3.78	0.74	3.22	2.92	0.71	1	1	0	2
Cmo_contig_3520	2224	5.61	4.25	3.78	5.56	4.44	3.81	5.59	4.35	3.79	1.24	1.79	0.56	2.96	3.6	1.7	1	1	0	2
Cmo_contig_3532	1229	7.66	6.17	5.71	7.72	6.45	5.66	7.69	6.31	5.68	1.38	2.01	0.63	2.97	3.61	1.73	1	1	0	2
Cmo_contig_3533	747	4.13	2.68	2.86	4.46	2.84	2.96	4.29	2.76	2.91	1.53	1.38	-0.15	2.93	2.76	0.33	1	1	0	2
Cmo_contig_3576	907	2.5	4.6	4.88	2.14	4.58	4.58	2.32	4.59	4.73	-2.27	-2.41	-0.14	3.41	3.51	0.25	1	1	0	2
Cmo_contig_3604	483	3.47	6	6.58	3.29	6.81	6.19	3.38	6.41	6.38	-3.03	-3	0.02	3.06	3.05	0.02	1	1	0	2
Cmo_contig_3687	1172	4.57	3.29	2.5	4.97	3.24	2.42	4.77	3.26	2.46	1.51	2.31	0.8	2.85	3.58	1.85	1	1	0	2
Cmo_contig_3700	2040	4.36	5.99	6.23	4.11	5.64	6	4.24	5.81	6.12	-1.58	-1.88	-0.3	2.75	3.04	0.63	1	1	0	2
Cmo_contig_3734	1890	3.24	5.88	5.69	3.04	5.14	5.42	3.14	5.51	5.55	-2.37	-2.42	-0.05	2.82	2.85	0.05	1	1	0	2
Cmo_contig_3788	2586	1.62	4.37	5.33	1.79	4.89	4.83	1.7	4.63	5.08	-2.93	-3.38	-0.45	3.31	3.56	0.7	1	1	0	2
Cmo_contig_3810	631	2.96	-0.26	-0.19	3.08	0.34	-1.05	3.02	0.04	-0.62	2.98	3.64	0.66	2.83	3.17	0.79	1	1	0	2
Cmo_contig_3874	1223	3.17	1.55	0.38	2.79	1.53	0.49	2.98	1.54	0.44	1.44	2.54	1.1	2.79	3.76	2.34	1	1	0	2
Cmo_contig_3892	1246	5.22	6.99	7.35	4.99	7.04	7.23	5.11	7.01	7.29	-1.91	-2.18	-0.28	3.56	3.8	0.78	1	1	0	2
Cmo_contig_3900	464	2.03	3.75	4.75	2.33	3.92	5.05	2.18	3.83	4.9	-1.65	-2.72	-1.07	2.89	3.75	2.18	1	1	0	2
Cmo_contig_3911	445	0.1	2.66	2.25	0.53	2.39	2.81	0.32	2.53	2.53	-2.21	-2.22	-0.01	2.79	2.79	0.01	1	1	0	2
Cmo_contig_3925	731	1.39	3.3	4.07	1.83	3.3	3.89	1.61	3.3	3.98	-1.69	-2.37	-0.68	2.9	3.48	1.5	1	1	0	2
Cmo_contig_3939	1373	4.82	3.07	2.99	4.94	3.21	2.73	4.88	3.14	2.86	1.73	2.02	0.28	3.27	3.53	0.73	1	1	0	2
Cmo_contig_4125	949	0.69	2.93	3.32	0.15	3.26	3.85	0.42	3.09	3.58	-2.68	-3.16	-0.49	3	3.29	0.7	1	1	0	2
Cmo_contig_4160	721	7.03	4.86	4.05	6.95	5	3.74	6.99	4.93	3.89	2.06	3.1	1.04	3.51	4.22	2.35	1	1	0	2
Cmo_contig_4161	4830	1.67	4.11	4.6	1.82	4.27	4.48	1.75	4.19	4.54	-2.45	-2.79	-0.35	4.03	4.26	1.02	1	1	0	2
Cmo_contig_4234	1233	5.23	3.75	2.93	5.39	3.88	2.85	5.31	3.82	2.89	1.5	2.42	0.93	3.23	4.06	2.43	1	1	0	2
Cmo_contig_4272	248	-0.44	6.6	7.51	1.21	7.21	7.15	0.38	6.9	7.33	-6.52	-6.95	-0.43	3.32	3.43	0.27	1	1	0	2
Cmo_contig_4282	413	1.07	2.31	3.4	1.21	2.55	3.39	1.14	2.43	3.39	-1.29	-2.25	-0.96	2.88	3.84	2.4	1	1	0	2
Cmo_contig_4287	2214	3.47	5.18	5.55	3.15	5.21	5.21	3.31	5.19	5.38	-1.88	-2.07	-0.19	3.1	3.26	0.37	1	1	0	2
Cmo_contig_4344	668	3.65	1.83	0.93	3.5	1.76	1.39	3.57	1.79	1.16	1.78	2.41	0.63	2.96	3.48	1.38	1	1	0	2
Cmo_contig_4348	848	2.99	4.5	4.61	2.91	4.22	4.89	2.95	4.36	4.75	-1.41	-1.8	-0.39	2.74	3.16	0.95	1	1	0	2
Cmo_contig_4431	1295	4.16	5.82	6.04	3.94	5.57	5.82	4.05	5.69	5.93	-1.64	-1.88	-0.24	3	3.23	0.54	1	1	0	2
Cmo_contig_4442	1147	7.24	5.31	4.27	6.92	5.14	4.03	7.08	5.23	4.15	1.85	2.93	1.08	3.14	3.93	2.24	1	1	0	2
Cmo_contig_4447	3267	2.01	5.18	5.53	2.37	5.31	5.15	2.19	5.24	5.34	-3.05	-3.15	-0.1	3.78	3.83	0.16	1	1	0	2
Cmo_contig_4529	473	5.34	7.3	7.68	5.11	6.91	7.49	5.23	7.1	7.58	-1.88	-2.35	-0.48	3.06	3.45	1.04	1	1	0	2
Cmo_contig_4539	1061	0.15	3.55	2.95	-0.69	3.09	2.99	-0.27	3.32	2.97	-3.59	-3.24	0.35	3.27	3.1	0.41	1	1	0	2
Cmo_contig_4544	1292	3.45	5.99	6.5	3.97	5.92	6.42	3.71	5.96	6.46	-2.24	-2.75	-0.5	3.26	3.61	1.03	1	1	0	2
Cmo_contig_4554	1758	3.64	5.43	5.86	3.35	5.17	5.77	3.5	5.3	5.82	-1.81	-2.32	-0.51	3.18	3.61	1.25	1	1	0	2
Cmo_contig_4561	1267	6.13	4.95	5.04	6.24	5.13	4.94	6.19	5.04	4.99	1.15	1.19	0.05	2.75	2.81	0.11	1	1	0	2
Cmo_contig_4664	1452	0.58	3.34	3.4	0.5	2.6	3.21	0.54	2.97	3.31	-2.43	-2.76	-0.34	2.94	3.16	0.49	1	1	0	2
Cmo_contig_4729	1001	2.21	4.52	4.57	2.51	4.15	4.1	2.36	4.34	4.33	-1.98	-1.98	0	2.76	2.76	0	1	1	0	2
Cmo_contig_4731	1303	4.66	2.85	1.73	4.43	2.67	1.59	4.55	2.76	1.66	1.79	2.89	1.1	3.33	4.16	2.51	1	1	0	2
Cmo_contig_4762	1070	5.33	3.28	2.67	5.28	3.74	2.3	5.31	3.51	2.48	1.8	2.82	1.03	2.76	3.53	1.87	1	1	0	2
Cmo_contig_4775	1001	3.4	1.99	1.39	3.75	2.21	1.3	3.57	2.1	1.34	1.47	2.23	0.76	2.77	3.48	1.73	1	1	0	2
Cmo_contig_4785	1815	2.91	4.41	4.81	2.45	4.76	5	2.68	4.58	4.9	-1.9	-2.23	-0.32	2.81	3.08	0.57	1	1	0	2
Cmo_contig_4820	914	-0.23	2.06	2.34	-1.11	2.1	1.94	-0.67	2.08	2.14	-2.75	-2.81	-0.06	2.82	2.86	0.06	1	1	0	2
Cmo_contig_4837	1175	7.95	6.41	5.44	8.05	6.44	5.23	8	6.43	5.33	1.58	2.67	1.09	3.31	4.22	2.69	1	1	0	2
Cmo_contig_4851	3475	-1.02	3.16	3.74	-0.31	3.17	4.25	-0.66	3.17	3.99	-3.83	-4.66	-0.83	3.53	3.87	1.17	1	1	0	2
Cmo_contig_4853	670	3.38	5.37	5.66	3.3	5.83	5.84	3.34	5.6	5.75	-2.26	-2.41	-0.15	3.33	3.44	0.26	1	1	0	2
Cmo_contig_4939	1131	2.04	4.42	4.33	1.74	4.21	4.51	1.89	4.32	4.42	-2.43	-2.53	-0.11	3.67	3.75	0.21	1	1	0	2
Cmo_contig_4949	1266	4.4	5.98	6.11	4.45	5.8	5.83	4.43	5.89	5.97	-1.46	-1.54	-0.08	2.95	3.04	0.16	1	1	0	2
Cmo_contig_4951	261	6.35	5.27	4.8	6.53	4.98	4.86	6.44	5.12	4.83	1.32	1.61	0.29	2.76	3.1	0.74	1	1	0	2
Cmo_contig_5002	1547	0.71	4.08	3.58	0.86	3.82	3.04	0.79	3.95	3.31	-3.16	-2.52	0.64	3.66	3.27	1.18	1	1	0	2
Cmo_contig_5007	582	3.16	5.69	6.03	3.26	5.47	6.27	3.21	5.58	6.15	-2.38	-2.94	-0.56	3.79	4.16	1.48	1	1	0	2
Cmo_contig_5008	1181	1.62	3.92	3.76	1.92	3.83	3.84	1.77	3.87	3.8	-2.11	-2.03	0.07	3.61	3.55	0.16	1	1	0	2
Cmo_contig_5033	508	2.73	4.87	4.62	2.79	4.55	5	2.76	4.71	4.81	-1.95	-2.05	-0.1	3.09	3.18	0.18	1	1	0	2
Cmo_contig_5035	2962	1.23	3.41	3.74	1.07	2.91	3.8	1.15	3.16	3.77	-2.01	-2.62	-0.61	3.1	3.55	1.27	1	1	0	2
Cmo_contig_5050	1531	4.15	2.1	2.41	4.37	2.64	2.27	4.26	2.37	2.34	1.88	1.92	0.04	2.82	2.85	0.05	1	1	0	2
Cmo_contig_5062	557	-2.28	0.74	1.71	-2.59	1.85	2.51	-2.44	1.3	2.11	-3.73	-4.55	-0.81	2.78	3.11	0.74	1	1	0	2
Cmo_contig_5080	777	5.33	8.81	9.2	6.34	8.72	9.59	5.84	8.77	9.39	-2.93	-3.56	-0.63	2.76	3.09	0.71	1	1	0	2
Cmo_contig_5094	570	4.3	2.12	1	4.55	2.47	0.73	4.43	2.29	0.86	2.13	3.56	1.43	3.24	4.13	2.56	1	1	0	2
Cmo_contig_5101	1656	1.13	3.55	3.99	0.94	3.1	4.51	1.04	3.32	4.25	-2.29	-3.21	-0.93	2.93	3.51	1.52	1	1	0	2
Cmo_contig_5113	932	-0.44	2.6	3.19	0.23	2.12	3.47	-0.11	2.36	3.33	-2.46	-3.44	-0.98	2.78	3.34	1.38	1	1	0	2
Cmo_contig_5115	1242	-0.08	2.77	2.94	0.54	2.65	3.3	0.23	2.71	3.12	-2.48	-2.89	-0.41	3.04	3.31	0.65	1	1	0	2
Cmo_contig_5151	2123	3.49	4.58	4.68	3.51	4.49	4.64	3.5	4.53	4.66	-1.04	-1.17	-0.13	2.8	3	0.4	1	1	0	2
Cmo_contig_5154	952	0.78	4.58	5.35	0.49	4.45	4.9	0.64	4.51	5.13	-3.87	-4.49	-0.61	4.17	4.42	1.24	1	1	0	2
Cmo_contig_5164	228	2.72	5.14	4.19	2.51	5.29	3.91	2.61	5.22	4.05	-2.6	-1.44	1.16	3.85	2.84	2.48	1	1	0	2
Cmo_contig_5246	2464	2.29	4.1	4.09	2.44	3.77	4	2.37	3.93	4.04	-1.56	-1.67	-0.11	3	3.12	0.23	1	1	0	2
Cmo_contig_5253	739	0.49	3.14	3.49	0.71	3.02	3.66	0.6	3.08	3.57	-2.48	-2.97	-0.49	3.94	4.26	1.35	1	1	0	2
Cmo_contig_5255	2331	3.18	4.83	5.72	3.24	4.78	5.81	3.21	4.81	5.76	-1.6	-2.56	-0.96	3.51	4.33	2.64	1	1	0	2
Cmo_contig_5296	1544	4.71	3.54	2.77	4.65	3.6	2.75	4.68	3.57	2.76	1.11	1.92	0.81	2.94	3.89	2.43	1	1	0	2
Cmo_contig_5300	2765	1.95	3.55	3.69	1.63	3.38	3.75	1.79	3.46	3.72	-1.67	-1.93	-0.26	3.11	3.36	0.62	1	1	0	2
Cmo_contig_5302	1766	7.93	5.78	4.83	7.75	5.75	4.32	7.84	5.76	4.58	2.08	3.27	1.19	3.11	3.89	2.19	1	1	0	2
Cmo_contig_5350	544	6.14	4.97	4.37	6.27	5.05	4.42	6.21	5.01	4.4	1.2	1.81	0.61	2.96	3.67	1.88	1	1	0	2
Cmo_contig_5358	380	4.88	3.6	2.99	5.03	3.21	2.8	4.95	3.41	2.89	1.55	2.06	0.51	2.78	3.27	1.16	1	1	0	2
Cmo_contig_5385	4799	0.91	4.21	4.71	1.46	4.2	4.79	1.18	4.21	4.75	-3.02	-3.57	-0.55	3.72	4.01	1.09	1	1	0	2
Cmo_contig_5431	1464	4.76	5.82	6.09	4.75	5.89	6.12	4.76	5.86	6.1	-1.1	-1.35	-0.25	2.93	3.28	0.85	1	1	0	2
Cmo_contig_5553	1057	6.55	5.27	4.69	6.76	5.24	4.36	6.65	5.25	4.53	1.4	2.12	0.72	2.76	3.47	1.72	1	1	0	2
Cmo_contig_5596	482	7.4	9.05	9.26	7.7	8.93	9.29	7.55	8.99	9.27	-1.44	-1.72	-0.29	2.95	3.26	0.75	1	1	0	2
Cmo_contig_5629	808	-0.98	5.54	5.31	0.73	5.43	6.19	-0.12	5.48	5.75	-5.6	-5.87	-0.27	2.95	3.02	0.14	1	1	0	2
Cmo_contig_5662	404	1.86	4.05	4.18	2.28	4.24	3.78	2.07	4.15	3.98	-2.08	-1.91	0.16	2.97	2.83	0.26	1	1	0	2
Cmo_contig_5702	556	6.32	5.18	5.17	6.41	5.34	5.16	6.36	5.26	5.17	1.1	1.2	0.1	2.79	2.93	0.26	1	1	0	2
Cmo_contig_5759	690	2.58	4.31	4.8	2.65	4.31	5.28	2.62	4.31	5.04	-1.69	-2.42	-0.73	2.89	3.5	1.57	1	1	0	2
Cmo_contig_5794	643	0.35	3.29	3.44	0.32	3.42	3.36	0.33	3.36	3.4	-3.02	-3.06	-0.04	4.58	4.6	0.1	1	1	0	2
Cmo_contig_5815	1391	4.1	5.83	7.07	3.59	6.38	7.34	3.84	6.1	7.2	-2.26	-3.36	-1.1	2.78	3.46	1.66	1	1	0	2
Cmo_contig_5876	728	8.02	6.53	5.58	8.18	6.74	5.69	8.1	6.64	5.63	1.46	2.46	1	3.05	3.96	2.43	1	1	0	2
Cmo_contig_5883	1031	4.42	5.72	5.93	4.42	5.63	5.66	4.42	5.68	5.8	-1.26	-1.38	-0.12	2.81	2.96	0.29	1	1	0	2
Cmo_contig_5884	1382	0.19	2.17	2.41	0.55	2.62	2.6	0.37	2.4	2.5	-2.02	-2.13	-0.11	2.94	3.03	0.16	1	1	0	2
Cmo_contig_5894	2676	2.55	4.11	4.44	2.71	3.84	4.43	2.63	3.97	4.44	-1.34	-1.81	-0.46	2.86	3.37	1.26	1	1	0	2
Cmo_contig_5913	402	-1.35	2.66	3.02	-0.72	3.67	2.97	-1.03	3.17	3	-4.2	-4.03	0.17	3.22	3.15	0.14	1	1	0	2
Cmo_contig_5932	2065	4.29	1.88	1.54	4.46	1.98	1.48	4.37	1.93	1.51	2.44	2.86	0.42	4.12	4.39	1.3	1	1	0	2
Cmo_contig_5961	458	3.22	4.51	5.43	3.14	4.44	5.75	3.18	4.48	5.59	-1.3	-2.41	-1.11	2.75	3.81	2.49	1	1	0	2
Cmo_contig_6033	4068	2.18	4.94	5.39	2.38	4.75	5.95	2.28	4.84	5.67	-2.56	-3.39	-0.83	3.3	3.79	1.51	1	1	0	2
Cmo_contig_6046	1891	2	3.21	3.51	1.66	3.34	3.73	1.83	3.28	3.62	-1.44	-1.79	-0.34	2.75	3.11	0.8	1	1	0	2
Cmo_contig_6054	2457	3.38	2.27	1.78	3.3	2.02	1.79	3.34	2.14	1.78	1.2	1.56	0.36	2.76	3.21	1.04	1	1	0	2
Cmo_contig_6094	1575	2.9	5.37	6.13	2.27	5.37	5.5	2.59	5.37	5.82	-2.78	-3.23	-0.45	2.95	3.21	0.59	1	1	0	2
Cmo_contig_6159	1173	1.01	4.05	4.34	1.51	3.62	4.75	1.26	3.83	4.55	-2.57	-3.28	-0.71	3.02	3.44	1.12	1	1	0	2
Cmo_contig_6184	1197	3.91	2.23	2.29	4.07	2.52	2	3.99	2.38	2.15	1.61	1.84	0.23	2.89	3.12	0.49	1	1	0	2
Cmo_contig_6203	849	1.61	3.38	3.91	1.33	3.32	4.08	1.47	3.35	3.99	-1.88	-2.52	-0.64	3.4	3.91	1.66	1	1	0	2
Cmo_contig_6214	1947	2.87	4.55	4.96	2.99	4.53	4.94	2.93	4.54	4.95	-1.61	-2.02	-0.41	3.53	3.92	1.39	1	1	0	2
Cmo_contig_6222	2060	1.49	4.74	4.82	1.84	4.18	4.86	1.66	4.46	4.84	-2.8	-3.17	-0.38	3.37	3.59	0.64	1	1	0	2
Cmo_contig_6242	2446	5.09	2.7	2.48	4.85	2.68	2.45	4.97	2.69	2.47	2.28	2.5	0.23	3.93	4.1	0.65	1	1	0	2
Cmo_contig_6260	406	3.04	1.09	-0.07	2.73	0.43	-0.23	2.89	0.76	-0.15	2.13	3.04	0.91	2.76	3.36	1.45	1	1	0	2
Cmo_contig_6275	784	0.32	3.13	3.28	-0.27	2.92	3.61	0.02	3.03	3.45	-3	-3.42	-0.42	3.41	3.64	0.68	1	1	0	2
Cmo_contig_6282	1543	1.14	3.84	3.98	0.88	4.01	4.01	1.01	3.93	3.99	-2.92	-2.98	-0.06	4.22	4.26	0.14	1	1	0	2
Cmo_contig_6306	207	-1.33	1.02	2.07	-2.2	1.56	1.88	-1.77	1.29	1.98	-3.06	-3.74	-0.69	2.89	3.23	0.82	1	1	0	2
Cmo_contig_6370	453	5.8	4.64	4.42	6	4.71	4.33	5.9	4.67	4.38	1.23	1.52	0.29	2.88	3.24	0.87	1	1	0	2
Cmo_contig_6382	435	1.65	3.69	3.76	1.61	3.79	3.83	1.63	3.74	3.8	-2.11	-2.16	-0.05	3.99	4.03	0.14	1	1	0	2
Cmo_contig_6394	1844	6.09	4.43	3.63	6.06	4.45	3.5	6.07	4.44	3.56	1.63	2.51	0.88	3.53	4.28	2.49	1	1	0	2
Cmo_contig_6412	259	-0.82	1.98	1.95	-0.44	2.51	2.24	-0.63	2.25	2.09	-2.88	-2.73	0.15	3.33	3.23	0.21	1	1	0	2
Cmo_contig_6452	357	2.69	5.06	4.71	3.1	4.63	4.65	2.89	4.84	4.68	-1.95	-1.79	0.16	2.89	2.74	0.26	1	1	0	2
Cmo_contig_6463	696	3.63	5.29	5.8	3.67	4.98	5.96	3.65	5.14	5.88	-1.49	-2.23	-0.74	2.95	3.64	1.84	1	1	0	2
Cmo_contig_6470	536	5.51	4.3	3.27	5.54	4.23	3.33	5.53	4.27	3.3	1.26	2.23	0.97	3.13	4.12	2.7	1	1	0	2
Cmo_contig_6576	298	2.67	5.91	5.68	2.8	5.23	5.59	2.74	5.57	5.63	-2.83	-2.9	-0.07	3.33	3.36	0.08	1	1	0	2
Cmo_contig_6581	1588	4.05	3.01	2.59	4.29	2.85	2.48	4.17	2.93	2.54	1.24	1.63	0.4	2.74	3.21	1.09	1	1	0	2
Cmo_contig_6622	758	-2.92	4.12	4.37	-2.98	2.3	4.19	-2.95	3.21	4.28	-6.16	-7.23	-1.07	3.19	3.46	0.75	1	1	0	2
Cmo_contig_6625	678	5.92	4.48	4.36	5.99	4.14	4.12	5.95	4.31	4.24	1.64	1.71	0.07	2.96	3.03	0.13	1	1	0	2
Cmo_contig_6649	636	6.32	7.64	7.77	6.45	7.5	7.69	6.38	7.57	7.73	-1.19	-1.35	-0.16	2.88	3.1	0.46	1	1	0	2
Cmo_contig_6658	447	0.96	3.21	3.24	1.02	3.01	3.7	0.99	3.11	3.47	-2.12	-2.48	-0.36	3.22	3.49	0.75	1	1	0	2
Cmo_contig_6762	924	5.69	4.16	3.57	5.84	4.2	3.67	5.77	4.18	3.62	1.59	2.14	0.55	3.4	3.92	1.7	1	1	0	2
Cmo_contig_6851	1770	2.22	3.73	4.11	2.36	4.24	4.14	2.29	3.98	4.12	-1.69	-1.83	-0.14	2.8	2.93	0.24	1	1	0	2
Cmo_contig_6860	380	1.63	4.5	4.69	1.88	4.5	4.11	1.75	4.5	4.4	-2.75	-2.65	0.1	3.41	3.34	0.14	1	1	0	2
Cmo_contig_6874	1645	-1.66	3.09	4.59	-2.74	2.84	4.35	-2.2	2.97	4.47	-5.17	-6.67	-1.5	3.65	4.1	1.65	1	1	0	2
Cmo_contig_6985	1593	0.67	2.8	2.79	0.5	3.16	3.22	0.59	2.98	3	-2.39	-2.42	-0.03	3.24	3.26	0.04	1	1	0	2
Cmo_contig_7059	534	1.14	4.23	4.82	1.63	4.99	4.44	1.38	4.61	4.63	-3.22	-3.25	-0.02	3.07	3.08	0.02	1	1	0	2
Cmo_contig_7107	1349	5.3	3.73	3.35	5.06	3.5	3.15	5.18	3.61	3.25	1.56	1.93	0.36	2.97	3.32	0.89	1	1	0	2
Cmo_contig_7201	1629	1.89	4.19	4.41	1.58	3.92	3.88	1.74	4.05	4.14	-2.32	-2.4	-0.09	3.03	3.1	0.12	1	1	0	2
Cmo_contig_7206	229	3.14	5.89	5.87	3.56	6.27	6.3	3.35	6.08	6.09	-2.73	-2.74	-0.01	3.24	3.24	0.01	1	1	0	2
Cmo_contig_7249	1074	0.44	3.99	4.22	-0.08	3.74	4.92	0.18	3.86	4.57	-3.68	-4.39	-0.71	3.4	3.7	0.96	1	1	0	2
Cmo_contig_7264	1217	-1.53	3.61	3.46	-1.3	2.85	3.14	-1.42	3.23	3.3	-4.65	-4.72	-0.07	3.91	3.93	0.08	1	1	0	2
Cmo_contig_7283	574	-0.82	3.8	4.1	-0.35	3.89	3.51	-0.59	3.84	3.8	-4.43	-4.39	0.04	3.98	3.97	0.05	1	1	0	2
Cmo_contig_7373	895	6.44	4.97	4.16	6.66	5.25	4.01	6.55	5.11	4.08	1.44	2.47	1.03	2.81	3.74	2.26	1	1	0	2
Cmo_contig_7386	1698	6.76	5.15	4.36	6.55	5.14	3.99	6.65	5.15	4.18	1.51	2.48	0.97	2.81	3.66	2.09	1	1	0	2
Cmo_contig_7390	331	4.62	6.04	6.06	4.78	6	5.87	4.7	6.02	5.97	-1.32	-1.26	0.06	2.96	2.89	0.13	1	1	0	2
Cmo_contig_7393	415	3.04	4.9	5.09	3.09	4.66	5.13	3.06	4.78	5.11	-1.72	-2.05	-0.33	3.4	3.71	0.97	1	1	0	2
Cmo_contig_7434	498	2.14	4.22	4.4	2.26	4.68	4.68	2.2	4.45	4.54	-2.25	-2.34	-0.09	3.22	3.28	0.14	1	1	0	2
Cmo_contig_7451	1987	4.5	2.8	3.17	4.68	3.07	3.11	4.59	2.93	3.14	1.65	1.45	-0.2	3.18	2.96	0.51	1	1	0	2
Cmo_contig_7538	229	0.1	6.74	7.79	1.56	7.3	7.68	0.83	7.02	7.73	-6.19	-6.9	-0.71	3.45	3.64	0.56	1	1	0	2
Cmo_contig_7553	1392	5.71	4.4	4.13	5.68	4.56	4.08	5.69	4.48	4.11	1.21	1.58	0.37	2.98	3.44	1.21	1	1	0	2
Cmo_contig_7592	3262	1.4	3.14	3.72	1.49	3.32	3.82	1.44	3.23	3.77	-1.78	-2.33	-0.54	3.54	4	1.63	1	1	0	2
Cmo_contig_7637	918	0.04	2.07	2.92	0.03	2.77	2.83	0.03	2.42	2.88	-2.38	-2.84	-0.46	3.01	3.31	0.75	1	1	0	2
Cmo_contig_7657	556	2.92	4.48	4.62	3.15	4.78	4.65	3.03	4.63	4.63	-1.6	-1.6	0	3.02	3.02	0	1	1	0	2
Cmo_contig_7695	1150	7.49	5.77	5.03	7.5	5.76	4.99	7.5	5.76	5.01	1.73	2.49	0.75	3.73	4.36	2.33	1	1	0	2
Cmo_contig_7730	1305	5.43	4.15	3.77	5.43	4.14	3.79	5.43	4.14	3.78	1.29	1.65	0.36	3.23	3.65	1.27	1	1	0	2
Cmo_contig_7770	1877	4.74	3.32	3.36	4.54	3.43	3.31	4.64	3.37	3.34	1.27	1.31	0.04	2.94	2.99	0.08	1	1	0	2
Cmo_contig_7812	1263	0.73	2.66	2.78	0.87	2.25	2.96	0.8	2.46	2.87	-1.66	-2.07	-0.41	2.89	3.26	0.91	1	1	0	2
Cmo_contig_7866	1860	2.47	4.04	4.62	2.23	4.21	4.57	2.35	4.12	4.59	-1.77	-2.24	-0.47	3.37	3.78	1.31	1	1	0	2
Cmo_contig_7870	589	4.81	3.58	3.04	4.81	3.39	2.93	4.81	3.48	2.98	1.33	1.83	0.5	3.03	3.58	1.51	1	1	0	2
Cmo_contig_7882	580	4.36	6.67	6.8	3.49	6.71	6.37	3.92	6.69	6.58	-2.77	-2.66	0.11	2.83	2.77	0.1	1	1	0	2
Cmo_contig_7903	1435	3.84	2.39	1.85	3.63	2.36	1.56	3.74	2.37	1.7	1.36	2.03	0.67	2.78	3.47	1.68	1	1	0	2
Cmo_contig_7930	1121	2.54	5.47	5.27	3.06	5.43	5.09	2.8	5.45	5.18	-2.65	-2.38	0.27	3.5	3.32	0.5	1	1	0	2
Cmo_contig_7937	1903	0.38	3.4	2.99	0.51	2.67	2.9	0.45	3.03	2.94	-2.59	-2.5	0.09	3.09	3.03	0.11	1	1	0	2
Cmo_contig_7944	808	2.54	3.78	4.27	2.39	3.96	4.35	2.47	3.87	4.31	-1.4	-1.84	-0.44	3.08	3.55	1.3	1	1	0	2
Cmo_contig_7962	1525	2.97	4.91	5.05	2.88	4.87	4.83	2.93	4.89	4.94	-1.96	-2.01	-0.05	3.65	3.7	0.11	1	1	0	2
Cmo_contig_8023	515	1.24	5.12	5.71	2.33	5.42	5.42	1.78	5.27	5.56	-3.49	-3.78	-0.29	2.93	3.07	0.27	1	1	0	2
Cmo_contig_8025	2197	4.16	2.48	1.61	4.06	2.33	1.09	4.11	2.4	1.35	1.71	2.76	1.05	2.77	3.59	1.99	1	1	0	2
Cmo_contig_8046	2117	5.43	3.16	2.62	6.08	3.65	2.44	5.76	3.4	2.53	2.35	3.23	0.87	2.76	3.3	1.28	1	1	0	2
Cmo_contig_8054	2897	0.86	3.1	3.74	0.75	3.26	4.24	0.8	3.18	3.99	-2.38	-3.19	-0.81	3.35	3.86	1.63	1	1	0	2
Cmo_contig_8079	759	3.9	6.21	6.62	4.14	6.08	6.7	4.02	6.14	6.66	-2.12	-2.64	-0.52	3.72	4.1	1.46	1	1	0	2
Cmo_contig_8122	405	-2.33	1.57	2.11	-3.2	1.34	3.17	-2.77	1.45	2.64	-4.22	-5.41	-1.19	2.99	3.41	1.11	1	1	0	2
Cmo_contig_8138	210	2.47	3.68	3.98	2.22	3.83	3.72	2.34	3.76	3.85	-1.41	-1.51	-0.1	2.78	2.89	0.19	1	1	0	2
Cmo_contig_8214	1460	5.68	3.21	2.36	5.72	3.53	1.64	5.7	3.37	2	2.33	3.7	1.37	2.84	3.63	1.98	1	1	0	2
Cmo_contig_8240	804	1.62	3.37	3.35	1	3.33	3.49	1.31	3.35	3.42	-2.04	-2.11	-0.07	2.89	2.95	0.1	1	1	0	2
Cmo_contig_8245	1274	7.03	5.18	4.12	6.82	5.19	3.79	6.93	5.18	3.95	1.74	2.97	1.23	3.14	4.07	2.56	1	1	0	2
Cmo_contig_8292	295	2.56	5.16	4.5	2.49	5.28	4.07	2.53	5.22	4.28	-2.7	-1.76	0.94	3.74	3.01	1.99	1	1	0	2
Cmo_contig_8305	1585	4.28	2.64	2.19	4.17	2.65	2.06	4.22	2.65	2.12	1.58	2.1	0.52	3.42	3.92	1.64	1	1	0	2
Cmo_contig_8354	527	0.17	2.59	3.43	0.78	2.75	3.25	0.48	2.67	3.34	-2.19	-2.86	-0.67	2.97	3.42	1.19	1	1	0	2
Cmo_contig_8364	734	3.47	6.07	6.26	3.28	5.78	6.05	3.37	5.93	6.15	-2.55	-2.78	-0.22	3.77	3.91	0.51	1	1	0	2
Cmo_contig_8368	1099	2.91	5.16	5.35	3.23	4.9	5.33	3.07	5.03	5.34	-1.96	-2.27	-0.31	3.3	3.56	0.73	1	1	0	2
Cmo_contig_8433	730	0.06	2.79	3.6	0.39	2.92	4.02	0.22	2.86	3.81	-2.63	-3.59	-0.95	3.5	4.04	1.84	1	1	0	2
Cmo_contig_8446	637	2.66	4.39	4.77	2.46	4.5	4.81	2.56	4.45	4.79	-1.89	-2.23	-0.34	3.64	3.92	1.04	1	1	0	2
Cmo_contig_8457	462	2.66	1.07	0.72	2.4	1.14	0.87	2.53	1.11	0.8	1.42	1.73	0.31	2.96	3.29	0.82	1	1	0	2
Cmo_contig_8503	404	6.86	8.66	9	7.29	8.53	8.97	7.08	8.6	8.98	-1.52	-1.91	-0.39	2.76	3.14	0.87	1	1	0	2
Cmo_contig_8520	1107	4.99	3.83	3.3	5	3.87	3.24	5	3.85	3.27	1.15	1.72	0.58	3	3.7	1.9	1	1	0	2
Cmo_contig_8542	653	-3.17	0.95	2.35	-3.92	1.62	2.67	-3.55	1.29	2.51	-4.83	-6.06	-1.23	3.66	4.06	1.47	1	1	0	2
Cmo_contig_8577	1209	3.64	2.38	1.74	3.87	2.58	1.78	3.75	2.48	1.76	1.27	2	0.73	2.8	3.57	1.91	1	1	0	2
Cmo_contig_8601	1100	3.01	5.09	5.4	3.22	5.28	5.13	3.12	5.19	5.27	-2.07	-2.15	-0.08	3.41	3.47	0.16	1	1	0	2
Cmo_contig_8635	1877	-0.68	3.15	3.12	0.06	3.1	3.44	-0.31	3.13	3.28	-3.44	-3.59	-0.15	3.46	3.54	0.19	1	1	0	2
Cmo_contig_8717	479	2.4	5.14	5.21	2.38	4.88	4.42	2.39	5.01	4.82	-2.62	-2.43	0.19	2.95	2.82	0.24	1	1	0	2
Cmo_contig_8773	866	6.65	4.24	3.5	6.94	4.26	3	6.8	4.25	3.25	2.55	3.55	1	3.39	3.96	1.86	1	1	0	2
Cmo_contig_8776	1736	6.93	5.51	4.61	7.17	5.62	4.73	7.05	5.56	4.67	1.49	2.38	0.89	3.1	3.9	2.25	1	1	0	2
Cmo_contig_8786	512	2.13	3.49	3.73	2.29	3.34	3.7	2.21	3.42	3.71	-1.21	-1.51	-0.3	2.87	3.24	0.89	1	1	0	2
Cmo_contig_8850	1017	2.92	1.12	0.59	2.55	1.08	0.22	2.74	1.1	0.4	1.64	2.33	0.7	2.75	3.35	1.44	1	1	0	2
Cmo_contig_8878	582	6.02	4	3.66	6.15	3.8	2.97	6.09	3.9	3.31	2.18	2.77	0.59	2.82	3.22	0.96	1	1	0	2
Cmo_contig_8902	1678	2.36	4.06	4.48	2.26	3.77	4.09	2.31	3.91	4.28	-1.6	-1.97	-0.37	2.76	3.11	0.78	1	1	0	2
Cmo_contig_8911	1614	4.43	1.8	0.7	4.41	2.18	0.16	4.42	1.99	0.43	2.43	3.99	1.56	3.14	4	2.4	1	1	0	2
Cmo_contig_8941	1670	1.73	4.02	3.91	2.2	3.95	4.16	1.96	3.98	4.04	-2.02	-2.07	-0.05	3.07	3.11	0.08	1	1	0	2
Cmo_contig_9034	1381	6.22	5.15	4.69	6.16	5.08	4.81	6.19	5.12	4.75	1.08	1.44	0.37	2.81	3.3	1.2	1	1	0	2
Cmo_contig_9060	1126	6.72	3.98	3.68	6.75	4.26	3.56	6.73	4.12	3.62	2.61	3.12	0.5	4.02	4.33	1.38	1	1	0	2
Cmo_contig_9073	1361	5.79	3.65	2.98	5.64	3.86	3.13	5.71	3.75	3.06	1.96	2.66	0.7	3.55	4.08	1.86	1	1	0	2
Cmo_contig_9159	946	2.12	3.36	3.9	2.1	3.64	4.11	2.11	3.5	4.01	-1.39	-1.9	-0.51	2.83	3.36	1.31	1	1	0	2
Cmo_contig_9181	345	-0.45	1.64	2.78	-0.02	1.82	2.52	-0.24	1.73	2.65	-1.97	-2.89	-0.92	3.02	3.68	1.8	1	1	0	2
Cmo_contig_9187	392	1.24	2.75	3.38	1.43	2.94	3.57	1.33	2.85	3.48	-1.51	-2.15	-0.63	3.05	3.65	1.66	1	1	0	2
Cmo_contig_9210	2797	6.71	3.29	1.86	6.75	3.98	1.09	6.73	3.64	1.47	3.1	5.26	2.16	2.91	3.82	2.32	1	1	0	2
Cmo_contig_9234	1921	1.93	4.05	4.68	2.04	4.33	4.06	1.99	4.19	4.37	-2.2	-2.38	-0.18	2.92	3.05	0.26	1	1	0	2
Cmo_contig_9237	843	2.69	1.25	1.23	2.39	1.2	1.08	2.54	1.22	1.16	1.32	1.38	0.07	2.77	2.85	0.14	1	1	0	2
Cmo_contig_9243	1136	4.87	2.08	2.53	4.83	2.19	2.75	4.85	2.14	2.64	2.72	2.21	-0.51	4.21	3.84	1.48	1	1	0	2
Cmo_contig_9244	610	0	1.86	2.09	-0.06	2.31	2.21	-0.03	2.08	2.15	-2.12	-2.18	-0.07	3.28	3.34	0.12	1	1	0	2
Cmo_contig_9259	1176	4.96	2.85	1.63	5.25	3.12	1.11	5.1	2.99	1.37	2.12	3.74	1.62	2.91	3.89	2.47	1	1	0	2
Cmo_contig_9265	1429	4.03	1.78	1.17	3.97	1.88	1.26	4	1.83	1.22	2.17	2.78	0.62	4.01	4.45	1.92	1	1	0	2
Cmo_contig_9271	365	3.76	5.45	5.25	3.65	5.5	4.98	3.71	5.48	5.12	-1.77	-1.41	0.36	3.37	2.98	1.01	1	1	0	2
Cmo_contig_9378	2328	2.36	4.35	4.57	2.23	4.43	4.66	2.3	4.39	4.62	-2.09	-2.32	-0.23	3.91	4.09	0.72	1	1	0	2
Cmo_contig_9390	227	2.94	4.59	4.63	3.04	4.29	4.61	2.99	4.44	4.62	-1.45	-1.63	-0.18	2.99	3.19	0.44	1	1	0	2
Cmo_contig_9407	690	0.94	2.21	2.42	1.11	2.22	2.22	1.03	2.22	2.32	-1.19	-1.3	-0.11	2.76	2.9	0.26	1	1	0	2
Cmo_contig_9417	944	4.14	2.44	1.5	3.95	2.39	1.73	4.04	2.42	1.61	1.62	2.43	0.8	3.2	3.9	2.05	1	1	0	2
Cmo_contig_9461	365	1.74	6.75	7	3.09	6.11	7	2.42	6.43	7	-4.01	-4.59	-0.57	2.79	3.01	0.46	1	1	0	2
Cmo_contig_9503	303	1.43	4.71	3.61	1.25	4.77	4.58	1.34	4.74	4.09	-3.4	-2.75	0.65	3.15	2.79	0.81	1	1	0	2
Cmo_contig_9600	538	0.87	3.55	3.57	0.83	3.21	3.8	0.85	3.38	3.68	-2.53	-2.83	-0.3	3.72	3.91	0.7	1	1	0	2
Cmo_contig_9610	1855	4.73	2.02	2.83	5.37	2.36	2.96	5.05	2.19	2.9	2.86	2.15	-0.71	3.26	2.78	1.15	1	1	0	2
Cmo_contig_9618	761	-1.83	3.37	4.57	-1.62	2.62	4.43	-1.73	3	4.5	-4.72	-6.23	-1.51	4.05	4.53	2.12	1	1	0	2
Cmo_contig_9624	2164	4.19	2.84	2.1	4.27	2.93	2.46	4.23	2.88	2.28	1.35	1.95	0.61	2.74	3.37	1.51	1	1	0	2
Cmo_contig_9674	674	3.15	5.64	6.06	3.26	5.52	5.67	3.2	5.58	5.86	-2.37	-2.66	-0.29	3.61	3.81	0.66	1	1	0	2
Cmo_contig_9676	764	8.74	6.89	6.08	8.89	7.16	5.84	8.81	7.02	5.96	1.79	2.86	1.07	3.18	3.99	2.32	1	1	0	2
Cmo_contig_9764	985	2.95	0.99	0.69	3.27	1.51	0.63	3.11	1.25	0.66	1.86	2.45	0.59	2.77	3.24	1.1	1	1	0	2
Cmo_contig_9815	2549	2.25	5.07	5.19	2.13	4.52	5.28	2.19	4.8	5.23	-2.61	-3.05	-0.44	3.45	3.71	0.85	1	1	0	2
Cmo_contig_9828	422	4.98	3.48	2.52	4.71	3.08	2.45	4.84	3.28	2.48	1.56	2.36	0.8	2.75	3.46	1.7	1	1	0	2
Cmo_contig_9849	916	2.54	5.1	6.27	2.83	5.27	6.23	2.68	5.18	6.25	-2.5	-3.56	-1.06	3.87	4.49	2.42	1	1	0	2
Cmo_contig_9851	1497	0.82	2.43	2.62	0.44	2.41	2.28	0.63	2.42	2.45	-1.79	-1.82	-0.03	2.91	2.94	0.04	1	1	0	2
Cmo_contig_9888	773	2.48	0.48	-0.49	2.62	0.68	-0.08	2.55	0.58	-0.28	1.97	2.83	0.86	3.15	3.78	1.82	1	1	0	2
Cmo_contig_9940	987	2.43	4.8	5.59	1.94	5.07	5.25	2.18	4.94	5.42	-2.75	-3.24	-0.48	3.36	3.64	0.85	1	1	0	2
Cmo_contig_10004	1398	1.69	3.85	3.7	1.44	4.27	3.43	1.56	4.06	3.56	-2.5	-2	0.5	3.38	3	0.99	1	1	0	2
Cmo_contig_10028	466	5.04	1.65	2.66	5.61	2.36	2.83	5.32	2.01	2.74	3.32	2.58	-0.74	3.19	2.76	0.98	1	1	0	2
Cmo_contig_10133	609	3.44	1.99	1.43	3.38	2.04	1.12	3.41	2.02	1.28	1.39	2.13	0.74	2.9	3.64	1.9	1	1	0	2
Cmo_contig_10166	1496	3.87	2.12	2.3	3.77	2.29	1.85	3.82	2.2	2.08	1.61	1.74	0.13	2.78	2.91	0.23	1	1	0	2
Cmo_contig_10178	1321	2.46	5.08	5.01	3.05	4.78	5.04	2.76	4.93	5.02	-2.17	-2.27	-0.09	2.93	3.01	0.13	1	1	0	2
Cmo_contig_10187	417	1.53	4.24	3.8	1.68	4.1	3.41	1.61	4.17	3.6	-2.56	-2	0.57	3.68	3.25	1.3	1	1	0	2
Cmo_contig_10218	1575	4.17	2.23	1.76	4.26	2.18	1.74	4.22	2.21	1.75	2.01	2.47	0.46	3.94	4.3	1.54	1	1	0	2
Cmo_contig_10255	530	5.6	3.25	3.03	5.59	3.51	3.13	5.6	3.38	3.08	2.21	2.52	0.31	3.79	4.02	0.86	1	1	0	2
Cmo_contig_10338	1266	3.64	0.77	-0.15	4	1.27	-0.58	3.82	1.02	-0.37	2.8	4.19	1.39	3.2	3.89	2.05	1	1	0	2
Cmo_contig_10342	516	-0.08	4.09	3.66	0.44	3.7	3.49	0.18	3.89	3.57	-3.71	-3.39	0.32	3.83	3.68	0.52	1	1	0	2
Cmo_contig_10366	1924	0.49	3.54	3.41	0.32	2.76	3.5	0.41	3.15	3.46	-2.74	-3.05	-0.31	3.08	3.26	0.42	1	1	0	2
Cmo_contig_10381	239	-2.84	1.34	0.43	-2.42	1.04	0.18	-2.63	1.19	0.31	-3.82	-2.94	0.88	4.1	3.64	1.68	1	1	0	2
Cmo_contig_10436	500	2.57	4.02	4.41	2.61	3.91	4.75	2.59	3.97	4.58	-1.38	-1.99	-0.62	2.81	3.43	1.56	1	1	0	2
Cmo_contig_10456	1088	3.06	4.19	4.56	2.8	4.4	4.53	2.93	4.29	4.54	-1.36	-1.61	-0.25	2.83	3.12	0.63	1	1	0	2
Cmo_contig_10471	595	4.69	3.69	2.88	4.83	3.62	2.91	4.76	3.66	2.9	1.1	1.86	0.76	2.82	3.72	2.22	1	1	0	2
Cmo_contig_10472	690	6.72	5.59	5.28	6.89	5.5	5.19	6.81	5.55	5.24	1.26	1.57	0.31	2.96	3.34	0.95	1	1	0	2
Cmo_contig_10495	859	1.73	4.36	4.46	1.58	3.83	4.02	1.66	4.1	4.24	-2.44	-2.58	-0.14	3.06	3.16	0.19	1	1	0	2
Cmo_contig_10567	485	0.28	2.79	2.83	0.89	2.55	3.09	0.59	2.67	2.96	-2.08	-2.37	-0.29	2.79	3.01	0.44	1	1	0	2
Cmo_contig_10593	242	1.31	2.92	3.53	1.43	2.87	3.29	1.37	2.9	3.41	-1.53	-2.04	-0.51	3.15	3.65	1.45	1	1	0	2
Cmo_contig_10648	231	3.25	5.65	5.98	3.75	5.54	6.09	3.5	5.59	6.04	-2.09	-2.53	-0.44	3.15	3.48	0.91	1	1	0	2
Cmo_contig_10716	1458	-0.5	4.52	4.06	-0.39	3.25	3.69	-0.45	3.88	3.87	-4.33	-4.32	0.01	3.11	3.11	0	1	1	0	2
Cmo_contig_10718	1196	-2.13	3.49	1.12	-1.68	2.86	2.19	-1.9	3.18	1.65	-5.08	-3.56	1.52	3.38	2.78	1.48	1	1	0	2
Cmo_contig_10735	1718	5.35	4.08	3.29	5.38	4.21	3.03	5.37	4.14	3.16	1.23	2.2	0.98	2.76	3.76	2.39	1	1	0	2
Cmo_contig_10815	344	2	4.9	4.43	2.44	4.85	4.52	2.22	4.88	4.48	-2.66	-2.26	0.4	3.72	3.44	0.9	1	1	0	2
Cmo_contig_10843	2108	4.1	2.57	2.02	3.85	2.72	1.82	3.98	2.65	1.92	1.33	2.06	0.73	2.78	3.52	1.82	1	1	0	2
Cmo_contig_10881	340	-0.87	1.15	2.34	-0.87	1.81	2.7	-0.87	1.48	2.52	-2.34	-3.38	-1.04	2.9	3.53	1.63	1	1	0	2
Cmo_contig_10905	761	4.28	2.63	2.55	4.09	2.4	2.16	4.18	2.51	2.36	1.67	1.83	0.16	2.85	3	0.29	1	1	0	2
Cmo_contig_10933	759	1.69	3.04	3.76	1.65	2.98	4	1.67	3.01	3.88	-1.34	-2.21	-0.87	2.98	3.84	2.27	1	1	0	2
Cmo_contig_10937	1819	4.53	1.79	1.58	3.96	1.75	1.53	4.25	1.77	1.56	2.48	2.69	0.21	3.33	3.47	0.37	1	1	0	2
Cmo_contig_10983	616	2.4	4.16	4.7	2.16	3.99	4.32	2.28	4.08	4.51	-1.8	-2.23	-0.43	2.99	3.35	0.94	1	1	0	2
Cmo_contig_11039	679	5.1	3.04	3.17	4.82	2.92	3.26	4.96	2.98	3.22	1.98	1.74	-0.24	3.52	3.3	0.61	1	1	0	2
Cmo_contig_11064	343	5.5	4.16	3.95	5.69	3.7	3.85	5.6	3.93	3.9	1.67	1.7	0.03	2.81	2.83	0.04	1	1	0	2
Cmo_contig_11145	3557	3.3	2.01	1.26	3.39	1.78	1.27	3.34	1.89	1.26	1.45	2.08	0.63	3.13	3.75	1.78	1	1	0	2
Cmo_contig_11166	1163	2.58	4.03	4.18	2.47	3.87	4.23	2.53	3.95	4.21	-1.43	-1.68	-0.26	3.2	3.49	0.79	1	1	0	2
Cmo_contig_11168	1047	4.69	2.31	1.39	4.69	2.69	0.9	4.69	2.5	1.14	2.19	3.54	1.35	3.04	3.87	2.25	1	1	0	2
Cmo_contig_11169	930	2.37	1.06	0.85	2.43	1.03	0.87	2.4	1.05	0.86	1.35	1.53	0.18	3.28	3.5	0.61	1	1	0	2
Cmo_contig_11178	2360	5.05	2.69	2.75	4.76	2.77	2.75	4.9	2.73	2.75	2.18	2.15	-0.02	3.73	3.71	0.04	1	1	0	2
Cmo_contig_11195	2196	4.62	2.31	1.49	4.54	2.55	2.07	4.58	2.43	1.78	2.15	2.8	0.65	2.97	3.42	1.18	1	1	0	2
Cmo_contig_11273	297	2.22	4.48	4.99	2.39	5.3	4.8	2.3	4.89	4.9	-2.59	-2.59	-0.01	2.88	2.88	0.01	1	1	0	2
Cmo_contig_11281	1317	5.15	3.34	2.32	4.91	3.64	2.46	5.03	3.49	2.39	1.54	2.64	1.1	2.9	3.83	2.34	1	1	0	2
Cmo_contig_11360	1319	2.93	4.46	4.52	2.97	4.75	4.29	2.95	4.61	4.4	-1.66	-1.45	0.2	3.09	2.87	0.47	1	1	0	2
Cmo_contig_11378	443	1.17	3.29	4.02	1.19	3.04	4.16	1.18	3.16	4.09	-1.98	-2.91	-0.92	3.59	4.26	2.31	1	1	0	2
Cmo_contig_11392	1327	0.89	3.23	3.97	0.86	3.21	3.44	0.88	3.22	3.7	-2.35	-2.83	-0.48	3.33	3.65	0.99	1	1	0	2
Cmo_contig_11466	2226	-0.44	2.42	3.04	0.25	2.81	3.09	-0.1	2.61	3.07	-2.71	-3.17	-0.45	3.07	3.34	0.67	1	1	0	2
Cmo_contig_11486	1016	4.47	3.37	3.04	4.43	3.11	3.06	4.45	3.24	3.05	1.21	1.39	0.19	2.79	3.03	0.5	1	1	0	2
Cmo_contig_11542	966	1.43	3.17	3.57	1.29	3.31	3.82	1.36	3.24	3.69	-1.88	-2.33	-0.45	3.42	3.8	1.22	1	1	0	2
Cmo_contig_11597	309	2.46	5.27	5.5	2.01	4.54	5.65	2.23	4.9	5.57	-2.67	-3.34	-0.67	2.92	3.31	0.95	1	1	0	2
Cmo_contig_11625	642	0.82	2.36	3.2	0.85	2.46	3.23	0.83	2.41	3.22	-1.57	-2.38	-0.81	3.5	4.22	2.38	1	1	0	2
Cmo_contig_11631	821	3.53	2.11	1.73	3.39	2.11	1.94	3.46	2.11	1.84	1.35	1.63	0.28	2.99	3.31	0.8	1	1	0	2
Cmo_contig_11657	1623	2.68	0.75	-0.38	2.36	1.04	-0.41	2.52	0.9	-0.39	1.62	2.91	1.29	2.93	3.93	2.54	1	1	0	2
Cmo_contig_11695	645	-2.4	0.91	2.62	-2.85	2.27	2.69	-2.63	1.59	2.66	-4.21	-5.28	-1.07	2.94	3.32	0.97	1	1	0	2
Cmo_contig_11732	2292	1.1	3	3.6	1.33	2.95	3.31	1.21	2.97	3.45	-1.76	-2.24	-0.48	3.19	3.61	1.21	1	1	0	2
Cmo_contig_11744	204	1.91	3.21	3.1	1.68	3.16	2.95	1.8	3.18	3.02	-1.39	-1.23	0.16	2.98	2.77	0.41	1	1	0	2
Cmo_contig_11873	927	5.01	3.46	3.07	5.05	3.23	2.93	5.03	3.34	3	1.68	2.03	0.35	3.34	3.66	1	1	1	0	2
Cmo_contig_11960	583	3.27	4.38	4.78	3.08	4.39	4.74	3.17	4.39	4.76	-1.22	-1.59	-0.37	2.93	3.39	1.18	1	1	0	2
Cmo_contig_11987	720	-0.26	1.75	2.39	-0.58	2.06	2.56	-0.42	1.9	2.47	-2.33	-2.9	-0.57	3.44	3.82	1.26	1	1	0	2
Cmo_contig_12092	1077	3.39	2.17	1.06	3.73	2.07	1.01	3.56	2.12	1.03	1.44	2.53	1.09	2.9	3.87	2.44	1	1	0	2
Cmo_contig_12105	664	1.27	3.56	3.54	1.49	3.13	3.58	1.38	3.34	3.56	-1.96	-2.18	-0.21	3.12	3.3	0.42	1	1	0	2
Cmo_contig_12115	327	6.63	5.05	4.6	7.03	5.33	4.58	6.83	5.19	4.59	1.64	2.24	0.6	2.81	3.34	1.3	1	1	0	2
Cmo_contig_12134	592	0.96	3.48	3.47	1.25	3.47	3.36	1.1	3.47	3.41	-2.37	-2.31	0.06	3.85	3.8	0.13	1	1	0	2
Cmo_contig_12186	688	0.19	2.46	2.6	-0.22	2.46	3.05	-0.01	2.46	2.83	-2.48	-2.84	-0.37	3.25	3.49	0.65	1	1	0	2
Cmo_contig_12188	361	1.17	3.01	3.09	1.06	2.85	2.62	1.12	2.93	2.85	-1.81	-1.74	0.08	2.96	2.88	0.13	1	1	0	2
Cmo_contig_12207	1154	4.42	2.87	3.01	4.63	2.83	2.92	4.52	2.85	2.96	1.67	1.56	-0.11	3.41	3.29	0.29	1	1	0	2
Cmo_contig_12208	210	2.92	6	6.53	2.79	5.82	5.54	2.86	5.91	6.03	-3.05	-3.18	-0.12	2.92	2.99	0.12	1	1	0	2
Cmo_contig_12221	811	1.31	3.14	3.06	0.84	2.75	2.9	1.08	2.95	2.98	-1.87	-1.9	-0.03	2.75	2.78	0.04	1	1	0	2
Cmo_contig_12275	1014	3.77	2.17	1.49	3.62	2.25	1.12	3.69	2.21	1.31	1.48	2.38	0.9	2.83	3.64	2.03	1	1	0	2
Cmo_contig_12394	477	-0.42	1.86	2.88	-0.3	2.35	2.38	-0.36	2.1	2.63	-2.46	-2.99	-0.53	3.05	3.39	0.87	1	1	0	2
Cmo_contig_12441	695	2.26	4.08	4.68	2.61	4.63	4.68	2.44	4.36	4.68	-1.92	-2.25	-0.33	2.75	3.01	0.54	1	1	0	2
Cmo_contig_12512	2213	4.44	2.7	1.89	4.3	2.35	1.47	4.37	2.52	1.68	1.85	2.69	0.84	2.86	3.5	1.62	1	1	0	2
Cmo_contig_12531	1387	1.77	3.39	3.77	1.61	3.51	4.19	1.69	3.45	3.98	-1.76	-2.29	-0.53	2.99	3.43	1.18	1	1	0	2
Cmo_contig_12561	470	1.38	4.7	3.95	1.33	4.63	3.61	1.35	4.67	3.78	-3.31	-2.42	0.89	4.34	3.8	2.12	1	1	0	2
Cmo_contig_12600	400	0.81	2.32	2.94	0.91	2.67	2.98	0.86	2.5	2.96	-1.64	-2.1	-0.46	3.07	3.5	1.18	1	1	0	2
Cmo_contig_12724	460	5.09	7.05	7.47	4.71	6.61	7.26	4.9	6.83	7.36	-1.93	-2.46	-0.53	2.83	3.24	0.98	1	1	0	2
Cmo_contig_13043	2488	4.39	2.76	2.02	4.23	3.01	2.12	4.31	2.89	2.07	1.42	2.24	0.82	2.96	3.74	2.06	1	1	0	2
Cmo_contig_13100	674	2.85	0.41	-0.76	2.43	0.17	-1.08	2.64	0.29	-0.92	2.34	3.55	1.21	3.23	3.95	2.14	1	1	0	2
Cmo_contig_13149	304	3.77	5.31	5.83	3.75	5.24	5.54	3.76	5.28	5.69	-1.51	-1.92	-0.41	3.09	3.5	1.14	1	1	0	2
Cmo_contig_13157	386	-1.52	1.05	2.24	-1.06	1.31	2.8	-1.29	1.18	2.52	-2.47	-3.81	-1.34	2.95	3.7	1.97	1	1	0	2
Cmo_contig_13169	1348	4.82	2.6	2.53	4.95	3.25	2.42	4.89	2.92	2.47	1.96	2.41	0.45	2.74	3.09	0.76	1	1	0	2
Cmo_contig_13179	939	4.47	1.99	1.96	4.32	2.05	1.53	4.4	2.02	1.75	2.38	2.65	0.27	3.52	3.71	0.58	1	1	0	2
Cmo_contig_13227	210	0.71	4.17	4.76	-0.03	4.11	5.04	0.34	4.14	4.9	-3.8	-4.56	-0.76	3.65	3.97	1.16	1	1	0	2
Cmo_contig_13238	603	1.21	3.56	3.89	1.23	3.22	3.97	1.22	3.39	3.93	-2.17	-2.71	-0.54	3.58	3.97	1.38	1	1	0	2
Cmo_contig_13245	380	1.28	4.04	4.11	0.92	4.52	4.21	1.1	4.28	4.16	-3.18	-3.06	0.12	3.7	3.64	0.18	1	1	0	2
Cmo_contig_13269	1849	4.52	2.16	1.93	4.34	2.63	2.32	4.43	2.4	2.13	2.03	2.3	0.27	2.86	3.07	0.44	1	1	0	2
Cmo_contig_13274	700	1.4	2.53	2.93	1.52	2.69	2.83	1.46	2.61	2.88	-1.15	-1.42	-0.27	2.78	3.13	0.79	1	1	0	2
Cmo_contig_13302	451	2.15	5.39	5.72	2.27	4.85	5.21	2.21	5.12	5.46	-2.91	-3.25	-0.34	3.26	3.45	0.51	1	1	0	2
Cmo_contig_13313	502	6.85	4.92	4.6	6.68	4.87	4	6.77	4.9	4.3	1.87	2.46	0.59	2.76	3.23	1.1	1	1	0	2
Cmo_contig_13320	311	1.85	3.31	3.85	1.85	3.2	3.54	1.85	3.25	3.69	-1.4	-1.84	-0.44	2.89	3.36	1.18	1	1	0	2
Cmo_contig_13376	393	0.84	2.94	3.16	0.49	2.96	3.42	0.67	2.95	3.29	-2.28	-2.62	-0.34	3.49	3.74	0.78	1	1	0	2
Cmo_contig_13423	218	-2.11	3.07	3.13	-2.18	3.13	3.23	-2.15	3.1	3.18	-5.25	-5.33	-0.08	5.59	5.62	0.23	1	1	0	2
Cmo_contig_13554	689	3.25	0.2	-0.81	2.78	-0.45	-0.55	3.01	-0.12	-0.68	3.14	3.69	0.56	3.24	3.53	0.8	1	1	0	2
Cmo_contig_13604	1287	3.7	1.78	1.03	3.85	1.7	0.5	3.77	1.74	0.76	2.03	3.01	0.98	3.03	3.71	1.85	1	1	0	2
Cmo_contig_13618	324	2.14	3.82	3.78	1.8	3.7	3.43	1.97	3.76	3.61	-1.79	-1.64	0.16	2.92	2.76	0.28	1	1	0	2
Cmo_contig_13629	275	-0.34	2.9	3.95	0.55	2.56	3.85	0.1	2.73	3.9	-2.62	-3.8	-1.17	2.77	3.4	1.53	1	1	0	2
Cmo_contig_13740	364	1.26	2.8	2.85	1.05	2.67	3.15	1.15	2.73	3	-1.58	-1.85	-0.27	2.96	3.23	0.63	1	1	0	2
Cmo_contig_13780	422	1.31	3.94	4.48	1.13	4.04	4.83	1.22	3.99	4.66	-2.77	-3.44	-0.67	3.91	4.28	1.59	1	1	0	2
Cmo_contig_13852	1126	3.35	1.68	0.99	3.77	1.89	1.3	3.56	1.79	1.15	1.77	2.41	0.64	2.81	3.33	1.28	1	1	0	2
Cmo_contig_13900	2553	4.34	2.79	2.8	4.29	3.11	2.82	4.32	2.95	2.81	1.36	1.5	0.14	2.86	3.02	0.33	1	1	0	2
Cmo_contig_13925	302	-1.01	2.6	2.54	-0.65	2.13	2.56	-0.83	2.37	2.55	-3.19	-3.38	-0.19	3.74	3.84	0.31	1	1	0	2
Cmo_contig_13932	523	4.01	1.76	1.59	4.1	1.64	1.12	4.06	1.7	1.36	2.36	2.7	0.34	3.41	3.65	0.72	1	1	0	2
Cmo_contig_13968	503	-0.7	2.95	3.13	-1.35	2.26	3.1	-1.02	2.61	3.12	-3.63	-4.14	-0.51	3.32	3.54	0.64	1	1	0	2
Cmo_contig_13984	1218	5.38	2.57	3.11	5.23	3.13	2.98	5.31	2.85	3.04	2.45	2.26	-0.19	3.29	3.15	0.32	1	1	0	2
Cmo_contig_14072	248	-1.77	1.34	0.97	-2.46	1.67	1.2	-2.11	1.5	1.08	-3.62	-3.2	0.42	3.56	3.34	0.61	1	1	0	2
Cmo_contig_14077	737	1.12	3.7	4.25	1.67	3.65	4.02	1.4	3.67	4.14	-2.28	-2.74	-0.46	3.13	3.45	0.86	1	1	0	2
Cmo_contig_14112	1001	4.01	2.57	1.84	4.11	2.11	2.03	4.06	2.34	1.93	1.72	2.13	0.41	2.87	3.23	0.86	1	1	0	2
Cmo_contig_14162	1642	3.75	1.9	0.79	3.96	2.09	1.2	3.86	2	1	1.86	2.86	1	3.01	3.74	1.99	1	1	0	2
Cmo_contig_14180	697	2.04	4.14	4.55	2.1	3.98	4.02	2.07	4.06	4.29	-1.99	-2.21	-0.23	3.01	3.19	0.41	1	1	0	2
Cmo_contig_14224	331	0.36	2.6	3.11	-0.4	2.7	3.03	-0.02	2.65	3.07	-2.67	-3.1	-0.43	3.09	3.34	0.64	1	1	0	2
Cmo_contig_14238	229	-1.58	1.18	1.29	-1.36	0.67	1.49	-1.47	0.92	1.39	-2.39	-2.86	-0.46	3.24	3.54	0.88	1	1	0	2
Cmo_contig_14278	260	-0.77	1.9	2.99	-0.09	1.75	2.87	-0.43	1.83	2.93	-2.26	-3.36	-1.1	2.93	3.61	1.79	1	1	0	2
Cmo_contig_14341	1177	1.5	3	3.11	1.55	3.2	2.93	1.53	3.1	3.02	-1.57	-1.49	0.08	3.23	3.14	0.19	1	1	0	2
Cmo_contig_14441	709	4.91	3.08	3.13	4.83	2.99	2.61	4.87	3.04	2.87	1.83	2	0.17	2.91	3.06	0.3	1	1	0	2
Cmo_contig_14511	599	4.37	2.64	2.71	4.24	2.9	2.91	4.3	2.77	2.81	1.54	1.49	-0.05	3	2.95	0.09	1	1	0	2
Cmo_contig_14520	1588	-0.65	2.98	3.36	-0.46	3.09	4.14	-0.55	3.04	3.75	-3.59	-4.31	-0.72	3.53	3.85	1.08	1	1	0	2
Cmo_contig_14521	1492	-1.23	2.72	3.56	-0.65	2.92	4.28	-0.94	2.82	3.92	-3.76	-4.86	-1.1	3.39	3.84	1.45	1	1	0	2
Cmo_contig_14687	1111	4.48	2.69	2.55	4.49	2.84	2.18	4.48	2.76	2.36	1.72	2.12	0.4	3.1	3.46	0.98	1	1	0	2
Cmo_contig_14711	1830	4.09	1.97	1.73	3.95	2.2	1.47	4.02	2.09	1.6	1.93	2.42	0.49	3.35	3.74	1.23	1	1	0	2
Cmo_contig_14726	887	4.16	3.05	2.09	4.38	2.73	2.05	4.27	2.89	2.07	1.38	2.2	0.82	2.75	3.54	1.91	1	1	0	2
Cmo_contig_14744	1079	1.45	3.8	3.69	1.69	3.54	3.78	1.57	3.67	3.73	-2.1	-2.17	-0.07	3.53	3.58	0.13	1	1	0	2
Cmo_contig_14809	421	3.59	2.21	2.11	3.52	2.07	1.97	3.55	2.14	2.04	1.41	1.51	0.1	3.16	3.28	0.26	1	1	0	2
Cmo_contig_14823	735	4.75	2.59	2.33	4.68	3.05	2.75	4.72	2.82	2.54	1.9	2.18	0.28	2.79	3.02	0.48	1	1	0	2
Cmo_contig_14828	517	0.95	4.67	4.45	2.04	4.71	4.53	1.49	4.69	4.49	-3.2	-3	0.2	2.9	2.79	0.19	1	1	0	2
Cmo_contig_14831	598	0.55	4.1	3.73	0.95	3.66	3.25	0.75	3.88	3.49	-3.13	-2.74	0.4	3.38	3.15	0.6	1	1	0	2
Cmo_contig_14849	1247	3.34	1.05	-0.11	2.83	1.14	-0.23	3.09	1.1	-0.17	1.99	3.26	1.27	3.05	3.9	2.3	1	1	0	2
Cmo_contig_14890	1114	3.8	2.07	1.07	4.16	2.27	1.3	3.98	2.17	1.18	1.81	2.79	0.99	3.04	3.79	2.05	1	1	0	2
Cmo_contig_15039	576	1.06	3.14	3.28	1.33	3.08	3.48	1.2	3.11	3.38	-1.91	-2.19	-0.27	3.4	3.63	0.69	1	1	0	2
Cmo_contig_15082	303	-0.2	2.73	2.99	0.4	2.61	2.87	0.1	2.67	2.93	-2.57	-2.83	-0.26	3.31	3.48	0.45	1	1	0	2
Cmo_contig_15093	1021	1.03	2.89	3.65	1.05	3.53	3.85	1.04	3.21	3.75	-2.17	-2.71	-0.54	2.92	3.29	0.93	1	1	0	2
Cmo_contig_15096	1057	1.02	3.25	3.97	1.44	3.06	3.59	1.23	3.15	3.78	-1.92	-2.55	-0.63	2.87	3.34	1.2	1	1	0	2
Cmo_contig_15117	765	1.55	3.5	3.87	1.54	3.06	3.72	1.54	3.28	3.79	-1.74	-2.25	-0.51	2.97	3.41	1.16	1	1	0	2
Cmo_contig_15166	1738	3.44	0.54	0.4	2.99	0.99	0.43	3.21	0.76	0.42	2.45	2.8	0.35	3.2	3.43	0.61	1	1	0	2
Cmo_contig_15258	666	-0.74	1.69	2.53	-0.48	1.67	3.03	-0.61	1.68	2.78	-2.29	-3.39	-1.1	3.23	3.91	2.02	1	1	0	2
Cmo_contig_15279	504	1.54	3.67	3.46	1.82	3.68	3.48	1.68	3.68	3.47	-2	-1.79	0.21	3.61	3.42	0.55	1	1	0	2
Cmo_contig_15305	223	-2.61	1.92	1.12	-2.33	2.16	0.37	-2.47	2.04	0.75	-4.51	-3.21	1.29	3.88	3.29	1.81	1	1	0	2
Cmo_contig_15307	963	1.59	3.51	3.63	2.1	3.58	3.83	1.85	3.55	3.73	-1.7	-1.88	-0.18	2.74	2.91	0.31	1	1	0	2
Cmo_contig_15429	878	4.13	1.02	-0.53	3.56	1.16	-0.93	3.84	1.09	-0.73	2.76	4.57	1.82	3.26	4.14	2.56	1	1	0	2
Cmo_contig_15507	1023	6.02	3.58	2.77	6.24	4.12	2.46	6.13	3.85	2.61	2.28	3.52	1.24	3.02	3.77	2.03	1	1	0	2
Cmo_contig_15530	816	-2.27	1.69	1.99	-1.85	1.42	2.59	-2.06	1.55	2.29	-3.61	-4.35	-0.74	3.6	3.92	1.16	1	1	0	2
Cmo_contig_15574	913	5.31	4.31	4.32	5.38	4.31	4.26	5.35	4.31	4.29	1.04	1.06	0.02	2.81	2.84	0.05	1	1	0	2
Cmo_contig_15659	263	1.68	3.24	3.96	1.54	3.41	3.8	1.61	3.32	3.88	-1.72	-2.27	-0.56	3.35	3.84	1.56	1	1	0	2
Cmo_contig_15676	284	-0.07	3.87	3.44	0.67	3.49	3.18	0.3	3.68	3.31	-3.38	-3.01	0.37	3.33	3.13	0.49	1	1	0	2
Cmo_contig_15679	1444	1.07	2.79	3.07	1.22	2.67	3	1.15	2.73	3.04	-1.58	-1.89	-0.31	3.37	3.68	0.97	1	1	0	2
Cmo_contig_15801	355	0.12	1.45	1.71	0.27	1.55	1.89	0.19	1.5	1.8	-1.3	-1.6	-0.3	2.94	3.29	0.87	1	1	0	2
Cmo_contig_15803	315	-0.57	2.92	2.85	0.12	2.76	2.38	-0.22	2.84	2.61	-3.06	-2.84	0.22	3.17	3.04	0.27	1	1	0	2
Cmo_contig_15853	338	-1.11	3.19	2.17	-0.21	2.62	2.42	-0.66	2.91	2.3	-3.56	-2.96	0.61	3.07	2.76	0.68	1	1	0	2
Cmo_contig_15899	245	0.41	2.67	3.42	0.88	2.64	3.4	0.64	2.66	3.41	-2.01	-2.76	-0.75	3.2	3.74	1.63	1	1	0	2
Cmo_contig_15907	226	0.78	3.84	3.6	1.29	3.71	3.54	1.04	3.77	3.57	-2.74	-2.54	0.2	3.6	3.47	0.37	1	1	0	2
Cmo_contig_15976	1878	-1.04	2.2	3.06	-1.71	2.57	3.77	-1.37	2.39	3.42	-3.76	-4.79	-1.03	3.23	3.65	1.25	1	1	0	2
Cmo_contig_16000	411	-0.98	3.05	2.65	-0.74	3.29	2.94	-0.86	3.17	2.8	-4.03	-3.66	0.37	4.48	4.31	0.85	1	1	0	2
Cmo_contig_16134	1370	3.15	4.23	4.62	2.94	4.42	4.55	3.04	4.33	4.58	-1.28	-1.54	-0.26	2.85	3.15	0.7	1	1	0	2
Cmo_contig_16148	893	4.62	3.3	3.05	4.46	3.15	3.04	4.54	3.23	3.05	1.32	1.5	0.18	3.02	3.24	0.52	1	1	0	2
Cmo_contig_16183	282	-0.05	4.7	3.99	-0.5	3.36	3.85	-0.27	4.03	3.92	-4.31	-4.19	0.11	2.99	2.95	0.08	1	1	0	2
Cmo_contig_16210	680	2.22	0.14	0.06	2.3	0.55	0.13	2.26	0.35	0.09	1.91	2.17	0.25	3.23	3.44	0.57	1	1	0	2
Cmo_contig_16217	328	-0.22	2.09	1.51	-0.49	1.6	1.8	-0.36	1.84	1.65	-2.2	-2.01	0.19	3.02	2.86	0.3	1	1	0	2
Cmo_contig_16280	500	4.22	1.92	1.52	4.12	2.05	1.17	4.17	1.98	1.35	2.19	2.82	0.63	3.53	3.97	1.55	1	1	0	2
Cmo_contig_16356	307	1.43	4.39	4.78	2.02	4.52	4.74	1.73	4.46	4.76	-2.73	-3.03	-0.3	3.45	3.63	0.54	1	1	0	2
Cmo_contig_16434	755	0.59	2.92	2.69	1.14	2.89	2.98	0.86	2.91	2.83	-2.04	-1.97	0.07	2.91	2.85	0.1	1	1	0	2
Cmo_contig_16605	885	2.94	1.58	1.49	2.84	1.52	1.57	2.89	1.55	1.53	1.34	1.36	0.02	3.19	3.22	0.06	1	1	0	2
Cmo_contig_16622	478	1.49	3.36	3.58	1.67	3.62	3.6	1.58	3.49	3.59	-1.91	-2.01	-0.09	3.46	3.54	0.21	1	1	0	2
Cmo_contig_16685	487	0.81	2.56	2.39	1.03	2.61	2.18	0.92	2.59	2.29	-1.67	-1.37	0.3	3.23	2.9	0.8	1	1	0	2
Cmo_contig_16713	336	3.27	5.31	6.13	2.52	5.29	5.72	2.89	5.3	5.92	-2.41	-3.03	-0.62	2.78	3.16	0.89	1	1	0	2
Cmo_contig_16752	1719	4.68	2.22	0.99	4.82	2.5	1.17	4.75	2.36	1.08	2.39	3.66	1.28	3.73	4.48	2.67	1	1	0	2
Cmo_contig_16797	552	-0.58	2.48	3.26	0.34	2.5	3.27	-0.12	2.49	3.26	-2.61	-3.39	-0.77	2.81	3.25	1.05	1	1	0	2
Cmo_contig_16816	427	0.48	2.99	3.13	-0.09	3.25	3.18	0.19	3.12	3.15	-2.93	-2.96	-0.03	3.51	3.53	0.04	1	1	0	2
Cmo_contig_16823	460	2.32	0.03	-0.96	1.99	0.16	-0.83	2.15	0.09	-0.9	2.06	3.05	0.99	3.44	4.12	2.22	1	1	0	2
Cmo_contig_16826	243	4.6	2.53	2.64	4.47	2.65	2.55	4.54	2.59	2.59	1.95	1.95	-0.01	3.74	3.74	0.01	1	1	0	2
Cmo_contig_16882	1334	5.6	2.75	1.9	5.39	2.79	2.73	5.49	2.77	2.31	2.72	3.18	0.45	2.98	3.24	0.63	1	1	0	2
Cmo_contig_17012	1090	3.3	1.62	1.45	3.3	1.88	1.35	3.3	1.75	1.4	1.54	1.89	0.35	3.16	3.51	0.99	1	1	0	2
Cmo_contig_17054	751	2.83	1.01	-0.46	2.39	0.84	-0.23	2.61	0.92	-0.35	1.69	2.96	1.27	2.8	3.76	2.34	1	1	0	2
Cmo_contig_17063	483	-0.47	1.4	1.3	-1.07	1.64	1.55	-0.77	1.52	1.43	-2.29	-2.19	0.09	2.96	2.89	0.12	1	1	0	2
Cmo_contig_17137	247	2.52	4.06	4.42	2.5	3.77	4.16	2.51	3.92	4.29	-1.41	-1.78	-0.38	2.8	3.2	0.94	1	1	0	2
Cmo_contig_17166	1072	-1.24	2.97	2.85	-1.49	2.54	2.46	-1.37	2.75	2.66	-4.12	-4.02	0.1	4.09	4.05	0.14	1	1	0	2
Cmo_contig_17224	1734	5.48	4.03	3.53	5.57	4.27	3.48	5.52	4.15	3.51	1.37	2.02	0.64	3.02	3.68	1.81	1	1	0	2
Cmo_contig_17263	613	3.64	2.14	1.44	4.03	2.36	1.44	3.83	2.25	1.44	1.59	2.39	0.81	2.84	3.54	1.77	1	1	0	2
Cmo_contig_17376	205	4.75	2.88	2.02	4.32	2.98	2.01	4.54	2.93	2.01	1.61	2.52	0.92	2.89	3.66	1.98	1	1	0	2
Cmo_contig_17407	658	3.35	0.39	-0.09	3.01	0.79	-0.1	3.18	0.59	-0.1	2.59	3.28	0.69	3.52	3.93	1.42	1	1	0	2
Cmo_contig_17412	501	2.86	4.85	5.05	3.34	4.71	5.13	3.1	4.78	5.09	-1.68	-1.99	-0.31	2.83	3.11	0.62	1	1	0	2
Cmo_contig_17438	1348	3.75	2.15	2.27	3.66	2.35	2.48	3.7	2.25	2.37	1.45	1.33	-0.12	3	2.86	0.28	1	1	0	2
Cmo_contig_17470	200	1.68	3.92	4.12	2.29	4.24	4.07	1.99	4.08	4.09	-2.09	-2.1	-0.01	2.83	2.84	0.02	1	1	0	2
Cmo_contig_17472	632	2.69	0.91	1.03	2.41	1	0.89	2.55	0.96	0.96	1.59	1.59	-0.01	3.13	3.13	0.01	1	1	0	2
Cmo_contig_17554	314	0.44	6.02	5.24	1.49	5.81	6.58	0.96	5.91	5.91	-4.95	-4.95	0	2.93	2.93	0	1	1	0	2
Cmo_contig_17688	510	-0.04	1.34	2.23	0.04	1.54	2.54	0	1.44	2.38	-1.44	-2.38	-0.94	2.85	3.71	2.15	1	1	0	2
Cmo_contig_17737	331	-1.25	2.18	1.63	-0.82	1.96	2.07	-1.04	2.07	1.85	-3.11	-2.88	0.23	3.58	3.44	0.36	1	1	0	2
Cmo_contig_17889	425	-3.58	1.38	1.52	-2.27	1.32	1.77	-2.93	1.35	1.65	-4.28	-4.57	-0.29	3.07	3.18	0.24	1	1	0	2
Cmo_contig_17949	530	3.64	1.71	1.19	3.34	1.32	0.79	3.49	1.51	0.99	1.98	2.5	0.53	2.83	3.23	0.96	1	1	0	2
Cmo_contig_17978	270	1.4	2.89	3.38	1.03	3.35	3.58	1.21	3.12	3.48	-1.9	-2.27	-0.36	2.79	3.09	0.64	1	1	0	2
Cmo_contig_17985	368	-1.36	1.62	2.45	-1.36	2.75	2.47	-1.36	2.19	2.46	-3.55	-3.82	-0.28	3.02	3.15	0.26	1	1	0	2
Cmo_contig_18033	316	-0.06	1.91	2.28	-0.39	1.83	2.6	-0.22	1.87	2.44	-2.09	-2.66	-0.57	3.29	3.7	1.28	1	1	0	2
Cmo_contig_18091	370	-0.58	2.13	2.44	-0.64	2.09	2.07	-0.61	2.11	2.25	-2.72	-2.86	-0.14	3.95	4.04	0.32	1	1	0	2
Cmo_contig_18126	415	-0.47	1.27	1.31	-0.85	1.28	1.53	-0.66	1.28	1.42	-1.93	-2.08	-0.14	3.21	3.34	0.29	1	1	0	2
Cmo_contig_18129	927	0.11	2.21	2.69	0.53	2.36	3.03	0.32	2.28	2.86	-1.97	-2.54	-0.58	2.97	3.41	1.15	1	1	0	2
Cmo_contig_18173	228	2.17	7.9	7.06	3.31	7.47	8.03	2.74	7.68	7.55	-4.94	-4.8	0.14	3.07	3.03	0.09	1	1	0	2
Cmo_contig_18287	459	-0.39	3.79	5.54	0.54	4.4	5.41	0.08	4.09	5.47	-4.02	-5.4	-1.38	3.24	3.75	1.55	1	1	0	2
Cmo_contig_18293	739	6.81	3.8	3.3	6.75	4.14	3.89	6.78	3.97	3.6	2.81	3.18	0.37	3.34	3.55	0.61	1	1	0	2
Cmo_contig_18404	744	2.9	0.97	0.96	2.86	0.52	0.58	2.88	0.75	0.77	2.13	2.11	-0.02	3.05	3.03	0.03	1	1	0	2
Cmo_contig_18435	2007	5.49	2.14	2.12	5.02	2.03	1.05	5.26	2.08	1.59	3.17	3.67	0.5	2.77	3.01	0.51	1	1	0	2
Cmo_contig_18482	574	-1.16	1.64	1.31	-1.33	1.45	2.07	-1.25	1.55	1.69	-2.8	-2.94	-0.14	3.13	3.21	0.18	1	1	0	2
Cmo_contig_18520	584	-0.52	1.63	1.69	-0.33	1.54	1.35	-0.43	1.59	1.52	-2.01	-1.95	0.06	3.35	3.3	0.12	1	1	0	2
Cmo_contig_18692	714	2.18	0.73	0.69	2.63	0.79	0.68	2.4	0.76	0.68	1.64	1.72	0.07	2.9	2.97	0.13	1	1	0	2
Cmo_contig_18707	324	0.29	1.8	2.1	0.06	1.53	1.82	0.17	1.67	1.96	-1.5	-1.79	-0.29	2.74	3.04	0.64	1	1	0	2
Cmo_contig_18761	260	4.7	3.64	2.86	4.87	3.64	2.74	4.79	3.64	2.8	1.15	1.98	0.84	2.81	3.75	2.3	1	1	0	2
Cmo_contig_18815	419	-1.43	1.08	1.69	-2.21	0.98	1.95	-1.82	1.03	1.82	-2.85	-3.64	-0.79	3.1	3.52	1.17	1	1	0	2
Cmo_contig_19013	201	1.03	-0.32	-1.31	0.99	-0.31	-1.1	1.01	-0.32	-1.21	1.33	2.22	0.89	3.04	3.93	2.39	1	1	0	2
Cmo_contig_19015	922	3.66	1.23	0.1	3.16	0.95	0.54	3.41	1.09	0.32	2.32	3.09	0.77	2.92	3.41	1.26	1	1	0	2
Cmo_contig_19034	1948	4.18	1.88	1.56	3.95	2.22	1.45	4.07	2.05	1.51	2.02	2.56	0.54	3.3	3.71	1.28	1	1	0	2
Cmo_contig_19043	290	1.6	3.1	3.66	1.28	3.14	3.38	1.44	3.12	3.52	-1.68	-2.08	-0.4	3	3.36	0.94	1	1	0	2
Cmo_contig_19092	438	0.27	2.44	2.75	0.03	2.19	3.23	0.15	2.32	2.99	-2.16	-2.84	-0.68	3.07	3.53	1.29	1	1	0	2
Cmo_contig_19099	811	3.72	2.34	1.27	3.51	2.32	1.28	3.62	2.33	1.28	1.29	2.34	1.05	2.99	4.02	2.65	1	1	0	2
Cmo_contig_19156	341	2.21	-0.11	-0.11	2.39	0.05	-0.5	2.3	-0.03	-0.3	2.33	2.6	0.27	3.48	3.67	0.58	1	1	0	2
Cmo_contig_19176	845	1.96	3.61	3.73	1.71	3.4	3.67	1.83	3.5	3.7	-1.67	-1.86	-0.19	3.19	3.38	0.47	1	1	0	2
Cmo_contig_19289	316	1.69	3.12	3.85	1.89	3.34	4.1	1.79	3.23	3.98	-1.44	-2.18	-0.75	2.81	3.53	1.78	1	1	0	2
Cmo_contig_19370	435	-2.34	1.71	2	-1.26	2.18	1.87	-1.8	1.94	1.94	-3.75	-3.74	0.01	3.04	3.03	0.01	1	1	0	2
Cmo_contig_19384	1158	2.56	1	-0.01	2.56	1.21	0.08	2.56	1.1	0.04	1.46	2.53	1.07	3.19	4.14	2.67	1	1	0	2
Cmo_contig_19388	1512	-0.33	3.22	3.83	0.26	3.28	4.22	-0.04	3.25	4.02	-3.29	-4.06	-0.77	3.55	3.92	1.29	1	1	0	2
Cmo_contig_19394	258	1.92	-0.29	-1.68	2.02	-0.69	-1.43	1.97	-0.49	-1.55	2.46	3.52	1.06	3.52	4.15	2.12	1	1	0	2
Cmo_contig_19419	533	3.74	2.16	2.28	3.89	2.02	2.41	3.82	2.09	2.34	1.73	1.47	-0.25	3.45	3.18	0.74	1	1	0	2
Cmo_contig_19428	293	-1.96	1.09	1.71	-1.73	1.2	1.33	-1.84	1.14	1.52	-2.99	-3.36	-0.37	3.92	4.12	0.83	1	1	0	2
Cmo_contig_19430	305	0.97	2.89	3.06	1.21	2.73	3.08	1.09	2.81	3.07	-1.72	-1.98	-0.26	3.33	3.58	0.71	1	1	0	2
Cmo_contig_19515	288	-0.71	1.95	1.46	-1.06	1.73	1.27	-0.89	1.84	1.37	-2.72	-2.25	0.47	3.76	3.43	1.07	1	1	0	2
Cmo_contig_19537	420	-3.58	1.71	0.8	-3.27	2.22	2.27	-3.43	1.97	1.54	-5.39	-4.96	0.43	3.19	3.05	0.31	1	1	0	2
Cmo_contig_19630	547	1.84	-0.22	-0.2	1.73	-0.25	-0.33	1.79	-0.23	-0.27	2.02	2.06	0.03	3.85	3.88	0.08	1	1	0	2
Cmo_contig_19656	843	4.23	2.48	1.29	4.42	2.6	1.59	4.33	2.54	1.44	1.79	2.89	1.1	3.22	4.05	2.41	1	1	0	2
Cmo_contig_19669	421	3.19	0	-0.83	2.93	-0.06	-1.38	3.06	-0.03	-1.11	3.09	4.16	1.08	3.64	4.16	1.9	1	1	0	2
Cmo_contig_19672	310	-2.92	1.82	1.84	-2.76	2.05	2.62	-2.84	1.93	2.23	-4.77	-5.07	-0.3	3.99	4.1	0.39	1	1	0	2
Cmo_contig_19837	686	2.4	4.36	5.14	2.56	5.08	5.18	2.48	4.72	5.16	-2.24	-2.68	-0.44	2.84	3.15	0.69	1	1	0	2
Cmo_contig_19850	750	2.98	1.76	1.84	2.95	1.62	1.89	2.96	1.69	1.86	1.27	1.1	-0.18	3.09	2.83	0.54	1	1	0	2
Cmo_contig_19852	568	-0.49	2.09	2.84	-1.22	2.37	2.62	-0.86	2.23	2.73	-3.09	-3.59	-0.5	3.28	3.53	0.74	1	1	0	2
Cmo_contig_19861	310	0.44	2.34	2.61	0.82	2.13	2.54	0.63	2.24	2.58	-1.61	-1.95	-0.34	2.91	3.23	0.77	1	1	0	2
Cmo_contig_19914	1254	2.68	1.01	0.22	2.42	1.19	0.23	2.55	1.1	0.23	1.45	2.32	0.87	3	3.81	2.17	1	1	0	2
Cmo_contig_19927	918	2.67	0.66	-0.25	3.06	1.11	0.05	2.87	0.89	-0.1	1.98	2.96	0.98	2.78	3.46	1.68	1	1	0	2
Cmo_contig_19963	487	-0.17	3.02	3.16	0.63	3.17	3.55	0.23	3.09	3.35	-2.86	-3.12	-0.26	2.99	3.13	0.31	1	1	0	2
Cmo_contig_19977	1251	0.25	2.03	2.54	-0.36	2.02	2.26	-0.05	2.02	2.4	-2.08	-2.45	-0.38	2.86	3.14	0.63	1	1	0	2
Cmo_contig_20010	245	0.85	4.07	3.99	0.72	3.11	3.79	0.79	3.59	3.89	-2.8	-3.1	-0.3	2.82	3	0.34	1	1	0	2
Cmo_contig_20013	1065	2.75	0.95	0.28	2.73	1.36	0.56	2.74	1.15	0.42	1.58	2.31	0.73	2.74	3.38	1.55	1	1	0	2
Cmo_contig_20138	636	4.86	3.24	2.81	4.73	3.42	2.63	4.8	3.33	2.72	1.47	2.08	0.61	3.07	3.66	1.67	1	1	0	2
Cmo_contig_20192	315	0.12	1.7	1.88	0.27	1.65	1.6	0.2	1.67	1.74	-1.48	-1.54	-0.07	3.02	3.09	0.14	1	1	0	2
Cmo_contig_20224	1315	2.22	0.01	-0.14	2.38	-0.32	0.03	2.3	-0.15	-0.05	2.45	2.35	-0.1	3.69	3.61	0.2	1	1	0	2
Cmo_contig_20233	573	6.12	4.27	4.43	6	4.47	4.39	6.06	4.37	4.41	1.69	1.65	-0.04	3.42	3.38	0.1	1	1	0	2
Cmo_contig_20234	276	-0.47	1.81	2.24	-0.19	1.76	2.65	-0.33	1.78	2.45	-2.12	-2.78	-0.66	3.22	3.69	1.41	1	1	0	2
Cmo_contig_20271	554	1.12	3.69	2.72	1.29	3.68	3.3	1.2	3.68	3.01	-2.48	-1.8	0.67	3.28	2.75	1.27	1	1	0	2
Cmo_contig_20303	267	3.85	5.48	5.24	3.89	5.65	5.18	3.87	5.56	5.21	-1.7	-1.34	0.35	3.51	3.11	1.11	1	1	0	2
Cmo_contig_20318	549	0.9	3.01	2.85	0.64	2.47	2.77	0.77	2.74	2.81	-1.97	-2.05	-0.07	2.89	2.95	0.1	1	1	0	2
Cmo_contig_20340	951	3.07	1.22	0.52	3.25	1.31	0.56	3.16	1.27	0.54	1.89	2.62	0.73	3.67	4.24	2.08	1	1	0	2
Cmo_contig_20360	636	0.34	2.78	2.82	0.24	3	3.21	0.29	2.89	3.02	-2.6	-2.73	-0.12	3.68	3.76	0.23	1	1	0	2
Cmo_contig_20425	1236	3.43	1.16	0.38	3.41	0.97	-0.17	3.42	1.06	0.1	2.36	3.32	0.96	3.25	3.84	1.79	1	1	0	2
Cmo_contig_20475	1145	5	2.79	3.22	5.01	3.23	2.7	5	3.01	2.96	1.99	2.04	0.05	2.75	2.8	0.07	1	1	0	2
Cmo_contig_20522	345	-1.96	2.3	2.52	-2.95	1.86	2.84	-2.45	2.08	2.68	-4.53	-5.14	-0.6	3.44	3.66	0.66	1	1	0	2
Cmo_contig_20542	480	-0.67	2.84	2.3	-0.71	2.77	1.83	-0.69	2.81	2.07	-3.5	-2.76	0.74	4.14	3.73	1.59	1	1	0	2
Cmo_contig_20591	333	3.59	1.83	1.01	3.48	1.88	1.12	3.53	1.86	1.07	1.68	2.47	0.79	3.54	4.21	2.28	1	1	0	2
Cmo_contig_20592	244	-2.58	1.95	2.08	-1.41	1.44	1.9	-1.99	1.7	1.99	-3.69	-3.98	-0.29	2.88	3.01	0.25	1	1	0	2
Cmo_contig_20619	514	4.09	2.58	2.2	4.24	2.54	1.9	4.17	2.56	2.05	1.6	2.12	0.51	3.12	3.6	1.36	1	1	0	2
Cmo_contig_20630	795	2.11	0.92	0.87	2.37	0.98	0.99	2.24	0.95	0.93	1.29	1.31	0.02	2.84	2.87	0.04	1	1	0	2
Cmo_contig_20771	257	3.05	1.07	0.83	3	0.91	0.33	3.02	0.99	0.58	2.03	2.44	0.41	3.09	3.41	0.84	1	1	0	2
Cmo_contig_20792	685	-4.09	1.37	3.02	-2.96	2.14	3.09	-3.53	1.75	3.05	-5.28	-6.58	-1.3	3.4	3.78	1.24	1	1	0	2
Cmo_contig_20820	207	-2.31	1.83	3.08	-2.2	0.96	2.45	-2.25	1.4	2.76	-3.65	-5.02	-1.36	3.14	3.69	1.58	1	1	0	2
Cmo_contig_20874	353	2.03	3.4	4.08	2.17	3.69	3.82	2.1	3.54	3.95	-1.44	-1.85	-0.41	2.76	3.18	0.97	1	1	0	2
Cmo_contig_20891	1538	1.91	3.28	4.04	1.81	3.37	4.41	1.86	3.33	4.22	-1.47	-2.36	-0.9	2.83	3.64	2.04	1	1	0	2
Cmo_contig_21052	416	-3.1	3.28	2.92	-1.55	2.78	3.08	-2.32	3.03	3	-5.35	-5.33	0.03	3.14	3.13	0.02	1	1	0	2
Cmo_contig_21121	308	1.1	3.22	3.6	1.63	3.24	3.79	1.37	3.23	3.69	-1.86	-2.33	-0.47	2.87	3.26	0.93	1	1	0	2
Cmo_contig_21139	304	-1.84	1.72	2.15	-1.13	1	1.9	-1.49	1.36	2.02	-2.85	-3.51	-0.66	2.77	3.12	0.79	1	1	0	2
Cmo_contig_21180	489	-3.46	2.87	2.73	-2.39	2.82	2.75	-2.92	2.84	2.74	-5.77	-5.66	0.11	3.94	3.91	0.09	1	1	0	2
Cmo_contig_21389	232	-1.63	0.85	1.92	-2.37	1.01	1.68	-2	0.93	1.8	-2.93	-3.8	-0.87	3.2	3.65	1.33	1	1	0	2
Cmo_contig_21393	575	0.81	2.48	2.07	0.85	2.44	2.28	0.83	2.46	2.18	-1.63	-1.35	0.28	3.38	3.06	0.84	1	1	0	2
Cmo_contig_21399	328	5.65	2.68	2.27	6.01	2.65	2.08	5.83	2.67	2.18	3.16	3.65	0.49	4.13	4.38	1.18	1	1	0	2
Cmo_contig_21449	1291	0.12	1.99	2.39	0.61	2.21	2.54	0.36	2.1	2.47	-1.74	-2.1	-0.36	2.79	3.11	0.71	1	1	0	2
Cmo_contig_21456	429	0.46	1.53	1.61	0.29	1.79	1.73	0.37	1.66	1.67	-1.28	-1.3	-0.01	2.75	2.77	0.02	1	1	0	2
Cmo_contig_21523	1079	2.81	1.07	0.43	2.93	1.31	0.27	2.87	1.19	0.35	1.68	2.52	0.84	3.25	3.95	2.1	1	1	0	2
Cmo_contig_21599	233	-1.49	1.55	1.03	-0.78	1.61	1.33	-1.13	1.58	1.18	-2.71	-2.31	0.4	3.1	2.83	0.59	1	1	0	2
Cmo_contig_21628	259	-2.88	1.61	1.5	-2.56	0.51	2.17	-2.72	1.06	1.83	-3.78	-4.55	-0.77	2.88	3.19	0.73	1	1	0	2
Cmo_contig_21671	250	5.81	3.84	3.77	6.28	4.06	3.97	6.04	3.95	3.87	2.1	2.17	0.08	3.09	3.15	0.12	1	1	0	2
Cmo_contig_21812	840	0.36	3	3.48	0.33	2.65	3.2	0.34	2.82	3.34	-2.48	-2.99	-0.51	3.6	3.93	1.17	1	1	0	2
Cmo_contig_21879	381	3.34	2.13	1.46	3.47	2.26	1.5	3.4	2.19	1.48	1.21	1.92	0.71	2.94	3.74	2.08	1	1	0	2
Cmo_contig_21962	1011	-0.81	2.28	2.87	-0.28	2.21	3.08	-0.54	2.25	2.98	-2.79	-3.52	-0.73	3.53	3.93	1.4	1	1	0	2
Cmo_contig_22058	303	2.18	-0.18	0.38	2.72	0.2	0.28	2.45	0.01	0.33	2.44	2.12	-0.32	3.12	2.88	0.53	1	1	0	2
Cmo_contig_22095	300	2.05	0.84	0.06	2.01	0.87	-0.04	2.03	0.85	0.01	1.18	2.02	0.84	3	3.93	2.44	1	1	0	2
Cmo_contig_22111	1111	2.22	0.08	0.64	2.14	-0.02	0.12	2.18	0.03	0.38	2.15	1.8	-0.35	3.17	2.87	0.69	1	1	0	2
Cmo_contig_22201	660	0.36	1.74	1.98	0.13	1.81	1.7	0.24	1.78	1.84	-1.53	-1.6	-0.07	2.96	3.03	0.13	1	1	0	2
Cmo_contig_22293	354	-0.16	2.79	3.3	-0.26	2.22	2.67	-0.21	2.5	2.99	-2.71	-3.2	-0.49	2.98	3.26	0.68	1	1	0	2
Cmo_contig_22309	215	4.52	3.3	3.25	4.71	3.42	3.15	4.62	3.36	3.2	1.26	1.42	0.16	2.88	3.08	0.43	1	1	0	2
Cmo_contig_22331	734	3.85	2.57	2.85	3.79	2.54	2.77	3.82	2.56	2.81	1.26	1.01	-0.25	3.13	2.75	0.85	1	1	0	2
Cmo_contig_22335	244	1.85	4.01	4.26	2.15	4.02	4.18	2	4.02	4.22	-2.02	-2.22	-0.2	3.57	3.73	0.51	1	1	0	2
Cmo_contig_22343	398	0.45	3.07	3.37	0.92	2.87	3.53	0.69	2.97	3.45	-2.28	-2.77	-0.49	3.28	3.62	1	1	1	0	2
Cmo_contig_22356	553	-0.33	1.69	1.96	-0.37	2.16	2.11	-0.35	1.92	2.04	-2.27	-2.39	-0.12	3.35	3.44	0.2	1	1	0	2
Cmo_contig_22417	219	4.72	1.98	1.8	4.4	2.01	1.77	4.56	2	1.78	2.56	2.78	0.21	3.97	4.11	0.55	1	1	0	2
Cmo_contig_22474	471	-2.34	1.63	3.43	-1.33	1.84	3.03	-1.84	1.73	3.23	-3.57	-5.07	-1.5	3.06	3.67	1.68	1	1	0	2
Cmo_contig_22493	453	-0.25	3.42	3.85	0	3.37	3.46	-0.12	3.39	3.65	-3.52	-3.77	-0.26	4.19	4.31	0.54	1	1	0	2
Cmo_contig_22539	211	-0.4	2.56	3.32	0.23	2.47	3.13	-0.08	2.52	3.23	-2.6	-3.31	-0.71	3.23	3.64	1.24	1	1	0	2
Cmo_contig_22548	328	2.3	0.37	-0.05	2.46	0.46	-0.53	2.38	0.42	-0.29	1.96	2.67	0.71	3.08	3.61	1.49	1	1	0	2
Cmo_contig_22618	378	-0.31	1.71	2.45	0.04	1.81	2.61	-0.14	1.76	2.53	-1.89	-2.67	-0.77	3.26	3.85	1.8	1	1	0	2
Cmo_contig_22629	403	3.74	2.31	1.16	4.03	2.01	1.33	3.88	2.16	1.25	1.73	2.64	0.91	3	3.72	1.96	1	1	0	2
Cmo_contig_22632	665	-1.35	2.76	3.1	-1.43	2.98	3.75	-1.39	2.87	3.42	-4.26	-4.81	-0.55	4.05	4.26	0.94	1	1	0	2
Cmo_contig_22662	356	0.95	2.14	2.46	0.74	2.52	2.47	0.85	2.33	2.47	-1.49	-1.62	-0.13	2.77	2.91	0.26	1	1	0	2
Cmo_contig_22671	285	-0.57	1.4	2.44	-0.27	1.18	2.61	-0.42	1.29	2.53	-1.71	-2.94	-1.24	3.05	3.99	2.51	1	1	0	2
Cmo_contig_22731	206	-0.15	1.65	1.92	-0.56	1.75	1.48	-0.35	1.7	1.7	-2.05	-2.05	0	2.94	2.94	0	1	1	0	2
Cmo_contig_22806	282	-3.1	0.95	0.19	-2.67	1.53	1.18	-2.89	1.24	0.69	-4.13	-3.57	0.56	3.15	2.91	0.55	1	1	0	2
Cmo_contig_22913	231	0.32	1.71	1.42	0.3	1.69	1.44	0.31	1.7	1.43	-1.39	-1.12	0.27	3.35	2.98	0.94	1	1	0	2
Cmo_contig_22916	1064	2.84	1.68	1	2.85	1.57	0.77	2.84	1.63	0.88	1.22	1.96	0.74	2.82	3.63	2.02	1	1	0	2
Cmo_contig_22969	425	2.93	-0.17	0.34	2.99	0.35	0.94	2.96	0.09	0.64	2.87	2.32	-0.55	3.16	2.8	0.82	1	1	0	2
Cmo_contig_23010	221	-1.48	0.72	2.11	-2.28	1.07	2.02	-1.88	0.9	2.06	-2.78	-3.94	-1.17	2.98	3.58	1.61	1	1	0	2
Cmo_contig_23022	465	1	3.02	3.88	1.18	2.91	3.64	1.09	2.97	3.76	-1.88	-2.67	-0.79	3.43	4.04	2.01	1	1	0	2
Cmo_contig_23142	417	-2.61	0.85	1.34	-3.25	1.43	1.67	-2.93	1.14	1.5	-4.07	-4.43	-0.37	3.54	3.69	0.45	1	1	0	2
Cmo_contig_23184	888	1.36	2.65	2.75	1.1	2.51	2.73	1.23	2.58	2.74	-1.35	-1.51	-0.16	2.92	3.12	0.42	1	1	0	2
Cmo_contig_23297	273	0.59	2.42	1.62	0.51	2.26	1.63	0.55	2.34	1.62	-1.79	-1.07	0.72	3.62	2.75	2.1	1	1	0	2
Cmo_contig_23329	1073	4.03	0.74	0.7	3.37	0.99	0.55	3.7	0.86	0.63	2.83	3.07	0.24	3.29	3.42	0.35	1	1	0	2
Cmo_contig_23346	280	0.63	2.79	3.1	0.98	3.27	3.3	0.8	3.03	3.2	-2.23	-2.39	-0.17	3.05	3.18	0.26	1	1	0	2
Cmo_contig_23428	755	2.75	0.42	-1.24	3.7	0.55	-1.3	3.23	0.49	-1.27	2.74	4.5	1.76	2.82	3.67	2.1	1	1	0	2
Cmo_contig_23563	344	-1.44	1.46	2.05	-1.9	1.04	2.39	-1.67	1.25	2.22	-2.92	-3.89	-0.97	3.35	3.85	1.59	1	1	0	2
Cmo_contig_23574	308	2.05	0.3	0.83	2.14	0.17	0.88	2.1	0.23	0.85	1.86	1.24	-0.62	3.71	3.01	1.9	1	1	0	2
Cmo_contig_23590	518	0.15	2.27	2.44	0.6	2.48	2.1	0.37	2.38	2.27	-2	-1.9	0.1	2.92	2.83	0.16	1	1	0	2
Cmo_contig_23592	933	4.29	1.72	1.07	4.61	1.98	1.16	4.45	1.85	1.12	2.6	3.33	0.74	3.75	4.19	1.69	1	1	0	2
Cmo_contig_23601	1018	4.18	1.35	0.32	4.77	1.83	-0.16	4.47	1.59	0.08	2.88	4.39	1.51	3	3.72	1.95	1	1	0	2
Cmo_contig_23643	311	-1.1	1.47	2.64	-0.72	1.44	3.22	-0.91	1.45	2.93	-2.36	-3.84	-1.48	3.01	3.85	2.24	1	1	0	2
Cmo_contig_23673	522	3.24	1.86	1.19	3.61	1.76	1.41	3.42	1.81	1.3	1.62	2.12	0.51	2.89	3.36	1.17	1	1	0	2
Cmo_contig_23693	373	4.63	1.6	1.61	4.57	2.33	1.77	4.6	1.96	1.69	2.63	2.91	0.27	3.12	3.29	0.4	1	1	0	2
Cmo_contig_23729	384	1.23	3.63	4.14	1.54	3.18	3.85	1.38	3.41	3.99	-2.02	-2.61	-0.59	2.9	3.34	1.09	1	1	0	2
Cmo_contig_23825	433	2.12	3.61	3.71	1.92	3.35	3.61	2.02	3.48	3.66	-1.46	-1.64	-0.18	2.94	3.14	0.43	1	1	0	2
Cmo_contig_23852	399	4.38	1.81	1.3	4.8	2.11	0.71	4.59	1.96	1	2.63	3.58	0.96	3.03	3.56	1.46	1	1	0	2
Cmo_contig_23907	916	0.73	1.9	2.47	0.87	1.87	2.53	0.8	1.88	2.5	-1.08	-1.7	-0.62	2.81	3.58	1.91	1	1	0	2
Cmo_contig_23996	321	-3.09	2.5	2.24	-2.88	0.83	1.9	-2.99	1.67	2.07	-4.65	-5.06	-0.4	2.82	2.96	0.26	1	1	0	2
Cmo_contig_24055	380	-1.92	2.77	3.15	-2	2.96	2.82	-1.96	2.86	2.98	-4.82	-4.94	-0.12	4.9	4.94	0.26	1	1	0	2
Cmo_contig_24099	375	3.36	0.79	0.03	2.89	0.87	-0.17	3.13	0.83	-0.07	2.29	3.19	0.9	3.34	3.91	1.81	1	1	0	2
Cmo_contig_24210	901	0.37	2.27	2.29	0.72	2.27	2.58	0.54	2.27	2.44	-1.73	-1.89	-0.17	2.96	3.12	0.32	1	1	0	2
Cmo_contig_24264	741	3.63	1.95	1.71	3.9	2.04	2.02	3.77	1.99	1.87	1.77	1.9	0.13	3.08	3.2	0.25	1	1	0	2
Cmo_contig_24361	551	-2.46	3.17	2.62	-0.94	2.78	2.49	-1.7	2.98	2.55	-4.68	-4.26	0.42	2.97	2.81	0.3	1	1	0	2
Cmo_contig_24388	386	3.67	1.07	1.1	3.48	1.67	1.04	3.57	1.37	1.07	2.2	2.5	0.3	3.04	3.25	0.52	1	1	0	2
Cmo_contig_24490	613	3.73	1.78	1.28	3.4	1.85	1.35	3.57	1.82	1.32	1.75	2.25	0.5	3.25	3.68	1.31	1	1	0	2
Cmo_contig_24492	449	-0.28	2.53	3.42	0.29	2.12	3.54	0.01	2.33	3.48	-2.32	-3.47	-1.15	2.96	3.65	1.84	1	1	0	2
Cmo_contig_24683	386	2.03	-2.76	-1.26	2.2	-1.8	-2.15	2.11	-2.28	-1.71	4.39	3.82	-0.57	3.13	2.9	0.52	1	1	0	2
Cmo_contig_24692	233	2.65	1.35	0.97	2.55	1.05	0.95	2.6	1.2	0.96	1.4	1.64	0.24	2.93	3.2	0.62	1	1	0	2
Cmo_contig_24751	330	-1.33	1.17	2.11	-1.84	1.61	2.63	-1.59	1.39	2.37	-2.97	-3.96	-0.99	3.13	3.62	1.41	1	1	0	2
Cmo_contig_24775	259	0.32	2.64	3.07	0.44	2.85	3.33	0.38	2.75	3.2	-2.36	-2.81	-0.45	3.74	4.05	1.17	1	1	0	2
Cmo_contig_24798	311	-3	1.42	2.13	-1.78	1.22	1.57	-2.39	1.32	1.85	-3.71	-4.24	-0.52	2.81	3.03	0.46	1	1	0	2
Cmo_contig_24894	524	3.74	1.37	0.9	3.36	1.38	0.38	3.55	1.37	0.64	2.17	2.91	0.73	2.97	3.47	1.31	1	1	0	2
Cmo_contig_24897	227	-2.59	0.87	2.4	-2.36	1.2	2.02	-2.48	1.03	2.21	-3.51	-4.69	-1.18	4.01	4.52	2.17	1	1	0	2
Cmo_contig_24927	715	3.02	-0.14	0.26	2.74	0.54	0.34	2.88	0.2	0.3	2.68	2.58	-0.1	3.15	3.08	0.13	1	1	0	2
Cmo_contig_24966	424	-0.09	1.19	2.49	0.03	1.42	2.73	-0.03	1.3	2.61	-1.33	-2.64	-1.31	2.77	3.94	2.74	1	1	0	2
Cmo_contig_25023	521	2.83	0.63	0.55	3.43	0.49	0.47	3.13	0.56	0.51	2.57	2.62	0.05	3.3	3.34	0.07	1	1	0	2
Cmo_contig_25181	250	-0.9	1.47	1.51	-0.43	1.27	1.99	-0.67	1.37	1.75	-2.03	-2.41	-0.38	2.76	3.05	0.62	1	1	0	2
Cmo_contig_25195	289	-1.99	0.34	1.62	-1.71	0.86	1.72	-1.85	0.6	1.67	-2.45	-3.52	-1.07	3.28	3.91	1.93	1	1	0	2
Cmo_contig_25359	281	-0.1	2.33	2.63	0.49	2.86	2.68	0.2	2.59	2.66	-2.4	-2.46	-0.06	2.86	2.9	0.07	1	1	0	2
Cmo_contig_25384	360	0.09	1.79	1.48	0.06	2	1.33	0.08	1.89	1.41	-1.81	-1.33	0.48	3.49	2.96	1.4	1	1	0	2
Cmo_contig_25413	393	1.53	-0.32	-0.7	1.73	-0.9	-1.02	1.63	-0.61	-0.86	2.23	2.48	0.25	2.93	3.11	0.38	1	1	0	2
Cmo_contig_25416	351	-0.55	1.82	2.14	-0.88	2.57	1.67	-0.72	2.19	1.91	-2.91	-2.62	0.29	2.95	2.78	0.33	1	1	0	2
Cmo_contig_25427	306	0.08	2.96	2.77	0.86	3.29	2.91	0.47	3.12	2.84	-2.66	-2.37	0.28	2.94	2.75	0.36	1	1	0	2
Cmo_contig_25511	464	-1.27	1.98	2.59	-0.96	2.06	2.54	-1.12	2.02	2.56	-3.13	-3.68	-0.55	4.3	4.59	1.46	1	1	0	2
Cmo_contig_25636	375	-0.26	2.34	3.02	-1.35	2.29	3.27	-0.81	2.31	3.15	-3.12	-3.95	-0.83	2.82	3.22	0.94	1	1	0	2
Cmo_contig_25790	282	-0.11	2.08	2.43	-0.2	2.54	3.03	-0.15	2.31	2.73	-2.46	-2.88	-0.42	2.97	3.24	0.64	1	1	0	2
Cmo_contig_25814	286	0.07	1.68	2.49	0.02	1.46	2.15	0.05	1.57	2.32	-1.52	-2.28	-0.75	2.85	3.54	1.74	1	1	0	2
Cmo_contig_25966	339	-0.96	1.32	1.36	-0.29	1.42	1.36	-0.63	1.37	1.36	-2	-1.99	0.01	2.78	2.77	0.01	1	1	0	2
Cmo_contig_25977	662	0.19	3.14	2.81	0.74	2.9	3.02	0.47	3.02	2.92	-2.56	-2.45	0.11	3.28	3.21	0.15	1	1	0	2
Cmo_contig_26052	559	3.86	2.44	1.88	4.2	2.42	2.1	4.03	2.43	1.99	1.6	2.04	0.44	2.94	3.36	1.06	1	1	0	2
Cmo_contig_26073	632	-2.43	1.1	2.81	-2.76	1.08	2.35	-2.6	1.09	2.58	-3.69	-5.18	-1.49	4.02	4.62	2.48	1	1	0	2
Cmo_contig_26130	539	3	0.93	0.98	3.23	1.43	0.61	3.11	1.18	0.8	1.94	2.32	0.38	2.75	3.05	0.65	1	1	0	2
Cmo_contig_26156	359	-1.44	1.7	1.52	-0.65	2.07	1.38	-1.04	1.89	1.45	-2.93	-2.49	0.44	3.06	2.78	0.58	1	1	0	2
Cmo_contig_26196	465	-1.87	1.32	1.54	-1.33	1.97	2.28	-1.6	1.64	1.91	-3.25	-3.51	-0.26	2.88	3.01	0.25	1	1	0	2
Cmo_contig_26223	839	2.45	1	0.79	2.51	1.28	0.64	2.48	1.14	0.71	1.34	1.77	0.43	2.82	3.29	1.14	1	1	0	2
Cmo_contig_26288	232	-2.75	1.22	1.06	-2.37	1.22	0.26	-2.56	1.22	0.66	-3.78	-3.22	0.56	3.49	3.21	0.76	1	1	0	2
Cmo_contig_26346	253	-1.57	1.06	1.79	-1.48	1.84	2.34	-1.53	1.45	2.06	-2.98	-3.59	-0.61	2.96	3.28	0.78	1	1	0	2
Cmo_contig_26376	345	-0.06	1.71	1.55	0.13	1.79	1.41	0.04	1.75	1.48	-1.71	-1.44	0.27	3.43	3.13	0.79	1	1	0	2
Cmo_contig_26471	289	2.97	1.29	1.07	3.03	1.42	0.61	3	1.36	0.84	1.64	2.16	0.51	2.83	3.29	1.12	1	1	0	2
Cmo_contig_26532	415	0.97	2.64	2.81	0.96	2.59	3	0.96	2.62	2.91	-1.66	-1.94	-0.29	3.46	3.74	0.9	1	1	0	2
Cmo_contig_26742	450	-0.33	2.11	2.44	-0.21	2.22	2.5	-0.27	2.16	2.47	-2.44	-2.74	-0.31	4.17	4.38	0.98	1	1	0	2
Cmo_contig_26798	309	0.04	2.24	3.18	0.36	2.09	3.4	0.2	2.17	3.29	-1.97	-3.09	-1.12	3.27	4.05	2.33	1	1	0	2
Cmo_contig_27015	344	0.09	2.14	2.58	0.65	2.07	2.52	0.37	2.11	2.55	-1.74	-2.18	-0.44	2.76	3.14	0.86	1	1	0	2
Cmo_contig_27050	267	-1.77	0.96	1.57	-1.54	0.8	2.12	-1.66	0.88	1.85	-2.54	-3.5	-0.97	3.29	3.85	1.73	1	1	0	2
Cmo_contig_27055	313	-0.86	1.24	1.34	-0.77	1.37	1.73	-0.82	1.3	1.54	-2.12	-2.35	-0.23	3.41	3.59	0.52	1	1	0	2
Cmo_contig_27079	205	3.54	0.4	1.56	3.2	0.73	1.6	3.37	0.57	1.58	2.8	1.79	-1.01	3.77	3	2.07	1	1	0	2
Cmo_contig_27147	584	-1.53	0.51	1.76	-1.11	0.81	2.2	-1.32	0.66	1.98	-1.98	-3.3	-1.32	2.75	3.62	2.1	1	1	0	2
Cmo_contig_27218	213	3.73	2.48	1.31	4	2.06	1.33	3.87	2.27	1.32	1.6	2.55	0.95	2.75	3.55	1.92	1	1	0	2
Cmo_contig_27239	663	-0.33	2.24	2.78	-0.17	2.79	2.97	-0.25	2.52	2.87	-2.77	-3.12	-0.35	3.48	3.69	0.65	1	1	0	2
Cmo_contig_27283	229	-2.6	0.86	1.8	-2.37	1.03	2.7	-2.48	0.95	2.25	-3.43	-4.73	-1.3	3.24	3.8	1.69	1	1	0	2
Cmo_contig_27289	250	-2.66	1.19	1.93	-1.46	1.52	1.68	-2.06	1.36	1.81	-3.42	-3.87	-0.45	2.78	2.98	0.41	1	1	0	2
Cmo_contig_27294	902	2.76	1.03	0.82	3.07	1.17	0.71	2.91	1.1	0.77	1.82	2.15	0.33	3.27	3.56	0.83	1	1	0	2
Cmo_contig_27354	220	3.15	0.78	0.48	3.16	0.43	-0.14	3.16	0.6	0.17	2.55	2.98	0.43	3.12	3.39	0.7	1	1	0	2
Cmo_contig_27411	323	-2.78	1.74	2.65	-1.76	2.65	3.68	-2.27	2.19	3.17	-4.47	-5.44	-0.97	2.75	3.09	0.73	1	1	0	2
Cmo_contig_27465	319	1.78	0.19	-0.42	1.44	0.17	-0.32	1.61	0.18	-0.37	1.43	1.98	0.55	2.88	3.43	1.4	1	1	0	2
Cmo_contig_27506	200	-0.89	2.76	3.44	-0.42	4.12	3.37	-0.65	3.44	3.41	-4.09	-4.06	0.03	2.88	2.86	0.02	1	1	0	2
Cmo_contig_27565	727	2.75	1.58	1.13	2.68	1.52	1.05	2.71	1.55	1.09	1.17	1.63	0.46	2.97	3.54	1.52	1	1	0	2
Cmo_contig_27606	538	2.22	0.12	-0.18	2.52	0.28	-0.01	2.37	0.2	-0.1	2.17	2.46	0.3	3.54	3.76	0.72	1	1	0	2
Cmo_contig_27651	413	-0.17	2.2	2.77	-0.27	2.03	3.43	-0.22	2.12	3.1	-2.33	-3.32	-0.98	3.01	3.61	1.64	1	1	0	2
Cmo_contig_27667	337	-0.06	3.06	3.29	0.25	3.08	3.4	0.09	3.07	3.34	-2.97	-3.25	-0.28	4.2	4.35	0.71	1	1	0	2
Cmo_contig_27687	366	2.3	1.04	0.56	2.4	0.8	0.86	2.35	0.92	0.71	1.43	1.64	0.21	2.78	3.01	0.47	1	1	0	2
Cmo_contig_27695	756	2.41	-0.03	-0.66	2.33	0.35	-0.64	2.37	0.16	-0.65	2.21	3.02	0.81	3.55	4.09	1.89	1	1	0	2
Cmo_contig_27748	415	2.47	1.15	1.25	2.56	1.29	1.11	2.52	1.22	1.18	1.3	1.34	0.04	2.99	3.05	0.09	1	1	0	2
Cmo_contig_27878	490	2.81	0.7	-1.05	2.59	0.18	-0.66	2.7	0.44	-0.85	2.26	3.55	1.29	2.95	3.73	2.05	1	1	0	2
Cmo_contig_28007	292	2.79	1.03	1.06	2.46	0.99	0.99	2.63	1.01	1.03	1.62	1.6	-0.02	3.13	3.11	0.03	1	1	0	2
Cmo_contig_28193	272	-0.47	1.75	2.27	-0.18	1.71	2.39	-0.33	1.73	2.33	-2.06	-2.66	-0.6	3.58	4.03	1.59	1	1	0	2
Cmo_contig_28202	271	-1.14	1.62	1.04	-0.99	1.05	1.33	-1.06	1.34	1.18	-2.4	-2.24	0.16	3.11	3	0.23	1	1	0	2
Cmo_contig_28289	520	3.65	2.09	1.46	3.72	1.99	1.58	3.69	2.04	1.52	1.65	2.17	0.52	3.5	3.97	1.63	1	1	0	2
Cmo_contig_28338	626	2.2	0.32	-1.38	2.08	0.38	-0.86	2.14	0.35	-1.12	1.78	3.26	1.47	2.87	3.9	2.55	1	1	0	2
Cmo_contig_28445	265	-0.13	1.61	2.03	0.1	1.66	1.76	-0.02	1.64	1.89	-1.65	-1.91	-0.26	3.11	3.36	0.63	1	1	0	2
Cmo_contig_28494	432	3.03	-0.42	0.51	3.82	-0.32	0.79	3.43	-0.37	0.65	3.8	2.78	-1.02	3.57	3.04	1.48	1	1	0	2
Cmo_contig_28516	215	4.11	0.33	0.1	4.21	-0.53	-0.67	4.16	-0.1	-0.29	4.26	4.44	0.18	3.29	3.36	0.16	1	1	0	2
Cmo_contig_28584	240	-1.19	2.31	3.15	-0.29	2.08	3.7	-0.74	2.19	3.43	-2.93	-4.17	-1.23	2.76	3.36	1.44	1	1	0	2
Cmo_contig_28743	216	-1.18	1.9	2.23	-0.62	2.12	1.98	-0.9	2.01	2.1	-2.91	-3	-0.09	3.45	3.5	0.12	1	1	0	2
Cmo_contig_28745	273	-1.14	1.32	1.68	-1.57	1.38	1.61	-1.35	1.35	1.64	-2.71	-3	-0.29	3.77	3.95	0.64	1	1	0	2
Cmo_contig_28850	322	-0.76	2.01	1.76	-0.78	1.82	2.51	-0.77	1.92	2.13	-2.69	-2.9	-0.22	3.1	3.23	0.29	1	1	0	2
Cmo_contig_29054	553	2.6	0.89	-0.26	3.12	0.76	-0.01	2.86	0.83	-0.13	2.03	2.99	0.96	2.97	3.64	1.78	1	1	0	2
Cmo_contig_29106	311	2.53	0.93	0.31	2.68	0.52	0.14	2.61	0.73	0.23	1.88	2.38	0.5	3.1	3.5	1.12	1	1	0	2
Cmo_contig_29232	292	-0.77	1.44	1.29	-0.68	1.37	1.31	-0.72	1.41	1.3	-2.13	-2.02	0.11	4.03	3.94	0.32	1	1	0	2
Cmo_contig_29238	314	2.95	1.16	0.55	2.67	1.21	0.53	2.81	1.19	0.54	1.62	2.27	0.65	3.24	3.82	1.76	1	1	0	2
Cmo_contig_29268	844	3	-0.83	-2.39	3.01	0	-2.13	3.01	-0.42	-2.26	3.42	5.27	1.84	3.34	4.09	2.31	1	1	0	2
Cmo_contig_29284	213	-0.42	2.27	3.45	0.23	2.4	3.82	-0.1	2.34	3.64	-2.43	-3.73	-1.3	2.97	3.71	1.96	1	1	0	2
Cmo_contig_29290	417	3.52	1.38	0.71	3.14	1.43	1.15	3.33	1.4	0.93	1.93	2.4	0.48	2.89	3.27	0.92	1	1	0	2
Cmo_contig_29378	221	-0.7	1.27	1.97	-0.26	1.44	1.75	-0.48	1.35	1.86	-1.83	-2.34	-0.5	2.94	3.35	1.05	1	1	0	2
Cmo_contig_29395	287	-2.06	1.16	0.98	-2.71	0.39	1.57	-2.38	0.77	1.27	-3.16	-3.66	-0.5	2.77	3.02	0.51	1	1	0	2
Cmo_contig_29421	273	-2.94	1.08	2.34	-2.64	1.54	1.09	-2.79	1.31	1.72	-4.1	-4.51	-0.4	2.97	3.13	0.34	1	1	0	2
Cmo_contig_29424	237	1.03	2.72	2.73	0.76	2.43	2.94	0.9	2.58	2.83	-1.68	-1.94	-0.26	2.93	3.18	0.55	1	1	0	2
Cmo_contig_29443	348	1.88	-1.15	-1.11	2.14	-0.4	-0.85	2.01	-0.77	-0.98	2.78	2.99	0.21	3.05	3.17	0.25	1	1	0	2
Cmo_contig_29501	685	2.91	0.14	-0.12	2.77	0.46	-0.24	2.84	0.3	-0.18	2.54	3.02	0.48	3.83	4.14	1.23	1	1	0	2
Cmo_contig_29554	397	-2.25	1.94	1.68	-1.53	1.36	1.93	-1.89	1.65	1.8	-3.54	-3.69	-0.15	3.27	3.34	0.16	1	1	0	2
Cmo_contig_29643	301	1.9	0.07	0.08	1.6	0.02	-0.28	1.75	0.04	-0.1	1.71	1.85	0.14	2.93	3.06	0.27	1	1	0	2
Cmo_contig_29648	238	-0.66	1.76	2.95	-0.29	1.63	2.62	-0.48	1.7	2.78	-2.17	-3.26	-1.09	3.24	3.94	2.1	1	1	0	2
Cmo_contig_29655	877	2.36	-1.25	-1.12	3.41	-0.89	-1.23	2.88	-1.07	-1.18	3.96	4.06	0.11	3.23	3.28	0.09	1	1	0	2
Cmo_contig_29691	531	2.2	0.58	-0.42	2.47	0.77	-0.79	2.34	0.68	-0.61	1.66	2.94	1.28	2.82	3.8	2.39	1	1	0	2
Cmo_contig_29706	282	-0.63	1.06	1.97	-0.61	1.08	2.41	-0.62	1.07	2.19	-1.7	-2.81	-1.12	2.98	3.85	2.29	1	1	0	2
Cmo_contig_29823	308	2.09	0.63	-0.38	1.9	0.55	-0.39	1.99	0.59	-0.38	1.4	2.38	0.98	3.15	4.07	2.55	1	1	0	2
Cmo_contig_29825	328	3.44	1.57	1.45	3.34	1.84	1.02	3.39	1.7	1.24	1.68	2.15	0.47	2.79	3.21	0.97	1	1	0	2
Cmo_contig_29841	264	-1.83	1.12	1.86	-2.6	1.36	1.49	-2.22	1.24	1.68	-3.46	-3.89	-0.44	3.33	3.53	0.58	1	1	0	2
Cmo_contig_29880	717	2.89	-0.14	-0.38	3.33	0.54	-0.01	3.11	0.2	-0.19	2.91	3.3	0.39	3.02	3.23	0.51	1	1	0	2
Cmo_contig_30023	240	3.68	1.93	0.9	4.01	1.41	0.82	3.85	1.67	0.86	2.17	2.98	0.81	3.01	3.55	1.48	1	1	0	2
Cmo_contig_30151	238	-1.7	0.4	1.44	-1.42	0.62	1.67	-1.56	0.51	1.55	-2.07	-3.11	-1.04	3.35	4.06	2.22	1	1	0	2
Cmo_contig_30270	818	2.64	-0.11	0.19	3.09	0.48	0.36	2.87	0.18	0.27	2.68	2.59	-0.09	3.12	3.06	0.11	1	1	0	2
Cmo_contig_30304	438	3.21	0.88	-0.9	2.98	0.56	-0.61	3.1	0.72	-0.76	2.38	3.85	1.48	3.45	4.29	2.64	1	1	0	2
Cmo_contig_30316	224	-1.15	2.64	2.45	-0.62	2.71	2.05	-0.89	2.68	2.25	-3.57	-3.14	0.43	3.78	3.56	0.73	1	1	0	2
Cmo_contig_30343	392	2.7	0.31	0.46	2.55	0.71	0.64	2.63	0.51	0.55	2.12	2.07	-0.04	3.29	3.25	0.07	1	1	0	2
Cmo_contig_30383	329	3.97	1.97	1.57	3.7	1.65	1.35	3.83	1.81	1.46	2.02	2.37	0.35	3.2	3.47	0.76	1	1	0	2
Cmo_contig_30518	265	-0.64	0.84	1.43	-0.53	0.78	1.76	-0.59	0.81	1.6	-1.4	-2.18	-0.78	2.84	3.6	1.91	1	1	0	2
Cmo_contig_30800	214	-2.56	0.78	1.6	-2.26	0.79	2.18	-2.41	0.79	1.89	-3.2	-4.3	-1.1	3.63	4.15	1.88	1	1	0	2
Cmo_contig_30819	507	2.55	0.34	-0.11	2.8	-0.02	0.02	2.68	0.16	-0.04	2.52	2.72	0.2	3.61	3.75	0.4	1	1	0	2
Cmo_contig_30850	315	-1.27	1.33	2.18	-1.19	1.26	2.08	-1.23	1.3	2.13	-2.53	-3.36	-0.83	4.28	4.78	2.38	1	1	0	2
Cmo_contig_30862	234	-0.85	1.31	1.44	-0.77	1.87	1.24	-0.81	1.59	1.34	-2.4	-2.15	0.25	3.23	3.05	0.43	1	1	0	2
Cmo_contig_31032	218	-1.63	0.95	1.16	-2.34	0.77	1.42	-1.98	0.86	1.29	-2.84	-3.27	-0.43	3.19	3.44	0.65	1	1	0	2
Cmo_contig_31074	216	-1.1	1.58	3.15	-0.58	1.67	3.25	-0.84	1.62	3.2	-2.46	-4.04	-1.58	3.42	4.28	2.66	1	1	0	2
Cmo_contig_31176	322	-3.24	0.88	1.82	-2.89	1.01	1.39	-3.06	0.94	1.6	-4	-4.66	-0.66	4.19	4.46	1.3	1	1	0	2
Cmo_contig_31191	309	2.93	0.28	-0.4	3.04	1.06	-0.54	2.98	0.67	-0.47	2.31	3.46	1.14	2.8	3.49	1.7	1	1	0	2
Cmo_contig_31224	250	-2.79	0.75	1.83	-2.55	0.75	2.62	-2.67	0.75	2.23	-3.42	-4.9	-1.48	3.42	4.04	2.03	1	1	0	2
Cmo_contig_31480	221	2.13	0.26	-0.48	2.2	0.45	0.07	2.16	0.35	-0.2	1.81	2.37	0.56	2.79	3.24	1.08	1	1	0	2
Cmo_contig_31583	252	2.68	0.77	0.29	3.04	1.22	0.07	2.86	1	0.18	1.86	2.68	0.82	2.76	3.38	1.5	1	1	0	2
Cmo_contig_31589	253	-1.03	1.73	1.13	-1.49	1.78	1	-1.26	1.75	1.06	-3.01	-2.32	0.69	3.88	3.43	1.5	1	1	0	2
Cmo_contig_31598	350	1.84	0.07	-0.14	1.65	-0.2	0.24	1.74	-0.06	0.05	1.81	1.7	-0.11	2.96	2.85	0.2	1	1	0	2
Cmo_contig_31678	258	2.09	0.3	-0.13	1.84	0.64	-0.15	1.96	0.47	-0.14	1.49	2.1	0.61	2.8	3.39	1.44	1	1	0	2
Cmo_contig_31929	261	1.95	-1.25	-1.69	1.99	-1.25	-1.51	1.97	-1.25	-1.6	3.22	3.57	0.35	4.65	4.83	1.11	1	1	0	2
Cmo_contig_31937	403	1.15	-1.23	-2.34	0.85	-1.81	-2.3	1	-1.52	-2.32	2.52	3.32	0.8	3.21	3.68	1.41	1	1	0	2
Cmo_contig_31977	243	-1.61	0.78	1.84	-1.42	0.75	2.11	-1.51	0.77	1.98	-2.28	-3.49	-1.21	3.73	4.48	2.65	1	1	0	2
Cmo_contig_32044	264	-1.86	0.66	1.09	-1.57	1.66	1.1	-1.71	1.16	1.1	-2.88	-2.81	0.07	2.79	2.75	0.06	1	1	0	2
Cmo_contig_32073	322	-3.26	0.9	1.81	-2.87	0.02	1.5	-3.07	0.46	1.66	-3.53	-4.72	-1.2	3.18	3.68	1.48	1	1	0	2
Cmo_contig_32095	321	-1.48	0.54	1.79	-1.25	0.17	2.09	-1.36	0.36	1.94	-1.72	-3.3	-1.59	2.82	3.95	2.69	1	1	0	2
Cmo_contig_32219	317	2.83	-0.25	-0.01	2.27	0.15	0.24	2.55	-0.05	0.12	2.6	2.43	-0.17	3.11	3	0.23	1	1	0	2
Cmo_contig_32291	280	3.27	-0.06	-0.84	3.6	0.09	-0.35	3.44	0.01	-0.6	3.42	4.03	0.61	3.82	4.11	1.15	1	1	0	2
Cmo_contig_32361	296	-0.74	1.22	1.8	-0.36	1.25	1.52	-0.55	1.23	1.66	-1.79	-2.21	-0.42	3	3.36	0.94	1	1	0	2
Cmo_contig_32443	228	-0.21	1.5	2.13	-0.25	1.79	2.57	-0.23	1.65	2.35	-1.87	-2.58	-0.7	2.97	3.51	1.45	1	1	0	2
Cmo_contig_32531	283	-2.06	0.43	0.51	-2.68	1.32	0.69	-2.37	0.87	0.6	-3.24	-2.97	0.27	2.9	2.76	0.27	1	1	0	2
Cmo_contig_32554	225	1.69	0.23	0.08	1.61	0.16	0.1	1.65	0.2	0.09	1.45	1.56	0.11	3.36	3.49	0.31	1	1	0	2
Cmo_contig_32683	225	-2.69	0.91	1.11	-2.41	1.82	1.6	-2.55	1.36	1.36	-3.91	-3.9	0.01	3.27	3.26	0.01	1	1	0	2
Cmo_contig_32687	225	2.83	1.11	1.02	2.65	0.96	0.53	2.74	1.03	0.77	1.71	1.97	0.26	2.76	3	0.48	1	1	0	2
Cmo_contig_32851	313	2.1	-0.57	-0.96	1.91	-0.57	-1.69	2	-0.57	-1.32	2.57	3.32	0.76	3.04	3.49	1.2	1	1	0	2
Cmo_contig_33070	232	-2.88	-0.02	0.04	-2.26	-0.44	0.1	-2.57	-0.23	0.07	-2.34	-2.64	-0.3	2.9	3.1	0.43	1	1	0	2
Cmo_contig_33095	298	1.98	-1.44	-1.89	1.55	-1.45	-1.75	1.77	-1.44	-1.82	3.21	3.59	0.38	4.05	4.25	0.85	1	1	0	2
Cmo_contig_33102	233	2.64	0.19	0.03	2.76	-0.22	-0.06	2.7	-0.02	-0.01	2.71	2.71	0	3.79	3.79	0	1	1	0	2
Cmo_contig_33155	484	1.73	-0.88	-0.59	1.54	-0.2	-0.76	1.63	-0.54	-0.68	2.17	2.31	0.14	2.81	2.92	0.18	1	1	0	2
Cmo_contig_33192	398	2.22	-1.29	-2.32	2.49	-0.56	-2.11	2.36	-0.92	-2.21	3.28	4.57	1.29	3.37	3.95	1.85	1	1	0	2
Cmo_contig_33203	233	-2.82	0.21	1.47	-2.36	0.9	0.98	-2.59	0.56	1.23	-3.15	-3.81	-0.67	3.06	3.39	0.87	1	1	0	2
Cmo_contig_33206	264	1.93	0	0.58	1.8	-0.06	0.24	1.87	-0.03	0.41	1.9	1.45	-0.44	3.32	2.87	1.12	1	1	0	2
Cmo_contig_33259	234	3.35	0.46	-0.01	2.74	0.35	-0.16	3.04	0.4	-0.08	2.64	3.13	0.49	3.3	3.59	0.87	1	1	0	2
Cmo_contig_33267	425	2.26	-1.35	-2.4	3.13	-2.91	-2.29	2.69	-2.13	-2.34	4.82	5.04	0.22	2.82	2.89	0.12	1	1	0	2
Cmo_contig_33428	244	2.92	1.29	1.48	3.13	1	1.2	3.03	1.14	1.34	1.88	1.69	-0.2	3.12	2.93	0.4	1	1	0	2
Cmo_contig_33514	465	2.28	-0.83	0.04	2.21	-0.38	0.09	2.24	-0.61	0.07	2.85	2.18	-0.67	3.82	3.35	1.49	1	1	0	2
Cmo_contig_33800	277	1.62	0.41	-0.22	1.86	0.36	-0.19	1.74	0.38	-0.21	1.36	1.95	0.59	3.02	3.63	1.69	1	1	0	2
Cmo_contig_33822	217	1.57	-1	-1.43	1.18	-0.42	-1.23	1.38	-0.71	-1.33	2.08	2.7	0.62	2.75	3.19	1.02	1	1	0	2
Cmo_contig_2119	359	6.35	7.34	8.94	6.19	7.02	9.02	6.27	7.18	8.98	-0.91	-2.71	-1.8	2.11	3.94	3.23	0	1	1	2
Cmo_contig_5244	281	2.55	2.15	1.1	2.51	2.23	1.13	2.53	2.19	1.11	0.34	1.42	1.08	1.17	3.34	2.87	0	1	1	2
Cmo_contig_5753	2154	5.59	5.61	7.25	5.99	5.45	7.31	5.79	5.53	7.28	0.26	-1.49	-1.75	0.58	2.78	3.05	0	1	1	2
Cmo_contig_5989	552	5.33	6.37	7.96	5.12	6.14	8.02	5.23	6.26	7.99	-1.03	-2.76	-1.73	2.42	4.1	3.29	0	1	1	2
Cmo_contig_6180	936	3.7	1.64	-0.46	4.34	2.21	-0.59	4.02	1.93	-0.52	2.09	4.55	2.45	2.54	3.86	2.8	0	1	1	2
Cmo_contig_6559	516	5.82	5.5	7.18	6.03	5.42	7.36	5.93	5.46	7.27	0.47	-1.34	-1.81	1.32	2.93	3.44	0	1	1	2
Cmo_contig_6564	328	5.09	6.33	7.74	4.82	6	7.81	4.96	6.16	7.77	-1.2	-2.82	-1.61	2.43	3.87	2.92	0	1	1	2
Cmo_contig_6839	660	4.16	3.06	1.96	4.04	3.15	1.83	4.1	3.1	1.9	1	2.2	1.21	2.58	3.93	2.9	0	1	1	2
Cmo_contig_7328	1383	3.86	2.96	1.86	3.83	3.15	1.62	3.84	3.06	1.74	0.79	2.1	1.32	2.01	3.65	2.84	0	1	1	2
Cmo_contig_7456	1030	2.76	1.86	0.88	2.73	1.99	0.71	2.74	1.92	0.79	0.82	1.95	1.13	2.26	3.71	2.78	0	1	1	2
Cmo_contig_9412	518	2.78	1.87	0.55	2.85	1.75	0.29	2.82	1.81	0.42	1.01	2.4	1.39	2.43	3.9	2.96	0	1	1	2
Cmo_contig_11203	1363	4.23	2.53	0.57	3.75	2.62	0.3	3.99	2.57	0.43	1.42	3.55	2.14	2.44	4	3.13	0	1	1	2
Cmo_contig_11463	491	2.43	1.51	0.14	2.32	1.68	-0.29	2.37	1.59	-0.08	0.78	2.45	1.67	1.68	3.54	2.88	0	1	1	2
Cmo_contig_12253	273	1.73	1.75	-0.24	2.11	1.71	-0.38	1.92	1.73	-0.31	0.2	2.23	2.03	0.43	3.52	3.37	0	1	1	2
Cmo_contig_12532	524	2.4	2.15	0.53	2.16	2.23	-0.03	2.28	2.19	0.25	0.09	2.02	1.94	0.13	2.92	2.84	0	1	1	2
Cmo_contig_12564	915	1.64	1.13	-1.53	2.03	1.15	-0.89	1.84	1.14	-1.21	0.7	3.05	2.35	1.12	3.35	2.91	0	1	1	2
Cmo_contig_13072	260	0.49	1.49	-0.71	0.66	1.46	-0.6	0.57	1.48	-0.66	-0.9	1.23	2.13	2.41	2.92	3.87	0	1	1	2
Cmo_contig_13233	1035	3.85	2.33	0.03	3.85	2.21	-0.62	3.85	2.27	-0.29	1.58	4.15	2.56	2.42	4.06	3.23	0	1	1	2
Cmo_contig_13460	675	3.12	2.24	0.29	3.63	2.3	0.34	3.37	2.27	0.32	1.1	3.06	1.95	2.12	3.83	3.06	0	1	1	2
Cmo_contig_13744	1879	4.27	2.41	0.53	4.55	3.05	0.06	4.41	2.73	0.3	1.68	4.12	2.43	2.22	3.72	2.82	0	1	1	2
Cmo_contig_14630	517	2.45	2.07	0.69	2.13	2.04	0.67	2.29	2.05	0.68	0.24	1.61	1.37	0.6	3.13	2.87	0	1	1	2
Cmo_contig_15786	762	2.15	2.14	0.68	2.19	1.98	0.34	2.17	2.06	0.51	0.11	1.66	1.55	0.24	3.08	2.96	0	1	1	2
Cmo_contig_15819	1183	4.07	2.9	1.77	4.23	3.07	1.49	4.15	2.99	1.63	1.16	2.52	1.36	2.53	3.84	2.78	0	1	1	2
Cmo_contig_17164	229	0.85	0.23	-1.51	0.95	-0.09	-1.28	0.9	0.07	-1.39	0.83	2.29	1.47	1.9	3.58	2.82	0	1	1	2
Cmo_contig_17581	251	1.26	0.55	-1.63	1.47	0.08	-1.37	1.37	0.32	-1.5	1.05	2.86	1.81	1.92	3.57	2.79	0	1	1	2
Cmo_contig_18008	448	2.73	2.3	4.05	2.75	2.2	4.45	2.74	2.25	4.25	0.49	-1.51	-2	1.17	2.84	3.31	0	1	1	2
Cmo_contig_18094	237	2.54	1.77	-0.62	2.28	1.74	-0.22	2.41	1.75	-0.42	0.66	2.83	2.17	1.44	3.78	3.32	0	1	1	2
Cmo_contig_18425	213	1.77	1.92	0.12	1.74	1.6	-0.05	1.76	1.76	0.04	0	1.72	1.72	0	3.17	3.17	0	1	1	2
Cmo_contig_18433	245	2.02	1.9	-0.66	1.97	2.68	-0.28	1.99	2.29	-0.47	-0.3	2.46	2.76	0.38	2.78	2.97	0	1	1	2
Cmo_contig_18542	1573	2.51	1.59	-0.44	3.02	1.82	-0.48	2.76	1.7	-0.46	1.06	3.23	2.17	1.97	3.82	3.13	0	1	1	2
Cmo_contig_18612	390	1.76	1.85	-0.02	1.96	1.88	-0.19	1.86	1.86	-0.1	0	1.97	1.97	0	3.6	3.6	0	1	1	2
Cmo_contig_18918	253	3.17	2.53	1.04	2.84	2.44	0.93	3	2.48	0.99	0.52	2.01	1.49	1.33	3.46	2.95	0	1	1	2
Cmo_contig_19290	219	2.45	1.14	-0.49	1.94	1.32	-0.59	2.19	1.23	-0.54	0.96	2.73	1.77	1.84	3.55	2.81	0	1	1	2
Cmo_contig_19644	882	2.54	1.49	-0.07	2.59	1.71	0.06	2.57	1.6	0	0.97	2.57	1.6	2.42	4.09	3.27	0	1	1	2
Cmo_contig_20105	913	2.08	1.62	0.33	2.16	1.51	0.13	2.12	1.56	0.23	0.56	1.89	1.33	1.62	3.59	2.99	0	1	1	2
Cmo_contig_20201	346	0.84	-0.33	-2.13	0.55	-0.06	-1.97	0.7	-0.19	-2.05	0.89	2.75	1.85	1.98	3.85	3.17	0	1	1	2
Cmo_contig_20429	383	1.65	1.23	-1.27	1.74	1.33	-0.67	1.69	1.28	-0.97	0.42	2.67	2.25	0.76	3.39	3.09	0	1	1	2
Cmo_contig_20558	313	1.14	1.38	3.44	0.94	1.64	3.23	1.04	1.51	3.33	-0.47	-2.29	-1.82	1.16	3.6	3.21	0	1	1	2
Cmo_contig_21620	232	1.66	1.01	-1.53	1.44	0.64	-1.35	1.55	0.82	-1.44	0.73	2.99	2.26	1.6	3.9	3.42	0	1	1	2
Cmo_contig_21691	343	1.98	0.89	-0.54	1.56	1.04	-0.54	1.77	0.96	-0.54	0.8	2.31	1.5	1.78	3.49	2.77	0	1	1	2
Cmo_contig_21979	492	2.48	1.44	-1.06	2.5	1.86	-1.73	2.49	1.65	-1.4	0.83	3.88	3.05	1.28	3.69	3.27	0	1	1	2
Cmo_contig_22456	229	2.74	2.73	-0.6	3.52	2.72	-0.29	3.13	2.72	-0.45	0.41	3.57	3.17	0.56	3.47	3.27	0	1	1	2
Cmo_contig_22684	873	0.8	1.38	2.95	0.71	1.35	3.05	0.76	1.37	3	-0.61	-2.24	-1.63	1.91	4.08	3.53	0	1	1	2
Cmo_contig_22763	293	1.91	0.69	-0.88	1.71	1.05	-0.84	1.81	0.87	-0.86	0.94	2.67	1.73	2.07	3.82	3.08	0	1	1	2
Cmo_contig_22804	316	2.07	1.44	-0.43	1.99	1.04	-0.52	2.03	1.24	-0.47	0.79	2.5	1.71	1.8	3.69	3.03	0	1	1	2
Cmo_contig_23307	1233	3.43	1.92	0.14	3.09	1.63	-0.04	3.26	1.77	0.05	1.48	3.2	1.72	2.67	3.99	2.92	0	1	1	2
Cmo_contig_23460	888	0.78	1.13	3.29	1.11	0.75	3.05	0.95	0.94	3.17	0	-2.22	-2.22	0	3.19	3.19	0	1	1	2
Cmo_contig_23735	408	2.18	2.34	0.58	2.34	2.57	0.47	2.26	2.45	0.52	-0.19	1.74	1.93	0.49	3.32	3.5	0	1	1	2
Cmo_contig_23754	354	0.26	0.74	2.34	0.08	0.75	2.2	0.17	0.75	2.27	-0.58	-2.1	-1.52	1.7	3.82	3.27	0	1	1	2
Cmo_contig_25148	466	1.08	0.48	-2.55	1.86	0.21	-2.32	1.47	0.34	-2.44	1.13	3.91	2.78	1.6	3.6	3.02	0	1	1	2
Cmo_contig_26112	274	-0.04	0.68	-1.79	0.22	0.27	-1.6	0.09	0.47	-1.69	-0.39	1.78	2.17	0.79	2.88	3.21	0	1	1	2
Cmo_contig_26510	286	1.65	1.24	-1.85	1.58	1.11	-1.67	1.62	1.17	-1.76	0.44	3.38	2.94	1.33	4.63	4.39	0	1	1	2
Cmo_contig_26981	921	0.76	1.46	2.85	0.72	1.03	2.91	0.74	1.25	2.88	-0.5	-2.13	-1.63	1.16	3.36	2.91	0	1	1	2
Cmo_contig_27110	424	0.99	1.03	2.77	1.14	1.04	2.96	1.06	1.03	2.87	0.03	-1.8	-1.83	0.07	3.5	3.53	0	1	1	2
Cmo_contig_27363	335	1.25	1.28	2.98	1.34	1.47	2.95	1.29	1.37	2.97	-0.08	-1.67	-1.59	0.21	3.46	3.37	0	1	1	2
Cmo_contig_27644	830	0.66	-0.47	3.76	1.21	-0.02	4.76	0.93	-0.24	4.26	1.18	-3.33	-4.5	1.24	2.79	3.3	0	1	1	2
Cmo_contig_27871	414	3.35	2.27	0.85	3.47	2.21	1.13	3.41	2.24	0.99	1.17	2.42	1.25	2.65	3.9	2.77	0	1	1	2
Cmo_contig_28542	253	0.29	0.57	-1.63	0.3	1.09	-1.43	0.29	0.83	-1.53	-0.53	1.82	2.36	1.07	2.86	3.29	0	1	1	2
Cmo_contig_28948	215	0.72	0.78	-1.42	0.86	0.56	-1.14	0.79	0.67	-1.28	0.12	2.07	1.95	0.26	3.46	3.36	0	1	1	2
Cmo_contig_29803	284	1.88	0.91	-0.26	1.97	1.19	-0.34	1.92	1.05	-0.3	0.87	2.23	1.35	2.17	3.74	2.89	0	1	1	2
Cmo_contig_29867	603	1.89	1.12	-1.89	1.62	0.94	-2.67	1.76	1.03	-2.28	0.73	4.04	3.31	1.06	3.66	3.32	0	1	1	2
Cmo_contig_30030	399	3.25	2.63	1.29	3.58	2.59	1.17	3.42	2.61	1.23	0.8	2.19	1.38	1.96	3.61	2.83	0	1	1	2
Cmo_contig_30275	325	1.42	0.82	-1.05	1.92	1.03	-0.96	1.67	0.93	-1	0.74	2.67	1.93	1.48	3.52	2.96	0	1	1	2
Cmo_contig_30825	341	1.41	0.12	-2.04	1.5	0.78	-1.83	1.45	0.45	-1.94	1	3.39	2.39	1.65	3.63	3.02	0	1	1	2
Cmo_contig_30972	319	1.14	0.25	-2	0.5	0.04	-1.8	0.82	0.15	-1.9	0.68	2.72	2.05	1.15	3.25	2.76	0	1	1	2
Cmo_contig_31179	292	1.11	0.85	-1.82	0.42	1.13	-1.6	0.77	0.99	-1.71	-0.22	2.48	2.7	0.3	2.96	3.1	0	1	1	2
Cmo_contig_31198	241	2.5	1.52	-1.62	2.07	1.74	-1.63	2.28	1.63	-1.63	0.66	3.91	3.26	1.43	4.33	4	0	1	1	2
Cmo_contig_31235	226	0.31	0.25	2.38	0.31	-0.19	3.1	0.31	0.03	2.74	0.28	-2.43	-2.7	0.36	2.81	2.99	0	1	1	2
Cmo_contig_31365	203	-1.58	-1.92	1.99	-1.2	-0.92	2.33	-1.39	-1.42	2.16	0.03	-3.55	-3.58	0.02	3.03	3.05	0	1	1	2
Cmo_contig_31444	298	0.67	0.49	-0.88	0.7	0.49	-0.64	0.68	0.49	-0.76	0.19	1.44	1.25	0.53	3.13	2.9	0	1	1	2
Cmo_contig_31601	221	-0.38	-0.07	2.11	0.04	-0.13	2.25	-0.17	-0.1	2.18	-0.07	-2.35	-2.28	0.12	3.52	3.47	0	1	1	2
Cmo_contig_31632	220	-1.73	-1	1.54	-1.27	-1.98	1.88	-1.5	-1.49	1.71	-0.01	-3.21	-3.2	0.01	2.84	2.83	0	1	1	2
Cmo_contig_31680	267	-1.3	-0.34	1.45	-1.02	-0.03	1.85	-1.16	-0.18	1.65	-0.98	-2.81	-1.83	1.82	3.54	2.81	0	1	1	2
Cmo_contig_31860	263	0.73	1.13	-1.68	0.88	1.26	-1.46	0.81	1.2	-1.57	-0.39	2.38	2.77	1.09	3.89	4.16	0	1	1	2
Cmo_contig_31916	574	1.09	0.91	2.41	0.9	0.69	2.57	1	0.8	2.49	0.2	-1.5	-1.69	0.48	3	3.21	0	1	1	2
Cmo_contig_32474	229	1.13	0.85	-1.53	1.56	1.18	-1.33	1.35	1.02	-1.43	0.33	2.78	2.45	0.62	3.54	3.32	0	1	1	2
Cmo_contig_32797	269	1.84	0.83	-0.76	2.1	1.28	-0.79	1.97	1.05	-0.77	0.92	2.74	1.83	1.82	3.62	2.93	0	1	1	2
Cmo_contig_33760	280	-0.26	-0.42	1.77	-0.63	-0.45	2.06	-0.45	-0.44	1.91	-0.01	-2.36	-2.35	0.02	3.48	3.47	0	1	1	2
1720 contigs with significantly differential expression in 1 comparison only.
Cmo_contig_5	250	5.33	3.28	2.52	4.81	3.53	2.85	5.07	3.41	2.68	1.66	2.39	0.72	2.49	3.09	1.27	0	1	0	1
Cmo_contig_28	1866	6.51	5.28	4.41	6.84	5.56	4.1	6.67	5.42	4.25	1.25	2.42	1.17	2.29	3.38	2.17	0	1	0	1
Cmo_contig_38	1178	9.04	7.84	7.12	9.48	8.13	7.02	9.26	7.99	7.07	1.27	2.19	0.92	2.31	3.22	1.81	0	1	0	1
Cmo_contig_69	4057	3.5	4.88	5.3	3.69	4.47	5.61	3.6	4.67	5.46	-1.08	-1.86	-0.78	2.01	2.9	1.55	0	1	0	1
Cmo_contig_90	1850	6.02	4.86	4.47	6.22	5.08	4.47	6.12	4.97	4.47	1.15	1.65	0.5	2.64	3.25	1.4	0	1	0	1
Cmo_contig_99	1726	4.89	3.78	3.41	4.58	3.63	3.19	4.73	3.71	3.3	1.03	1.43	0.41	2.22	2.77	0.98	0	1	0	1
Cmo_contig_144	2895	5.27	4.18	3.8	5.28	4.28	4	5.28	4.23	3.9	1.05	1.38	0.32	2.64	3.09	0.99	0	1	0	1
Cmo_contig_148	2586	3.14	3.88	4.42	2.95	3.71	4.37	3.04	3.79	4.39	-0.75	-1.35	-0.6	2.02	2.98	1.69	0	1	0	1
Cmo_contig_152	828	4.41	3.27	2.59	4.26	3.03	2.62	4.34	3.15	2.6	1.19	1.73	0.55	2.72	3.36	1.53	0	1	0	1
Cmo_contig_168	1621	8.61	7.34	6.18	8.54	7.18	5.7	8.58	7.26	5.94	1.32	2.64	1.32	2.43	3.6	2.43	0	1	0	1
Cmo_contig_179	1163	3.98	2.62	1.92	4.13	3.01	1.69	4.05	2.81	1.8	1.24	2.25	1.01	2.38	3.37	2.04	0	1	0	1
Cmo_contig_198	3078	5.88	6.8	7.09	5.77	6.68	7.11	5.83	6.74	7.1	-0.91	-1.28	-0.36	2.51	3.08	1.19	0	1	0	1
Cmo_contig_215	601	8.73	10.65	11.21	7.63	10.32	11.33	8.18	10.49	11.27	-2.3	-3.09	-0.78	2.27	2.75	0.86	0	1	0	1
Cmo_contig_223	1899	5.01	6.84	8.19	5.52	7.02	8.08	5.27	6.93	8.13	-1.66	-2.87	-1.21	2.71	3.64	2.19	0	1	0	1
Cmo_contig_282	2664	4.03	5.84	5.91	4.4	6.09	5.62	4.22	5.96	5.76	-1.74	-1.55	0.2	2.83	2.63	0.36	1	0	0	1
Cmo_contig_326	1448	6.57	5.03	3.91	7.22	5.5	3.95	6.89	5.27	3.93	1.63	2.97	1.34	2.21	3.21	1.91	0	1	0	1
Cmo_contig_330	1446	2.42	3.35	4.18	2.48	3.02	4.27	2.45	3.19	4.22	-0.74	-1.77	-1.04	1.85	3.27	2.37	0	1	0	1
Cmo_contig_339	678	0.38	2	2.24	0.45	1.68	2.75	0.42	1.84	2.49	-1.42	-2.08	-0.66	2.34	2.97	1.23	0	1	0	1
Cmo_contig_349	1445	3.01	2.27	1.59	2.97	2.1	1.39	2.99	2.18	1.49	0.81	1.5	0.69	2.14	3.16	1.91	0	1	0	1
Cmo_contig_356	1036	3.24	2.52	1.96	3.65	2.49	2	3.45	2.5	1.98	0.95	1.47	0.52	2.08	2.79	1.25	0	1	0	1
Cmo_contig_370	1307	8.15	7.4	6.53	8.71	7.51	6.24	8.43	7.45	6.39	0.97	2.04	1.07	1.72	2.89	1.85	0	1	0	1
Cmo_contig_391	227	1.9	7.4	7.22	3.62	7.85	6.88	2.76	7.63	7.05	-4.86	-4.29	0.58	2.82	2.61	0.38	1	0	0	1
Cmo_contig_396	2763	4.1	5.17	6.01	3.96	5.36	5.79	4.03	5.27	5.9	-1.24	-1.86	-0.63	2.7	3.4	1.65	0	1	0	1
Cmo_contig_431	1351	7.5	6.11	5.63	7.71	6.26	5.98	7.61	6.19	5.81	1.42	1.8	0.38	2.71	3.11	0.89	0	1	0	1
Cmo_contig_432	1747	6.72	4.33	4.36	6.12	4.41	4.66	6.42	4.37	4.51	2.05	1.91	-0.14	2.81	2.7	0.19	1	0	0	1
Cmo_contig_456	1312	4.11	5.61	6.19	4.17	5.3	6.85	4.14	5.45	6.52	-1.31	-2.38	-1.07	2	2.97	1.7	0	1	0	1
Cmo_contig_506	2424	5.63	4.7	4.1	5.64	4.6	3.73	5.63	4.65	3.92	0.98	1.72	0.73	2.19	3.11	1.75	0	1	0	1
Cmo_contig_514	1178	5.45	6.88	7.31	5.52	6.6	7.88	5.48	6.74	7.6	-1.26	-2.11	-0.86	2.1	2.94	1.54	0	1	0	1
Cmo_contig_560	614	5.3	4.15	3.39	5.28	4.53	2.8	5.29	4.34	3.09	0.95	2.2	1.25	1.57	2.88	1.97	0	1	0	1
Cmo_contig_567	2083	7.79	6.38	5.62	7.62	5.93	5.17	7.71	6.15	5.4	1.55	2.31	0.76	2.39	3.05	1.33	0	1	0	1
Cmo_contig_587	3095	2.35	3.69	3.37	2.56	3.83	3.27	2.45	3.76	3.32	-1.3	-0.87	0.44	2.89	2.23	1.25	1	0	0	1
Cmo_contig_618	1954	2.02	4.61	4.83	2.78	4.35	4.99	2.4	4.48	4.91	-2.08	-2.51	-0.43	2.59	2.9	0.62	0	1	0	1
Cmo_contig_619	1930	5.16	7.09	8.19	5.62	6.93	9.18	5.39	7.01	8.68	-1.62	-3.3	-1.67	1.8	2.93	1.84	0	1	0	1
Cmo_contig_625	2360	5.33	4.28	3.29	5.61	4.48	2.67	5.47	4.38	2.98	1.09	2.49	1.4	1.76	3.08	2.13	0	1	0	1
Cmo_contig_628	3214	2.78	4.76	5.23	2.95	4.02	5.39	2.87	4.39	5.31	-1.53	-2.44	-0.92	2.15	2.92	1.42	0	1	0	1
Cmo_contig_636	892	7.55	6.31	5.72	7.35	6.06	5.52	7.45	6.18	5.62	1.27	1.83	0.57	2.62	3.24	1.41	0	1	0	1
Cmo_contig_640	1166	4.09	2.35	1.84	3.93	2.82	1.37	4.01	2.58	1.61	1.43	2.4	0.98	2.2	3.06	1.64	0	1	0	1
Cmo_contig_677	6543	4.62	6.18	6.77	4.86	5.67	6.54	4.74	5.93	6.65	-1.18	-1.91	-0.73	2.06	2.84	1.37	0	1	0	1
Cmo_contig_683	2362	4.16	5.93	6.4	3.67	5.8	5.86	3.91	5.87	6.13	-1.95	-2.22	-0.26	2.62	2.84	0.38	0	1	0	1
Cmo_contig_704	1277	7.43	8.55	9.01	6.89	8.55	9.31	7.16	8.55	9.16	-1.39	-2	-0.61	2.29	2.89	1.14	0	1	0	1
Cmo_contig_714	1538	4.07	2.82	2.13	4.25	3.28	2.31	4.16	3.05	2.22	1.1	1.94	0.84	2.1	3.03	1.69	0	1	0	1
Cmo_contig_720	1066	6.84	5.69	5.07	6.78	5.94	4.5	6.81	5.82	4.79	0.99	2.02	1.03	1.74	2.87	1.8	0	1	0	1
Cmo_contig_725	301	3.12	4.7	5.31	2.96	5.39	5.72	3.04	5.04	5.51	-2	-2.47	-0.47	2.52	2.87	0.67	0	1	0	1
Cmo_contig_771	2007	3.37	4.82	4.97	3.46	4.47	4.78	3.41	4.65	4.88	-1.23	-1.46	-0.23	2.53	2.81	0.52	0	1	0	1
Cmo_contig_775	3928	4.89	6.52	6.55	4.63	6.41	6.13	4.76	6.46	6.34	-1.7	-1.58	0.12	2.85	2.73	0.21	1	0	0	1
Cmo_contig_795	1225	6.29	5.34	4.99	6.29	5.11	4.78	6.29	5.22	4.88	1.07	1.41	0.34	2.48	2.94	0.91	0	1	0	1
Cmo_contig_819	2986	4.99	3.91	2.81	5.04	3.81	2.45	5.02	3.86	2.63	1.15	2.39	1.24	2.47	3.71	2.59	0	1	0	1
Cmo_contig_824	746	5.36	4.09	2.97	5.37	4.03	2.02	5.36	4.06	2.49	1.3	2.87	1.57	1.67	2.92	1.94	0	1	0	1
Cmo_contig_852	2596	5.78	4.55	4.27	5.68	4.63	3.85	5.73	4.59	4.06	1.14	1.67	0.53	2.32	2.95	1.22	0	1	0	1
Cmo_contig_876	1300	4.02	2.74	2.12	4.16	2.95	1.36	4.09	2.84	1.74	1.24	2.35	1.1	1.83	2.84	1.65	0	1	0	1
Cmo_contig_882	1104	4.85	3.84	3.21	5.02	3.95	3.34	4.93	3.9	3.27	1.04	1.66	0.62	2.58	3.38	1.78	0	1	0	1
Cmo_contig_897	2428	7.02	8.68	9.38	6.64	8.1	9.42	6.83	8.39	9.4	-1.56	-2.57	-1.01	2.34	3.17	1.68	0	1	0	1
Cmo_contig_905	1134	8.09	7.33	6.95	8.32	7.21	6.79	8.2	7.27	6.87	0.94	1.33	0.4	2.28	2.86	1.09	0	1	0	1
Cmo_contig_967	912	8.56	7.37	6.76	8.53	7.48	6.38	8.55	7.42	6.57	1.12	1.98	0.85	2.39	3.34	1.96	0	1	0	1
Cmo_contig_984	1836	3.35	5.78	6.01	2.95	4.95	5.99	3.15	5.37	6	-2.22	-2.85	-0.63	2.54	2.95	0.85	0	1	0	1
Cmo_contig_987	3160	3.81	6	6.08	3.88	5.5	6.61	3.85	5.75	6.35	-1.9	-2.5	-0.6	2.59	3.05	0.98	0	1	0	1
Cmo_contig_1010	244	0	1.14	2.34	-0.03	1.02	2.81	-0.01	1.08	2.57	-1.09	-2.58	-1.49	2.17	3.6	2.67	0	1	0	1
Cmo_contig_1035	2976	2.63	5.4	5.75	3.44	5.21	5.96	3.03	5.3	5.85	-2.27	-2.82	-0.55	2.67	3.04	0.78	0	1	0	1
Cmo_contig_1056	1468	3.66	4.66	5.29	3.36	4.76	5.35	3.51	4.71	5.32	-1.2	-1.81	-0.61	2.66	3.35	1.61	0	1	0	1
Cmo_contig_1059	1609	6.72	5.09	5.18	6.86	5.58	5.14	6.79	5.33	5.16	1.45	1.63	0.18	2.57	2.76	0.33	0	1	0	1
Cmo_contig_1063	2587	2.87	5.17	5.94	3.31	4.68	6.09	3.09	4.92	6.01	-1.84	-2.92	-1.09	2.62	3.41	1.8	0	1	0	1
Cmo_contig_1073	1804	3.58	2.51	2.32	3.79	2.72	2.38	3.69	2.61	2.35	1.07	1.34	0.27	2.52	2.9	0.73	0	1	0	1
Cmo_contig_1081	1088	7.15	6.16	5.56	7.56	6.2	5.63	7.35	6.18	5.59	1.18	1.76	0.58	2.43	3.11	1.39	0	1	0	1
Cmo_contig_1082	331	6.55	7.31	8.67	5.92	6.8	8.62	6.23	7.05	8.64	-0.82	-2.41	-1.59	1.23	2.84	2.16	0	1	0	1
Cmo_contig_1093	2438	5.65	4.68	3.66	5.68	5.15	3.11	5.66	4.92	3.38	0.75	2.28	1.53	1.23	2.9	2.25	0	1	0	1
Cmo_contig_1109	1627	0	3.06	3.55	1.05	3.01	3.56	0.53	3.04	3.56	-2.51	-3.03	-0.52	2.56	2.87	0.6	0	1	0	1
Cmo_contig_1120	3734	3.49	6.13	6.73	4.38	5.71	7.24	3.94	5.92	6.99	-1.98	-3.05	-1.07	2.09	2.79	1.23	0	1	0	1
Cmo_contig_1123	1687	5.55	5.11	4.39	5.43	4.98	4.25	5.49	5.04	4.32	0.45	1.17	0.72	1.34	2.8	2.02	0	1	0	1
Cmo_contig_1131	1274	8.83	8.18	7.74	8.98	8.12	7.54	8.91	8.15	7.64	0.76	1.27	0.51	2.04	2.88	1.48	0	1	0	1
Cmo_contig_1133	368	2.99	2.36	1.51	2.96	2.1	1.71	2.98	2.23	1.61	0.75	1.37	0.62	1.89	2.86	1.62	0	1	0	1
Cmo_contig_1172	1905	2.79	3.86	4.96	2.82	3.8	5.83	2.8	3.83	5.39	-1.03	-2.59	-1.56	1.44	2.86	2.05	0	1	0	1
Cmo_contig_1175	2331	6.25	7.51	7.85	6.36	7.61	8.43	6.3	7.56	8.14	-1.26	-1.84	-0.58	2.18	2.8	1.11	0	1	0	1
Cmo_contig_1178	1590	6.92	5.91	5.43	6.98	5.89	5.76	6.95	5.9	5.59	1.05	1.35	0.3	2.41	2.83	0.79	0	1	0	1
Cmo_contig_1182	1394	5.39	4.06	3.44	5.19	4.29	2.71	5.29	4.17	3.08	1.12	2.22	1.1	1.67	2.74	1.65	0	1	0	1
Cmo_contig_1199	3511	6.14	5.18	4.9	6.22	5.34	4.63	6.18	5.26	4.76	0.92	1.41	0.5	2.23	2.94	1.34	0	1	0	1
Cmo_contig_1209	2066	2.69	3.66	4.25	2.89	3.62	4.46	2.79	3.64	4.35	-0.85	-1.56	-0.71	2.15	3.16	1.89	0	1	0	1
Cmo_contig_1220	3038	4.65	3.49	3.32	4.71	3.6	2.99	4.68	3.54	3.16	1.14	1.53	0.39	2.49	2.98	1	0	1	0	1
Cmo_contig_1242	1117	3.5	4.25	2.47	3.51	4.66	1.76	3.5	4.46	2.12	-0.95	1.39	2.34	1.42	1.96	2.79	0	0	1	1
Cmo_contig_1245	1636	3.36	4.48	4.68	3.19	4.23	4.67	3.28	4.36	4.68	-1.08	-1.4	-0.32	2.53	2.96	0.88	0	1	0	1
Cmo_contig_1257	440	6.63	8.29	8.55	6.33	7.77	8.46	6.48	8.03	8.5	-1.55	-2.03	-0.47	2.48	2.92	0.88	0	1	0	1
Cmo_contig_1260	1998	4.71	3.88	3.2	4.62	3.82	2.72	4.66	3.85	2.96	0.82	1.71	0.89	1.71	2.88	1.84	0	1	0	1
Cmo_contig_1261	3837	3.7	2.48	1.83	3.85	2.69	1.43	3.78	2.58	1.63	1.19	2.14	0.95	2.31	3.29	1.96	0	1	0	1
Cmo_contig_1268	776	1.89	3.47	4.09	2.19	3.05	4.02	2.04	3.26	4.05	-1.23	-2.02	-0.79	2.26	3.09	1.61	0	1	0	1
Cmo_contig_1290	1930	2.2	3.39	4.01	1.86	3.36	4.69	2.03	3.38	4.35	-1.35	-2.32	-0.98	1.99	2.86	1.52	0	1	0	1
Cmo_contig_1305	1100	5.33	6.79	8.5	5.92	7.46	8.52	5.62	7.12	8.51	-1.5	-2.89	-1.39	1.95	3.01	1.83	0	1	0	1
Cmo_contig_1310	1320	1.96	3.3	3.58	2.24	3.24	3.54	2.1	3.27	3.56	-1.17	-1.46	-0.29	2.7	3.07	0.81	0	1	0	1
Cmo_contig_1313	271	2.44	2	0.75	2.83	1.84	0.7	2.64	1.92	0.72	0.72	1.91	1.2	1.66	3.23	2.45	0	1	0	1
Cmo_contig_1317	558	2.16	1.09	0.32	1.84	1.26	0.56	2	1.17	0.44	0.83	1.56	0.73	1.84	2.86	1.67	0	1	0	1
Cmo_contig_1353	1448	2.42	4.14	4.41	2.14	3.77	4.13	2.28	3.96	4.27	-1.67	-1.99	-0.32	2.74	3.03	0.61	0	1	0	1
Cmo_contig_1357	1135	8.02	7.1	6.45	8.04	7.1	6.75	8.03	7.1	6.6	0.93	1.44	0.5	2.3	3.01	1.39	0	1	0	1
Cmo_contig_1380	4033	5.01	3.88	3.25	5.48	4.34	2.98	5.24	4.11	3.11	1.13	2.13	1	1.81	2.81	1.63	0	1	0	1
Cmo_contig_1404	2160	5.78	4.94	4.67	5.81	4.84	4.43	5.8	4.89	4.55	0.9	1.24	0.34	2.31	2.84	0.98	0	1	0	1
Cmo_contig_1417	881	2.41	3.75	4.02	2.77	3.61	4.01	2.59	3.68	4.02	-1.09	-1.43	-0.34	2.36	2.8	0.83	0	1	0	1
Cmo_contig_1429	1066	2.78	3.89	4.1	2.46	3.63	4.16	2.62	3.76	4.13	-1.14	-1.5	-0.37	2.36	2.82	0.86	0	1	0	1
Cmo_contig_1463	717	8.91	7.8	7.34	9.15	8.15	7.4	9.03	7.98	7.37	1.05	1.66	0.61	2.22	2.97	1.42	0	1	0	1
Cmo_contig_1475	1128	6.65	5.19	5.37	6.36	5.08	5.32	6.51	5.13	5.35	1.37	1.16	-0.22	2.9	2.62	0.55	1	0	0	1
Cmo_contig_1493	578	7.71	6.47	5.12	8.34	7.04	4.93	8.02	6.75	5.03	1.27	3	1.73	1.74	3.11	2.21	0	1	0	1
Cmo_contig_1511	1175	2.25	3.05	4.22	2.46	3.42	4.29	2.35	3.23	4.25	-0.88	-1.9	-1.02	1.92	3.16	2.14	0	1	0	1
Cmo_contig_1518	2216	2.67	6.19	6.09	3.5	5.5	6.3	3.09	5.84	6.19	-2.76	-3.11	-0.35	2.64	2.84	0.36	0	1	0	1
Cmo_contig_1527	1273	3.62	4.75	5.12	3.85	4.52	5.3	3.73	4.64	5.21	-0.9	-1.48	-0.57	2.09	2.89	1.43	0	1	0	1
Cmo_contig_1539	2497	5.31	4.26	4.2	5.6	4.16	4.11	5.45	4.21	4.15	1.24	1.3	0.06	2.71	2.79	0.12	0	1	0	1
Cmo_contig_1577	260	8.71	7.52	6.86	9.33	7.58	7.11	9.02	7.55	6.99	1.47	2.03	0.56	2.29	2.82	0.99	0	1	0	1
Cmo_contig_1584	1197	6.03	8.37	9.27	6.87	8.21	9.83	6.45	8.29	9.55	-1.84	-3.1	-1.26	2.08	2.93	1.53	0	1	0	1
Cmo_contig_1605	3409	4.7	6.19	6.46	5.08	6.04	6.55	4.89	6.11	6.51	-1.23	-1.62	-0.4	2.49	2.95	0.94	0	1	0	1
Cmo_contig_1607	1091	5.55	3.12	2.08	5.29	3.16	0.58	5.42	3.14	1.33	2.28	4.09	1.81	1.87	2.8	1.54	0	1	0	1
Cmo_contig_1611	937	5.95	4.46	3.55	6.24	4.85	3.11	6.1	4.65	3.33	1.44	2.77	1.32	2.28	3.36	2.14	0	1	0	1
Cmo_contig_1631	1854	7.13	8.35	9.09	6.53	8.12	9.44	6.83	8.24	9.27	-1.41	-2.43	-1.03	2.1	2.99	1.63	0	1	0	1
Cmo_contig_1652	2419	3.83	2.83	2.12	4.18	3.13	1.9	4.01	2.98	2.01	1.03	2	0.97	2	3.09	1.92	0	1	0	1
Cmo_contig_1672	853	8.37	7.23	6.37	8.59	7.71	6.29	8.48	7.47	6.33	1.01	2.15	1.14	1.95	3.19	2.15	0	1	0	1
Cmo_contig_1709	1835	7.32	5.7	5.33	6.96	5.73	5.69	7.14	5.72	5.51	1.42	1.62	0.2	2.55	2.77	0.39	0	1	0	1
Cmo_contig_1713	559	1.51	3.21	3.92	1.83	3.55	4.26	1.67	3.38	4.09	-1.71	-2.42	-0.72	2.7	3.29	1.39	0	1	0	1
Cmo_contig_1718	1978	3.38	4.4	4.82	3.33	4.61	5.09	3.36	4.5	4.95	-1.15	-1.6	-0.45	2.53	3.08	1.18	0	1	0	1
Cmo_contig_1794	965	7.57	6.16	5.23	8.19	6.77	5.13	7.88	6.47	5.18	1.41	2.7	1.29	1.9	2.95	1.77	0	1	0	1
Cmo_contig_1798	2882	4.78	3.73	3.09	5	4.05	3.09	4.89	3.89	3.09	1	1.8	0.8	2.23	3.2	1.89	0	1	0	1
Cmo_contig_1803	1040	7.32	5.87	5.33	7.92	6.35	5.26	7.62	6.11	5.29	1.51	2.32	0.82	2.15	2.85	1.28	0	1	0	1
Cmo_contig_1810	1670	3.73	4.5	5.07	3.84	4.4	5.19	3.78	4.45	5.13	-0.67	-1.35	-0.68	1.98	3.12	2	0	1	0	1
Cmo_contig_1820	1842	3.19	5.26	5.66	2.97	4.39	6.13	3.08	4.82	5.9	-1.75	-2.82	-1.07	2.01	2.78	1.33	0	1	0	1
Cmo_contig_1826	637	4.76	6.1	7.13	4.95	6.71	7.73	4.86	6.41	7.43	-1.55	-2.57	-1.03	2.02	2.84	1.43	0	1	0	1
Cmo_contig_1831	1132	5.95	4.86	4.57	6.13	4.77	4.25	6.04	4.81	4.41	1.23	1.63	0.4	2.56	3.03	1	0	1	0	1
Cmo_contig_1841	1073	3.13	2.22	1.71	3.2	2.45	1.26	3.17	2.34	1.49	0.83	1.68	0.85	1.71	2.82	1.74	0	1	0	1
Cmo_contig_1843	1900	6.07	4.84	4.04	6.12	5.1	3.81	6.1	4.97	3.93	1.13	2.17	1.04	2.51	3.61	2.37	0	1	0	1
Cmo_contig_1852	743	7.47	6.64	6.14	7.42	6.6	6.21	7.45	6.62	6.17	0.82	1.27	0.45	2.43	3.15	1.51	0	1	0	1
Cmo_contig_1902	234	5.02	3.98	3.13	4.96	4.06	3.32	4.99	4.02	3.22	0.97	1.77	0.8	2.53	3.54	2.21	0	1	0	1
Cmo_contig_1903	602	5.55	4.39	3.92	5.65	4.73	4.17	5.6	4.56	4.05	1.04	1.55	0.51	2.2	2.86	1.21	0	1	0	1
Cmo_contig_1922	1663	8.11	6.71	6.72	7.98	6.86	6.4	8.05	6.79	6.56	1.26	1.48	0.22	2.63	2.91	0.52	0	1	0	1
Cmo_contig_1959	1243	7	6.1	5.78	7.11	5.95	5.59	7.06	6.03	5.68	1.03	1.38	0.34	2.53	3.01	0.99	0	1	0	1
Cmo_contig_1967	395	1.53	3.55	1.41	2.07	3.83	0.99	1.8	3.69	1.2	-1.89	0.6	2.49	2.57	0.97	3.03	0	0	1	1
Cmo_contig_1985	314	1.53	3.41	4	2.02	2.85	4.11	1.77	3.13	4.05	-1.35	-2.28	-0.93	2	2.84	1.46	0	1	0	1
Cmo_contig_2005	1323	3.18	1.73	0.62	3.47	2.1	0.48	3.33	1.91	0.55	1.41	2.78	1.36	2.57	3.72	2.51	0	1	0	1
Cmo_contig_2011	1067	3.38	4.42	5.02	3.65	4.62	5.42	3.51	4.52	5.22	-1.01	-1.71	-0.7	1.97	2.82	1.46	0	1	0	1
Cmo_contig_2021	673	1.46	2.36	3.08	1.34	2.33	3.32	1.4	2.35	3.2	-0.95	-1.8	-0.85	2.38	3.46	2.22	0	1	0	1
Cmo_contig_2035	2209	5.04	3.65	2.79	5.52	4.03	3.07	5.28	3.84	2.93	1.45	2.35	0.9	2.25	3.05	1.55	0	1	0	1
Cmo_contig_2047	1022	5.04	6.64	7	4.36	6.27	6.88	4.7	6.46	6.94	-1.76	-2.24	-0.48	2.38	2.78	0.73	0	1	0	1
Cmo_contig_2071	3253	5.05	3.87	2.77	5	3.89	1.78	5.02	3.88	2.28	1.14	2.75	1.61	1.45	2.79	1.93	0	1	0	1
Cmo_contig_2074	611	6.83	5.2	4.56	6.56	5.54	3.93	6.7	5.37	4.25	1.32	2.45	1.13	1.96	2.95	1.72	0	1	0	1
Cmo_contig_2089	794	3.72	2.46	2.37	3.9	2.71	2.34	3.81	2.59	2.35	1.22	1.46	0.23	2.7	3	0.6	0	1	0	1
Cmo_contig_2109	1210	2.44	3.47	3.83	2.07	3.52	3.75	2.26	3.49	3.79	-1.24	-1.54	-0.3	2.57	2.93	0.72	0	1	0	1
Cmo_contig_2136	793	1.68	4.05	4.68	2.35	3.89	5.09	2.01	3.97	4.89	-1.95	-2.87	-0.92	2.52	3.17	1.4	0	1	0	1
Cmo_contig_2183	2055	1.51	4.65	4.12	2.28	4.66	3.73	1.9	4.66	3.93	-2.76	-2.03	0.73	2.99	2.48	1.05	1	0	0	1
Cmo_contig_2189	742	5.62	7.05	8.65	6.05	7.69	8.77	5.83	7.37	8.71	-1.54	-2.88	-1.34	2.16	3.2	1.95	0	1	0	1
Cmo_contig_2196	1658	2.97	4.29	4.83	2.67	3.91	5.07	2.82	4.1	4.95	-1.28	-2.13	-0.85	2.31	3.15	1.68	0	1	0	1
Cmo_contig_2200	1235	1.56	4.21	4.37	1.62	3.31	4.17	1.59	3.76	4.27	-2.17	-2.68	-0.52	2.49	2.84	0.67	0	1	0	1
Cmo_contig_2226	1924	4.64	2.57	1.04	4.49	2.86	0.24	4.57	2.71	0.64	1.85	3.92	2.07	2.34	3.6	2.52	0	1	0	1
Cmo_contig_2241	1649	4.11	2.45	0.9	3.59	2.36	0.18	3.85	2.4	0.54	1.45	3.31	1.87	1.9	3.25	2.3	0	1	0	1
Cmo_contig_2252	2914	4.51	5.72	5.99	4.58	5.51	6.21	4.54	5.62	6.1	-1.07	-1.55	-0.48	2.49	3.11	1.31	0	1	0	1
Cmo_contig_2292	917	0.84	1.87	2.7	1.08	1.65	3.05	0.96	1.76	2.88	-0.8	-1.92	-1.12	1.7	3.1	2.21	0	1	0	1
Cmo_contig_2310	645	8.37	9.56	10.05	8.17	9.61	9.65	8.27	9.58	9.85	-1.31	-1.58	-0.27	2.52	2.84	0.58	0	1	0	1
Cmo_contig_2322	1777	3.39	4.17	4.74	3.07	3.95	4.99	3.23	4.06	4.87	-0.83	-1.64	-0.81	1.8	2.88	1.76	0	1	0	1
Cmo_contig_2323	3199	5.1	3.84	3.4	5.19	3.81	3.04	5.14	3.82	3.22	1.32	1.93	0.61	2.7	3.34	1.51	0	1	0	1
Cmo_contig_2361	279	7.75	8.69	9.02	7.5	8.43	9.22	7.62	8.56	9.12	-0.94	-1.5	-0.56	2.08	2.83	1.34	0	1	0	1
Cmo_contig_2362	668	6.26	5.16	4.7	6.5	5.66	4.59	6.38	5.41	4.65	0.97	1.73	0.76	1.84	2.76	1.5	0	1	0	1
Cmo_contig_2365	1676	5.8	5.01	4.58	5.63	4.99	4.48	5.71	5	4.53	0.71	1.18	0.47	2.05	2.88	1.46	0	1	0	1
Cmo_contig_2373	2097	4.75	3.19	2.4	5.04	3.69	2.36	4.9	3.44	2.38	1.46	2.51	1.06	2.43	3.35	1.93	0	1	0	1
Cmo_contig_2376	770	7.99	6.66	5.55	8.5	6.78	4.74	8.24	6.72	5.15	1.52	3.09	1.57	1.89	3.03	1.93	0	1	0	1
Cmo_contig_2385	855	6.82	4.79	3.65	6.41	4.63	2.57	6.62	4.71	3.11	1.9	3.51	1.6	1.97	2.96	1.72	0	1	0	1
Cmo_contig_2397	405	7.26	6.27	5.08	7.57	6.26	4.57	7.41	6.26	4.83	1.15	2.58	1.44	2.02	3.36	2.38	0	1	0	1
Cmo_contig_2411	1044	0.79	3.06	3.53	1.5	3.16	3.38	1.15	3.11	3.45	-1.96	-2.31	-0.34	2.63	2.89	0.52	0	1	0	1
Cmo_contig_2419	2058	1.73	4.48	4.74	2.53	4.16	4.6	2.13	4.32	4.67	-2.19	-2.54	-0.35	2.58	2.82	0.45	0	1	0	1
Cmo_contig_2425	1911	5.56	4.44	4.18	5.63	4.76	4.05	5.6	4.6	4.12	1	1.48	0.48	2.3	2.95	1.25	0	1	0	1
Cmo_contig_2432	835	7.03	5.88	4.89	7.44	6	4.26	7.24	5.94	4.57	1.29	2.66	1.37	1.94	3.11	2.02	0	1	0	1
Cmo_contig_2453	1466	4.66	2.92	2.49	5	3.61	2.29	4.83	3.27	2.39	1.56	2.43	0.88	2.17	2.9	1.35	0	1	0	1
Cmo_contig_2476	1808	5.55	4.59	4.55	5.67	4.49	4.63	5.61	4.54	4.59	1.07	1.02	-0.05	2.75	2.68	0.11	1	0	0	1
Cmo_contig_2500	1050	3.74	2.22	0.58	3.62	2.41	1.26	3.68	2.31	0.92	1.37	2.76	1.39	2.09	3.25	2.12	0	1	0	1
Cmo_contig_2517	8079	2.01	3.3	3.91	2.24	3.43	4.19	2.13	3.37	4.05	-1.24	-1.92	-0.68	2.56	3.29	1.64	0	1	0	1
Cmo_contig_2527	4049	2.39	3.05	3.4	2.32	3.18	3.41	2.35	3.12	3.41	-0.76	-1.05	-0.29	2.25	2.77	0.95	0	1	0	1
Cmo_contig_2532	1622	3.31	4.7	4.95	3.4	4.4	5.25	3.36	4.55	5.1	-1.2	-1.74	-0.54	2.42	3.04	1.27	0	1	0	1
Cmo_contig_2535	2153	5.05	4.04	3.69	5.01	4.14	3.65	5.03	4.09	3.67	0.94	1.36	0.42	2.62	3.24	1.41	0	1	0	1
Cmo_contig_2540	2283	4.31	5.82	6.51	3.75	5.5	6.33	4.03	5.66	6.42	-1.63	-2.39	-0.76	2.46	3.1	1.33	0	1	0	1
Cmo_contig_2542	902	5.26	3.99	3.66	5.36	4.26	3.75	5.31	4.13	3.7	1.18	1.61	0.43	2.68	3.2	1.18	0	1	0	1
Cmo_contig_2552	952	7.46	5.48	4.26	7.22	5.03	3.1	7.34	5.26	3.68	2.08	3.66	1.58	1.98	2.89	1.58	0	1	0	1
Cmo_contig_2555	932	6.07	4.8	4.28	5.85	5.2	4.08	5.96	5	4.18	0.96	1.78	0.82	1.95	2.95	1.72	0	1	0	1
Cmo_contig_2573	431	4.21	3	2.19	4.02	3.39	2.38	4.11	3.19	2.29	0.92	1.83	0.91	1.92	3.03	1.9	0	1	0	1
Cmo_contig_2577	805	3.36	2.19	1.53	3.45	2.14	1.06	3.4	2.16	1.3	1.24	2.11	0.87	2.38	3.27	1.83	0	1	0	1
Cmo_contig_2592	2083	2.51	3.17	3.59	2.52	3.01	3.7	2.51	3.09	3.64	-0.58	-1.13	-0.55	1.76	2.82	1.7	0	1	0	1
Cmo_contig_2614	317	-0.49	1.43	2.39	-1.78	1.58	2.23	-1.13	1.51	2.31	-2.64	-3.44	-0.8	2.31	2.74	0.78	0	1	0	1
Cmo_contig_2618	3204	4.49	5.31	5.73	4.49	5.12	5.98	4.49	5.21	5.85	-0.72	-1.36	-0.64	1.87	2.88	1.69	0	1	0	1
Cmo_contig_2634	1898	6.26	4.99	4.24	6.55	5.2	4.15	6.4	5.1	4.2	1.31	2.21	0.9	2.71	3.6	2.1	0	1	0	1
Cmo_contig_2658	3049	3.44	4.46	4.68	3.57	4.48	4.65	3.51	4.47	4.66	-0.96	-1.16	-0.19	2.64	2.95	0.62	0	1	0	1
Cmo_contig_2664	2546	4.44	3.39	2.92	4.36	3.2	3	4.4	3.29	2.96	1.1	1.44	0.34	2.73	3.17	1.03	0	1	0	1
Cmo_contig_2676	1978	3.69	4.81	5.31	3.56	4.44	5.84	3.63	4.63	5.58	-1	-1.95	-0.95	1.72	2.77	1.65	0	1	0	1
Cmo_contig_2684	1699	4.95	6.1	6.41	4.88	5.91	6.69	4.91	6.01	6.55	-1.09	-1.64	-0.54	2.44	3.12	1.41	0	1	0	1
Cmo_contig_2698	1475	4.46	3.31	2.52	4.17	2.91	2.25	4.31	3.11	2.39	1.2	1.93	0.72	2.17	2.94	1.43	0	1	0	1
Cmo_contig_2708	1028	7.12	5.93	5.2	7.44	6.19	5.29	7.28	6.06	5.24	1.22	2.03	0.82	2.48	3.34	1.85	0	1	0	1
Cmo_contig_2711	2732	5.48	3.07	2.45	5.91	4.02	1.77	5.7	3.55	2.11	2.15	3.59	1.44	2.06	2.89	1.48	0	1	0	1
Cmo_contig_2754	2665	4.34	6.28	6.68	4.21	5.61	7.13	4.27	5.94	6.9	-1.67	-2.63	-0.96	2.25	2.99	1.43	0	1	0	1
Cmo_contig_2769	3111	2.31	3.94	4.3	2.52	3.74	5.02	2.41	3.84	4.66	-1.43	-2.25	-0.82	2.04	2.77	1.27	0	1	0	1
Cmo_contig_2774	1059	7.49	5.25	4.27	7.22	4.81	3.3	7.35	5.03	3.78	2.32	3.57	1.25	2.35	3.06	1.43	0	1	0	1
Cmo_contig_2775	773	7.22	4.86	4.01	6.64	4.41	2.92	6.93	4.64	3.46	2.29	3.46	1.17	2.08	2.74	1.16	0	1	0	1
Cmo_contig_2789	248	1.39	2.38	2.92	1.28	2.37	3.28	1.34	2.37	3.1	-1.04	-1.76	-0.72	2.3	3.18	1.75	0	1	0	1
Cmo_contig_2812	603	4.7	3.3	3.19	4.51	3.53	2.92	4.6	3.41	3.05	1.19	1.55	0.36	2.48	2.92	0.87	0	1	0	1
Cmo_contig_2816	851	4.72	3.41	2.29	4.87	3.32	1.45	4.79	3.37	1.87	1.43	2.92	1.49	1.94	3.11	2.01	0	1	0	1
Cmo_contig_2822	835	5.47	7.56	7.95	5.64	6.97	8.06	5.55	7.27	8.01	-1.71	-2.45	-0.74	2.62	3.22	1.36	0	1	0	1
Cmo_contig_2826	280	0.8	2.98	3.14	0.69	2.35	3.95	0.75	2.66	3.54	-1.92	-2.8	-0.88	2.15	2.76	1.08	0	1	0	1
Cmo_contig_2883	866	5.87	6.96	8.29	5.36	6.53	8.44	5.62	6.75	8.37	-1.13	-2.75	-1.62	1.87	3.32	2.43	0	1	0	1
Cmo_contig_2884	1200	4.13	6.81	6.77	3.89	6.99	5.94	4.01	6.9	6.35	-2.89	-2.34	0.55	3.03	2.67	0.75	1	0	0	1
Cmo_contig_2890	729	7.94	6.52	6.32	7.89	6.65	5.69	7.92	6.58	6	1.33	1.92	0.58	2.18	2.76	1.05	0	1	0	1
Cmo_contig_2894	4473	3.7	5.22	5.97	4.31	5.3	5.91	4.01	5.26	5.94	-1.25	-1.94	-0.68	2.12	2.82	1.26	0	1	0	1
Cmo_contig_2916	461	7.28	6.49	5.9	7.4	6.33	5.43	7.34	6.41	5.67	0.93	1.67	0.75	1.87	2.81	1.56	0	1	0	1
Cmo_contig_2925	515	8.62	7.2	5.8	8.28	7.9	4.98	8.45	7.55	5.39	0.9	3.06	2.16	1.02	2.77	2.2	0	1	0	1
Cmo_contig_2975	607	7.75	6.83	6.23	7.98	7.24	5.99	7.86	7.04	6.11	0.83	1.76	0.93	1.67	2.85	1.84	0	1	0	1
Cmo_contig_3005	1244	2.67	3.78	4.04	2.8	4.05	4.19	2.74	3.91	4.12	-1.18	-1.38	-0.2	2.6	2.86	0.49	0	1	0	1
Cmo_contig_3008	275	1.25	2.86	3.08	1.13	2.47	3.63	1.19	2.66	3.36	-1.48	-2.17	-0.69	2.27	2.9	1.2	0	1	0	1
Cmo_contig_3020	1087	7.79	6.15	5.33	8.17	6.72	4.96	7.98	6.44	5.15	1.54	2.83	1.29	2.17	3.17	1.89	0	1	0	1
Cmo_contig_3022	938	0.79	2.49	3.21	0.73	2.95	2.69	0.76	2.72	2.95	-1.97	-2.19	-0.22	2.71	2.89	0.33	0	1	0	1
Cmo_contig_3039	1643	5.59	4.79	4.29	5.6	4.8	4.24	5.59	4.8	4.26	0.8	1.33	0.53	2.42	3.27	1.79	0	1	0	1
Cmo_contig_3093	665	2.81	2.16	0.67	2.9	1.55	0.9	2.85	1.86	0.79	1	2.07	1.07	1.7	2.85	1.81	0	1	0	1
Cmo_contig_3104	664	1.46	3.9	5.15	1.71	4.47	4.28	1.58	4.19	4.72	-2.6	-3.14	-0.53	2.59	2.9	0.6	0	1	0	1
Cmo_contig_3112	2269	4.81	6.2	6.43	4.81	6.02	6.75	4.81	6.11	6.59	-1.3	-1.78	-0.48	2.7	3.23	1.22	0	1	0	1
Cmo_contig_3133	1307	4.29	2.57	1.39	3.94	2.6	0.84	4.12	2.59	1.12	1.53	3	1.47	2.39	3.52	2.32	0	1	0	1
Cmo_contig_3147	1985	7.78	6.6	5.4	8.29	6.49	4.61	8.03	6.55	5	1.49	3.03	1.54	1.87	3.02	1.93	0	1	0	1
Cmo_contig_3159	1008	2.89	4.28	4.95	3.43	4.33	4.9	3.16	4.3	4.92	-1.14	-1.76	-0.62	2.12	2.82	1.25	0	1	0	1
Cmo_contig_3182	1983	5.56	4.3	3.5	5.5	4.64	3.46	5.53	4.47	3.48	1.06	2.05	0.99	2.41	3.52	2.3	0	1	0	1
Cmo_contig_3223	320	1.26	2.76	3.71	1.65	2.39	4.01	1.45	2.57	3.86	-1.12	-2.41	-1.29	1.95	3.2	2.17	0	1	0	1
Cmo_contig_3225	1108	7.92	7.01	6.21	8.3	7.11	5.77	8.11	7.06	5.99	1.06	2.13	1.07	1.92	3.05	1.93	0	1	0	1
Cmo_contig_3231	617	0.07	4.73	2.35	-0.29	3.27	2.78	-0.11	4	2.56	-4.11	-2.67	1.44	2.76	2.06	1.21	1	0	0	1
Cmo_contig_3256	1560	4.53	5.35	6.01	4.32	5.57	6.32	4.42	5.46	6.16	-1.04	-1.74	-0.71	2.19	3.04	1.61	0	1	0	1
Cmo_contig_3275	2576	5.55	6.54	7.31	5.89	6.48	7.83	5.72	6.51	7.57	-0.79	-1.85	-1.06	1.45	2.75	1.86	0	1	0	1
Cmo_contig_3293	1466	3.78	2.37	2.3	3.53	2.44	1.99	3.65	2.4	2.15	1.25	1.51	0.26	2.54	2.85	0.59	0	1	0	1
Cmo_contig_3295	238	5.95	8.83	8.94	5.31	9.24	8.03	5.63	9.03	8.49	-3.4	-2.86	0.54	2.87	2.58	0.56	1	0	0	1
Cmo_contig_3297	1451	2.67	1.47	0.91	2.74	1.66	0.4	2.7	1.56	0.66	1.14	2.05	0.91	2.1	3.06	1.76	0	1	0	1
Cmo_contig_3312	1388	7.58	6.61	5.81	7.72	6.92	5.66	7.65	6.77	5.74	0.88	1.91	1.03	2.06	3.33	2.3	0	1	0	1
Cmo_contig_3336	2211	5.22	7.11	7.51	4.63	6.71	7.46	4.93	6.91	7.48	-1.98	-2.56	-0.57	2.69	3.12	0.95	0	1	0	1
Cmo_contig_3351	2141	5.21	4.13	3.68	5.22	3.89	3.97	5.22	4.01	3.82	1.21	1.39	0.19	2.55	2.79	0.43	0	1	0	1
Cmo_contig_3356	1835	6.91	5.79	5.2	6.73	5.53	4.81	6.82	5.66	5.01	1.16	1.81	0.65	2.23	2.96	1.39	0	1	0	1
Cmo_contig_3357	712	1.94	4.66	4.58	2.58	4.13	4.94	2.26	4.39	4.76	-2.13	-2.5	-0.37	2.5	2.76	0.47	0	1	0	1
Cmo_contig_3385	782	3.42	5.3	5.51	3.82	5.02	5.21	3.62	5.16	5.36	-1.54	-1.74	-0.2	2.55	2.76	0.35	0	1	0	1
Cmo_contig_3399	1041	2.56	4.72	4.45	2.65	4.2	4.21	2.6	4.46	4.33	-1.85	-1.72	0.13	2.84	2.72	0.2	1	0	0	1
Cmo_contig_3400	274	6.01	5.08	4.69	5.87	4.92	4.57	5.94	5	4.63	0.94	1.31	0.37	2.42	2.97	1.1	0	1	0	1
Cmo_contig_3401	1350	5.04	3.73	3.29	4.65	3.48	3.25	4.84	3.6	3.27	1.24	1.57	0.34	2.4	2.79	0.73	0	1	0	1
Cmo_contig_3413	366	2.13	3.47	4.08	1.91	2.91	3.88	2.02	3.19	3.98	-1.17	-1.96	-0.8	1.99	2.83	1.44	0	1	0	1
Cmo_contig_3418	7006	2.73	3.88	4.04	2.64	3.77	4.27	2.68	3.83	4.16	-1.14	-1.47	-0.33	2.69	3.12	0.96	0	1	0	1
Cmo_contig_3419	1696	8.04	7.08	6.68	8.2	7.14	6.47	8.12	7.11	6.57	1	1.54	0.54	2.47	3.19	1.53	0	1	0	1
Cmo_contig_3422	2057	0.73	3.39	3.83	1.5	3.02	3.52	1.11	3.21	3.68	-2.09	-2.56	-0.47	2.45	2.79	0.61	0	1	0	1
Cmo_contig_3430	337	5.13	4.2	3.91	5.18	4.08	3.62	5.16	4.14	3.77	1.02	1.39	0.37	2.39	2.91	1.01	0	1	0	1
Cmo_contig_3440	1672	3.34	4.3	4.78	2.91	4.04	4.84	3.12	4.17	4.81	-1.05	-1.69	-0.64	2.07	2.84	1.36	0	1	0	1
Cmo_contig_3479	954	0.87	3.11	3.41	0.27	2.37	4.04	0.57	2.74	3.72	-2.17	-3.15	-0.99	2.19	2.8	1.11	0	1	0	1
Cmo_contig_3482	1039	5.18	4.3	3.99	5.16	4.4	3.92	5.17	4.35	3.96	0.82	1.21	0.39	2.39	3.04	1.32	0	1	0	1
Cmo_contig_3488	974	1.51	2.66	2.85	1.58	2.46	2.91	1.55	2.56	2.88	-1.01	-1.34	-0.32	2.59	3.06	0.99	0	1	0	1
Cmo_contig_3491	3705	4.55	3.49	2.64	4.46	3.27	2.19	4.51	3.38	2.41	1.13	2.09	0.96	2.16	3.17	1.91	0	1	0	1
Cmo_contig_3521	1337	5.26	3.84	3.14	5.63	4.17	3.3	5.44	4	3.22	1.44	2.22	0.78	2.56	3.28	1.61	0	1	0	1
Cmo_contig_3527	1666	5.16	4.28	4.05	5.13	4.25	3.85	5.15	4.26	3.95	0.88	1.2	0.32	2.4	2.9	0.98	0	1	0	1
Cmo_contig_3598	2003	2.09	4.19	4.19	2.37	3.66	4.41	2.23	3.92	4.3	-1.69	-2.07	-0.38	2.55	2.89	0.65	0	1	0	1
Cmo_contig_3599	981	3.99	1.91	0.62	3.21	1.58	0.52	3.6	1.74	0.57	1.86	3.03	1.17	2.36	3.17	1.66	0	1	0	1
Cmo_contig_3600	814	8.07	7.12	6.66	8.1	6.9	6.32	8.08	7.01	6.49	1.07	1.59	0.52	2.3	2.95	1.26	0	1	0	1
Cmo_contig_3615	904	8.55	7.5	6.56	8.98	7.91	6.01	8.77	7.71	6.29	1.06	2.48	1.42	1.58	2.9	2	0	1	0	1
Cmo_contig_3684	1615	5.64	4.62	3.7	5.54	4.47	3.46	5.59	4.54	3.58	1.05	2.01	0.96	2.5	3.61	2.37	0	1	0	1
Cmo_contig_3707	1605	3.72	2.58	1.91	3.76	2.71	2.24	3.74	2.65	2.08	1.09	1.66	0.57	2.42	3.12	1.45	0	1	0	1
Cmo_contig_3712	1455	3.98	2.71	1.81	3.55	2.27	1.43	3.76	2.49	1.62	1.27	2.15	0.87	1.97	2.81	1.44	0	1	0	1
Cmo_contig_3714	1531	2.02	4.62	5.26	1.99	4.17	6.13	2.01	4.39	5.69	-2.39	-3.69	-1.3	2.57	3.3	1.63	0	1	0	1
Cmo_contig_3761	272	2.08	3.42	3.96	1.68	3.23	4.71	1.88	3.32	4.34	-1.44	-2.46	-1.01	1.92	2.77	1.42	0	1	0	1
Cmo_contig_3780	323	4.55	5.43	6.9	4.83	6.07	6.99	4.69	5.75	6.95	-1.06	-2.25	-1.19	1.72	2.92	1.89	0	1	0	1
Cmo_contig_3794	1145	3.46	4.59	4.77	3.26	4.35	4.65	3.36	4.47	4.71	-1.11	-1.35	-0.24	2.5	2.82	0.61	0	1	0	1
Cmo_contig_3813	824	4.04	5.58	6.3	4.05	5.26	6.86	4.04	5.42	6.58	-1.37	-2.54	-1.16	2.23	3.25	1.97	0	1	0	1
Cmo_contig_3826	831	4.67	3.57	2.98	4.48	3.53	2.39	4.58	3.55	2.69	1.03	1.89	0.86	1.82	2.79	1.57	0	1	0	1
Cmo_contig_3839	1462	6.06	4.34	3.47	6.54	4.94	3.08	6.3	4.64	3.27	1.66	3.02	1.37	2.16	3.15	1.87	0	1	0	1
Cmo_contig_3851	813	4.61	3.22	2.43	4.66	3.38	1.52	4.64	3.3	1.98	1.34	2.66	1.32	1.75	2.83	1.73	0	1	0	1
Cmo_contig_3929	495	5.36	6.69	7.15	5.27	6.33	6.81	5.32	6.51	6.98	-1.19	-1.67	-0.47	2.27	2.82	1.01	0	1	0	1
Cmo_contig_3947	593	3.1	5.51	5.2	3.54	5.03	5.24	3.32	5.27	5.22	-1.95	-1.9	0.05	2.77	2.73	0.06	1	0	0	1
Cmo_contig_3970	1946	3.38	2.11	1.47	3.35	2.5	1.47	3.37	2.31	1.47	1.06	1.89	0.84	2.31	3.28	1.94	0	1	0	1
Cmo_contig_3984	1088	3.47	4.51	5.18	3.34	4.38	5.85	3.4	4.44	5.51	-1.04	-2.11	-1.07	1.71	2.83	1.76	0	1	0	1
Cmo_contig_3988	841	3.79	3.36	2.48	4.09	3.36	2.5	3.94	3.36	2.49	0.58	1.45	0.87	1.57	3.01	2.17	0	1	0	1
Cmo_contig_4000	964	5.84	5.13	4.32	5.71	4.97	4.12	5.78	5.05	4.22	0.73	1.56	0.83	1.95	3.19	2.15	0	1	0	1
Cmo_contig_4004	2640	4.06	5.23	5.89	4.45	5.03	6.21	4.26	5.13	6.05	-0.87	-1.79	-0.93	1.71	2.86	1.8	0	1	0	1
Cmo_contig_4009	1426	3.95	4.96	5.41	4.17	4.89	5.48	4.06	4.92	5.44	-0.86	-1.38	-0.52	2.28	3.06	1.53	0	1	0	1
Cmo_contig_4021	2304	3.2	5.29	5.32	3.53	4.88	5.57	3.36	5.08	5.44	-1.72	-2.08	-0.36	2.7	3.01	0.66	0	1	0	1
Cmo_contig_4029	959	0.05	2.44	2.02	0.62	2.97	2.06	0.33	2.7	2.04	-2.37	-1.7	0.67	2.88	2.33	1.04	1	0	0	1
Cmo_contig_4032	1124	4.68	3.77	3.41	5.03	3.79	3.43	4.86	3.78	3.42	1.08	1.44	0.36	2.43	2.91	0.94	0	1	0	1
Cmo_contig_4038	832	4.46	3.03	2.54	4.48	3.2	2.11	4.47	3.12	2.32	1.35	2.14	0.79	2.55	3.33	1.72	0	1	0	1
Cmo_contig_4042	262	4.37	2.04	2.86	4.54	1.98	2.03	4.46	2.01	2.44	2.45	2.02	-0.43	2.81	2.49	0.59	1	0	0	1
Cmo_contig_4049	1942	3.71	5.11	5.12	3.58	5.55	4.89	3.65	5.33	5	-1.68	-1.35	0.33	2.8	2.44	0.66	1	0	0	1
Cmo_contig_4078	827	7.24	6.34	5.88	7.14	6.46	5.48	7.19	6.4	5.68	0.79	1.51	0.71	1.78	2.8	1.63	0	1	0	1
Cmo_contig_4088	501	6.87	6.03	5.09	7.43	6.33	5.2	7.15	6.18	5.15	0.97	2.01	1.04	1.69	2.84	1.79	0	1	0	1
Cmo_contig_4111	1925	7.39	6.47	5.31	7.81	6.83	5.7	7.6	6.65	5.5	0.95	2.09	1.14	1.63	2.86	1.89	0	1	0	1
Cmo_contig_4115	749	7.91	6.51	5.94	7.58	6.34	5.97	7.74	6.42	5.95	1.32	1.79	0.47	2.72	3.23	1.2	0	1	0	1
Cmo_contig_4117	1172	2.4	3.2	4.19	2.39	3.37	3.73	2.4	3.29	3.96	-0.89	-1.56	-0.67	1.85	2.74	1.46	0	1	0	1
Cmo_contig_4133	5418	2.33	3.06	3.49	2.32	3.29	3.49	2.32	3.17	3.49	-0.85	-1.17	-0.32	2.29	2.8	0.95	0	1	0	1
Cmo_contig_4178	233	2.63	2.93	4.18	1.99	3	4.41	2.31	2.97	4.29	-0.66	-1.99	-1.33	1.13	2.75	2.1	0	1	0	1
Cmo_contig_4183	2392	5.74	3.79	2.94	5.03	3.65	2.59	5.39	3.72	2.77	1.66	2.62	0.96	2.25	3	1.44	0	1	0	1
Cmo_contig_4228	1333	5.41	6.08	6.65	5.34	5.95	7.06	5.38	6.02	6.86	-0.64	-1.48	-0.84	1.47	2.75	1.84	0	1	0	1
Cmo_contig_4232	243	7.2	9.05	9.16	7.73	9.03	9.19	7.47	9.04	9.18	-1.57	-1.71	-0.14	2.67	2.81	0.24	0	1	0	1
Cmo_contig_4242	631	4.26	2.79	1.99	4.27	3.2	2.19	4.27	2.99	2.09	1.27	2.18	0.91	2.47	3.38	1.94	0	1	0	1
Cmo_contig_4249	2160	2	4.32	4.51	2.2	3.6	4.43	2.1	3.96	4.47	-1.86	-2.37	-0.51	2.53	2.94	0.81	0	1	0	1
Cmo_contig_4285	840	-0.99	0.75	4.64	-1.07	1.96	6.14	-1.03	1.35	5.39	-2.38	-6.42	-4.04	1.6	3.17	2.4	0	1	0	1
Cmo_contig_4288	769	4.96	6.32	7.14	4.89	6.79	7.73	4.93	6.55	7.43	-1.62	-2.5	-0.88	2.29	3	1.39	0	1	0	1
Cmo_contig_4309	843	3.94	5.5	5.24	3.76	5.35	4.98	3.85	5.42	5.11	-1.57	-1.26	0.31	3.06	2.69	0.8	1	0	0	1
Cmo_contig_4315	1254	5.73	4.64	4.16	5.9	5.05	4.32	5.82	4.85	4.24	0.97	1.58	0.61	1.99	2.77	1.34	0	1	0	1
Cmo_contig_4319	2651	2.65	3.62	4.57	2.96	3.56	5	2.8	3.59	4.79	-0.79	-1.99	-1.2	1.59	3.04	2.21	0	1	0	1
Cmo_contig_4341	210	2.99	4.13	4.55	2.62	3.9	5.03	2.81	4.02	4.79	-1.21	-1.98	-0.77	2.01	2.81	1.38	0	1	0	1
Cmo_contig_4346	522	3.08	1.9	0.92	2.81	1.57	0.27	2.94	1.74	0.59	1.21	2.35	1.15	1.8	2.86	1.72	0	1	0	1
Cmo_contig_4364	1381	5.09	3.8	2.53	5.87	4.26	2.84	5.48	4.03	2.68	1.45	2.8	1.34	1.81	2.85	1.7	0	1	0	1
Cmo_contig_4367	328	5.24	3.74	2.13	5.69	4.26	2.77	5.46	4	2.45	1.46	3.01	1.55	1.86	3.02	1.95	0	1	0	1
Cmo_contig_4368	1140	5.58	4.36	3.37	5.81	4.86	2.59	5.7	4.61	2.98	1.08	2.72	1.64	1.41	2.82	2	0	1	0	1
Cmo_contig_4384	1860	2.83	4.03	4.02	2.79	4.06	3.77	2.81	4.04	3.9	-1.23	-1.09	0.15	2.85	2.64	0.39	1	0	0	1
Cmo_contig_4393	367	2.04	4.69	5.04	2.9	4.72	5.46	2.47	4.71	5.25	-2.23	-2.77	-0.54	2.49	2.85	0.68	0	1	0	1
Cmo_contig_4397	1597	4.52	2.75	1.96	4.17	2.88	2.52	4.35	2.81	2.24	1.54	2.11	0.57	2.34	2.86	0.99	0	1	0	1
Cmo_contig_4399	709	6.98	5.26	4.37	7.3	5.9	3.67	7.14	5.58	4.02	1.56	3.12	1.56	1.86	2.98	1.87	0	1	0	1
Cmo_contig_4451	1639	2.56	4.26	4.89	2.49	4.32	4.22	2.53	4.29	4.56	-1.77	-2.03	-0.26	2.58	2.81	0.42	0	1	0	1
Cmo_contig_4452	2697	7.29	5.07	3.74	7.33	5.56	2.24	7.31	5.32	2.99	1.99	4.32	2.33	1.62	2.83	1.84	0	1	0	1
Cmo_contig_4455	676	1.07	2.76	3.25	0.34	2.8	3.74	0.7	2.78	3.5	-2.08	-2.8	-0.72	2.49	2.98	1.01	0	1	0	1
Cmo_contig_4466	1960	4.41	3.45	3.19	4.29	3.53	3.18	4.35	3.49	3.18	0.86	1.16	0.3	2.44	2.94	1	0	1	0	1
Cmo_contig_4472	539	1.97	3	3.88	2.13	3.14	4.13	2.05	3.07	4.01	-1.03	-1.96	-0.94	2.38	3.48	2.24	0	1	0	1
Cmo_contig_4473	512	1.63	6.34	6.64	2.95	5.57	6.56	2.29	5.96	6.6	-3.66	-4.31	-0.64	2.61	2.88	0.51	0	1	0	1
Cmo_contig_4483	949	3.6	2.85	2.14	3.69	2.55	2.06	3.65	2.7	2.1	0.94	1.55	0.6	2.25	3.06	1.58	0	1	0	1
Cmo_contig_4504	1037	9.7	7.69	6.78	10.01	8.43	6.7	9.86	8.06	6.74	1.8	3.12	1.32	2.38	3.29	1.89	0	1	0	1
Cmo_contig_4505	1258	4.52	3.3	2.85	4.48	3.4	3.14	4.5	3.35	3	1.15	1.5	0.36	2.59	3.04	0.96	0	1	0	1
Cmo_contig_4525	1195	4.47	4.43	5.71	4.78	4.44	5.94	4.63	4.44	5.83	0.19	-1.2	-1.39	0.43	2.52	2.76	0	0	1	1
Cmo_contig_4540	922	3.13	5.62	5.78	3.9	5.43	5.95	3.51	5.53	5.86	-2.01	-2.35	-0.34	2.56	2.81	0.47	0	1	0	1
Cmo_contig_4547	1638	5.74	3.88	3.27	5.24	3.44	3.18	5.49	3.66	3.23	1.83	2.26	0.43	2.64	2.99	0.74	0	1	0	1
Cmo_contig_4621	794	6.27	5.48	5.13	6.38	5.32	5.21	6.32	5.4	5.17	0.92	1.15	0.23	2.45	2.81	0.69	0	1	0	1
Cmo_contig_4625	809	5.09	6.35	6.65	4.6	6.04	6.66	4.85	6.19	6.66	-1.35	-1.81	-0.46	2.31	2.8	0.89	0	1	0	1
Cmo_contig_4631	2353	4.6	3.8	3.1	4.74	3.76	2.81	4.67	3.78	2.95	0.89	1.72	0.83	2.16	3.25	2.06	0	1	0	1
Cmo_contig_4633	2501	5.13	6.07	6.31	5.08	5.95	6.57	5.1	6.01	6.44	-0.91	-1.34	-0.43	2.26	2.9	1.21	0	1	0	1
Cmo_contig_4656	1690	6.56	5.38	5.2	6.36	5.46	4.88	6.46	5.42	5.04	1.04	1.42	0.38	2.28	2.79	0.93	0	1	0	1
Cmo_contig_4711	1384	4.52	6.15	6.48	4.92	5.87	6.33	4.72	6.01	6.4	-1.3	-1.69	-0.39	2.37	2.8	0.81	0	1	0	1
Cmo_contig_4719	559	0.06	2.21	1.14	0.26	1.99	1.37	0.16	2.1	1.26	-1.94	-1.1	0.84	3.37	2.41	2	1	0	0	1
Cmo_contig_4723	565	2.53	-0.27	-0.02	2.25	-1.14	-0.71	2.39	-0.7	-0.36	3.09	2.75	-0.34	2.77	2.57	0.33	1	0	0	1
Cmo_contig_4732	1301	4.94	5.64	6.73	4.75	5.79	6.89	4.84	5.72	6.81	-0.87	-1.96	-1.09	2.21	3.57	2.57	0	1	0	1
Cmo_contig_4738	563	5.14	4.36	3.57	5.28	4.62	3.64	5.21	4.49	3.6	0.72	1.61	0.89	1.89	3.2	2.22	0	1	0	1
Cmo_contig_4782	3103	5.14	3.78	2.95	5.09	4.16	2.59	5.12	3.97	2.77	1.15	2.35	1.2	2.16	3.35	2.23	0	1	0	1
Cmo_contig_4790	1987	0.38	3.21	7.24	-1.48	3.82	7.75	-0.55	3.52	7.49	-4.07	-8.05	-3.97	2.35	3.49	2.31	0	1	0	1
Cmo_contig_4794	1781	2.55	4.1	4.88	3.06	4.26	4.75	2.8	4.18	4.82	-1.38	-2.02	-0.64	2.41	3.04	1.29	0	1	0	1
Cmo_contig_4810	1418	8	6.29	4.69	8.59	6.8	3.49	8.29	6.55	4.09	1.75	4.21	2.46	1.57	2.94	2.06	0	1	0	1
Cmo_contig_4816	1900	5.47	3.59	2.22	5.39	3.67	1.35	5.43	3.63	1.78	1.8	3.65	1.85	2.27	3.45	2.31	0	1	0	1
Cmo_contig_4818	1589	3.8	2.36	1.7	4.28	2.65	1.27	4.04	2.51	1.49	1.54	2.55	1.02	2.29	3.13	1.66	0	1	0	1
Cmo_contig_4819	571	3.8	5.18	5.48	3.62	5.18	6.01	3.71	5.18	5.74	-1.47	-2.04	-0.56	2.49	3.03	1.12	0	1	0	1
Cmo_contig_4859	1275	2.15	3.47	4.1	2.25	2.89	4.26	2.2	3.18	4.18	-0.98	-1.98	-1	1.77	2.89	1.79	0	1	0	1
Cmo_contig_4863	1694	4.11	6.02	6.04	4.42	5.91	6.58	4.26	5.96	6.31	-1.7	-2.05	-0.35	2.59	2.9	0.61	0	1	0	1
Cmo_contig_4871	330	8.12	7.58	6.85	8.51	7.52	6.94	8.32	7.55	6.89	0.77	1.42	0.65	1.78	2.75	1.55	0	1	0	1
Cmo_contig_4872	847	2.95	4.02	4.54	2.92	4.43	4.78	2.93	4.23	4.66	-1.29	-1.73	-0.44	2.46	2.94	0.96	0	1	0	1
Cmo_contig_4879	563	5.13	6.45	6.63	5.34	6.11	6.79	5.23	6.28	6.71	-1.05	-1.47	-0.42	2.21	2.76	0.99	0	1	0	1
Cmo_contig_4885	2045	3.63	1.61	0.45	3.39	1.34	-0.42	3.51	1.47	0.02	2.04	3.49	1.46	2.35	3.25	1.83	0	1	0	1
Cmo_contig_4886	2865	5.72	4.29	3.15	6.01	4.5	2.55	5.87	4.4	2.85	1.47	3.02	1.55	2.23	3.43	2.31	0	1	0	1
Cmo_contig_4893	1219	8.03	6.81	6.34	7.94	6.45	6.05	7.98	6.63	6.19	1.35	1.79	0.44	2.54	3.01	0.98	0	1	0	1
Cmo_contig_4896	1061	4.69	3.39	3.05	4.94	3.26	2.61	4.82	3.32	2.83	1.49	1.99	0.5	2.6	3.08	1.04	0	1	0	1
Cmo_contig_4909	786	2.19	2.86	3.49	2.35	2.91	3.73	2.27	2.89	3.61	-0.61	-1.34	-0.72	1.66	2.9	1.91	0	1	0	1
Cmo_contig_4916	312	5.38	4.62	4	5.15	4.49	3.94	5.26	4.56	3.97	0.71	1.29	0.58	1.92	2.88	1.64	0	1	0	1
Cmo_contig_4931	413	8.24	6.8	5.45	7.97	7.35	4.43	8.11	7.08	4.94	1.03	3.16	2.14	1.11	2.75	2.11	0	1	0	1
Cmo_contig_4953	823	1.74	0.92	0.31	1.88	1.15	0.07	1.81	1.04	0.19	0.77	1.62	0.85	1.88	3.08	2.02	0	1	0	1
Cmo_contig_4957	2555	4	2.38	0.84	3.6	2.36	-0.08	3.8	2.37	0.38	1.43	3.42	1.99	1.74	3.13	2.24	0	1	0	1
Cmo_contig_4983	1258	2.73	4.5	4.8	2.93	4.89	5.42	2.83	4.7	5.11	-1.87	-2.28	-0.42	2.52	2.85	0.63	0	1	0	1
Cmo_contig_4991	3491	5.12	4.48	3.88	5.23	4.53	3.53	5.18	4.5	3.7	0.67	1.47	0.8	1.66	2.9	1.92	0	1	0	1
Cmo_contig_4995	222	-1.08	2.43	3.09	0.16	2.33	4	-0.46	2.38	3.54	-2.84	-4	-1.16	2.18	2.74	0.99	0	1	0	1
Cmo_contig_4998	875	6.03	4.48	3.65	6.16	4.91	3.48	6.09	4.69	3.57	1.4	2.52	1.12	2.57	3.57	2.21	0	1	0	1
Cmo_contig_5013	459	2.3	3.79	4.12	2.3	3.27	3.96	2.3	3.53	4.04	-1.23	-1.74	-0.51	2.21	2.78	1.03	0	1	0	1
Cmo_contig_5018	803	8.02	5.78	4.86	7.82	5.97	3.82	7.92	5.88	4.34	2.04	3.58	1.53	2.18	3.1	1.74	0	1	0	1
Cmo_contig_5039	421	4.21	3.32	1.7	3.67	3.22	1.11	3.94	3.27	1.41	0.67	2.53	1.87	1.01	2.94	2.44	0	1	0	1
Cmo_contig_5043	3207	4.41	3.72	3.08	4.6	3.88	2.7	4.5	3.8	2.89	0.71	1.62	0.91	1.59	2.88	1.96	0	1	0	1
Cmo_contig_5048	2504	6.67	4.81	4.13	6.78	5.36	4.22	6.73	5.08	4.18	1.64	2.55	0.9	2.66	3.4	1.73	0	1	0	1
Cmo_contig_5053	1023	2.21	0.88	0.66	2.28	0.99	0.19	2.24	0.93	0.42	1.31	1.82	0.51	2.44	2.98	1.1	0	1	0	1
Cmo_contig_5063	1171	4.03	2.97	2.49	4.01	3.12	2.34	4.02	3.04	2.42	0.98	1.6	0.63	2.55	3.38	1.85	0	1	0	1
Cmo_contig_5090	1386	2.28	4.24	4.91	2.86	4.55	5	2.57	4.4	4.96	-1.83	-2.39	-0.56	2.64	3.09	0.98	0	1	0	1
Cmo_contig_5178	2263	6.11	4.65	4.16	6.32	4.9	3.62	6.22	4.78	3.89	1.44	2.33	0.89	2.31	3.11	1.59	0	1	0	1
Cmo_contig_5220	1229	1.79	3.84	4.2	2.17	3.55	4.56	1.98	3.7	4.38	-1.72	-2.4	-0.69	2.68	3.24	1.31	0	1	0	1
Cmo_contig_5245	1466	5.24	3.61	2.73	4.51	3.47	2.39	4.87	3.54	2.56	1.33	2.31	0.98	1.89	2.77	1.45	0	1	0	1
Cmo_contig_5265	862	6.2	5.17	4.74	6.41	5.51	4.49	6.3	5.34	4.62	0.97	1.69	0.72	2	2.91	1.58	0	1	0	1
Cmo_contig_5269	1024	6.14	4.81	4.5	5.88	4.88	4.56	6.01	4.84	4.53	1.17	1.48	0.31	2.72	3.12	0.89	0	1	0	1
Cmo_contig_5316	1496	4.82	6.54	6.73	4.91	6.08	6.55	4.87	6.31	6.64	-1.44	-1.77	-0.33	2.57	2.92	0.68	0	1	0	1
Cmo_contig_5324	1029	3.07	5.45	5.8	2.53	4.95	6.74	2.8	5.2	6.27	-2.4	-3.47	-1.07	2.29	2.9	1.15	0	1	0	1
Cmo_contig_5333	352	-0.91	1.29	2.78	-0.32	0.63	2.82	-0.61	0.96	2.8	-1.57	-3.41	-1.84	2.03	3.31	2.28	0	1	0	1
Cmo_contig_5336	230	5.79	4.11	3.21	5.79	4.61	2.88	5.79	4.36	3.04	1.43	2.75	1.32	2.36	3.46	2.23	0	1	0	1
Cmo_contig_5355	872	4.83	3.99	3.55	4.88	3.76	3.71	4.85	3.87	3.63	0.98	1.23	0.24	2.41	2.78	0.66	0	1	0	1
Cmo_contig_5367	2599	6.49	5.2	4.25	6.15	5.41	3.88	6.32	5.31	4.07	1.01	2.25	1.24	1.94	3.25	2.26	0	1	0	1
Cmo_contig_5376	2056	3.8	1.91	2.41	3.91	2.34	2.64	3.85	2.12	2.52	1.73	1.33	-0.4	2.88	2.45	0.85	1	0	0	1
Cmo_contig_5378	1984	3.28	4.35	5.09	3.16	4.1	5.31	3.22	4.22	5.2	-1.01	-1.99	-0.98	2.3	3.44	2.26	0	1	0	1
Cmo_contig_5392	1331	3.86	2.93	2.19	3.49	2.85	1.94	3.67	2.89	2.07	0.78	1.61	0.82	1.73	2.86	1.79	0	1	0	1
Cmo_contig_5402	2469	3.19	4.83	4.92	3.53	4.73	5.38	3.36	4.78	5.15	-1.42	-1.79	-0.37	2.4	2.78	0.7	0	1	0	1
Cmo_contig_5407	341	1.99	4.89	4.38	0.98	4.98	4.11	1.48	4.94	4.24	-3.45	-2.76	0.69	3.08	2.71	0.83	1	0	0	1
Cmo_contig_5415	1297	6.11	4.4	3.86	5.66	4.32	3.32	5.88	4.36	3.59	1.52	2.29	0.77	2.27	2.95	1.29	0	1	0	1
Cmo_contig_5444	732	4.23	3.35	2.93	4.37	3.14	2.69	4.3	3.25	2.81	1.06	1.49	0.43	2.41	2.98	1.14	0	1	0	1
Cmo_contig_5459	2097	6.54	4.52	3.7	6.58	5.02	4.07	6.56	4.77	3.88	1.79	2.68	0.89	2.69	3.38	1.61	0	1	0	1
Cmo_contig_5466	1722	6.52	7.4	7.86	6.35	7.14	8.19	6.44	7.27	8.03	-0.83	-1.59	-0.76	1.81	2.84	1.68	0	1	0	1
Cmo_contig_5491	1215	6.32	4.82	5.26	6.3	4.84	5.67	6.31	4.83	5.46	1.49	0.85	-0.64	2.83	1.93	1.52	1	0	0	1
Cmo_contig_5498	3467	6.81	5.68	5.77	6.96	5.75	5.92	6.88	5.72	5.84	1.16	1.04	-0.13	2.81	2.62	0.33	1	0	0	1
Cmo_contig_5533	606	3.26	1.77	0.69	3.09	2.22	0.4	3.18	1.99	0.55	1.18	2.63	1.45	2.13	3.46	2.46	0	1	0	1
Cmo_contig_5556	1142	0.01	2.42	2.45	0.54	2.41	2.03	0.27	2.42	2.24	-2.14	-1.96	0.18	2.88	2.73	0.26	1	0	0	1
Cmo_contig_5565	1749	5.29	3.26	2.97	4.78	3.47	2.57	5.03	3.37	2.77	1.67	2.27	0.6	2.46	2.97	1.03	0	1	0	1
Cmo_contig_5575	722	3.56	4.68	5.09	3.77	4.76	5.36	3.67	4.72	5.23	-1.05	-1.56	-0.5	2.38	3.03	1.31	0	1	0	1
Cmo_contig_5579	1662	4.36	3.64	2.84	4.39	3.45	2.91	4.37	3.54	2.87	0.83	1.5	0.67	2.3	3.28	1.95	0	1	0	1
Cmo_contig_5581	894	3.14	1.66	0.6	3.42	2.09	0.6	3.28	1.87	0.6	1.4	2.68	1.27	2.5	3.59	2.34	0	1	0	1
Cmo_contig_5585	872	6.32	4.68	4.06	6.3	5.3	3.51	6.31	4.99	3.78	1.32	2.53	1.21	1.85	2.9	1.73	0	1	0	1
Cmo_contig_5593	1213	2.22	3.19	3.63	1.94	3.28	3.61	2.08	3.24	3.62	-1.16	-1.54	-0.38	2.65	3.13	1.06	0	1	0	1
Cmo_contig_5601	586	2.81	1.74	1.21	2.87	2.09	1.06	2.84	1.91	1.14	0.93	1.7	0.78	2.11	3.1	1.83	0	1	0	1
Cmo_contig_5608	2189	5.19	3.87	2.69	4.89	3.91	1.84	5.04	3.89	2.26	1.14	2.78	1.63	1.55	2.93	2.06	0	1	0	1
Cmo_contig_5633	1726	5.48	4.42	3.65	5.51	4.65	3.26	5.5	4.54	3.46	0.96	2.04	1.08	2.03	3.26	2.21	0	1	0	1
Cmo_contig_5639	1581	6.61	5.14	4.02	7.04	5.55	3.71	6.82	5.35	3.87	1.48	2.96	1.48	2.29	3.45	2.3	0	1	0	1
Cmo_contig_5646	1843	4.42	3.28	2.48	4.39	3.27	1.79	4.4	3.27	2.13	1.13	2.27	1.14	1.85	2.97	1.86	0	1	0	1
Cmo_contig_5648	2002	4.21	5.14	5.68	4.19	4.79	5.84	4.2	4.96	5.76	-0.76	-1.56	-0.8	1.81	2.96	1.89	0	1	0	1
Cmo_contig_5650	2338	8.51	7.33	6.23	9.06	7.27	5.62	8.79	7.3	5.93	1.49	2.86	1.37	2.05	3.11	1.92	0	1	0	1
Cmo_contig_5666	902	1.03	3.28	3.35	0.64	2.58	3.4	0.84	2.93	3.37	-2.1	-2.54	-0.44	2.63	2.94	0.64	0	1	0	1
Cmo_contig_5671	890	4.61	5.8	6.08	4.72	5.53	6.47	4.67	5.67	6.27	-1	-1.6	-0.6	2.02	2.78	1.32	0	1	0	1
Cmo_contig_5695	1256	5.07	3.97	3.46	5.22	4.05	3.78	5.14	4.01	3.62	1.13	1.52	0.39	2.48	2.97	1	0	1	0	1
Cmo_contig_5700	692	7.18	5.72	5.79	7.08	6.08	5.75	7.13	5.9	5.77	1.23	1.36	0.13	2.6	2.77	0.29	0	1	0	1
Cmo_contig_5716	1509	6.46	4.98	4.5	6.73	4.8	3.65	6.59	4.89	4.07	1.7	2.52	0.82	2.13	2.77	1.12	0	1	0	1
Cmo_contig_5717	705	7.35	5.62	4.8	7.12	5.21	4.32	7.24	5.42	4.56	1.82	2.68	0.86	2.62	3.27	1.47	0	1	0	1
Cmo_contig_5783	706	4.47	3.36	2.8	4.89	3.62	2.99	4.68	3.49	2.89	1.19	1.78	0.59	2.21	2.87	1.23	0	1	0	1
Cmo_contig_5803	363	3.96	2.06	2.74	4.26	2.44	2.51	4.11	2.25	2.63	1.86	1.48	-0.38	2.94	2.56	0.77	1	0	0	1
Cmo_contig_5807	1323	6.19	5.21	4.93	6.39	5.05	4.69	6.29	5.13	4.81	1.15	1.48	0.32	2.53	2.93	0.82	0	1	0	1
Cmo_contig_5821	382	7.1	5.9	5.28	7.07	5.84	4.51	7.09	5.87	4.9	1.22	2.19	0.97	1.83	2.76	1.51	0	1	0	1
Cmo_contig_5852	1416	2.75	1.29	0.68	3.48	1.57	0.72	3.11	1.43	0.7	1.68	2.42	0.74	2.31	2.9	1.14	0	1	0	1
Cmo_contig_5878	529	1.88	5.45	6.72	1.18	4.47	7.53	1.53	4.96	7.13	-3.43	-5.6	-2.17	2.57	3.4	1.85	0	1	0	1
Cmo_contig_5879	1245	6.83	5.48	5.47	7.01	5.86	5.37	6.92	5.67	5.42	1.25	1.5	0.24	2.48	2.78	0.53	0	1	0	1
Cmo_contig_5935	858	8.24	6.61	5.35	8.58	6.94	5.11	8.41	6.77	5.23	1.64	3.18	1.55	2.73	3.86	2.63	0	1	0	1
Cmo_contig_5948	3209	1.47	3.25	4.95	1.81	3.91	4.99	1.64	3.58	4.97	-1.94	-3.33	-1.39	2.61	3.52	2.07	0	1	0	1
Cmo_contig_5965	330	6.82	5.93	4.74	7.35	5.98	4.41	7.08	5.95	4.58	1.13	2.51	1.38	1.95	3.26	2.27	0	1	0	1
Cmo_contig_5985	580	4.82	3.55	3.27	4.89	3.55	2.84	4.86	3.55	3.05	1.31	1.8	0.49	2.56	3.09	1.15	0	1	0	1
Cmo_contig_5993	1062	4.9	4.26	3.5	5.17	4.49	3.58	5.03	4.38	3.54	0.66	1.5	0.84	1.64	2.93	1.99	0	1	0	1
Cmo_contig_6005	2492	6.08	4.54	3.98	5.81	4.23	3.49	5.95	4.38	3.74	1.56	2.21	0.65	2.44	3.01	1.18	0	1	0	1
Cmo_contig_6029	499	-0.91	2.63	3.73	-1.01	1.86	5.02	-0.96	2.24	4.38	-3.2	-5.34	-2.14	2.41	3.26	1.78	0	1	0	1
Cmo_contig_6036	309	4.28	2.65	2.14	4.19	3.32	1.91	4.23	2.99	2.03	1.25	2.21	0.96	1.95	2.87	1.57	0	1	0	1
Cmo_contig_6042	1708	-2.76	2.25	3.32	-1.05	2.65	3.68	-1.91	2.45	3.5	-4.36	-5.41	-1.05	2.64	3	0.75	0	1	0	1
Cmo_contig_6076	210	4.77	3.82	1.85	5.27	3.97	0.85	5.02	3.89	1.35	1.13	3.67	2.55	1.28	3.08	2.47	0	1	0	1
Cmo_contig_6087	441	3.41	2.22	1.71	3.7	2.74	1.62	3.55	2.48	1.66	1.07	1.89	0.82	1.91	2.82	1.52	0	1	0	1
Cmo_contig_6116	792	6.78	5.73	5.49	6.67	5.92	5.48	6.72	5.83	5.48	0.89	1.24	0.34	2.38	2.91	1.05	0	1	0	1
Cmo_contig_6134	358	2.09	3.46	4.29	2.56	3.72	4.54	2.33	3.59	4.42	-1.26	-2.09	-0.83	2.19	3.02	1.57	0	1	0	1
Cmo_contig_6155	2445	0.58	3.54	3.49	0.43	2.68	4.47	0.51	3.11	3.98	-2.6	-3.47	-0.87	2.28	2.75	0.85	0	1	0	1
Cmo_contig_6161	2068	3.15	4.34	4.85	3.25	4.71	4.71	3.2	4.53	4.78	-1.33	-1.58	-0.25	2.63	2.93	0.58	0	1	0	1
Cmo_contig_6186	256	-1.02	0.89	1.63	-0.9	0.66	2.35	-0.96	0.78	1.99	-1.74	-2.95	-1.22	2.38	3.27	1.83	0	1	0	1
Cmo_contig_6188	1314	7.63	6.22	5.77	7.88	6.53	6.13	7.76	6.37	5.95	1.38	1.81	0.43	2.43	2.88	0.86	0	1	0	1
Cmo_contig_6223	1419	3.42	2.29	2.06	3.52	2.37	1.73	3.47	2.33	1.9	1.14	1.57	0.44	2.51	3.06	1.14	0	1	0	1
Cmo_contig_6247	2699	6.29	5.14	4.27	6.65	5.33	3.95	6.47	5.23	4.11	1.24	2.36	1.12	2.3	3.38	2.15	0	1	0	1
Cmo_contig_6251	1477	4.38	5.9	6.48	4.13	6.52	6.88	4.26	6.21	6.68	-1.95	-2.42	-0.47	2.56	2.92	0.71	0	1	0	1
Cmo_contig_6263	765	3.35	4.41	4.52	3.29	4.67	4.68	3.32	4.54	4.6	-1.22	-1.28	-0.06	2.72	2.79	0.12	0	1	0	1
Cmo_contig_6291	815	2.49	4.89	4.7	3.14	4.76	4.75	2.82	4.83	4.73	-2.01	-1.91	0.1	2.8	2.71	0.14	1	0	0	1
Cmo_contig_6305	575	3.1	2.34	1.06	3.22	2.58	1.33	3.16	2.46	1.19	0.7	1.97	1.27	1.7	3.37	2.62	0	1	0	1
Cmo_contig_6318	365	1.02	1.95	2.37	0.93	2.26	2.57	0.98	2.11	2.47	-1.13	-1.5	-0.36	2.43	2.9	0.9	0	1	0	1
Cmo_contig_6328	1010	6.49	5.51	4.72	6.45	5.4	4.09	6.47	5.45	4.4	1.02	2.07	1.05	1.77	2.89	1.82	0	1	0	1
Cmo_contig_6331	1302	7.09	5.57	4.65	6.89	5.37	3.84	6.99	5.47	4.24	1.52	2.75	1.23	2.03	2.99	1.72	0	1	0	1
Cmo_contig_6337	550	3.75	1.29	1.58	3.25	1.1	2.06	3.5	1.19	1.82	2.31	1.68	-0.63	2.93	2.41	1.03	1	0	0	1
Cmo_contig_6347	2559	4.27	3.24	2.56	4	3.39	2.33	4.13	3.32	2.45	0.82	1.69	0.87	1.93	3.11	2.02	0	1	0	1
Cmo_contig_6356	1438	6.83	5.76	5.31	6.99	6.04	5.28	6.91	5.9	5.29	1.01	1.61	0.61	2.36	3.15	1.6	0	1	0	1
Cmo_contig_6374	1959	4	3.18	2.31	4.02	3.33	1.79	4.01	3.25	2.05	0.76	1.96	1.21	1.52	3.01	2.21	0	1	0	1
Cmo_contig_6379	1423	5.15	3.52	2.87	5.61	4.08	2.62	5.38	3.8	2.74	1.58	2.64	1.06	2.22	3.07	1.62	0	1	0	1
Cmo_contig_6384	1132	5.55	4.18	3.61	5.33	4.59	3.79	5.44	4.38	3.7	1.05	1.74	0.68	2.08	2.89	1.45	0	1	0	1
Cmo_contig_6389	2181	3.47	2.94	2.38	3.51	3.07	2.46	3.49	3.01	2.42	0.49	1.07	0.58	1.57	2.79	1.83	0	1	0	1
Cmo_contig_6402	1112	4.99	3.21	2.42	5.63	3.84	1.57	5.31	3.53	2	1.78	3.31	1.53	1.78	2.76	1.57	0	1	0	1
Cmo_contig_6403	1344	5.63	4.48	4.1	5.62	4.7	3.54	5.62	4.59	3.82	1.04	1.8	0.77	1.86	2.74	1.44	0	1	0	1
Cmo_contig_6407	1377	3.65	2.12	1.71	3.15	2.3	1.38	3.4	2.21	1.55	1.19	1.85	0.66	2.03	2.74	1.23	0	1	0	1
Cmo_contig_6414	1647	5.66	4.32	3.37	5.89	4.4	2.61	5.77	4.36	2.99	1.41	2.78	1.37	2.01	3.11	1.96	0	1	0	1
Cmo_contig_6422	1702	3.18	1.06	0.38	2.61	1.13	-0.05	2.9	1.09	0.17	1.8	2.73	0.93	2.53	3.23	1.52	0	1	0	1
Cmo_contig_6450	1266	3.6	2.2	2.42	3.86	2.36	2.66	3.73	2.28	2.54	1.45	1.19	-0.26	2.82	2.49	0.61	1	0	0	1
Cmo_contig_6459	935	5.89	4.15	3.24	6.63	4.85	3.05	6.26	4.5	3.14	1.76	3.12	1.36	2	2.93	1.63	0	1	0	1
Cmo_contig_6460	578	3.99	5.11	5.42	4.2	4.93	5.7	4.09	5.02	5.56	-0.93	-1.47	-0.54	2.09	2.83	1.32	0	1	0	1
Cmo_contig_6461	1699	3.19	4.21	4.78	3.3	4.3	4.8	3.24	4.26	4.79	-1.01	-1.55	-0.53	2.71	3.43	1.71	0	1	0	1
Cmo_contig_6473	450	3.16	4.99	5.8	3.09	4.18	5.62	3.13	4.59	5.71	-1.46	-2.59	-1.13	2.01	2.93	1.63	0	1	0	1
Cmo_contig_6474	305	-1.16	1.57	1.63	-0.39	1.71	2.05	-0.77	1.64	1.84	-2.41	-2.61	-0.2	2.73	2.86	0.23	0	1	0	1
Cmo_contig_6485	754	3.28	0.9	0.5	3.15	1.62	0.03	3.22	1.26	0.26	1.96	2.95	1	2.41	3.1	1.41	0	1	0	1
Cmo_contig_6487	725	5.77	5.92	6.95	5.91	6.02	7.07	5.84	5.97	7.01	-0.13	-1.17	-1.05	0.35	2.84	2.65	0	1	0	1
Cmo_contig_6500	1526	4.29	3.23	2.96	4.28	3.08	2.52	4.28	3.15	2.74	1.13	1.55	0.41	2.27	2.78	0.93	0	1	0	1
Cmo_contig_6508	502	5.17	4.03	3.36	5.15	4.27	3.69	5.16	4.15	3.52	1.01	1.64	0.62	2.2	2.99	1.49	0	1	0	1
Cmo_contig_6543	255	-0.88	2.56	1.29	-0.87	1.89	2.08	-0.87	2.23	1.69	-3.1	-2.56	0.54	2.92	2.6	0.63	1	0	0	1
Cmo_contig_6545	315	3.18	3.9	4.4	3.18	3.76	4.59	3.18	3.83	4.5	-0.65	-1.32	-0.67	1.84	2.98	1.88	0	1	0	1
Cmo_contig_6551	689	4.49	5.64	5.67	4.37	5.78	5.44	4.43	5.71	5.55	-1.28	-1.12	0.16	2.82	2.6	0.39	1	0	0	1
Cmo_contig_6621	2748	4.27	1.61	0.95	4	2.32	0.48	4.13	1.97	0.72	2.17	3.42	1.25	2.54	3.31	1.69	0	1	0	1
Cmo_contig_6631	2908	5.26	3.74	2.9	5.48	4.32	2.89	5.37	4.03	2.9	1.34	2.47	1.13	2.22	3.23	1.95	0	1	0	1
Cmo_contig_6641	656	4.56	3.27	2.5	4.01	3.08	2.14	4.28	3.17	2.32	1.11	1.97	0.85	1.84	2.74	1.47	0	1	0	1
Cmo_contig_6662	902	5.43	4.54	4.16	5.56	4.6	3.8	5.49	4.57	3.98	0.92	1.51	0.59	2.1	2.91	1.46	0	1	0	1
Cmo_contig_6683	1525	3.5	2.05	1.43	3.15	2.26	1.17	3.32	2.15	1.3	1.17	2.02	0.85	2.27	3.18	1.79	0	1	0	1
Cmo_contig_6686	1308	5.9	4.89	4.18	5.99	4.81	3.68	5.95	4.85	3.93	1.1	2.02	0.92	2.13	3.13	1.86	0	1	0	1
Cmo_contig_6688	1535	1.85	2.43	3.74	2.03	2.26	3.51	1.94	2.34	3.62	-0.4	-1.68	-1.28	1.05	3.18	2.72	0	1	0	1
Cmo_contig_6700	1434	3.86	1.13	0.81	3.39	1.22	-0.25	3.62	1.18	0.28	2.45	3.35	0.9	2.36	2.88	0.99	0	1	0	1
Cmo_contig_6709	1254	0.1	5.81	5.78	0.1	3.65	5.64	0.1	4.73	5.71	-4.63	-5.6	-0.98	2.44	2.76	0.56	0	1	0	1
Cmo_contig_6714	378	4.97	6.11	6.38	4.83	5.8	6.49	4.9	5.96	6.43	-1.05	-1.53	-0.48	2.37	2.98	1.22	0	1	0	1
Cmo_contig_6717	726	7.41	3.98	2.89	6.75	3.61	1.87	7.08	3.8	2.38	3.29	4.7	1.41	2.71	3.32	1.43	0	1	0	1
Cmo_contig_6759	2616	2.22	3.81	4.29	2.64	4	4.86	2.43	3.91	4.57	-1.48	-2.15	-0.67	2.19	2.79	1.09	0	1	0	1
Cmo_contig_6775	2024	1.71	3.89	4.65	2.25	3.5	4.8	1.98	3.7	4.73	-1.72	-2.75	-1.03	2.52	3.31	1.72	0	1	0	1
Cmo_contig_6780	593	5.12	3.69	3.35	5.18	4.15	3.35	5.15	3.92	3.35	1.23	1.8	0.57	2.4	3.03	1.27	0	1	0	1
Cmo_contig_6788	1092	7.6	6.48	5.84	7.57	6.69	5.43	7.59	6.59	5.63	1	1.95	0.95	2.09	3.19	2.01	0	1	0	1
Cmo_contig_6797	952	4.08	3.44	2.9	4.04	3.42	2.9	4.06	3.43	2.9	0.63	1.16	0.53	2.04	3.04	1.78	0	1	0	1
Cmo_contig_6807	603	6.79	5.73	5.52	7.08	5.92	5.17	6.94	5.82	5.34	1.11	1.59	0.48	2.19	2.77	1.04	0	1	0	1
Cmo_contig_6809	624	8.16	7.23	6.81	8.28	7.4	6.55	8.22	7.32	6.68	0.9	1.54	0.64	2.18	3.06	1.66	0	1	0	1
Cmo_contig_6818	1749	2.12	4.27	4.75	2.71	4.52	5.01	2.42	4.4	4.88	-1.98	-2.46	-0.48	2.72	3.08	0.8	0	1	0	1
Cmo_contig_6837	833	5.35	4.3	3.41	5.72	4.74	3.08	5.53	4.52	3.25	1.01	2.29	1.27	1.72	3.01	2.06	0	1	0	1
Cmo_contig_6842	607	3.04	4.89	5.03	3.54	4.91	5.39	3.29	4.9	5.21	-1.61	-1.92	-0.31	2.53	2.82	0.54	0	1	0	1
Cmo_contig_6863	1166	4.77	2.63	1.72	5.45	3.5	2.02	5.11	3.07	1.87	2.04	3.24	1.2	2.11	2.85	1.34	0	1	0	1
Cmo_contig_6878	319	6.03	5.16	4.44	6.23	5.55	4.47	6.13	5.36	4.46	0.77	1.67	0.9	1.73	2.95	1.95	0	1	0	1
Cmo_contig_6891	1129	6.74	5.89	5.25	6.83	6.04	5.15	6.79	5.96	5.2	0.83	1.59	0.76	2.29	3.38	2.16	0	1	0	1
Cmo_contig_6892	298	1.25	0.7	2.29	1.28	0.39	2.41	1.27	0.54	2.35	0.72	-1.08	-1.8	1.84	2.46	3.32	0	0	1	1
Cmo_contig_6910	1188	3.38	1.87	0.02	3.23	1.82	0.98	3.31	1.84	0.5	1.46	2.81	1.34	1.81	2.84	1.68	0	1	0	1
Cmo_contig_6912	658	3.03	2.85	4.76	3.5	2.52	4.74	3.26	2.69	4.75	0.58	-1.49	-2.06	1.12	2.47	3.01	0	0	1	1
Cmo_contig_6942	1444	5.34	4.11	3.26	5.1	3.83	3.09	5.22	3.97	3.18	1.25	2.04	0.79	2.56	3.39	1.84	0	1	0	1
Cmo_contig_6943	985	1.53	3.24	3.29	1.26	2.66	3.56	1.39	2.95	3.42	-1.56	-2.03	-0.47	2.35	2.78	0.8	0	1	0	1
Cmo_contig_6968	1154	1.99	3.44	3.39	2.05	3.09	3.31	2.02	3.27	3.35	-1.25	-1.33	-0.09	2.63	2.74	0.18	0	1	0	1
Cmo_contig_6972	2985	5.85	5.04	4.34	5.86	5.2	4.19	5.85	5.12	4.26	0.73	1.59	0.86	2.06	3.34	2.32	0	1	0	1
Cmo_contig_6977	1583	5.14	3.51	2.44	4.82	3.06	2.07	4.98	3.29	2.26	1.69	2.72	1.03	2.53	3.33	1.76	0	1	0	1
Cmo_contig_7010	1601	8.67	7.46	6.52	8.64	7.51	5.67	8.65	7.48	6.09	1.17	2.56	1.39	1.64	2.87	1.89	0	1	0	1
Cmo_contig_7020	646	2.24	3	3.95	1.87	3.33	4.42	2.05	3.16	4.19	-1.11	-2.14	-1.02	1.83	2.87	1.71	0	1	0	1
Cmo_contig_7048	998	5.2	4.16	3.44	5.45	4.26	3.38	5.32	4.21	3.41	1.12	1.91	0.8	2.62	3.53	2.08	0	1	0	1
Cmo_contig_7081	2400	5.56	4.81	4.37	5.51	4.91	4.37	5.53	4.86	4.37	0.67	1.16	0.49	2.1	2.99	1.63	0	1	0	1
Cmo_contig_7094	817	3.34	2.08	2.36	3.55	2.17	2.33	3.45	2.13	2.34	1.32	1.11	-0.21	2.99	2.7	0.61	1	0	0	1
Cmo_contig_7108	499	4.14	2.65	2.04	4.18	2.49	1.51	4.16	2.57	1.78	1.59	2.38	0.79	2.63	3.31	1.56	0	1	0	1
Cmo_contig_7120	469	3.21	2.12	1.61	3.27	2.27	1.67	3.24	2.2	1.64	1.04	1.6	0.56	2.72	3.44	1.73	0	1	0	1
Cmo_contig_7132	607	1.9	5.52	6.76	1.31	4.48	7.77	1.6	5	7.27	-3.39	-5.66	-2.27	2.45	3.31	1.82	0	1	0	1
Cmo_contig_7178	1214	2.08	3.59	4.15	2.39	3.83	3.84	2.24	3.71	3.99	-1.48	-1.76	-0.28	2.61	2.9	0.57	0	1	0	1
Cmo_contig_7216	985	2.37	4.6	4.66	2.84	4.09	4.81	2.6	4.34	4.74	-1.74	-2.14	-0.39	2.49	2.83	0.63	0	1	0	1
Cmo_contig_7258	830	4.82	3.27	2.84	5.22	3.52	2.14	5.02	3.4	2.49	1.62	2.53	0.9	2.14	2.86	1.31	0	1	0	1
Cmo_contig_7288	211	0.9	3.76	3.57	1.64	3.48	4.03	1.27	3.62	3.8	-2.35	-2.53	-0.18	2.63	2.75	0.2	0	1	0	1
Cmo_contig_7297	312	2.77	3.78	4.61	2.69	3.33	5.07	2.73	3.55	4.84	-0.82	-2.11	-1.29	1.46	2.92	2.12	0	1	0	1
Cmo_contig_7301	364	6.07	4.69	3.85	5.91	4.37	2.99	5.99	4.53	3.42	1.46	2.57	1.11	1.86	2.77	1.48	0	1	0	1
Cmo_contig_7306	2949	5.75	3.85	2.69	5.47	4.33	1.98	5.61	4.09	2.33	1.52	3.28	1.75	1.97	3.23	2.19	0	1	0	1
Cmo_contig_7381	960	2.5	1.6	0.59	2.34	1.55	0.21	2.42	1.58	0.4	0.84	2.02	1.18	1.89	3.32	2.41	0	1	0	1
Cmo_contig_7395	385	3.31	1.33	-0.3	2.43	0.74	-0.87	2.87	1.04	-0.59	1.83	3.46	1.63	1.86	2.88	1.69	0	1	0	1
Cmo_contig_7396	1071	4.56	3.31	3.54	4.6	3.5	3.65	4.58	3.4	3.6	1.18	0.98	-0.19	2.84	2.55	0.56	1	0	0	1
Cmo_contig_7400	1172	8.63	7.06	5.62	8.9	7.33	4.31	8.76	7.19	4.96	1.57	3.8	2.23	1.48	2.84	1.98	0	1	0	1
Cmo_contig_7438	1374	5.44	4.13	3.18	5.05	4.65	3.23	5.25	4.39	3.21	0.86	2.04	1.18	1.51	2.84	1.96	0	1	0	1
Cmo_contig_7442	1391	6.02	4.52	4.16	6.44	4.97	4.29	6.23	4.75	4.22	1.49	2.01	0.53	2.37	2.87	0.96	0	1	0	1
Cmo_contig_7458	1440	4.86	3.66	2.62	5.31	4.15	2.73	5.09	3.9	2.67	1.18	2.41	1.23	1.94	3.1	2.01	0	1	0	1
Cmo_contig_7460	1386	4.58	2.85	2.35	4.19	3	1.81	4.38	2.93	2.08	1.46	2.31	0.85	2.26	3.02	1.46	0	1	0	1
Cmo_contig_7467	798	1.71	0.1	0.98	1.81	0.32	0.73	1.76	0.21	0.86	1.55	0.9	-0.65	3.02	2.14	1.64	1	0	0	1
Cmo_contig_7476	1350	4.57	3.53	2.5	4.96	3.51	2.46	4.77	3.52	2.48	1.24	2.29	1.04	2.57	3.61	2.29	0	1	0	1
Cmo_contig_7486	377	3.98	3.2	1.94	4.12	2.99	1.35	4.05	3.09	1.64	0.96	2.41	1.45	1.69	3.16	2.32	0	1	0	1
Cmo_contig_7490	740	1.84	0.97	0.74	1.93	1.09	0.8	1.88	1.03	0.77	0.85	1.11	0.26	2.4	2.84	0.84	0	1	0	1
Cmo_contig_7503	875	1.38	2.32	3.12	0.96	2.02	3.07	1.17	2.17	3.1	-1	-1.93	-0.93	1.96	3.03	1.86	0	1	0	1
Cmo_contig_7508	818	7.12	5.2	4.5	6.71	4.84	4.07	6.92	5.02	4.28	1.9	2.63	0.74	2.65	3.2	1.25	0	1	0	1
Cmo_contig_7514	1702	3.41	2.4	1.2	3.26	2.34	1.4	3.33	2.37	1.3	0.96	2.03	1.07	2.42	3.69	2.6	0	1	0	1
Cmo_contig_7547	857	0.57	1.37	2.07	0.61	1.54	2.34	0.59	1.45	2.2	-0.86	-1.61	-0.75	2.12	3.16	1.92	0	1	0	1
Cmo_contig_7550	3134	3.86	5.49	6.16	3.37	4.93	6.27	3.61	5.21	6.21	-1.59	-2.6	-1.01	2.26	3.07	1.58	0	1	0	1
Cmo_contig_7558	1081	7.12	5.96	5.37	7.22	6.18	5.01	7.17	6.07	5.19	1.1	1.97	0.88	2.27	3.25	1.93	0	1	0	1
Cmo_contig_7572	1548	4.05	3.56	2.41	4.68	3.55	2.24	4.36	3.56	2.33	0.81	2.04	1.23	1.42	2.84	2.03	0	1	0	1
Cmo_contig_7582	616	3.15	4.12	4.86	3.1	4.09	4.67	3.13	4.1	4.76	-0.98	-1.64	-0.66	2.57	3.43	1.94	0	1	0	1
Cmo_contig_7630	1478	1.84	3.63	4	2.18	3.36	4.73	2.01	3.5	4.37	-1.49	-2.36	-0.87	2.02	2.76	1.27	0	1	0	1
Cmo_contig_7638	1229	0.04	2.85	2.7	-0.64	2.08	3.19	-0.3	2.47	2.94	-2.77	-3.25	-0.48	2.58	2.85	0.49	0	1	0	1
Cmo_contig_7640	230	5.41	6.57	6.21	5.15	6.65	6.12	5.28	6.61	6.17	-1.33	-0.89	0.44	2.92	2.25	1.26	1	0	0	1
Cmo_contig_7648	579	2.51	4.36	4.67	2.86	4.34	5.27	2.68	4.35	4.97	-1.67	-2.29	-0.62	2.44	2.97	1.07	0	1	0	1
Cmo_contig_7650	1409	6.3	5.13	4.49	6.55	5.44	4.24	6.42	5.28	4.37	1.14	2.06	0.91	2.26	3.24	1.92	0	1	0	1
Cmo_contig_7684	1755	3.81	2.86	1.86	3.97	3.17	1.69	3.89	3.01	1.78	0.88	2.11	1.24	2.02	3.47	2.57	0	1	0	1
Cmo_contig_7693	462	2.78	4	5.08	2.8	3.53	5.42	2.79	3.76	5.25	-0.97	-2.47	-1.49	1.81	3.32	2.48	0	1	0	1
Cmo_contig_7707	2136	4.46	3.33	2.38	4.11	3.02	1.77	4.28	3.17	2.08	1.11	2.21	1.1	1.7	2.78	1.68	0	1	0	1
Cmo_contig_7712	2458	3.69	2.3	3.41	4.03	2.17	3.65	3.86	2.24	3.53	1.62	0.33	-1.29	2.91	0.75	2.53	1	0	0	1
Cmo_contig_7722	221	0.95	2.56	2.77	0.17	2.41	3.05	0.56	2.48	2.91	-1.92	-2.35	-0.43	2.43	2.76	0.6	0	1	0	1
Cmo_contig_7727	1409	5.93	4.59	3.96	6.11	4.73	3.4	6.02	4.66	3.68	1.36	2.34	0.98	2.29	3.2	1.8	0	1	0	1
Cmo_contig_7737	1332	5.42	4.26	3.5	5.57	4.46	3.24	5.49	4.36	3.37	1.13	2.12	0.99	2.48	3.55	2.27	0	1	0	1
Cmo_contig_7755	1187	5.02	4.07	3.42	5.08	4.11	3.57	5.05	4.09	3.49	0.96	1.55	0.6	2.59	3.41	1.84	0	1	0	1
Cmo_contig_7861	1748	5.71	4.6	3.88	5.44	4.17	3.71	5.57	4.39	3.8	1.19	1.78	0.59	2.21	2.87	1.22	0	1	0	1
Cmo_contig_7864	1245	1.23	2.92	3.28	0.83	2.64	2.93	1.03	2.78	3.1	-1.75	-2.07	-0.32	2.7	2.98	0.57	0	1	0	1
Cmo_contig_7871	530	0.14	1.47	3.42	0.91	1.73	3.49	0.52	1.6	3.45	-1.07	-2.93	-1.86	1.59	3.18	2.42	0	1	0	1
Cmo_contig_7873	1997	5.17	3.52	2.02	5.89	4.14	1.42	5.53	3.83	1.72	1.7	3.81	2.11	1.84	3.15	2.17	0	1	0	1
Cmo_contig_7874	617	1.44	2.99	3.57	1.56	3.29	4.31	1.5	3.14	3.94	-1.64	-2.44	-0.79	2.22	2.87	1.2	0	1	0	1
Cmo_contig_7915	978	3.9	2.03	2.14	3.94	1.82	1.44	3.92	1.92	1.79	2	2.13	0.13	2.67	2.77	0.17	0	1	0	1
Cmo_contig_7984	1273	5.18	6.04	6.3	5.03	5.96	6.63	5.1	6	6.46	-0.89	-1.36	-0.47	2.08	2.76	1.18	0	1	0	1
Cmo_contig_8030	1879	2.84	3.53	4.07	2.7	3.57	4.18	2.77	3.55	4.13	-0.79	-1.36	-0.57	2.24	3.14	1.76	0	1	0	1
Cmo_contig_8047	1086	6.53	4.69	4.2	6.6	5.09	3.83	6.57	4.89	4.02	1.68	2.55	0.87	2.73	3.44	1.7	0	1	0	1
Cmo_contig_8055	1673	4.83	3.92	3.36	4.82	3.93	3.6	4.83	3.93	3.48	0.9	1.35	0.45	2.36	3.03	1.34	0	1	0	1
Cmo_contig_8056	5267	4.73	3.87	3.52	4.91	3.85	3.54	4.82	3.86	3.53	0.96	1.29	0.33	2.57	3.07	1.05	0	1	0	1
Cmo_contig_8080	2707	3.96	3.07	2.47	4.13	3.47	2.12	4.05	3.27	2.3	0.78	1.75	0.97	1.53	2.79	1.85	0	1	0	1
Cmo_contig_8114	857	7.15	5.06	4.35	7.52	5.93	4.51	7.34	5.5	4.43	1.84	2.91	1.06	2.18	2.92	1.39	0	1	0	1
Cmo_contig_8128	266	3.23	6.5	6.87	3.26	5.97	5.88	3.25	6.24	6.38	-2.99	-3.13	-0.14	2.74	2.81	0.12	0	1	0	1
Cmo_contig_8140	918	4.73	3.37	2.33	5.13	3.68	2.55	4.93	3.53	2.44	1.4	2.49	1.09	2.45	3.42	2.05	0	1	0	1
Cmo_contig_8171	1480	6.3	4.53	3.34	6.41	4.25	2.17	6.36	4.39	2.76	1.97	3.6	1.63	1.97	2.94	1.69	0	1	0	1
Cmo_contig_8179	2280	4.13	5.26	5.79	3.82	4.85	6.03	3.98	5.05	5.91	-1.08	-1.93	-0.85	1.98	2.92	1.64	0	1	0	1
Cmo_contig_8189	391	4.72	6.26	7.97	5.24	6.88	7.9	4.98	6.57	7.93	-1.59	-2.95	-1.36	2.17	3.19	1.93	0	1	0	1
Cmo_contig_8243	363	4.66	6.49	7.27	5.2	6.51	8.06	4.93	6.5	7.67	-1.57	-2.74	-1.17	1.93	2.83	1.52	0	1	0	1
Cmo_contig_8246	1329	1.96	3.43	3.11	1.99	3.61	3.43	1.98	3.52	3.27	-1.55	-1.3	0.25	2.98	2.68	0.61	1	0	0	1
Cmo_contig_8299	1477	-0.18	1.03	3.58	-0.27	0.46	4.98	-0.22	0.75	4.28	-0.97	-4.5	-3.53	0.83	2.96	2.56	0	1	0	1
Cmo_contig_8302	783	3.14	2.07	1.52	3.55	2.38	1.29	3.35	2.23	1.41	1.12	1.94	0.82	2.05	2.94	1.59	0	1	0	1
Cmo_contig_8310	664	-0.5	2.22	2.83	0.49	2.24	2.8	0	2.23	2.81	-2.23	-2.82	-0.58	2.44	2.83	0.72	0	1	0	1
Cmo_contig_8319	1566	4.29	2.32	2.08	4.06	2.67	1.71	4.18	2.49	1.9	1.69	2.28	0.6	2.73	3.24	1.2	0	1	0	1
Cmo_contig_8341	1894	2.85	3.33	4.07	2.99	3.18	4.04	2.92	3.26	4.06	-0.34	-1.14	-0.8	1.05	2.8	2.23	0	1	0	1
Cmo_contig_8353	486	1.08	-1.08	-2.57	0.46	-0.51	-2.54	0.77	-0.8	-2.56	1.57	3.33	1.76	2.1	3.34	2.28	0	1	0	1
Cmo_contig_8362	1020	3.99	2.29	0.15	3.46	1.33	-0.33	3.72	1.81	-0.09	1.91	3.81	1.9	1.93	3.05	1.93	0	1	0	1
Cmo_contig_8381	945	2.63	1.26	0.18	2.36	0.87	0.57	2.5	1.06	0.38	1.43	2.12	0.69	2.35	3	1.29	0	1	0	1
Cmo_contig_8396	597	4.47	3.39	2.69	4.26	3.4	3.01	4.37	3.4	2.85	0.97	1.52	0.55	2.18	2.92	1.36	0	1	0	1
Cmo_contig_8421	1048	6.98	5.99	5.78	7.19	6.07	5.67	7.09	6.03	5.73	1.06	1.36	0.3	2.6	3.01	0.87	0	1	0	1
Cmo_contig_8429	1979	3.94	3.22	2.53	3.75	2.94	2.53	3.85	3.08	2.53	0.77	1.32	0.55	1.91	2.77	1.45	0	1	0	1
Cmo_contig_8434	1005	3.8	2.81	1.19	4.17	3.21	1.57	3.98	3.01	1.38	0.98	2.6	1.63	1.66	3.23	2.45	0	1	0	1
Cmo_contig_8466	1809	5.2	4.28	4.11	5.17	4.4	4.02	5.18	4.34	4.06	0.85	1.12	0.28	2.41	2.88	0.9	0	1	0	1
Cmo_contig_8469	345	0.03	1.1	-1.07	0.59	1.47	-1.83	0.31	1.28	-1.45	-0.97	1.76	2.74	1.22	2.04	2.75	0	0	1	1
Cmo_contig_8473	998	4.28	3.13	2.98	4.49	3.38	3.08	4.38	3.26	3.03	1.13	1.36	0.23	2.51	2.82	0.57	0	1	0	1
Cmo_contig_8496	2251	6.53	5.31	4.73	6.69	5.2	5.1	6.61	5.26	4.91	1.36	1.7	0.35	2.65	3.03	0.81	0	1	0	1
Cmo_contig_8510	755	2.05	3.67	3.79	2.37	3.51	4.12	2.21	3.59	3.96	-1.38	-1.74	-0.37	2.53	2.92	0.78	0	1	0	1
Cmo_contig_8522	1972	7.06	4.98	3.53	6.88	4.51	2.84	6.97	4.75	3.19	2.22	3.78	1.56	2.63	3.54	2.07	0	1	0	1
Cmo_contig_8558	759	2.95	4.41	4.81	2.76	4.22	5.41	2.85	4.32	5.11	-1.46	-2.26	-0.8	2.31	3.03	1.41	0	1	0	1
Cmo_contig_8564	200	1.12	2.81	3.12	1.33	2.68	3.68	1.23	2.74	3.4	-1.52	-2.17	-0.66	2.44	3.03	1.22	0	1	0	1
Cmo_contig_8566	1035	5.29	4.35	4.19	5.5	4.47	4.14	5.4	4.41	4.16	0.99	1.23	0.24	2.5	2.86	0.7	0	1	0	1
Cmo_contig_8568	501	3.42	2.21	1.8	3.73	2.24	2.08	3.58	2.22	1.94	1.35	1.64	0.28	2.63	2.95	0.64	0	1	0	1
Cmo_contig_8584	1963	5.66	3.73	4.03	5.35	3.93	4.35	5.5	3.83	4.19	1.68	1.31	-0.36	2.87	2.46	0.78	1	0	0	1
Cmo_contig_8603	2512	3.3	4.66	5.06	3.33	4.2	4.98	3.31	4.43	5.02	-1.11	-1.7	-0.59	2.23	2.93	1.32	0	1	0	1
Cmo_contig_8608	632	6.45	5.44	5.05	6.44	5.51	5.08	6.44	5.47	5.06	0.97	1.38	0.41	2.71	3.3	1.4	0	1	0	1
Cmo_contig_8639	965	-0.57	3.49	4.71	-1.94	2.42	5.05	-1.25	2.95	4.88	-4.21	-6.13	-1.93	2.61	3.24	1.43	0	1	0	1
Cmo_contig_8641	770	2.82	1.92	1.44	3.32	1.89	1.37	3.07	1.9	1.41	1.17	1.66	0.49	2.24	2.82	1.06	0	1	0	1
Cmo_contig_8643	996	0.25	2.65	3.15	0.89	2.41	3	0.57	2.53	3.08	-1.96	-2.51	-0.54	2.68	3.09	0.9	0	1	0	1
Cmo_contig_8655	314	-0.17	4.47	3.13	0.69	4.74	4.37	0.26	4.61	3.75	-4.35	-3.49	0.86	2.88	2.52	0.71	1	0	0	1
Cmo_contig_8659	770	3.04	1.42	1.89	3.32	1.15	1.47	3.18	1.29	1.68	1.9	1.5	-0.39	2.88	2.5	0.75	1	0	0	1
Cmo_contig_8672	401	3.44	2.53	2.19	3.33	2.43	2.21	3.38	2.48	2.2	0.9	1.18	0.28	2.5	2.95	0.92	0	1	0	1
Cmo_contig_8684	486	4.79	2.69	2.17	5.13	3.28	1.97	4.96	2.98	2.07	1.98	2.89	0.91	2.69	3.34	1.51	0	1	0	1
Cmo_contig_8721	908	0.3	2.38	3	0.51	1.76	3.13	0.4	2.07	3.06	-1.67	-2.66	-1	2.49	3.27	1.69	0	1	0	1
Cmo_contig_8736	442	1.32	3.44	3.59	0.86	2.79	4.11	1.09	3.12	3.85	-2.03	-2.76	-0.73	2.34	2.85	0.97	0	1	0	1
Cmo_contig_8748	1347	5.58	4.36	4.21	5.75	4.52	4	5.66	4.44	4.11	1.22	1.56	0.33	2.73	3.13	0.91	0	1	0	1
Cmo_contig_8749	2075	3.53	2.84	2.45	3.46	2.93	2.25	3.5	2.89	2.35	0.61	1.15	0.54	1.76	2.76	1.6	0	1	0	1
Cmo_contig_8759	460	-0.5	3.48	3.82	0.89	3.25	4.18	0.19	3.36	4	-3.17	-3.81	-0.64	2.45	2.75	0.54	0	1	0	1
Cmo_contig_8763	536	2.21	4.52	4.59	1.95	4.75	3.81	2.08	4.63	4.2	-2.55	-2.12	0.44	2.87	2.55	0.59	1	0	0	1
Cmo_contig_8802	2712	4.28	3.18	2.56	3.93	3.32	2.63	4.11	3.25	2.59	0.86	1.51	0.65	2.01	2.92	1.61	0	1	0	1
Cmo_contig_8831	713	2.26	3.16	3.88	2.14	3.64	4.09	2.2	3.4	3.99	-1.2	-1.79	-0.59	2.21	2.86	1.21	0	1	0	1
Cmo_contig_8837	959	0.22	1.55	2.08	0.45	1.64	2.42	0.34	1.59	2.25	-1.26	-1.91	-0.66	2.53	3.23	1.54	0	1	0	1
Cmo_contig_8860	3488	1.99	2.29	4.52	1.72	2.17	5.52	1.85	2.23	5.02	-0.37	-3.17	-2.79	0.41	2.94	2.73	0	1	0	1
Cmo_contig_8874	392	3.6	4.73	4.96	3.51	4.67	5.42	3.56	4.7	5.19	-1.14	-1.64	-0.49	2.26	2.84	1.09	0	1	0	1
Cmo_contig_8884	2183	2.16	4.55	4.48	2.72	4.16	4.89	2.44	4.36	4.69	-1.91	-2.24	-0.33	2.49	2.75	0.47	0	1	0	1
Cmo_contig_8899	205	3.21	3.6	4.67	2.82	3.43	4.77	3.02	3.51	4.72	-0.5	-1.7	-1.2	1.16	2.99	2.41	0	1	0	1
Cmo_contig_8906	1009	3.7	1.78	0.41	4.65	2.16	0.11	4.17	1.97	0.26	2.2	3.91	1.71	2.31	3.26	1.91	0	1	0	1
Cmo_contig_8913	1485	3.14	1.65	1.28	3.01	1.87	0.86	3.07	1.76	1.07	1.31	2	0.69	2.44	3.15	1.48	0	1	0	1
Cmo_contig_8915	1135	4.05	2.49	1.62	4.32	2.4	0.89	4.18	2.45	1.26	1.74	2.93	1.19	2.35	3.22	1.77	0	1	0	1
Cmo_contig_8916	1118	4.46	3.51	3.09	4.38	3.54	3.03	4.42	3.53	3.06	0.89	1.36	0.47	2.56	3.26	1.56	0	1	0	1
Cmo_contig_8920	1389	5.23	4.17	3.91	5.41	4.49	3.98	5.32	4.33	3.95	0.99	1.37	0.38	2.23	2.76	0.96	0	1	0	1
Cmo_contig_8945	2028	3.35	2.65	2.27	3.45	2.66	2.28	3.4	2.65	2.27	0.74	1.13	0.38	2.26	2.94	1.3	0	1	0	1
Cmo_contig_8948	851	5.16	4.06	3.36	4.92	4.02	3	5.04	4.04	3.18	1	1.87	0.86	2.13	3.15	1.9	0	1	0	1
Cmo_contig_8966	408	4.97	3.29	2.42	4.91	3.47	1.54	4.94	3.38	1.98	1.56	2.96	1.4	2	3.04	1.83	0	1	0	1
Cmo_contig_8979	222	3.79	2.36	0.44	2.89	2.14	-0.26	3.34	2.25	0.09	1.09	3.25	2.16	1.2	2.82	2.15	0	1	0	1
Cmo_contig_8985	531	4.05	4.97	5.1	3.97	5.09	5.06	4.01	5.03	5.08	-1.02	-1.07	-0.05	2.7	2.79	0.13	0	1	0	1
Cmo_contig_8993	470	6.38	4.84	3.76	6.36	5.3	2.79	6.37	5.07	3.28	1.3	3.09	1.79	1.51	2.86	1.98	0	1	0	1
Cmo_contig_9013	1319	6.27	5.46	5.21	6.18	5.47	5.07	6.23	5.47	5.14	0.76	1.08	0.32	2.21	2.79	1.04	0	1	0	1
Cmo_contig_9047	262	3.06	1.73	0.2	3.56	2.28	0.9	3.31	2	0.55	1.31	2.76	1.45	1.59	2.74	1.73	0	1	0	1
Cmo_contig_9049	842	6.82	5.64	5.04	7.1	6.16	4.78	6.96	5.9	4.91	1.07	2.06	0.99	1.83	2.88	1.72	0	1	0	1
Cmo_contig_9082	978	2.99	3.74	4.46	2.66	3.7	4.71	2.82	3.72	4.58	-0.9	-1.76	-0.87	1.98	3.08	1.93	0	1	0	1
Cmo_contig_9101	1731	4.07	3.02	2.71	4.22	3.35	2.78	4.14	3.19	2.74	0.96	1.4	0.44	2.2	2.82	1.14	0	1	0	1
Cmo_contig_9109	3060	4.43	3.79	3.33	4.47	3.75	3.04	4.45	3.77	3.19	0.68	1.26	0.58	1.82	2.81	1.61	0	1	0	1
Cmo_contig_9147	2895	3.1	2.02	1.09	3.39	2.44	0.67	3.24	2.23	0.88	1.02	2.37	1.35	1.73	3.08	2.16	0	1	0	1
Cmo_contig_9169	1972	2.11	3.52	3.88	2.47	3.82	4.09	2.29	3.67	3.99	-1.38	-1.7	-0.32	2.47	2.82	0.64	0	1	0	1
Cmo_contig_9185	1935	4.51	3.48	2.91	4.62	3.67	2.51	4.57	3.58	2.71	0.99	1.86	0.87	2.08	3.11	1.88	0	1	0	1
Cmo_contig_9225	493	2.92	4.31	5.04	2.5	4.85	5.17	2.71	4.58	5.1	-1.87	-2.39	-0.52	2.62	3.04	0.88	0	1	0	1
Cmo_contig_9228	877	4.8	3.7	3.01	4.64	3.8	3.35	4.72	3.75	3.18	0.97	1.54	0.57	2.15	2.91	1.39	0	1	0	1
Cmo_contig_9248	1710	3.67	1.83	0.84	3.91	2.73	0.66	3.79	2.28	0.75	1.51	3.04	1.53	1.89	3.01	1.9	0	1	0	1
Cmo_contig_9250	654	1.17	2.86	2.76	1.43	2.76	3.18	1.3	2.81	2.97	-1.51	-1.67	-0.16	2.65	2.82	0.29	0	1	0	1
Cmo_contig_9268	1351	6.97	4.94	3.54	7.46	5.65	2.84	7.22	5.3	3.19	1.92	4.02	2.11	2.03	3.25	2.18	0	1	0	1
Cmo_contig_9294	336	4.56	3.06	2.24	4.03	2.78	1.98	4.29	2.92	2.11	1.37	2.18	0.81	2.2	2.96	1.43	0	1	0	1
Cmo_contig_9295	802	5.58	4.18	3.89	5.8	4.71	3.8	5.69	4.45	3.85	1.24	1.84	0.6	2.17	2.81	1.16	0	1	0	1
Cmo_contig_9309	2101	4.01	2.98	2.43	3.71	2.7	2.19	3.86	2.84	2.31	1.02	1.56	0.54	2.07	2.75	1.18	0	1	0	1
Cmo_contig_9327	728	4.74	3.3	2.4	4.61	3.55	1.89	4.67	3.43	2.15	1.25	2.53	1.28	2.18	3.35	2.22	0	1	0	1
Cmo_contig_9394	1546	0.88	1.75	3.08	0.73	1.67	2.61	0.81	1.71	2.84	-0.9	-2.04	-1.14	1.85	3.17	2.21	0	1	0	1
Cmo_contig_9409	443	3.46	5.67	6.51	2.49	5.64	5.93	2.98	5.65	6.22	-2.68	-3.24	-0.56	2.55	2.87	0.61	0	1	0	1
Cmo_contig_9420	750	3.43	4.58	4.96	3.38	4.33	4.7	3.41	4.45	4.83	-1.05	-1.43	-0.38	2.34	2.85	0.95	0	1	0	1
Cmo_contig_9438	1844	5.81	4.96	4.58	5.99	5.21	4.61	5.9	5.09	4.59	0.82	1.31	0.49	2.07	2.83	1.35	0	1	0	1
Cmo_contig_9451	659	4.45	3.52	2.92	4.35	3.62	3.04	4.4	3.57	2.98	0.83	1.42	0.6	2.31	3.21	1.8	0	1	0	1
Cmo_contig_9454	298	3.02	5.41	4.48	2.38	5.38	4.16	2.7	5.4	4.32	-2.7	-1.62	1.08	3.2	2.36	1.73	1	0	0	1
Cmo_contig_9467	1898	5.99	3.26	2.26	5.7	4.23	1.97	5.85	3.75	2.11	2.1	3.73	1.64	2.26	3.21	1.87	0	1	0	1
Cmo_contig_9476	1126	3.62	2.9	2.02	3.76	2.67	1.52	3.69	2.79	1.77	0.9	1.92	1.02	1.72	2.92	1.9	0	1	0	1
Cmo_contig_9479	759	5.12	3.87	3.33	4.85	4.08	3.61	4.98	3.97	3.47	1.01	1.51	0.5	2.14	2.79	1.16	0	1	0	1
Cmo_contig_9496	405	2.66	1.61	0.41	2.39	1.2	-0.29	2.52	1.41	0.06	1.12	2.46	1.35	1.59	2.82	1.85	0	1	0	1
Cmo_contig_9498	1384	6.78	4.57	3.37	6.49	4.66	2.31	6.63	4.61	2.84	2.02	3.8	1.77	2.14	3.17	1.93	0	1	0	1
Cmo_contig_9518	890	7.11	5.95	5.73	7.37	6.14	5.43	7.24	6.04	5.58	1.2	1.66	0.46	2.41	2.95	1.07	0	1	0	1
Cmo_contig_9533	881	-0.2	2.38	3.06	-1.36	1.75	3.03	-0.78	2.07	3.04	-2.85	-3.82	-0.98	2.43	2.91	0.96	0	1	0	1
Cmo_contig_9542	582	0.86	1.7	2.61	0.96	1.97	2.49	0.91	1.84	2.55	-0.93	-1.64	-0.71	2.26	3.21	1.86	0	1	0	1
Cmo_contig_9562	494	2.09	2.71	3.79	2.05	3.08	4.36	2.07	2.89	4.08	-0.83	-2.01	-1.18	1.42	2.77	1.92	0	1	0	1
Cmo_contig_9567	927	2.43	4.16	4.86	2.83	4.52	5.38	2.63	4.34	5.12	-1.71	-2.49	-0.78	2.39	3.01	1.26	0	1	0	1
Cmo_contig_9580	490	2.49	4.69	5.31	2.18	3.75	5.22	2.34	4.22	5.27	-1.88	-2.93	-1.05	2.17	2.89	1.33	0	1	0	1
Cmo_contig_9605	404	3.94	2.14	0.38	4.47	2.82	0.7	4.21	2.48	0.54	1.73	3.67	1.94	2.13	3.37	2.31	0	1	0	1
Cmo_contig_9646	761	3.93	5.23	4.74	3.93	5.07	4.73	3.93	5.15	4.74	-1.22	-0.8	0.42	2.99	2.3	1.34	1	0	0	1
Cmo_contig_9650	1270	3.25	4.85	5.43	3.3	4.13	5.44	3.27	4.49	5.43	-1.22	-2.16	-0.94	1.89	2.81	1.53	0	1	0	1
Cmo_contig_9652	410	5.56	4.13	3.15	5.06	3.56	2.75	5.31	3.84	2.95	1.47	2.37	0.9	1.98	2.75	1.29	0	1	0	1
Cmo_contig_9653	1840	3.11	2.57	3.62	3.19	2.41	3.71	3.15	2.49	3.66	0.66	-0.51	-1.17	1.94	1.57	2.86	0	0	1	1
Cmo_contig_9654	909	3.89	3.1	1.98	3.77	3.09	1.52	3.83	3.09	1.75	0.73	2.08	1.35	1.6	3.25	2.52	0	1	0	1
Cmo_contig_9670	1176	5.22	4.17	3.89	5.13	3.93	3.58	5.17	4.05	3.73	1.13	1.44	0.31	2.38	2.79	0.74	0	1	0	1
Cmo_contig_9681	1389	-1.26	2.68	3.61	-0.34	2.1	4.73	-0.8	2.39	4.17	-3.19	-4.97	-1.78	2.35	3.08	1.48	0	1	0	1
Cmo_contig_9697	374	6.66	4.18	3.22	6.14	3.29	3.37	6.4	3.74	3.3	2.66	3.1	0.44	2.66	2.92	0.5	0	1	0	1
Cmo_contig_9709	899	4.62	3.69	3.51	4.71	3.89	3.43	4.67	3.79	3.47	0.87	1.2	0.32	2.32	2.84	0.97	0	1	0	1
Cmo_contig_9733	446	1.2	3.85	3.89	1.92	3.42	4.01	1.56	3.63	3.95	-2.07	-2.39	-0.32	2.54	2.77	0.42	0	1	0	1
Cmo_contig_9758	533	2	0.67	-0.76	2.05	1.11	-0.22	2.03	0.89	-0.49	1.14	2.52	1.38	1.83	3.11	2.12	0	1	0	1
Cmo_contig_9765	283	5.63	7.56	8.01	5.53	6.88	8.18	5.58	7.22	8.1	-1.64	-2.51	-0.87	2.39	3.11	1.46	0	1	0	1
Cmo_contig_9818	1075	4.33	3.43	2.59	4.31	3.34	2.33	4.32	3.38	2.46	0.94	1.86	0.92	2.34	3.49	2.32	0	1	0	1
Cmo_contig_9830	239	5.39	4.35	3.59	5.59	4.45	3.39	5.49	4.4	3.49	1.08	2	0.91	2.53	3.56	2.25	0	1	0	1
Cmo_contig_9844	209	7.03	6.29	4.81	7.56	6.7	5.13	7.29	6.5	4.97	0.79	2.32	1.53	1.28	2.91	2.23	0	1	0	1
Cmo_contig_9848	1716	4.09	2.91	2.13	4.21	3.5	2.15	4.15	3.21	2.14	0.95	2.02	1.07	1.73	2.94	1.92	0	1	0	1
Cmo_contig_9871	1292	3.65	2.54	2.27	3.54	2.54	1.92	3.59	2.54	2.1	1.05	1.49	0.44	2.35	2.93	1.13	0	1	0	1
Cmo_contig_9887	2433	4.24	3.66	2.81	4.3	3.82	2.43	4.27	3.74	2.62	0.53	1.65	1.12	1.28	3	2.35	0	1	0	1
Cmo_contig_9903	1474	3.17	4.18	4.65	2.81	3.9	4.89	2.99	4.04	4.77	-1.05	-1.78	-0.73	2.03	2.88	1.5	0	1	0	1
Cmo_contig_9904	3178	3.46	2.79	1.7	3.73	2.69	1.17	3.6	2.74	1.44	0.86	2.16	1.3	1.6	3.06	2.22	0	1	0	1
Cmo_contig_9906	466	3.57	1.59	0.54	3.13	1.87	0.67	3.35	1.73	0.6	1.62	2.75	1.13	2.7	3.61	2.13	0	1	0	1
Cmo_contig_9910	1674	2.72	1.62	0.63	2.53	1.23	0.44	2.63	1.42	0.53	1.2	2.1	0.89	2.35	3.27	1.88	0	1	0	1
Cmo_contig_9929	256	6.2	4.66	4.08	6.37	5.09	3.95	6.28	4.88	4.02	1.41	2.27	0.86	2.57	3.38	1.8	0	1	0	1
Cmo_contig_9931	780	2.31	3.79	4.89	2.53	3.74	5.85	2.42	3.76	5.37	-1.34	-2.95	-1.61	1.67	2.91	1.93	0	1	0	1
Cmo_contig_9953	287	4.69	3.45	2.6	4.7	3.77	2.77	4.69	3.61	2.69	1.08	2.01	0.93	2.39	3.43	2.15	0	1	0	1
Cmo_contig_9980	668	3.11	1.8	1.02	3.13	2.21	0.94	3.12	2	0.98	1.12	2.15	1.03	2.34	3.43	2.2	0	1	0	1
Cmo_contig_9986	541	5.96	5.11	4.55	6.07	4.95	4.48	6.02	5.03	4.52	0.99	1.5	0.51	2.56	3.27	1.56	0	1	0	1
Cmo_contig_10025	1091	2.94	4.6	4.9	3.4	4.4	5.12	3.17	4.5	5.01	-1.33	-1.84	-0.51	2.36	2.89	1.03	0	1	0	1
Cmo_contig_10027	2278	4.53	3.78	3.19	4.63	3.87	2.95	4.58	3.82	3.07	0.76	1.52	0.76	2.02	3.16	2.03	0	1	0	1
Cmo_contig_10033	1191	6.14	4.44	4.31	6.03	3.96	3.83	6.08	4.2	4.07	1.88	2.02	0.13	2.65	2.76	0.18	0	1	0	1
Cmo_contig_10036	1575	5.38	4.3	3.73	5.58	4.38	3.59	5.48	4.34	3.66	1.14	1.82	0.68	2.71	3.5	1.89	0	1	0	1
Cmo_contig_10046	596	7.18	5.63	4.64	7.25	6.12	3.94	7.21	5.87	4.29	1.34	2.92	1.58	1.84	3.1	2.09	0	1	0	1
Cmo_contig_10095	1121	3.73	4.74	5.21	3.75	4.6	5.2	3.74	4.67	5.2	-0.93	-1.47	-0.53	2.57	3.34	1.71	0	1	0	1
Cmo_contig_10103	235	4.85	6.29	7.65	4.89	5.73	7.57	4.87	6.01	7.61	-1.14	-2.74	-1.6	2.06	3.52	2.61	0	1	0	1
Cmo_contig_10148	3808	1.76	2.99	3.86	2.19	2.72	3.94	1.98	2.85	3.9	-0.88	-1.92	-1.04	1.77	3.03	2.03	0	1	0	1
Cmo_contig_10149	2424	3.62	2.48	1.59	3.34	2.32	1.33	3.48	2.4	1.46	1.08	2.02	0.94	2.27	3.31	2.06	0	1	0	1
Cmo_contig_10159	285	1.6	-0.42	-0.83	1.55	-0.83	-1.59	1.58	-0.62	-1.21	2.2	2.78	0.58	2.61	3	0.82	0	1	0	1
Cmo_contig_10161	1136	2.16	1.12	0.29	2.33	1.15	0.12	2.24	1.14	0.2	1.11	2.04	0.93	2.69	3.73	2.41	0	1	0	1
Cmo_contig_10170	260	-0.21	4.26	4.87	0.96	3.4	4.3	0.38	3.83	4.59	-3.45	-4.21	-0.76	2.48	2.81	0.61	0	1	0	1
Cmo_contig_10176	2653	1.23	2.48	3.01	1.28	2.54	3.58	1.26	2.51	3.29	-1.26	-2.04	-0.78	2.21	3	1.5	0	1	0	1
Cmo_contig_10184	685	3.03	1.09	-0.57	2.46	0.53	0.04	2.75	0.81	-0.26	1.94	3.01	1.07	2.2	2.92	1.35	0	1	0	1
Cmo_contig_10202	1386	2.14	3.22	3.76	1.82	2.87	3.89	1.98	3.05	3.82	-1.07	-1.85	-0.78	2.13	3.02	1.65	0	1	0	1
Cmo_contig_10260	748	4.18	5.12	5.71	4.13	5.12	6.26	4.16	5.12	5.99	-0.96	-1.83	-0.87	1.83	2.86	1.68	0	1	0	1
Cmo_contig_10273	217	3.17	2.08	1.79	3.47	2.18	1.6	3.32	2.13	1.7	1.19	1.63	0.43	2.54	3.06	1.09	0	1	0	1
Cmo_contig_10285	2388	5.28	3.87	3.25	5.73	4.26	3.3	5.51	4.07	3.27	1.44	2.23	0.79	2.38	3.11	1.49	0	1	0	1
Cmo_contig_10288	853	3.56	2.6	1.46	3.83	2.74	1.1	3.7	2.67	1.28	1.02	2.42	1.39	2.1	3.52	2.59	0	1	0	1
Cmo_contig_10302	2549	3.98	1.58	0.89	3.42	1.95	0.78	3.7	1.77	0.83	1.93	2.86	0.93	2.7	3.37	1.58	0	1	0	1
Cmo_contig_10305	266	2.31	4.05	4.79	2.81	4.63	4.74	2.56	4.34	4.76	-1.78	-2.21	-0.43	2.41	2.76	0.64	0	1	0	1
Cmo_contig_10334	1739	2.26	0.8	0.64	1.98	0.93	0.43	2.12	0.86	0.53	1.25	1.58	0.33	2.61	3	0.82	0	1	0	1
Cmo_contig_10336	813	4.59	3.35	2.52	4.44	3.39	2.04	4.51	3.37	2.28	1.14	2.23	1.09	2.19	3.3	2.12	0	1	0	1
Cmo_contig_10341	213	-0.14	2.02	1.34	0.42	2.14	1.18	0.14	2.08	1.26	-1.94	-1.12	0.82	2.89	2	1.54	1	0	0	1
Cmo_contig_10348	419	2.5	3.84	4.49	3.01	3.71	4.51	2.75	3.78	4.5	-1.02	-1.75	-0.73	1.99	2.85	1.49	0	1	0	1
Cmo_contig_10353	1264	3.46	2.11	0.83	3.06	1.8	1.08	3.26	1.96	0.96	1.3	2.3	1	2.3	3.25	1.89	0	1	0	1
Cmo_contig_10364	539	0.94	2.93	3.28	1.57	3.22	3.27	1.26	3.07	3.27	-1.81	-2.01	-0.2	2.58	2.75	0.29	0	1	0	1
Cmo_contig_10398	1594	4.02	2.48	1.9	4.23	2.82	1.6	4.13	2.65	1.75	1.48	2.38	0.9	2.63	3.44	1.86	0	1	0	1
Cmo_contig_10405	442	-0.44	1.21	2.41	-0.93	0.66	3.09	-0.68	0.93	2.75	-1.61	-3.43	-1.82	1.92	3.15	2.1	0	1	0	1
Cmo_contig_10410	297	3.03	4.1	3.88	2.94	4.24	3.87	2.98	4.17	3.88	-1.19	-0.89	0.3	2.93	2.46	0.94	1	0	0	1
Cmo_contig_10421	1853	1.79	3.65	3.85	2.34	3.45	3.85	2.06	3.55	3.85	-1.48	-1.79	-0.3	2.45	2.76	0.55	0	1	0	1
Cmo_contig_10425	204	5.35	4.04	3.43	5.68	4.35	3.73	5.52	4.2	3.58	1.32	1.93	0.62	2.36	2.99	1.26	0	1	0	1
Cmo_contig_10432	1064	7.36	5.08	4.11	7.62	5.66	3.39	7.49	5.37	3.75	2.12	3.74	1.62	2.4	3.35	1.98	0	1	0	1
Cmo_contig_10460	978	6	4.71	3.93	6.09	5.08	4.28	6.05	4.89	4.1	1.15	1.94	0.79	2.17	3.03	1.62	0	1	0	1
Cmo_contig_10514	719	-1.28	2.12	2.99	-1.89	0.99	4.43	-1.59	1.55	3.71	-3.14	-5.3	-2.16	2.01	2.85	1.47	0	1	0	1
Cmo_contig_10560	1482	5.52	4.24	4.07	5.59	4.51	4.2	5.56	4.37	4.14	1.18	1.42	0.24	2.67	2.98	0.63	0	1	0	1
Cmo_contig_10585	894	2.94	1.6	0.84	3.06	1.57	0.26	3	1.59	0.55	1.42	2.45	1.04	2.39	3.3	1.9	0	1	0	1
Cmo_contig_10642	567	6.73	4.95	4.26	7.15	5.52	4.25	6.94	5.23	4.25	1.71	2.69	0.98	2.45	3.21	1.61	0	1	0	1
Cmo_contig_10645	746	2.41	1.64	0.29	2.86	1.86	0.37	2.63	1.75	0.33	0.88	2.3	1.42	1.79	3.34	2.53	0	1	0	1
Cmo_contig_10697	848	6.72	4.84	4.99	6.72	5.06	4.3	6.72	4.95	4.64	1.77	2.08	0.3	2.49	2.75	0.46	0	1	0	1
Cmo_contig_10726	417	3.76	3.22	2.54	4.09	3.16	2.36	3.92	3.19	2.45	0.73	1.48	0.74	1.78	2.89	1.8	0	1	0	1
Cmo_contig_10727	967	4.75	3.1	1.99	4.96	3.86	1.67	4.86	3.48	1.83	1.37	3.02	1.65	1.88	3.16	2.17	0	1	0	1
Cmo_contig_10734	3553	4.2	2.4	1.62	4.06	2.74	1	4.13	2.57	1.31	1.56	2.82	1.26	2.3	3.29	1.97	0	1	0	1
Cmo_contig_10780	552	2.49	2.04	0.59	2.56	1.74	1.04	2.52	1.89	0.82	0.63	1.71	1.08	1.29	2.78	2.03	0	1	0	1
Cmo_contig_10802	862	4.24	2	1.67	4.49	2.57	1.24	4.36	2.29	1.45	2.08	2.91	0.83	2.7	3.27	1.33	0	1	0	1
Cmo_contig_10809	2036	2.96	1.28	0.31	2.81	1.22	-0.55	2.88	1.25	-0.12	1.63	3	1.37	2.11	3.11	1.85	0	1	0	1
Cmo_contig_10816	373	2.18	3.72	3.87	2.6	3.66	3.93	2.39	3.69	3.9	-1.3	-1.51	-0.21	2.55	2.8	0.45	0	1	0	1
Cmo_contig_10842	339	3.28	4.85	5.59	3.69	4.73	6.33	3.49	4.79	5.96	-1.3	-2.47	-1.17	1.81	2.83	1.65	0	1	0	1
Cmo_contig_10844	918	3.64	2.91	1.37	4.22	3.17	1.49	3.93	3.04	1.43	0.89	2.51	1.61	1.58	3.21	2.48	0	1	0	1
Cmo_contig_10863	1013	5.83	3.23	2.19	5.98	4.01	2.71	5.91	3.62	2.45	2.29	3.46	1.17	2.54	3.23	1.53	0	1	0	1
Cmo_contig_10869	1227	3.8	3.02	2.14	4.01	2.76	1.96	3.9	2.89	2.05	1.02	1.85	0.84	2.28	3.28	1.98	0	1	0	1
Cmo_contig_10878	2229	4.32	2.09	1.11	4.16	2.28	0.1	4.24	2.19	0.61	2.05	3.63	1.58	2.25	3.19	1.84	0	1	0	1
Cmo_contig_10886	1053	0.08	2.35	2.72	0.69	2.41	3.11	0.38	2.38	2.92	-2	-2.54	-0.54	2.68	3.08	0.88	0	1	0	1
Cmo_contig_10892	1117	2.86	1.84	0.93	2.37	1.97	0.7	2.62	1.9	0.81	0.71	1.8	1.09	1.42	2.84	2.03	0	1	0	1
Cmo_contig_10898	260	-1.33	-0.28	0.91	-1.58	0.53	1.13	-1.46	0.13	1.02	-1.58	-2.47	-0.89	2.06	2.79	1.26	0	1	0	1
Cmo_contig_10899	791	4.66	3.21	2.25	4.93	3.68	1.9	4.8	3.45	2.08	1.35	2.72	1.37	2.2	3.36	2.22	0	1	0	1
Cmo_contig_10912	938	-1.75	1.99	1.88	-0.63	2.4	2.15	-1.19	2.19	2.02	-3.38	-3.2	0.18	2.81	2.72	0.15	1	0	0	1
Cmo_contig_10925	436	4.55	3.31	2.79	4.19	3.11	2.57	4.37	3.21	2.68	1.15	1.69	0.53	2.29	2.91	1.19	0	1	0	1
Cmo_contig_10948	483	4.64	3.6	2.85	4.83	3.71	3.21	4.74	3.65	3.03	1.08	1.71	0.62	2.27	3.02	1.46	0	1	0	1
Cmo_contig_10949	203	3.28	2.34	2.04	3.47	2.54	2.02	3.38	2.44	2.03	0.94	1.35	0.41	2.33	2.93	1.16	0	1	0	1
Cmo_contig_10970	1581	2.95	2.18	1.1	3.12	2.15	0.88	3.03	2.16	0.99	0.87	2.04	1.17	2.23	3.66	2.72	0	1	0	1
Cmo_contig_10977	967	4.41	3.24	2.49	4.44	3.58	2.4	4.42	3.41	2.45	1.01	1.98	0.96	2.31	3.43	2.23	0	1	0	1
Cmo_contig_10988	1299	3.78	2.71	1.64	4.17	2.84	1.67	3.98	2.77	1.65	1.2	2.33	1.12	2.46	3.57	2.35	0	1	0	1
Cmo_contig_10998	499	3.96	2.46	3.06	4.31	2.43	3.46	4.14	2.45	3.26	1.69	0.88	-0.81	2.77	1.74	1.63	1	0	0	1
Cmo_contig_11016	835	2.93	3.54	4.09	2.67	3.71	4.18	2.8	3.63	4.14	-0.83	-1.34	-0.51	2.07	2.85	1.38	0	1	0	1
Cmo_contig_11019	1233	4.02	3.03	2.66	4.39	3.24	2.65	4.21	3.13	2.66	1.07	1.55	0.48	2.26	2.87	1.14	0	1	0	1
Cmo_contig_11041	526	3.16	1.93	1.27	3.3	2.2	1.2	3.23	2.06	1.23	1.17	2	0.83	2.64	3.54	2.08	0	1	0	1
Cmo_contig_11054	503	5.64	3.91	3.4	5.2	4.05	3.65	5.42	3.98	3.52	1.44	1.9	0.46	2.52	2.97	0.93	0	1	0	1
Cmo_contig_11057	372	3.07	0.34	-1.24	1.88	0.13	-1.14	2.47	0.23	-1.19	2.24	3.66	1.42	2.16	2.97	1.5	0	1	0	1
Cmo_contig_11066	821	5.09	4.1	3.95	5.09	3.94	4.05	5.09	4.02	4	1.07	1.09	0.02	2.73	2.76	0.04	0	1	0	1
Cmo_contig_11070	2912	3.77	2.79	2.3	3.83	2.68	1.97	3.8	2.73	2.13	1.07	1.67	0.6	2.41	3.15	1.54	0	1	0	1
Cmo_contig_11077	907	4.79	3.45	2.79	4.71	3.65	2.51	4.75	3.55	2.65	1.2	2.1	0.9	2.58	3.53	2.13	0	1	0	1
Cmo_contig_11112	358	5.34	2.97	2	5.79	3.68	1.71	5.56	3.33	1.86	2.24	3.71	1.47	2.59	3.45	1.93	0	1	0	1
Cmo_contig_11115	833	2.77	0.13	0.15	3.01	0.97	0.46	2.89	0.55	0.31	2.34	2.58	0.24	2.61	2.77	0.28	0	1	0	1
Cmo_contig_11133	833	0.9	1.94	1.8	0.81	1.96	1.84	0.86	1.95	1.82	-1.09	-0.96	0.13	2.89	2.68	0.41	1	0	0	1
Cmo_contig_11142	485	5.59	4.46	5.07	5.65	4.45	5.27	5.62	4.46	5.17	1.16	0.45	-0.71	2.82	1.37	2.04	1	0	0	1
Cmo_contig_11194	1224	4.42	2.39	1.54	4.76	2.73	2.31	4.59	2.56	1.93	2.03	2.66	0.63	2.41	2.86	0.86	0	1	0	1
Cmo_contig_11210	1182	7.97	5.96	4.68	8.33	6.12	3.79	8.15	6.04	4.23	2.11	3.92	1.81	2.38	3.41	2.13	0	1	0	1
Cmo_contig_11218	943	3.41	1.85	0.93	3.76	2.18	0.74	3.59	2.01	0.83	1.57	2.75	1.18	2.69	3.65	2.23	0	1	0	1
Cmo_contig_11219	810	1.63	3.56	4.21	2.23	3.53	4.66	1.93	3.54	4.44	-1.62	-2.51	-0.89	2.29	3.02	1.42	0	1	0	1
Cmo_contig_11231	572	3.45	4.6	5.13	3.45	4.78	4.77	3.45	4.69	4.95	-1.24	-1.5	-0.26	2.52	2.84	0.59	0	1	0	1
Cmo_contig_11238	484	3.17	2.2	0.48	3.76	2.06	0.91	3.47	2.13	0.7	1.34	2.77	1.43	2.02	3.2	2.11	0	1	0	1
Cmo_contig_11247	891	4.78	2.91	1.54	4.65	2.75	0.49	4.72	2.83	1.02	1.88	3.7	1.81	2.07	3.17	2.01	0	1	0	1
Cmo_contig_11253	879	4.66	3.16	3	4.91	3.52	2.66	4.79	3.34	2.83	1.45	1.96	0.51	2.48	2.98	1.02	0	1	0	1
Cmo_contig_11254	1121	4.83	3.7	3.15	5.32	4.04	2.84	5.07	3.87	2.99	1.21	2.08	0.87	1.98	2.86	1.51	0	1	0	1
Cmo_contig_11259	210	2.31	2.74	4.08	2.61	3.07	4.31	2.46	2.9	4.2	-0.45	-1.74	-1.29	0.94	2.88	2.39	0	1	0	1
Cmo_contig_11264	2320	5.63	4.54	3.59	6.34	4.96	3.23	5.98	4.75	3.41	1.23	2.57	1.34	1.65	2.8	1.76	0	1	0	1
Cmo_contig_11278	1973	4.23	3.01	2.06	4.47	3.25	1.49	4.35	3.13	1.78	1.22	2.57	1.35	2	3.22	2.15	0	1	0	1
Cmo_contig_11298	1275	4.57	3.65	3.09	4.57	3.36	2.78	4.57	3.5	2.94	1.07	1.63	0.57	2.25	2.96	1.35	0	1	0	1
Cmo_contig_11307	1209	2.68	1.52	0.47	3.2	1.26	0.66	2.94	1.39	0.56	1.55	2.37	0.82	2.47	3.19	1.52	0	1	0	1
Cmo_contig_11320	825	0.09	3.73	5.13	0.14	3.18	3.94	0.12	3.46	4.54	-3.34	-4.42	-1.08	2.69	3.16	1.07	0	1	0	1
Cmo_contig_11328	646	3.15	4.03	4.44	3.11	4.08	4.6	3.13	4.05	4.52	-0.92	-1.39	-0.47	2.5	3.19	1.48	0	1	0	1
Cmo_contig_11336	1280	3.82	2.34	1.69	3.3	2.07	1.55	3.56	2.2	1.62	1.36	1.94	0.58	2.29	2.87	1.09	0	1	0	1
Cmo_contig_11375	1978	5.32	3.73	3.18	5.18	4.17	2.88	5.25	3.95	3.03	1.3	2.22	0.92	2.31	3.21	1.79	0	1	0	1
Cmo_contig_11434	692	5.26	4.3	3.73	5.58	4.6	3.5	5.42	4.45	3.61	0.97	1.81	0.84	1.96	2.96	1.74	0	1	0	1
Cmo_contig_11443	311	5.33	4.23	3.61	5.19	4.25	3.98	5.26	4.24	3.79	1.02	1.47	0.45	2.24	2.83	1.1	0	1	0	1
Cmo_contig_11467	684	3.14	3.99	4.56	3.24	3.82	4.41	3.19	3.91	4.48	-0.72	-1.29	-0.57	1.98	2.93	1.66	0	1	0	1
Cmo_contig_11479	580	5.27	4.74	4.14	5.5	4.51	4.05	5.39	4.62	4.1	0.77	1.29	0.52	1.92	2.75	1.38	0	1	0	1
Cmo_contig_11488	496	6.74	5.54	4.66	6.82	5.27	3.83	6.78	5.4	4.24	1.38	2.54	1.16	1.86	2.83	1.6	0	1	0	1
Cmo_contig_11494	1231	0.59	4.11	3.93	1.1	3.27	4.46	0.85	3.69	4.19	-2.84	-3.35	-0.51	2.66	2.93	0.54	0	1	0	1
Cmo_contig_11504	391	-0.72	6.42	4.24	1.09	5.84	5.44	0.18	6.13	4.84	-5.95	-4.66	1.29	2.8	2.4	0.75	1	0	0	1
Cmo_contig_11508	2423	3.68	2.82	2.09	3.54	2.39	2.15	3.61	2.61	2.12	1.01	1.49	0.49	2.11	2.75	1.12	0	1	0	1
Cmo_contig_11548	2096	4.47	2.93	2.55	4.63	3.39	2.55	4.55	3.16	2.55	1.39	2	0.61	2.55	3.15	1.32	0	1	0	1
Cmo_contig_11579	417	4.23	5.07	5.61	3.89	4.85	5.83	4.06	4.96	5.72	-0.9	-1.66	-0.76	1.91	2.9	1.66	0	1	0	1
Cmo_contig_11620	819	3.92	3.08	2.81	3.88	3.19	2.84	3.9	3.13	2.83	0.77	1.07	0.3	2.29	2.84	1.02	0	1	0	1
Cmo_contig_11627	1345	3.24	2.7	1.81	3.38	2.58	1.58	3.31	2.64	1.69	0.67	1.62	0.95	1.8	3.22	2.32	0	1	0	1
Cmo_contig_11632	1031	3.86	2.36	1.48	3.64	2.85	1.36	3.75	2.6	1.42	1.15	2.33	1.18	2.12	3.29	2.16	0	1	0	1
Cmo_contig_11643	1329	3.03	4.37	4.48	3.32	4.51	4.55	3.17	4.44	4.52	-1.26	-1.34	-0.08	2.71	2.8	0.16	0	1	0	1
Cmo_contig_11646	242	6.14	5.11	4.19	6.12	5.55	4.35	6.13	5.33	4.27	0.8	1.86	1.06	1.71	3.06	2.14	0	1	0	1
Cmo_contig_11699	355	0.72	2.38	2.63	0.62	1.72	2.95	0.67	2.05	2.79	-1.38	-2.12	-0.74	2.06	2.75	1.2	0	1	0	1
Cmo_contig_11701	588	4.65	3.21	2.32	4.76	3.72	2.4	4.71	3.47	2.36	1.24	2.34	1.1	2.29	3.35	2.11	0	1	0	1
Cmo_contig_11708	1026	3.71	2.07	1.17	3.83	2.18	0	3.77	2.13	0.59	1.64	3.18	1.54	1.72	2.76	1.63	0	1	0	1
Cmo_contig_11711	1484	3.75	2.43	1.56	3.76	2.31	0.82	3.76	2.37	1.19	1.39	2.57	1.18	2.06	3.07	1.82	0	1	0	1
Cmo_contig_11718	1155	3.55	1.94	0.3	4.02	2.71	-0.08	3.79	2.32	0.11	1.46	3.68	2.21	1.8	3.29	2.44	0	1	0	1
Cmo_contig_11724	365	1.69	3.08	3.8	1.24	3.19	4.28	1.46	3.13	4.04	-1.67	-2.58	-0.91	2.5	3.23	1.57	0	1	0	1
Cmo_contig_11726	887	5.17	3.49	2.33	4.48	2.93	1.85	4.82	3.21	2.09	1.61	2.74	1.12	1.9	2.75	1.4	0	1	0	1
Cmo_contig_11729	700	4.25	2.49	1.96	4.83	3.06	2.09	4.54	2.78	2.03	1.76	2.51	0.75	2.31	2.89	1.11	0	1	0	1
Cmo_contig_11746	473	2.61	3.41	4.85	2.06	3.44	5.6	2.34	3.43	5.22	-1.09	-2.89	-1.8	1.45	2.96	2.19	0	1	0	1
Cmo_contig_11757	513	1.85	3.53	3.13	2.09	3.68	3.03	1.97	3.61	3.08	-1.64	-1.11	0.53	3.23	2.58	1.45	1	0	0	1
Cmo_contig_11759	371	4.78	3.8	3.38	4.82	4.03	3.05	4.8	3.91	3.21	0.89	1.59	0.7	2	2.94	1.65	0	1	0	1
Cmo_contig_11768	299	5.52	4.43	3.34	5.29	3.99	3.64	5.4	4.21	3.49	1.19	1.91	0.72	2.11	2.88	1.38	0	1	0	1
Cmo_contig_11785	3111	4.93	3.34	2.04	5.05	3.63	1.59	4.99	3.49	1.81	1.51	3.18	1.67	2.57	3.84	2.74	0	1	0	1
Cmo_contig_11790	1412	2.12	3.17	3.51	1.74	3.12	3.55	1.93	3.14	3.53	-1.21	-1.6	-0.39	2.54	3	0.95	0	1	0	1
Cmo_contig_11813	1307	4.08	2.82	3.15	4.23	2.95	3.4	4.15	2.89	3.28	1.27	0.88	-0.39	2.75	2.16	1.06	1	0	0	1
Cmo_contig_11832	779	2.57	3.49	4.18	2.93	3.45	4.07	2.75	3.47	4.12	-0.72	-1.37	-0.65	1.75	2.77	1.61	0	1	0	1
Cmo_contig_11840	987	2.74	1.77	0.69	2.49	1.74	0.74	2.62	1.75	0.71	0.87	1.9	1.04	2.26	3.58	2.55	0	1	0	1
Cmo_contig_11847	2342	5.62	2.95	1.9	5	2.87	1.02	5.31	2.91	1.46	2.4	3.84	1.45	2.43	3.22	1.66	0	1	0	1
Cmo_contig_11853	2295	4.5	3.56	2.91	4.57	4.07	2.71	4.53	3.82	2.81	0.71	1.72	1.01	1.43	2.76	1.91	0	1	0	1
Cmo_contig_11861	1957	2.9	2.06	1.42	3.27	2.44	1.17	3.08	2.25	1.29	0.84	1.79	0.95	1.57	2.75	1.76	0	1	0	1
Cmo_contig_11879	1267	2.93	1.38	0.21	2.42	1.04	0.06	2.68	1.21	0.14	1.47	2.54	1.07	2.37	3.28	1.88	0	1	0	1
Cmo_contig_11890	584	3.17	4.08	4.44	3.04	4.24	4.59	3.11	4.16	4.51	-1.05	-1.4	-0.35	2.58	3.06	1.04	0	1	0	1
Cmo_contig_11895	691	5.21	4.36	4.03	5.07	4.48	3.85	5.14	4.42	3.94	0.72	1.2	0.48	1.97	2.79	1.39	0	1	0	1
Cmo_contig_11902	219	2.76	2.23	0.79	2.81	1.92	0.5	2.79	2.07	0.65	0.71	2.14	1.43	1.63	3.39	2.71	0	1	0	1
Cmo_contig_11923	351	4.95	2.1	2.11	4.93	1.33	2.67	4.94	1.72	2.39	3.22	2.55	-0.67	3.11	2.72	0.88	1	0	0	1
Cmo_contig_11937	1499	5	3.94	4.52	5.1	3.98	4.58	5.05	3.96	4.55	1.09	0.5	-0.59	2.87	1.64	1.88	1	0	0	1
Cmo_contig_11939	697	0.35	2.22	2.23	0.49	1.76	2.47	0.42	1.99	2.35	-1.57	-1.93	-0.36	2.66	3.01	0.72	0	1	0	1
Cmo_contig_11941	1003	5.01	3.13	2.46	4.59	2.62	2.62	4.8	2.88	2.54	1.92	2.26	0.34	2.7	2.97	0.55	0	1	0	1
Cmo_contig_11972	1650	-1.33	1.61	2.4	-1.84	0.69	2.76	-1.59	1.15	2.58	-2.74	-4.17	-1.43	2.62	3.33	1.62	0	1	0	1
Cmo_contig_11982	1290	3.7	2.73	2.6	3.78	2.69	2.45	3.74	2.71	2.52	1.03	1.22	0.19	2.69	2.98	0.57	0	1	0	1
Cmo_contig_11986	651	-0.3	2.39	2.8	0.54	2.36	3.09	0.12	2.38	2.95	-2.26	-2.83	-0.57	2.62	2.99	0.78	0	1	0	1
Cmo_contig_12060	502	4.12	6.35	6.2	3.68	6.45	5.46	3.9	6.4	5.83	-2.5	-1.93	0.57	2.82	2.4	0.8	1	0	0	1
Cmo_contig_12093	1015	3.1	1.79	0.76	3.84	2	0.94	3.47	1.9	0.85	1.57	2.62	1.05	2.19	3.03	1.59	0	1	0	1
Cmo_contig_12102	265	0.7	0.25	-0.7	0.58	0.26	-0.46	0.64	0.25	-0.58	0.39	1.22	0.83	1.11	2.79	2.17	0	1	0	1
Cmo_contig_12104	894	4.26	3.21	2.41	3.89	3.21	2.26	4.08	3.21	2.34	0.86	1.74	0.88	1.98	3.12	2	0	1	0	1
Cmo_contig_12109	1443	2.37	3.68	4.19	1.96	3.36	4.17	2.16	3.52	4.18	-1.36	-2.02	-0.66	2.44	3.09	1.36	0	1	0	1
Cmo_contig_12131	1565	3.57	2.36	1.07	3.49	1.89	0.48	3.53	2.12	0.77	1.4	2.75	1.35	2.05	3.15	1.99	0	1	0	1
Cmo_contig_12135	1606	3.53	1.45	0.28	3.87	2.08	0.92	3.7	1.77	0.6	1.94	3.1	1.16	2.25	3.03	1.5	0	1	0	1
Cmo_contig_12144	1046	3.6	4.61	5.23	3.61	4.6	5.81	3.61	4.61	5.52	-1	-1.91	-0.91	1.84	2.88	1.72	0	1	0	1
Cmo_contig_12151	731	4.87	2.65	1.74	4.35	2.3	1.13	4.61	2.47	1.43	2.13	3.17	1.04	2.54	3.2	1.46	0	1	0	1
Cmo_contig_12183	879	2.22	3.7	4.04	2.54	3.64	4.31	2.38	3.67	4.18	-1.29	-1.8	-0.51	2.57	3.13	1.22	0	1	0	1
Cmo_contig_12205	889	4.47	3.29	3	4.62	3.25	3.29	4.54	3.27	3.14	1.27	1.4	0.13	2.73	2.89	0.29	0	1	0	1
Cmo_contig_12213	537	5.72	4.74	4.2	5.65	4.93	3.92	5.69	4.84	4.06	0.85	1.63	0.78	2.05	3.11	1.91	0	1	0	1
Cmo_contig_12218	842	1.33	0.52	0.05	1.38	0.34	-0.34	1.36	0.43	-0.14	0.93	1.5	0.57	2.02	2.8	1.35	0	1	0	1
Cmo_contig_12220	997	2.65	4.07	4.67	2.63	3.65	4.26	2.64	3.86	4.46	-1.22	-1.83	-0.6	2.16	2.81	1.18	0	1	0	1
Cmo_contig_12231	439	2.9	1.68	0.63	3.28	1.73	0.98	3.09	1.71	0.81	1.38	2.29	0.9	2.48	3.32	1.81	0	1	0	1
Cmo_contig_12280	1297	2.35	-0.03	-0.71	2.89	0.64	-1.21	2.62	0.3	-0.96	2.32	3.58	1.26	2.5	3.23	1.58	0	1	0	1
Cmo_contig_12288	244	3.76	5.04	5.43	3.92	4.77	5.16	3.84	4.9	5.3	-1.06	-1.46	-0.39	2.27	2.78	0.94	0	1	0	1
Cmo_contig_12292	1899	3.37	1.86	1.22	3.24	2.36	0.78	3.31	2.11	1	1.19	2.31	1.11	1.95	3.02	1.85	0	1	0	1
Cmo_contig_12310	378	4.93	3.77	3.38	4.91	3.98	3.07	4.92	3.87	3.22	1.05	1.7	0.65	2.32	3.12	1.6	0	1	0	1
Cmo_contig_12348	1171	4.7	3.07	1.86	4.35	2.73	1.37	4.52	2.9	1.61	1.63	2.91	1.28	2.4	3.37	2.02	0	1	0	1
Cmo_contig_12374	536	2.35	1.14	0.37	2.12	0.95	0.2	2.23	1.05	0.29	1.19	1.94	0.76	2.6	3.44	1.9	0	1	0	1
Cmo_contig_12386	1184	3.6	2.7	1.87	3.43	2.28	1.79	3.51	2.49	1.83	1.02	1.68	0.66	2.1	2.91	1.47	0	1	0	1
Cmo_contig_12387	1170	4.44	3.3	2.52	4.74	3.16	1.96	4.59	3.23	2.24	1.36	2.35	0.99	2.19	3.09	1.71	0	1	0	1
Cmo_contig_12391	239	4.63	2.85	3.09	4.28	2.76	2.81	4.45	2.81	2.95	1.65	1.5	-0.14	2.89	2.74	0.28	1	0	0	1
Cmo_contig_12395	371	4.62	5.42	6.06	4.07	5.45	6.04	4.35	5.44	6.05	-1.09	-1.7	-0.61	2.03	2.74	1.23	0	1	0	1
Cmo_contig_12442	215	3.73	2.53	2.41	3.89	2.68	1.99	3.81	2.6	2.2	1.21	1.61	0.41	2.34	2.82	0.89	0	1	0	1
Cmo_contig_12445	213	3.49	2.26	1.82	3.16	2.34	1.62	3.33	2.3	1.72	1.02	1.6	0.58	2.25	2.99	1.42	0	1	0	1
Cmo_contig_12475	1279	6.72	4.52	3.73	6.18	3.97	3.48	6.45	4.24	3.61	2.21	2.84	0.63	2.7	3.13	0.95	0	1	0	1
Cmo_contig_12476	463	2.4	3.47	4.13	2.08	3.28	4.36	2.24	3.38	4.24	-1.14	-2.01	-0.87	2.32	3.27	1.9	0	1	0	1
Cmo_contig_12484	252	2.17	4.73	5.32	2.42	3.84	4.87	2.3	4.28	5.1	-1.99	-2.8	-0.81	2.22	2.77	1	0	1	0	1
Cmo_contig_12486	967	3.77	2.03	1.5	3.94	2.62	1.66	3.86	2.32	1.58	1.53	2.28	0.75	2.4	3.06	1.34	0	1	0	1
Cmo_contig_12515	984	4.51	3.18	2.11	4.42	2.92	1.46	4.46	3.05	1.79	1.41	2.68	1.26	2.17	3.23	2	0	1	0	1
Cmo_contig_12523	1067	3.52	2.11	1.03	3.3	2.32	0.19	3.41	2.22	0.61	1.19	2.8	1.61	1.61	2.95	2.05	0	1	0	1
Cmo_contig_12526	1310	5.43	3.74	2.84	6.2	4.54	2.57	5.81	4.14	2.71	1.67	3.1	1.43	1.79	2.77	1.57	0	1	0	1
Cmo_contig_12533	991	0.25	2.3	3.36	0.69	2.2	2.89	0.47	2.25	3.13	-1.78	-2.66	-0.88	2.63	3.31	1.55	0	1	0	1
Cmo_contig_12547	607	4.65	3.32	2.64	5.11	3.39	2.37	4.88	3.35	2.51	1.53	2.38	0.85	2.61	3.36	1.7	0	1	0	1
Cmo_contig_12575	248	7.85	6.29	5.35	7.87	6.41	4.46	7.86	6.35	4.91	1.51	2.95	1.44	1.94	3.03	1.88	0	1	0	1
Cmo_contig_12578	2824	4.71	2.67	1.92	4.73	3.26	1.57	4.72	2.97	1.74	1.75	2.98	1.22	2.54	3.44	1.97	0	1	0	1
Cmo_contig_12579	2360	2.27	3.13	3.79	2.48	2.91	3.83	2.38	3.02	3.81	-0.65	-1.44	-0.79	1.73	3.01	2.04	0	1	0	1
Cmo_contig_12582	545	2.13	3.07	4.18	2.42	3.23	4.47	2.28	3.15	4.33	-0.87	-2.05	-1.18	1.91	3.3	2.37	0	1	0	1
Cmo_contig_12598	487	-1.06	1.73	1.82	-0.21	1.83	2.09	-0.64	1.78	1.95	-2.42	-2.59	-0.17	2.71	2.83	0.19	0	1	0	1
Cmo_contig_12612	1388	0.65	2.33	2.62	0.95	2.14	2.91	0.8	2.24	2.76	-1.43	-1.96	-0.53	2.65	3.18	1.19	0	1	0	1
Cmo_contig_12625	750	6.47	4.45	2.84	6.01	4.7	1.49	6.24	4.58	2.16	1.66	4.08	2.41	1.48	2.86	2.02	0	1	0	1
Cmo_contig_12640	1666	2.94	1.89	0.92	3.18	2.27	1.27	3.06	2.08	1.09	0.98	1.97	0.99	1.84	2.96	1.85	0	1	0	1
Cmo_contig_12654	334	-1.25	1.62	2.76	-0.51	0.84	2.77	-0.88	1.23	2.77	-2.11	-3.65	-1.54	2.23	3.14	1.76	0	1	0	1
Cmo_contig_12674	1021	1.36	3.29	2.97	1.74	3.65	2.76	1.55	3.47	2.86	-1.92	-1.31	0.61	2.93	2.3	1.21	1	0	0	1
Cmo_contig_12683	830	0.87	2.59	1.8	0.38	2.4	1.79	0.62	2.5	1.79	-1.87	-1.17	0.7	2.96	2.2	1.44	1	0	0	1
Cmo_contig_12685	1245	2.41	3.4	3.8	2.32	3.29	4.23	2.36	3.34	4.02	-0.98	-1.65	-0.67	2.04	2.89	1.5	0	1	0	1
Cmo_contig_12703	365	2.49	2.06	0.73	2.15	1.89	0.8	2.32	1.97	0.76	0.35	1.55	1.21	0.86	2.97	2.54	0	1	0	1
Cmo_contig_12716	1752	3.92	2.39	1.74	3.88	2.62	1.28	3.9	2.51	1.51	1.4	2.39	0.99	2.51	3.41	1.97	0	1	0	1
Cmo_contig_12719	510	1.05	2.99	3.77	1.06	3.39	4.53	1.05	3.19	4.15	-2.14	-3.1	-0.96	2.56	3.18	1.36	0	1	0	1
Cmo_contig_12763	359	4.74	5.56	6.12	4.72	5.31	6.45	4.73	5.44	6.28	-0.71	-1.55	-0.85	1.65	2.89	1.91	0	1	0	1
Cmo_contig_12774	703	5.6	3.66	2.99	5.34	3.72	2.16	5.47	3.69	2.58	1.78	2.89	1.11	2.24	3.04	1.55	0	1	0	1
Cmo_contig_12779	256	3.38	1.57	1.23	2.89	1.31	1.11	3.13	1.44	1.17	1.69	1.96	0.26	2.71	2.96	0.48	0	1	0	1
Cmo_contig_12793	357	-0.29	1.36	1.96	0.26	1.4	2.43	-0.02	1.38	2.19	-1.39	-2.21	-0.82	2.11	2.85	1.34	0	1	0	1
Cmo_contig_12804	2184	7.31	2.67	0.83	6.04	1.56	-0.43	6.67	2.11	0.2	4.56	6.48	1.91	2.47	3.05	1.21	0	1	0	1
Cmo_contig_12807	1542	5.44	4.41	3.89	5.65	4.34	3.44	5.55	4.37	3.67	1.17	1.88	0.7	2.25	3.02	1.5	0	1	0	1
Cmo_contig_12808	1066	3.97	2.1	0.97	3.46	1.49	0.86	3.71	1.8	0.92	1.91	2.8	0.88	2.48	3.11	1.33	0	1	0	1
Cmo_contig_12869	1202	3.53	1.65	1.8	3.46	1.96	1.26	3.5	1.8	1.53	1.69	1.96	0.27	2.59	2.84	0.46	0	1	0	1
Cmo_contig_12871	1006	2.23	1.11	1.36	2.42	1.08	1.58	2.32	1.09	1.47	1.23	0.85	-0.38	2.77	2.17	1.06	1	0	0	1
Cmo_contig_12882	737	1.6	4.3	3.44	0.66	4.08	3.01	1.13	4.19	3.22	-3.06	-2.1	0.97	2.87	2.25	1.17	1	0	0	1
Cmo_contig_12947	1680	4.48	2.57	1.62	3.8	2.54	0.85	4.14	2.56	1.24	1.58	2.9	1.32	1.86	2.82	1.6	0	1	0	1
Cmo_contig_12963	1583	3.79	2.58	1.94	3.87	2.43	1.17	3.83	2.51	1.56	1.32	2.27	0.95	1.93	2.79	1.46	0	1	0	1
Cmo_contig_12971	1125	1.35	1.93	2.54	1.23	1.81	2.71	1.29	1.87	2.63	-0.58	-1.34	-0.76	1.69	3.01	2.08	0	1	0	1
Cmo_contig_12982	285	4.1	2.46	0.88	3.52	2.55	0.34	3.81	2.5	0.61	1.3	3.2	1.9	1.88	3.35	2.47	0	1	0	1
Cmo_contig_13006	2217	2.98	1.77	0.23	2.65	1.06	-0.08	2.82	1.41	0.07	1.4	2.75	1.34	1.94	3.02	1.87	0	1	0	1
Cmo_contig_13028	659	4.54	3.67	2.92	4.54	3.49	2.33	4.54	3.58	2.62	0.96	1.92	0.96	1.73	2.82	1.72	0	1	0	1
Cmo_contig_13041	218	6.71	5.31	4.44	6.81	5.5	3.58	6.76	5.4	4.01	1.36	2.75	1.4	1.81	2.94	1.85	0	1	0	1
Cmo_contig_13066	292	2.02	0.88	-0.32	2.54	1.44	-0.05	2.28	1.16	-0.18	1.12	2.46	1.35	1.65	2.89	1.92	0	1	0	1
Cmo_contig_13070	1866	3	4.5	5	3.29	4.99	4.86	3.14	4.75	4.93	-1.61	-1.79	-0.18	2.58	2.75	0.3	0	1	0	1
Cmo_contig_13088	1118	2.54	1.54	0.45	2.82	1.47	0.64	2.68	1.5	0.54	1.18	2.14	0.96	2.58	3.58	2.24	0	1	0	1
Cmo_contig_13134	2483	4.29	3.43	3.08	4.4	3.56	3.11	4.35	3.49	3.1	0.85	1.25	0.39	2.39	3.02	1.27	0	1	0	1
Cmo_contig_13159	217	2.42	5.96	6.93	3.29	5.45	6.15	2.86	5.7	6.54	-2.85	-3.68	-0.84	2.47	2.89	0.83	0	1	0	1
Cmo_contig_13180	1339	5.04	3.67	3.07	4.68	3.62	2.98	4.86	3.65	3.03	1.22	1.84	0.62	2.56	3.26	1.54	0	1	0	1
Cmo_contig_13203	780	3.45	1.81	1.43	3.72	2.16	1.85	3.59	1.99	1.64	1.6	1.95	0.35	2.54	2.87	0.63	0	1	0	1
Cmo_contig_13248	452	2.51	3.58	4.16	2.11	3.51	4.3	2.31	3.54	4.23	-1.23	-1.92	-0.68	2.49	3.23	1.59	0	1	0	1
Cmo_contig_13251	391	2.73	1.47	0.81	2.36	1.38	0.41	2.54	1.42	0.61	1.12	1.93	0.82	2.06	2.95	1.6	0	1	0	1
Cmo_contig_13309	901	2.09	4.18	4.95	2.86	4.25	5.13	2.47	4.22	5.04	-1.75	-2.57	-0.82	2.35	2.98	1.26	0	1	0	1
Cmo_contig_13345	613	2.41	1.86	0.57	2.87	2.04	0.72	2.64	1.95	0.64	0.69	2	1.31	1.45	3.1	2.39	0	1	0	1
Cmo_contig_13413	871	2.98	1.24	0.49	3.1	1.66	-0.17	3.04	1.45	0.16	1.59	2.88	1.29	2.2	3.18	1.88	0	1	0	1
Cmo_contig_13439	881	0.86	2.81	3.83	1.33	3.45	4	1.09	3.13	3.91	-2.04	-2.82	-0.79	2.56	3.1	1.18	0	1	0	1
Cmo_contig_13445	1066	4.39	2.98	2.14	4.24	2.81	2.64	4.31	2.9	2.39	1.41	1.92	0.51	2.45	2.96	1.03	0	1	0	1
Cmo_contig_13470	1363	2.84	1.52	0.74	2.51	1.52	0.35	2.67	1.52	0.55	1.15	2.13	0.97	2.2	3.21	1.93	0	1	0	1
Cmo_contig_13477	482	2.45	0.83	0.67	2.39	0.79	1.13	2.42	0.81	0.9	1.61	1.52	-0.09	2.83	2.73	0.16	1	0	0	1
Cmo_contig_13502	1288	4.35	2.5	1.87	4.01	2.93	1.99	4.18	2.71	1.93	1.47	2.25	0.78	2.49	3.2	1.54	0	1	0	1
Cmo_contig_13529	210	0.43	3.36	4.23	1.28	4.26	4.34	0.85	3.81	4.29	-2.96	-3.43	-0.48	2.56	2.81	0.45	0	1	0	1
Cmo_contig_13543	1796	2.58	1.51	-0.3	2.27	1.15	0.23	2.43	1.33	-0.04	1.1	2.46	1.37	1.78	3.08	2.11	0	1	0	1
Cmo_contig_13552	1791	5.27	2.97	1.06	4.56	2.73	-0.25	4.91	2.85	0.4	2.06	4.51	2.44	1.73	2.97	1.98	0	1	0	1
Cmo_contig_13580	808	6.12	5.04	4.24	6.2	4.88	3.9	6.16	4.96	4.07	1.2	2.09	0.89	2.51	3.45	2.04	0	1	0	1
Cmo_contig_13608	1544	5.58	4.68	4.43	5.63	4.52	4.21	5.6	4.6	4.32	1.01	1.28	0.28	2.46	2.87	0.78	0	1	0	1
Cmo_contig_13645	859	5.36	4.06	3.71	5.26	4.3	3.57	5.31	4.18	3.64	1.13	1.67	0.54	2.63	3.29	1.51	0	1	0	1
Cmo_contig_13656	714	3.86	2.54	2.16	3.5	2.65	2.31	3.68	2.6	2.24	1.08	1.44	0.36	2.33	2.8	0.87	0	1	0	1
Cmo_contig_13703	1508	3.88	2.25	1.88	4.34	2.84	1.93	4.11	2.55	1.91	1.57	2.21	0.64	2.24	2.8	1.03	0	1	0	1
Cmo_contig_13719	652	2.66	3.17	3.88	2.46	3.29	3.95	2.56	3.23	3.91	-0.67	-1.35	-0.68	1.9	3.03	1.93	0	1	0	1
Cmo_contig_13721	621	5.29	3.01	3.05	5.38	3.68	2.82	5.34	3.34	2.94	1.99	2.4	0.41	2.69	3	0.65	0	1	0	1
Cmo_contig_13730	1598	2.89	1.99	1.37	2.84	2.01	0.85	2.87	2	1.11	0.86	1.76	0.89	1.72	2.84	1.77	0	1	0	1
Cmo_contig_13734	989	3.5	2.66	1.46	3.12	2.5	1.56	3.31	2.58	1.51	0.72	1.8	1.07	1.66	3.11	2.26	0	1	0	1
Cmo_contig_13762	811	1.84	3.76	4.34	2.29	3.82	3.82	2.06	3.79	4.08	-1.72	-2.01	-0.29	2.5	2.76	0.45	0	1	0	1
Cmo_contig_13789	1086	5.11	4.22	3.61	5.18	4.39	3.4	5.15	4.31	3.51	0.84	1.64	0.8	2.18	3.29	2.1	0	1	0	1
Cmo_contig_13790	279	4.04	5.51	5.83	4.46	5.54	5.67	4.25	5.52	5.75	-1.28	-1.51	-0.23	2.48	2.76	0.48	0	1	0	1
Cmo_contig_13792	1892	3.87	2.22	1.07	3.68	2.34	0.35	3.77	2.28	0.71	1.49	3.07	1.58	2.16	3.36	2.25	0	1	0	1
Cmo_contig_13817	733	2.57	0.4	1.44	2.56	0.42	1.04	2.57	0.41	1.24	2.16	1.33	-0.83	3.49	2.66	1.92	1	0	0	1
Cmo_contig_13841	781	2.24	4.47	5.23	2.33	3.73	5.08	2.29	4.1	5.16	-1.81	-2.87	-1.06	2.46	3.23	1.64	0	1	0	1
Cmo_contig_13849	853	3.16	1.37	-0.16	2.39	1.92	-0.69	2.78	1.65	-0.42	1.13	3.2	2.07	1.33	2.91	2.19	0	1	0	1
Cmo_contig_13889	1444	1.17	2.28	2.87	0.93	1.85	2.99	1.05	2.07	2.93	-1.01	-1.87	-0.86	1.99	2.99	1.75	0	1	0	1
Cmo_contig_13897	875	3.58	3.11	2	3.66	2.98	2.27	3.62	3.05	2.14	0.57	1.48	0.91	1.54	3.04	2.24	0	1	0	1
Cmo_contig_13905	523	3.94	3.23	2.49	3.83	3.44	2.44	3.89	3.34	2.47	0.55	1.42	0.87	1.6	3.1	2.28	0	1	0	1
Cmo_contig_13923	301	0.67	2.43	2.53	1.1	2.23	2.41	0.89	2.33	2.47	-1.45	-1.58	-0.14	2.6	2.75	0.25	0	1	0	1
Cmo_contig_13933	897	2.9	1.91	0.95	2.66	2.21	1.04	2.78	2.06	0.99	0.73	1.79	1.07	1.72	3.17	2.31	0	1	0	1
Cmo_contig_13957	979	3.34	1.94	1.72	3.27	1.75	2.08	3.3	1.85	1.9	1.45	1.4	-0.05	2.78	2.73	0.09	1	0	0	1
Cmo_contig_13969	260	2.15	4.65	5.23	3	4.82	5.64	2.57	4.73	5.44	-2.16	-2.86	-0.7	2.44	2.9	0.92	0	1	0	1
Cmo_contig_13975	1001	3.04	4.09	4.52	3.19	3.79	4.66	3.11	3.94	4.59	-0.83	-1.47	-0.65	1.97	2.91	1.62	0	1	0	1
Cmo_contig_14009	671	4.78	2.53	0.86	4.99	3.67	1.17	4.89	3.1	1.01	1.78	3.87	2.09	1.83	3.08	2.07	0	1	0	1
Cmo_contig_14019	917	2.17	2.95	3.58	1.89	2.87	3.72	2.03	2.91	3.65	-0.88	-1.62	-0.74	2.14	3.15	1.89	0	1	0	1
Cmo_contig_14035	1624	2.64	1.17	-0.57	2.36	0.64	-0.66	2.5	0.9	-0.61	1.6	3.12	1.52	2.55	3.68	2.46	0	1	0	1
Cmo_contig_14042	949	5.07	3.49	3.07	4.88	3.89	3.11	4.97	3.69	3.09	1.28	1.88	0.6	2.53	3.17	1.39	0	1	0	1
Cmo_contig_14044	558	0.83	3.36	3.95	1.33	3.17	3.37	1.08	3.26	3.66	-2.18	-2.58	-0.39	2.72	3	0.57	0	1	0	1
Cmo_contig_14053	1033	2.9	1.7	1.5	3.06	1.89	1.76	2.98	1.79	1.63	1.19	1.35	0.16	2.55	2.76	0.37	0	1	0	1
Cmo_contig_14067	537	3.09	1.77	0.86	3.15	2.25	1.25	3.12	2.01	1.06	1.11	2.06	0.95	1.95	2.95	1.72	0	1	0	1
Cmo_contig_14075	687	6.5	5.32	4.68	6.33	5.55	4.3	6.42	5.43	4.49	0.99	1.93	0.94	2.02	3.11	1.95	0	1	0	1
Cmo_contig_14079	516	2.24	4.12	4.83	2.83	4.33	4.7	2.54	4.22	4.76	-1.68	-2.22	-0.54	2.56	3.02	0.98	0	1	0	1
Cmo_contig_14095	219	5.38	3.54	3.05	4.87	3.62	3.32	5.13	3.58	3.19	1.55	1.94	0.39	2.54	2.92	0.75	0	1	0	1
Cmo_contig_14108	1070	2.82	1.6	0.35	2.33	1.6	0.54	2.57	1.6	0.45	0.98	2.13	1.15	1.91	3.18	2.17	0	1	0	1
Cmo_contig_14134	625	1.95	4.08	4.66	2.61	3.78	4.66	2.28	3.93	4.66	-1.65	-2.38	-0.73	2.36	2.97	1.2	0	1	0	1
Cmo_contig_14150	482	-0.96	1.23	3.28	-1.34	0.41	4.92	-1.15	0.82	4.1	-1.97	-5.25	-3.28	1.39	2.89	2.12	0	1	0	1
Cmo_contig_14152	817	3.07	1.97	1.26	3.22	1.8	0.84	3.14	1.88	1.05	1.26	2.09	0.83	2.41	3.26	1.77	0	1	0	1
Cmo_contig_14158	361	-1.45	0.94	2.39	-1.94	1.73	3.28	-1.69	1.34	2.84	-3.03	-4.53	-1.5	2.56	3.23	1.49	0	1	0	1
Cmo_contig_14181	471	4.55	3.69	3.09	4.97	3.73	3.27	4.76	3.71	3.18	1.05	1.58	0.53	2.15	2.82	1.19	0	1	0	1
Cmo_contig_14211	651	2.56	1.62	0.8	2.73	1.92	0.63	2.65	1.77	0.72	0.87	1.93	1.05	2.02	3.32	2.31	0	1	0	1
Cmo_contig_14222	1159	3.09	1.49	1.98	3.38	1.19	1.62	3.23	1.34	1.8	1.9	1.43	-0.46	2.95	2.49	0.93	1	0	0	1
Cmo_contig_14231	754	2.4	1.41	1.33	2.4	1.29	1.42	2.4	1.35	1.38	1.05	1.02	-0.03	2.76	2.71	0.07	1	0	0	1
Cmo_contig_14255	298	7.64	6.26	5.27	8.43	6.84	5.27	8.04	6.55	5.27	1.49	2.77	1.28	1.82	2.81	1.61	0	1	0	1
Cmo_contig_14305	1090	2.85	1.53	0.62	2.35	1.15	0.73	2.6	1.34	0.67	1.27	1.93	0.66	2.1	2.78	1.2	0	1	0	1
Cmo_contig_14322	531	2.84	1.95	0.78	2.62	2.01	0.38	2.73	1.98	0.58	0.75	2.15	1.4	1.64	3.34	2.62	0	1	0	1
Cmo_contig_14361	904	1.32	2.91	3.55	1.29	2.85	4.23	1.3	2.88	3.89	-1.58	-2.58	-1.01	2.38	3.2	1.69	0	1	0	1
Cmo_contig_14376	639	2.76	1.39	0.74	2.52	1.56	0.77	2.64	1.48	0.75	1.17	1.89	0.73	2.67	3.49	1.92	0	1	0	1
Cmo_contig_14392	405	3.92	6.04	6.56	4.59	6.15	6.9	4.25	6.09	6.73	-1.84	-2.48	-0.64	2.49	2.99	1.02	0	1	0	1
Cmo_contig_14437	311	2.38	4.83	4.44	2.84	5.21	3.82	2.61	5.02	4.13	-2.41	-1.52	0.89	2.77	2.02	1.28	1	0	0	1
Cmo_contig_14483	1400	4.48	3.13	2.33	4.31	2.77	2.11	4.39	2.95	2.22	1.44	2.17	0.73	2.67	3.37	1.63	0	1	0	1
Cmo_contig_14484	301	4.92	2.84	2.4	4.57	3.05	1.54	4.75	2.95	1.97	1.8	2.78	0.98	2.15	2.86	1.29	0	1	0	1
Cmo_contig_14490	238	5.26	4.59	4.02	5.42	4.41	4.18	5.34	4.5	4.1	0.84	1.24	0.4	2.15	2.77	1.11	0	1	0	1
Cmo_contig_14499	1606	4.99	3.66	2.8	5.1	3.57	2.12	5.04	3.62	2.46	1.43	2.58	1.16	2.19	3.17	1.87	0	1	0	1
Cmo_contig_14518	405	1.03	3.24	3.59	1.32	2.94	4.36	1.17	3.09	3.97	-1.92	-2.8	-0.88	2.37	2.99	1.25	0	1	0	1
Cmo_contig_14539	400	4.6	5.32	5.79	4.55	5.34	6.17	4.58	5.33	5.98	-0.76	-1.4	-0.64	1.81	2.79	1.58	0	1	0	1
Cmo_contig_14554	1510	3.78	2.19	1.84	3.4	2.16	2.14	3.59	2.18	1.99	1.41	1.6	0.19	2.58	2.79	0.37	0	1	0	1
Cmo_contig_14570	273	2.02	1.24	0.49	2.14	1.52	0.76	2.08	1.38	0.62	0.7	1.46	0.76	1.65	2.8	1.76	0	1	0	1
Cmo_contig_14572	1954	2.89	2.15	1.1	3.27	2.21	0.69	3.08	2.18	0.9	0.9	2.18	1.29	1.72	3.14	2.27	0	1	0	1
Cmo_contig_14616	307	1.8	-0.21	0.63	1.72	0.19	0.8	1.76	-0.01	0.71	1.77	1.05	-0.72	3.06	2.2	1.64	1	0	0	1
Cmo_contig_14632	499	2.38	3.23	4.21	1.85	3.45	3.99	2.11	3.34	4.1	-1.23	-1.98	-0.76	2.09	2.87	1.4	0	1	0	1
Cmo_contig_14642	301	-1.07	1.39	0.69	-1.77	1.3	-0.05	-1.42	1.34	0.32	-2.76	-1.74	1.02	2.75	2.01	1.26	1	0	0	1
Cmo_contig_14665	822	3.64	2.66	2.09	3.45	2.41	2.25	3.55	2.54	2.17	1.01	1.38	0.36	2.32	2.82	0.94	0	1	0	1
Cmo_contig_14670	892	6.25	4.07	3.03	6.12	4.52	2.2	6.19	4.3	2.61	1.89	3.57	1.68	2.23	3.29	2.05	0	1	0	1
Cmo_contig_14681	1365	0.86	1.75	2.19	0.62	1.41	2.37	0.74	1.58	2.28	-0.84	-1.54	-0.7	1.83	2.8	1.57	0	1	0	1
Cmo_contig_14703	641	2.37	3.22	3.46	2.28	3.33	3.72	2.32	3.27	3.59	-0.95	-1.26	-0.32	2.34	2.81	0.87	0	1	0	1
Cmo_contig_14707	1472	5.49	3.18	1.53	5.15	2.42	1.12	5.32	2.8	1.32	2.52	4	1.48	2.73	3.52	1.89	0	1	0	1
Cmo_contig_14780	409	2.7	2.09	0.89	2.35	2.1	1.08	2.52	2.09	0.98	0.43	1.54	1.11	1.06	2.92	2.38	0	1	0	1
Cmo_contig_14876	482	1.42	3.07	4.52	0.21	2.75	5.43	0.81	2.91	4.97	-2.1	-4.16	-2.06	1.72	2.8	1.69	0	1	0	1
Cmo_contig_14886	872	0.59	1.66	2.67	0.55	1.18	3.2	0.57	1.42	2.94	-0.85	-2.37	-1.51	1.41	2.98	2.24	0	1	0	1
Cmo_contig_14905	1779	4.75	2.99	2.95	4.36	3.22	2.79	4.55	3.11	2.87	1.45	1.69	0.24	2.62	2.88	0.49	0	1	0	1
Cmo_contig_14926	760	2.88	1.24	1	2.64	1.45	1.36	2.76	1.34	1.18	1.41	1.58	0.17	2.59	2.78	0.32	0	1	0	1
Cmo_contig_14936	430	3.15	1.82	0.81	3.12	1.95	0.52	3.14	1.88	0.67	1.25	2.47	1.22	2.73	3.9	2.69	0	1	0	1
Cmo_contig_14950	987	0.86	1.72	2.45	0.81	2.09	2.57	0.84	1.91	2.51	-1.07	-1.67	-0.6	2.32	3.05	1.46	0	1	0	1
Cmo_contig_14957	446	1.3	3.76	4.25	2.09	3.65	4.46	1.7	3.7	4.35	-2	-2.66	-0.65	2.52	2.98	0.96	0	1	0	1
Cmo_contig_14987	640	-1	2.88	3.25	0.03	2.86	4.26	-0.49	2.87	3.75	-3.36	-4.24	-0.88	2.55	2.94	0.78	0	1	0	1
Cmo_contig_15008	267	1.61	2.55	3.34	1.49	2.65	3.09	1.55	2.6	3.22	-1.04	-1.66	-0.62	2.47	3.25	1.66	0	1	0	1
Cmo_contig_15042	619	4.63	2.92	2.22	4.78	2.99	1.32	4.7	2.95	1.77	1.75	2.94	1.19	2.17	3.02	1.59	0	1	0	1
Cmo_contig_15057	623	2.07	3.13	3.46	2.02	2.73	3.51	2.04	2.93	3.48	-0.89	-1.44	-0.56	2	2.78	1.34	0	1	0	1
Cmo_contig_15069	274	2.84	1.83	0.72	2.93	2.03	0.85	2.88	1.93	0.79	0.95	2.1	1.14	2.42	3.75	2.72	0	1	0	1
Cmo_contig_15071	519	1.3	4.24	3.68	2.02	4.39	3.76	1.66	4.32	3.72	-2.66	-2.06	0.59	3.13	2.7	0.95	1	0	0	1
Cmo_contig_15079	1781	2.54	1.11	0.45	2.87	1.62	0.14	2.71	1.36	0.29	1.35	2.41	1.07	2.13	3.08	1.77	0	1	0	1
Cmo_contig_15081	996	0.28	2.63	2.64	0.25	3.1	1.93	0.27	2.87	2.29	-2.6	-2.02	0.58	2.91	2.49	0.83	1	0	0	1
Cmo_contig_15086	296	2.21	1.35	0.63	2.39	0.99	0.83	2.3	1.17	0.73	1.13	1.57	0.44	2.3	2.83	1	0	1	0	1
Cmo_contig_15114	676	1.27	2.28	3.23	0.84	2.68	3.48	1.05	2.48	3.36	-1.43	-2.31	-0.88	2.29	3.09	1.57	0	1	0	1
Cmo_contig_15157	637	-1.35	4.09	1.41	-1.73	2.83	2.48	-1.54	3.46	1.94	-5	-3.49	1.52	2.96	2.36	1.18	1	0	0	1
Cmo_contig_15164	716	2.92	1.02	-0.06	2.89	1.9	0.24	2.9	1.46	0.09	1.44	2.81	1.37	1.85	2.92	1.78	0	1	0	1
Cmo_contig_15173	644	3.85	3.08	1.92	4.15	3.26	1.53	4	3.17	1.72	0.83	2.28	1.45	1.68	3.3	2.54	0	1	0	1
Cmo_contig_15201	205	-0.1	1.08	1.92	0.47	1.12	2.15	0.18	1.1	2.04	-0.92	-1.85	-0.94	1.66	2.76	1.69	0	1	0	1
Cmo_contig_15234	977	6.21	3.56	3.01	6.67	4.47	3.07	6.44	4.02	3.04	2.42	3.4	0.97	2.53	3.09	1.21	0	1	0	1
Cmo_contig_15238	686	1.2	2.77	3.23	0.69	2.35	3.52	0.94	2.56	3.37	-1.62	-2.43	-0.81	2.35	3.02	1.34	0	1	0	1
Cmo_contig_15239	368	5.95	5.15	4.12	5.96	4.78	3.68	5.95	4.96	3.9	0.99	2.05	1.07	1.85	3.03	1.96	0	1	0	1
Cmo_contig_15262	1195	4.58	3.49	2.93	5.01	3.54	2.51	4.79	3.52	2.72	1.28	2.07	0.8	2.18	2.97	1.48	0	1	0	1
Cmo_contig_15294	484	3.43	3.87	5.17	3.66	4.12	5.3	3.55	3.99	5.23	-0.45	-1.69	-1.24	1.14	3.14	2.63	0	1	0	1
Cmo_contig_15304	346	3.77	5.04	5.45	3.59	4.61	5.71	3.68	4.83	5.58	-1.15	-1.9	-0.75	2.15	2.97	1.52	0	1	0	1
Cmo_contig_15313	688	3.17	2.41	1.86	3.52	2.22	1.72	3.34	2.32	1.79	1.03	1.56	0.53	2.21	2.88	1.26	0	1	0	1
Cmo_contig_15321	1217	5.07	3.43	3.64	5.26	3.74	3.92	5.17	3.58	3.78	1.58	1.39	-0.19	2.81	2.59	0.39	1	0	0	1
Cmo_contig_15391	721	3.43	1.44	0.75	3.03	0.62	0.59	3.23	1.03	0.67	2.2	2.56	0.36	2.52	2.77	0.44	0	1	0	1
Cmo_contig_15397	1271	4.76	2.69	1.69	5.07	2.83	0.82	4.92	2.76	1.26	2.16	3.66	1.5	2.47	3.36	1.9	0	1	0	1
Cmo_contig_15399	235	1.06	2.88	3.22	1.68	2.87	3.5	1.37	2.88	3.36	-1.5	-1.99	-0.49	2.32	2.78	0.84	0	1	0	1
Cmo_contig_15493	861	3.86	3.07	2.42	4.04	3.28	1.97	3.95	3.18	2.2	0.77	1.75	0.98	1.56	2.83	1.91	0	1	0	1
Cmo_contig_15517	430	1.77	3.72	4.42	2.4	3.62	4.54	2.08	3.67	4.48	-1.59	-2.4	-0.81	2.44	3.13	1.44	0	1	0	1
Cmo_contig_15534	1629	2.85	3.76	4.46	2.97	3.8	4.88	2.91	3.78	4.67	-0.87	-1.76	-0.89	1.91	3.04	1.94	0	1	0	1
Cmo_contig_15544	491	1.56	4.63	3.71	1.95	4.51	2.79	1.76	4.57	3.25	-2.81	-1.5	1.32	2.8	1.8	1.62	1	0	0	1
Cmo_contig_15550	444	1.79	2.98	4.14	1.74	2.87	4.55	1.76	2.92	4.34	-1.16	-2.58	-1.42	2.38	3.72	2.7	0	1	0	1
Cmo_contig_15558	1354	2.15	2.87	3.35	2.15	3.06	3.55	2.15	2.96	3.45	-0.81	-1.3	-0.49	2.11	2.88	1.39	0	1	0	1
Cmo_contig_15580	263	-1.16	0.67	1.27	-0.94	0.45	2.01	-1.05	0.56	1.64	-1.61	-2.69	-1.09	2.2	3.05	1.62	0	1	0	1
Cmo_contig_15613	1184	2.83	2.1	1.54	2.77	2.38	1.56	2.8	2.24	1.55	0.56	1.25	0.69	1.57	2.81	1.85	0	1	0	1
Cmo_contig_15656	615	4.06	2.74	2.33	4.01	2.91	2.63	4.03	2.82	2.48	1.21	1.55	0.34	2.62	3.03	0.87	0	1	0	1
Cmo_contig_15661	242	1.19	2.92	3.65	1.44	3.09	4.2	1.31	3.01	3.93	-1.7	-2.61	-0.92	2.61	3.34	1.66	0	1	0	1
Cmo_contig_15667	400	3.72	2.02	1.58	3.58	1.37	1.17	3.65	1.69	1.38	1.96	2.27	0.31	2.55	2.8	0.44	0	1	0	1
Cmo_contig_15695	463	1.08	3.25	3.44	0.12	2.92	3.32	0.6	3.09	3.38	-2.48	-2.78	-0.29	2.57	2.75	0.31	0	1	0	1
Cmo_contig_15741	723	0.83	3.68	3.65	1.72	3.82	3.72	1.28	3.75	3.68	-2.47	-2.4	0.07	2.74	2.69	0.07	1	0	0	1
Cmo_contig_15760	597	4.41	3.04	1.6	4.96	3.5	1.42	4.68	3.27	1.51	1.41	3.17	1.76	2.09	3.43	2.44	0	1	0	1
Cmo_contig_15775	1117	2.72	1.49	0.98	2.47	1.62	0.62	2.6	1.55	0.8	1.04	1.79	0.75	2.14	3.03	1.65	0	1	0	1
Cmo_contig_15785	745	4.35	3.33	2.89	4.47	3.51	2.41	4.41	3.42	2.65	0.99	1.76	0.77	1.95	2.88	1.59	0	1	0	1
Cmo_contig_15810	539	5.06	3.75	3.36	4.79	3.66	3.54	4.92	3.7	3.45	1.22	1.47	0.25	2.64	2.96	0.64	0	1	0	1
Cmo_contig_15849	645	1.57	2.63	3.41	1.48	3.07	3.5	1.53	2.85	3.45	-1.33	-1.93	-0.6	2.54	3.16	1.36	0	1	0	1
Cmo_contig_15857	989	3.01	2.39	1.68	3.41	2.49	1.76	3.21	2.44	1.72	0.77	1.49	0.72	1.75	2.79	1.66	0	1	0	1
Cmo_contig_15860	222	1.44	3.21	3.78	0.85	3.47	3.28	1.15	3.34	3.53	-2.19	-2.38	-0.19	2.68	2.82	0.24	0	1	0	1
Cmo_contig_15862	387	2.17	2.8	3.8	2.11	2.51	4.19	2.14	2.66	3.99	-0.51	-1.85	-1.34	1.13	3.03	2.49	0	1	0	1
Cmo_contig_15876	286	2.48	3.88	4.59	2.66	3.64	4.42	2.57	3.76	4.5	-1.19	-1.93	-0.74	2.6	3.42	1.85	0	1	0	1
Cmo_contig_15928	619	0.74	2.82	2.98	1.29	2.99	3.27	1.01	2.9	3.13	-1.89	-2.11	-0.22	2.74	2.92	0.35	0	1	0	1
Cmo_contig_15941	292	-2.94	0.68	2.04	-1.69	0.51	2.81	-2.32	0.6	2.42	-2.91	-4.74	-1.83	2.29	3.09	1.59	0	1	0	1
Cmo_contig_15943	413	3.75	3.04	2.09	3.75	2.79	1.54	3.75	2.92	1.81	0.83	1.94	1.1	1.55	2.86	1.95	0	1	0	1
Cmo_contig_15948	300	3.03	4.06	4.64	2.96	3.76	5.23	3	3.91	4.94	-0.91	-1.94	-1.03	1.58	2.75	1.75	0	1	0	1
Cmo_contig_15968	400	2.74	1.76	0.61	2.6	1.2	-0.03	2.67	1.48	0.29	1.19	2.38	1.19	1.67	2.75	1.66	0	1	0	1
Cmo_contig_15977	757	5.57	4.15	2.77	5.64	4.13	1.99	5.6	4.14	2.38	1.46	3.22	1.76	2.09	3.4	2.39	0	1	0	1
Cmo_contig_15980	439	3.02	1.68	0.28	2.95	1.14	0.8	2.98	1.41	0.54	1.57	2.44	0.87	2.24	2.96	1.38	0	1	0	1
Cmo_contig_16028	841	3.94	2.24	0.68	4.46	2.74	0.27	4.2	2.49	0.48	1.71	3.72	2.01	2.26	3.56	2.52	0	1	0	1
Cmo_contig_16029	743	2.14	2.06	1.1	2.32	2.13	1.01	2.23	2.09	1.05	0.14	1.18	1.04	0.38	2.84	2.64	0	1	0	1
Cmo_contig_16064	789	1.37	1.72	2.87	1.58	1.87	3.01	1.48	1.79	2.94	-0.32	-1.47	-1.15	0.88	3.05	2.64	0	1	0	1
Cmo_contig_16078	2068	3.87	3.17	2.46	3.99	3.55	2.27	3.93	3.36	2.37	0.57	1.57	0.99	1.32	2.84	2.1	0	1	0	1
Cmo_contig_16110	550	4.88	3.01	2.86	5.5	2.72	2.34	5.19	2.87	2.6	2.33	2.59	0.27	2.71	2.89	0.33	0	1	0	1
Cmo_contig_16122	634	2.65	1.7	1.25	2.56	1.94	1.39	2.61	1.82	1.32	0.79	1.29	0.5	2.03	2.83	1.39	0	1	0	1
Cmo_contig_16128	855	3.08	2.26	1.58	3.27	2.66	1.41	3.17	2.46	1.5	0.71	1.68	0.97	1.55	2.88	1.99	0	1	0	1
Cmo_contig_16167	216	3.82	2.64	2.19	4.05	3.07	2.22	3.94	2.86	2.21	1.08	1.73	0.65	2.14	2.92	1.42	0	1	0	1
Cmo_contig_16171	408	3.31	1.55	0.58	2.76	2.13	0.11	3.03	1.84	0.34	1.19	2.69	1.5	1.57	2.84	1.9	0	1	0	1
Cmo_contig_16174	529	0.53	1.84	1.91	0.73	1.61	1.99	0.63	1.72	1.95	-1.09	-1.32	-0.23	2.53	2.84	0.59	0	1	0	1
Cmo_contig_16220	259	-1.06	0.86	1.99	-0.51	0.23	1.82	-0.78	0.55	1.91	-1.33	-2.69	-1.36	1.83	2.95	1.86	0	1	0	1
Cmo_contig_16226	914	3.41	2.2	1.34	3.56	1.89	0.6	3.49	2.05	0.97	1.44	2.52	1.07	2.01	2.91	1.58	0	1	0	1
Cmo_contig_16237	674	1.62	0.12	-1.08	1.78	0.68	-0.62	1.7	0.4	-0.85	1.3	2.55	1.25	1.98	3.07	1.92	0	1	0	1
Cmo_contig_16256	749	0.98	3.5	3.83	1.23	2.87	3.56	1.11	3.18	3.7	-2.08	-2.59	-0.51	2.73	3.11	0.83	0	1	0	1
Cmo_contig_16303	1168	1.63	3.88	4.6	2.12	3.31	4.32	1.88	3.6	4.46	-1.72	-2.58	-0.86	2.31	2.98	1.31	0	1	0	1
Cmo_contig_16305	689	5.54	3.98	3.76	5.47	4.23	3.44	5.51	4.11	3.6	1.4	1.91	0.51	2.72	3.24	1.23	0	1	0	1
Cmo_contig_16336	282	-1.73	0.58	1.98	-1.61	1.69	2.85	-1.67	1.14	2.41	-2.81	-4.08	-1.28	2.29	2.91	1.18	0	1	0	1
Cmo_contig_16341	221	-1.44	1.62	0.53	-1.27	1.8	1.45	-1.36	1.71	0.99	-3.06	-2.34	0.72	3.01	2.57	0.94	1	0	0	1
Cmo_contig_16363	572	2.35	1.05	0.69	2.46	1.36	0.21	2.4	1.21	0.45	1.2	1.96	0.76	2.13	2.93	1.46	0	1	0	1
Cmo_contig_16373	232	-0.12	3.36	3.69	0.11	2.57	2.87	0	2.96	3.28	-2.97	-3.29	-0.32	2.68	2.85	0.31	0	1	0	1
Cmo_contig_16383	328	3.71	2.48	1.19	3.88	2.22	0.72	3.79	2.35	0.95	1.44	2.84	1.4	2.44	3.58	2.38	0	1	0	1
Cmo_contig_16412	623	1.39	3.04	3.17	1.49	3.27	2.67	1.44	3.15	2.92	-1.71	-1.48	0.23	2.75	2.51	0.42	1	0	0	1
Cmo_contig_16447	311	0.49	2.47	3.44	1.18	3.09	3.81	0.83	2.78	3.63	-1.95	-2.79	-0.84	2.21	2.8	1.06	0	1	0	1
Cmo_contig_16454	988	0.63	2.88	3.36	1.28	3.16	3.86	0.96	3.02	3.61	-2.07	-2.65	-0.59	2.49	2.91	0.82	0	1	0	1
Cmo_contig_16536	712	3.3	0.44	-1.59	3.77	1.45	-1.69	3.54	0.94	-1.64	2.59	5.18	2.58	2.51	3.68	2.5	0	1	0	1
Cmo_contig_16537	1642	3.71	1.81	0.46	3.74	1.81	-0.27	3.73	1.81	0.1	1.92	3.63	1.71	2.6	3.68	2.41	0	1	0	1
Cmo_contig_16539	1173	1.56	0.03	-0.86	1	0.1	-0.64	1.28	0.07	-0.75	1.21	2.03	0.82	2.11	2.95	1.53	0	1	0	1
Cmo_contig_16545	287	0.88	1.99	2.6	1.05	1.89	2.26	0.96	1.94	2.43	-0.98	-1.47	-0.49	2.18	2.85	1.21	0	1	0	1
Cmo_contig_16550	508	3.13	2.69	1.49	3.03	2.25	1.44	3.08	2.47	1.46	0.61	1.62	1	1.38	2.86	2.08	0	1	0	1
Cmo_contig_16555	223	2.5	1.12	0.78	2.6	0.62	0.57	2.55	0.87	0.67	1.68	1.88	0.2	2.73	2.92	0.35	0	1	0	1
Cmo_contig_16578	869	-0.28	2.63	2.93	-0.71	1.6	2.67	-0.49	2.12	2.8	-2.61	-3.29	-0.69	2.47	2.86	0.74	0	1	0	1
Cmo_contig_16589	330	4.19	2.85	2.34	3.9	3	2.38	4.04	2.92	2.36	1.12	1.69	0.57	2.51	3.2	1.49	0	1	0	1
Cmo_contig_16608	297	3.74	1.78	-0.93	3.03	0.59	-2.05	3.39	1.19	-1.49	2.2	4.88	2.68	1.6	2.84	1.88	0	1	0	1
Cmo_contig_16617	991	4.67	3.45	2.78	4.7	3.74	2.67	4.69	3.59	2.72	1.09	1.96	0.87	2.53	3.52	2.16	0	1	0	1
Cmo_contig_16648	273	1.64	2.91	3.96	2.16	2.81	4.44	1.9	2.86	4.2	-0.96	-2.3	-1.34	1.56	2.93	2.05	0	1	0	1
Cmo_contig_16663	369	3.38	1.32	1.29	3.2	1.94	0.86	3.29	1.63	1.08	1.66	2.22	0.56	2.29	2.77	0.86	0	1	0	1
Cmo_contig_16702	290	2.06	4.75	5.24	2.21	3.97	6.37	2.14	4.36	5.81	-2.22	-3.67	-1.45	1.96	2.76	1.36	0	1	0	1
Cmo_contig_16712	234	1.16	3.84	4.64	0.62	3.5	5.87	0.89	3.67	5.25	-2.78	-4.36	-1.58	2.3	3.05	1.47	0	1	0	1
Cmo_contig_16728	492	3.32	3.12	2.01	3.45	2.85	1.86	3.39	2.98	1.93	0.4	1.45	1.05	1.07	2.95	2.41	0	1	0	1
Cmo_contig_16732	938	4.73	2.76	1.96	4.1	2.44	1.62	4.42	2.6	1.79	1.81	2.63	0.82	2.42	3.04	1.27	0	1	0	1
[truncated: 652 more rows]

## Sheet: Additional file 9B
Additional file 9B: Differential expression of 4 contigs identified as hydrogenases and hydrogenase assembly proteins as well as the alignment of C. moewusii hydrogenases (Cmo_745_hydA1 and Cmo_1013_HydA2) and C. reinhardtii hydrogenases (Cre_HydA1 and Cre_HydA2).
	Contig_ID: The contig ID number for contigs from de novo assembly result using trimmed data with duplicates removed. Contig_Length: The length of the Cmo contig.
	0m_508_RPKM: log2-transformed RPKM value for sample before dark anaerobix induction as time zero in one experiment dated 508.
	15m_427_RPKM, 2h_427_RPKM, and 5h_427_RPKM: log2-transformed RPKM value for sample taken 15 min, 2 hr and 5 hr respectively post dark anaerobix induction in one experiment dated 427.
	15m_502_RPKM, 2h_502_RPKM, and 10h_502_RPKM: log2-transformed RPKM value for sample taken 15 min, 2 hr and 10 hr respectively post dark anaerobix induction in another experiment dated 502.
	Phase I: Early H2-photoproduction time point of 15M-0427 and 15M-0502; Mean Phase I: Average log2-transformed RPKM value of two Phase I biological samples (15M-0427 and 15M-0502).
	Phase II: time point with high H2-photoproduction rates (2h-0427 and 2h-0502); Mean Phase II: Average log2-transformed RPKM value of two Phase II biological samples (2h-0427 and 2h-0502).
	Phase III: time point with decreased H2-photoproduction rates (5h-0427 and 1-h-0502); Mean Phase III: Average log2-transformed RPKM value of two Phase III biological samples (5h-0427 and 1-h-0502).
	Phase I/II: log2-based gene expression difference between Phase I and Phase II; Phase I/III: log2-based gene expression difference between Phase I and Phase III; Phase II/III: log2-based gene expression difference between Phase II and Phase III.
	SI: significant index, 1 indicates statistically significant and 0 is not significant. SI (Phase I/II): significant index for Phase I/II; SI (Phase I/III): significant index for Phase I/III; SI (Phase II/III): significant index for Phase II/III.
	Red font indicates downregulated contigs but not significant; Red bold font indicates significantly downregulated contigs. Blue font indicates upregulated contigs but not significant; and blue bold font indicates siginificantly upregulated contigs.
	Description: potential contig encoding product description. #GOs: number of Gene Ontology (GO) IDs.
Contig ID	Contig length	Description	Protein_Seq	Protein_length	0m_508_RPKM	15m_427_RPKM	15m_502_RPKM	2h_427_RPKM	2h_502_RPKM	5h_427_RPKM	10h_502_RPKM	Mean Phase I	Mean Phase II	Mean Phase III	Phase I/II	Phase I/III	Phase II/III	SI (Phase I/II)	SI (Phase I/III)	SI (Phase II/III)	#GOs	GOs	Enzyme Codes	InterProScan	GO biological process	GO cellular component	GO molecular function	GO IDs
Cmo_contig_1013	1864	plastid FeFe-hydrogenase precursor, HydA2	MNTLLLRQRALACATSQRRVQRLATRPVRPSTRSALRVRAVAEAEPAAPPAAAKKAAKKSELTPHCLRVAEELAKPVGERNVMVVSVAPAVRVAISEAFDLPPGAITIGQIVTGLKLMGFEHVFDTLFAADLTIMEEGTELLHRLTEQREANPAEKKPMFTSCCPGWVGMVEKMYPDMIPYLSSCKSPQMMMGSVIKNYFSKQINVKPADIMSCSIMPCTRKQEEADRPWQETDGSRDVDHVITTVELATMMKERGIDLKSLPETQFENPLGIGSGGGQLFGTTGGVMEAALRTVAEVVTGEVIGKVVYEDVRGLEGIKEATLNLKPAANGPYAKYDVDGKGLEIKIAVANGLGNAKKLVTELKAGTAKYDFIEVMACPAGCIGGGGQPRSTDKQILQK…	455	7.03023	9.05192	9.35275	10.0238	10.7005	9.30437	7.92404	9.21	10.32	8.64	-1.11	0.57	1.68	0	0	0	3	F:binding; F:catalytic activity; P:metabolic process	-		metabolic process;		binding; catalytic activity;	GO:0005488GO:0003824GO:0008152
Cmo_contig_745	1478	plastid FeFe-hydrogenase precursor, HydA1	MQTLLKRPCIAVSAKPKASKAVLPFRAYVVRAPVLRGAASAAAGAAPAAPAAAPKKADAAPAHWQLVAAELVKPKREKLTVVSVAPAVRVAISEALGLAPGAVTPGQLVAGLRRLGFTKVFDTNLAADLTIMEEGTELLHRLADHLEGHPKQEEPMPMFTSCCPGWIQMVEKSYPELIPYLSSCKSPQMMMGAVIKNFFAEEAGVKPGDIISCSVMPCVRKQGEADRPMMTTTAEGRDVDHVITTVELAQMLTERGIDLTSLPDEEFDCPLGIGSGGGQLFGTTGGVMEAALRTVVELVSGQPMGRIVFEDVRGLEGIKAATITLQPAANSPFAKYNPEGKGLDVRIAVANGLGNAKKLITEMKAGTSKYDFIEVMACPSGCIGGGGQPRSADKQILQK…	457	1.41143	8.97074	9.23228	10.599	11.4577	9.86979	8.50022	9.09	10.99	9.22	-1.9	-0.13	1.77	0	0	0	3	F:binding; F:catalytic activity; P:metabolic process	-	IPR003149; IPR004108; IPR009016; G3DSA:3.40.50.1780 (GENE3D), PTHR11615 (PANTHER), PTHR11615:SF6 (PANTHER)	metabolic process;		binding; catalytic activity;	GO:0005488GO:0003824GO:0008152
Cmo_contig_2138	4583	iron hydrogenase assembly protein, HydEF	MLPCTALAAAAARSLRQGIPALASALPALTNSVPGLVRHHGNHGHGHHHGHDHGHELADEFGHILETAPTKFQGEARKRLRGAKKLPWEVAMTPEDAAKHLGKFLGIENLGAASVLNLDREQVHGILEATTHGGDKELEKALFSHADAVTTKYFGDEIYYRGIVEFSNVCQNDCNYCGIRKHMHGVHRYTMPVEEVVEVARWAYNNRLGNLMLQSGELHTEQRLKYIEEMVRACRAETVRLDRERRGAEVEGLPDAELGMAISLSVGEMPREWYERWFKAGARRYLLRIETSNPDLYKALHPSDMSWDYRVECLRNLREIGYMIGTGVMVGLPGQTLKDLAGDILFFKEMGTNMIGMGPYITEAGTPTAEAWDEMFGSVDKKSHMKAMFDLTTRMNALA…	996	4.61706	6.61883	6.73417	6.96578	7.44386	6.4165	6.35508	6.8	7.08	6.34	-0.28	0.46	0.74	0	0	0	4	P:metabolic process; F:catalytic activity; F:binding; F:nucleotide binding	-	IPR005225; IPR006073; IPR006638; IPR007197; IPR013785; IPR024021; G3DSA:3.40.50.300 (GENE3D), PTHR22976 (PANTHER), PTHR22976:SF1 (PANTHER), SignalP-NN(euk) (SIGNALP), SSF102114 (SUPERFAMILY), SSF52540 (SUPERFAMILY)	metabolic process;		catalytic activity; binding; nucleotide binding;	GO:0008152GO:0003824GO:0005488GO:0000166
Cmo_contig_839	2915	Fe hydrogenase assembly factor, HydG	MLPLLASSSALLNSGAVLRPALLGLGRLGQHVLRNASPEPQHQPTGLLGKGAAMLRQARGLLWSVEREKGHTYKDTNEIINEPEIHAAMERTKKNATDASAIAAILEAAKERSFLTNFTPGKSEYVQGLTMDECATLLNVDANDSKMMQMIFDTAFAIKNRIYGNRIVLFAPLYIANYCVNSCTYCAFRAGNKQLHRSALTDEALRDEVASLERQGHRRLLVLTGEHPKYTFDQFLKAIDVISSVRTEPCGNIRRINVEIPSLSVSDMRRLKATDKVGTFTLFQESYHRETFKKMHVSGPKSDFNHRLLTQDRAMRAGLDDVGIGTLFGLYDYKYEVLAMLAHSNHLEKEYGAGPHTISVPRMRPADGSELSITPPYVVDDANFKKLVAIIRIAVPYTG…	563	7.49025	9.35531	8.96489	9.82556	9.53239	9.57779	8.845	9.17	9.63	9.24	-0.46	-0.07	0.39	0	0	0	3	P:metabolic process; F:binding; F:catalytic activity
Alignment of C. moewusii hydrogenases (Cmo_745_hydA1 and Cmo_1013_HydA2) and C. reinhardtii hydrogenases (Cre_HydA1 and Cre_HydA2).
