# Supplementary material for: De novo transcriptomic analysis of hydrogen production in the green alga Chlamydomonas moewusii through RNA-Seq
Source: Biotechnol Biofuels. 2013 Aug 23;6:118. doi: 10.1186/1754-6834-6-118 (PMC3846465; doi:10.1186/1754-6834-6-118)
Supplement: Additional file 11 — RNA-Seq One-Way ANOVA statistical analysis result of the 365 C. moewusii contigs conserved among five green algae (A); BlastX result of the 34, 136 C. moewusii contigs to C. reinhardtii proteins (B); the number of C. moewusii contigs identified in different pathways (C); RNA-Seq One-Way ANOVA statistical analysis result of the 686 C. moewusii contigs with the highest log2-based RPKM mean value and 875 C. moewusii contigs with the lowest mean value and their homologues in C. reinhardtii (D); and C. reinhardtii genes identified in different pathways that are homologous to C. moewusii contigs with the highest 2.5% and lowest 2.5% of the log2-based RPKM mean value (E). [file 1754-6834-6-118-S11.xlsx]

## Sheet: Additional file 11A
Additional file 11A: RNA-Seq One-Way ANOVA statistical analysis result of the 365 C. moewusii contigs conserved among five green algae.
	Contig_ID: The ID number for contigs from de novo assembly result using trimmed data with duplicates removed. Contig_Length: The length of the Cmo contig.
	15m_427_RPKM, 2h_427_RPKM, and 5h_427_RPKM: log2-transformed RPKM value for sample taken 15 min, 2 hr and 5 hr respectively post dark anaerobix induction in one experiment dated 427.
	15m_502_RPKM, 2h_502_RPKM, and 10h_502_RPKM: log2-transformed RPKM value for sample taken 15 min, 2 hr and 10 hr respectively post dark anaerobix induction in another experiment dated 502.
	Phase I: Early H2-photoproduction time point of 15M-0427 and 15M-0502; Mean Phase I: Average log2-transformed RPKM value of two Phase I biological samples (15M-0427 and 15M-0502).
	Phase II: time point with high H2-photoproduction rates (2h-0427 and 2h-0502); Mean Phase II: Average log2-transformed RPKM value of two Phase II biological samples (2h-0427 and 2h-0502).
	Phase III: time point with decreased H2-photoproduction rates (5h-0427 and 1-h-0502); Mean Phase III: Average log2-transformed RPKM value of two Phase III biological samples (5h-0427 and 1-h-0502).
	Phase I/II: log2-based gene expression difference between Phase I and Phase II; Phase I/III: log2-based gene expression difference between Phase I and Phase III; Phase II/III: log2-based gene expression difference between Phase II and Phase III.
	Pvalue (Phase I/II): -log10-based P-value for Phase I/II; Pvalue (Phase I/III): -log10-based P-value for Phase I/III; Pvalue (Phase II/III): -log10-based P-value for Phase II/III.
	SI: significant index, 1 indicates statistically significant and 0 is not significant. SI (Phase I/II): significant index for Phase I/II; SI (Phase I/III): significant index for Phase I/III; SI (Phase II/III): significant index for Phase II/III.
	SI SUM: Summary of significant index in 3 phase comparisons, 3 indicates statistically significant in all 3 comparisons; 2 indicates statistically significant in 2 comparisons; 1 indicates statistically significant in 1 comparison only.
	Red bold font indicates significantly upregulated contigs, and blue bold font indicates siginificantly downregulated contigs.
	E-value_Cmo: the lowest E-value number of Cmo BlastX result; Accession_Cmo: the accession number of Cmo BlastX result; Description_Cmo: the gene function of the Cmo BlastX result.
	#Gos_Cmo: number of GO assignment; GOs_Cmo: GO function of the Cmo contig; EC_Cmo: Enzyme codes of the Cmo contig; InterProScan_Cmo: InterProScan assignment of the Cmo contig
	Cre_Accession: the accession number of Cre homologous to the corresponding Cmo contig; E-Value_Cre: the E-value number for the Cmo contig against its Cre homologue.
	GO_BP_Cre:GO biological process of the Cre protein; GO_CC_Cre:GO cellular component of the Cre protein;GO_MF_Cre:GO molecular function of the Cre protein;GO_IDs_Cre: GO ID number of the Cre protein.
Contig ID	Contig length	15m_427_RPKM	2h_427_RPKM	5h_427_RPKM	15m_502_RPKM	2h_502_RPKM	10h_502_RPKM	Mean Phase I	Mean Phase II	Mean Phase III	All_Phase_Mean	PhaseI/II	PhaseI/III	PhaseII/III	Pvalue_PhaseI/II	Pvalue_PhaseI/III	Pvalue_PhaseII/III	SI_PhaseI/II	SI_PhaseI/III	SI_PhaseII/III	SI SUM	E-value_Cmo	Accession_Cmo	Description_Cmo	#Gos_Cmo	Gos_Cmo	EC_Cmo	InterProScan_Cmo	Cre_Accession	E-Value_Cre	GO_BP_Cre	GO_CC_Cre	GO_MF_Cre	GO_IDs_Cre
49 contigs with significantly differential expression in at least one comparison of Phase I/II, Phase II/III, and Phase I/III.
Cmo_contig_3700	2040	4.36	5.99	6.23	4.11	5.64	6	4.24	5.81	6.12	5.39	-1.58	-1.88	-0.3	2.75	3.04	0.63	1	1	0	2	0	XP_001696928	aldehyde dehydrogenase [Chlamydomonas reinhardtii] >gi|158274840|gb|EDP00620.1| aldehyde dehydrogenase [Chlamydomonas reinhardtii]	10	F:catalytic activity; F:binding; P:catabolic process; ; C:plastid; P:response to stress; P:response to abiotic stimulus; C:mitochondrion; P:metabolic process; P:biosynthetic process	EC:1.5.1.12	IPR015590; IPR016160; IPR016161; IPR016162; IPR016163; PTHR11699 (PANTHER), PTHR11699:SF8 (PANTHER), SignalP-NN(euk) (SIGNALP)	Cre12.g520350.t1.1	0	catabolic process; response to stress; response to abiotic stimulus; metabolic process; biosynthetic process;	plastid; mitochondrion;	catalytic activity; binding;	GO:0003824GO:0005488GO:0009056GO:0006519GO:0009536GO:0006950GO:0009628GO:0005739GO:0008152GO:0009058
Cmo_contig_1872	1377	6.84	5.48	4.84	6.82	5.57	4.7	6.83	5.53	4.77	5.71	1.3	2.06	0.76	3.09	3.88	2.19	1	1	0	2	0	XP_002951010	26S proteasome regulatory complex [Volvox carteri f. nagariensis] >gi|300263705|gb|EFJ47904.1| 26S proteasome regulatory complex [Volvox carteri f. nagariensis]	10	C:cytoplasm; F:peptidase activity; C:intracellular; C:protein complex; F:hydrolase activity; C:plasma membrane; P:protein metabolic process; P:catabolic process; F:nucleotide binding; C:nucleus	EC:3.6.1.3	IPR003593; IPR003959; IPR003960; IPR005937; G3DSA:1.10.8.60 (GENE3D), G3DSA:3.40.50.300 (GENE3D), PTHR23073 (PANTHER), PTHR23073:SF12 (PANTHER), SSF52540 (SUPERFAMILY)	Cre04.g216600.t1.1	0	protein metabolic process; catabolic process;	cytoplasm; protein complex; intracellular; plasma membrane; nucleus;	peptidase activity; hydrolase activity; nucleotide binding;	GO:0005737GO:0008233GO:0043234GO:0005622GO:0016787GO:0005886GO:0019538GO:0009056GO:0000166GO:0005634
Cmo_contig_2195	1683	6.99	5.74	5.65	6.82	5.63	5.49	6.9	5.69	5.57	6.05	1.22	1.33	0.11	2.81	2.97	0.29	1	1	0	2	0	XP_002958883	eukaryotic initiation factor [Volvox carteri f. nagariensis] >gi|300255785|gb|EFJ40071.1| eukaryotic initiation factor [Volvox carteri f. nagariensis]	6	F:hydrolase activity; F:nucleotide binding; F:translation factor activity, nucleic acid binding; C:ribosome; P:regulation of biological process; P:translation	-	no IPS match	Cre19.g751750.t1.1	0	regulation of biological process; translation;	ribosome;	hydrolase activity; nucleotide binding; translation factor activity, nucleic acid binding;	GO:0016787GO:0000166GO:0008135GO:0005840GO:0050789GO:0006412
Cmo_contig_8776	1736	6.93	5.51	4.61	7.17	5.62	4.73	7.05	5.56	4.67	5.76	1.49	2.38	0.89	3.1	3.9	2.25	1	1	0	2	0	XP_002957198	hypothetical protein VOLCADRAFT_107582 [Volvox carteri f. nagariensis] >gi|300257448|gb|EFJ41696.1| hypothetical protein VOLCADRAFT_107582 [Volvox carteri f. nagariensis]	24	C:cytoplasm; C:protein complex; C:plastid; P:response to stress; P:catabolic process; C:extracellular region; P:biosynthetic process; P:lipid metabolic process; P:secondary metabolic process; C:cell; C:ribosome; P:regulation of biological process; P:multicellular organismal development; P:growth; ; P:anatomical structure morphogenesis; P:biological_process; F:transferase activity; P:organelle org…	EC:2.6.1.0; EC:2.1.2.10	no IPS match	Cre03.g193750.t1.2	0	response to stress; catabolic process; biosynthetic process; lipid metabolic process; secondary metabolic process; regulation of biological process; multicellular organismal development; growth; anatomical structure morphogenesis; biological_process; organelle organization; transport; metabolic process; reproduction;	cytoplasm; protein complex; plastid; extracellular region; cell; ribosome; thylakoid; mitochondrion;	transferase activity;	GO:0005737GO:0043234GO:0009536GO:0006950GO:0009056GO:0005576GO:0009058GO:0006629GO:0019748GO:0005623GO:0005840GO:0050789GO:0007275GO:0040007GO:0006519GO:0009653GO:0008150GO:0016740GO:0006996GO:0006810GO:0008152GO:0009579GO:0000003GO:0005739
Cmo_contig_598	1770	6.97	5.43	4.98	6.96	5.42	5.24	6.97	5.42	5.11	5.83	1.54	1.86	0.31	3.2	3.52	0.9	1	1	0	2	0	XP_002958781	chaperonin complex component [Volvox carteri f. nagariensis] >gi|300255889|gb|EFJ40171.1| chaperonin complex component [Volvox carteri f. nagariensis]	8	C:cytoplasm; P:protein metabolic process; F:hydrolase activity; P:nucleobase-containing compound metabolic process; F:nucleic acid binding; P:biological_process; F:nucleotide binding; F:protein binding	-	IPR002194; IPR002423; IPR012720; IPR017998; G3DSA:1.10.560.10 (GENE3D), G3DSA:3.30.260.10 (GENE3D), G3DSA:3.50.7.10 (GENE3D), SSF52029 (SUPERFAMILY), SSF54849 (SUPERFAMILY)	Cre01.g026550.t1.1	0	protein metabolic process; nucleobase-containing compound metabolic process; biological_process;	cytoplasm;	hydrolase activity; nucleic acid binding; nucleotide binding; protein binding;	GO:0005737GO:0019538GO:0016787GO:0006139GO:0003676GO:0008150GO:0000166GO:0005515
Cmo_contig_14711	1830	4.09	1.97	1.73	3.95	2.2	1.47	4.02	2.09	1.6	2.57	1.93	2.42	0.49	3.35	3.74	1.23	1	1	0	2	0	XP_001695008	cysteine desulfurase [Chlamydomonas reinhardtii] >gi|158276387|gb|EDP02160.1| cysteine desulfurase [Chlamydomonas reinhardtii]	6	; F:binding; P:biosynthetic process; F:transferase activity; F:nucleotide binding; C:mitochondrion	EC:2.8.1.7	PS51257 (PROFILE), SignalP-NN(euk) (SIGNALP), tmhmm (TMHMM)	Cre02.g146250.t1.1	0	biosynthetic process;	mitochondrion;	binding; transferase activity; nucleotide binding;	GO:0006519GO:0005488GO:0009058GO:0016740GO:0000166GO:0005739
Cmo_contig_6394	1844	6.09	4.43	3.63	6.06	4.45	3.5	6.07	4.44	3.56	4.69	1.63	2.51	0.88	3.53	4.28	2.49	1	1	0	2	0	XP_001693934	formaldehyde dehydrogenase [Chlamydomonas reinhardtii] >gi|158277101|gb|EDP02870.1| formaldehyde dehydrogenase [Chlamydomonas reinhardtii]	10	F:catalytic activity; P:metabolic process; C:peroxisome; P:response to stress; P:response to abiotic stimulus; P:cell death; F:binding; P:reproduction; P:multicellular organismal development; F:nucleotide binding	EC:1.1.1.284; EC:1.1.1.1	IPR002085; IPR002328; IPR011032; IPR013149; IPR013154; IPR014183; IPR016040; G3DSA:3.90.180.10 (GENE3D), PTHR11695:SF4 (PANTHER), SSF51735 (SUPERFAMILY)	Cre12.g543350.t1.2	0	metabolic process; response to stress; response to abiotic stimulus; cell death; reproduction; multicellular organismal development;	peroxisome;	catalytic activity; binding; nucleotide binding;	GO:0003824GO:0008152GO:0005777GO:0006950GO:0009628GO:0008219GO:0005488GO:0000003GO:0007275GO:0000166
Cmo_contig_7451	1987	4.5	2.8	3.17	4.68	3.07	3.11	4.59	2.93	3.14	3.55	1.65	1.45	-0.2	3.18	2.96	0.51	1	1	0	2	0	XP_002951751	hypothetical protein VOLCADRAFT_105177 [Volvox carteri f. nagariensis] >gi|300262999|gb|EFJ47202.1| hypothetical protein VOLCADRAFT_105177 [Volvox carteri f. nagariensis]	8	P:translation; F:nucleic acid binding; P:nucleobase-containing compound metabolic process; P:catabolic process; F:hydrolase activity; C:plastid; F:nucleotide binding; C:plasma membrane	-	IPR000640; IPR000795; IPR004161; IPR005225; IPR006297; IPR009000; IPR009022; IPR013842; G3DSA:2.40.30.10 (GENE3D), G3DSA:3.30.70.870 (GENE3D), G3DSA:3.40.50.300 (GENE3D), PTHR23115 (PANTHER), SSF52540 (SUPERFAMILY)	Cre03.g165000.t1.1	0	translation; nucleobase-containing compound metabolic process; catabolic process;	plastid; plasma membrane;	nucleic acid binding; hydrolase activity; nucleotide binding;	GO:0006412GO:0003676GO:0006139GO:0009056GO:0016787GO:0009536GO:0000166GO:0005886
Cmo_contig_3520	2224	5.61	4.25	3.78	5.56	4.44	3.81	5.59	4.35	3.79	4.58	1.24	1.79	0.56	2.96	3.6	1.7	1	1	0	2	0	XP_002952333	26S proteasome regulatory complex [Volvox carteri f. nagariensis] >gi|300262269|gb|EFJ46476.1| 26S proteasome regulatory complex [Volvox carteri f. nagariensis]	10	C:cytoplasm; F:peptidase activity; C:intracellular; C:protein complex; C:plasma membrane; P:protein metabolic process; P:catabolic process; F:nucleotide binding; F:hydrolase activity; C:nucleus	EC:3.6.4.3	IPR003593; IPR003959; IPR003960; IPR005937; G3DSA:1.10.8.60 (GENE3D), G3DSA:3.40.50.300 (GENE3D), PTHR23073 (PANTHER), PTHR23073:SF13 (PANTHER), SSF52540 (SUPERFAMILY)	Cre14.g625400.t1.2	0	protein metabolic process; catabolic process;	cytoplasm; intracellular; protein complex; plasma membrane; nucleus;	peptidase activity; nucleotide binding; hydrolase activity;	GO:0005737GO:0008233GO:0005622GO:0043234GO:0005886GO:0019538GO:0009056GO:0000166GO:0016787GO:0005634
Cmo_contig_13744	1879	4.27	2.41	0.53	4.55	3.05	0.06	4.41	2.73	0.3	2.48	1.68	4.12	2.43	2.22	3.72	2.82	0	1	1	2	0	XP_002958852	hypothetical protein VOLCADRAFT_84661 [Volvox carteri f. nagariensis] >gi|300255818|gb|EFJ40103.1| hypothetical protein VOLCADRAFT_84661 [Volvox carteri f. nagariensis]	9	P:biological_process; F:hydrolase activity; F:transporter activity; C:cell; P:metabolic process; P:ion transport; C:endoplasmic reticulum; F:nucleotide binding; F:binding	EC:3.6.3.0	IPR001757; IPR004014; IPR008250; IPR018303; IPR023298; IPR023299; IPR023300; IPR023306; PTHR24093 (PANTHER), PTHR24093:SF80 (PANTHER), PF13246 (PFAM), tmhmm (TMHMM), SSF81653 (SUPERFAMILY), SSF81665 (SUPERFAMILY)	Cre05.g242350.t1.1	0	biological_process; metabolic process; ion transport;	cell; endoplasmic reticulum;	hydrolase activity; transporter activity; nucleotide binding; binding;	GO:0008150GO:0016787GO:0005215GO:0005623GO:0008152GO:0006811GO:0005783GO:0000166GO:0005488
Cmo_contig_4525	1195	4.47	4.43	5.71	4.78	4.44	5.94	4.63	4.44	5.83	4.96	0.19	-1.2	-1.39	0.43	2.52	2.76	0	0	1	1	0	XP_001689942	deoxypusine synthase 1 [Chlamydomonas reinhardtii] >gi|158283930|gb|EDP09680.1| deoxypusine synthase 1 [Chlamydomonas reinhardtii]	4	F:transferase activity; P:cellular protein modification process; ; P:catabolic process	EC:2.5.1.46; EC:2.5.1.45	no IPS match	Cre01.g018950.t1.1	0	cellular protein modification process; catabolic process;		transferase activity;	GO:0016740GO:0006464GO:0006519GO:0009056
Cmo_contig_2894	4473	3.7	5.22	5.97	4.31	5.3	5.91	4.01	5.26	5.94	5.07	-1.25	-1.94	-0.68	2.12	2.82	1.26	0	1	0	1	0	ABF50981	kinesin like calmodulin binding protein [Chlamydomonas reinhardtii]	17	F:motor activity; F:cytoskeletal protein binding; F:protein binding; F:nucleotide binding; F:calcium ion binding; P:nucleobase-containing compound metabolic process; P:catabolic process; F:hydrolase activity; P:anatomical structure morphogenesis; P:cellular component organization; P:cell differentiation; P:multicellular organismal development; P:reproduction; C:plasma membrane; C:cytoskeleton; C:…	EC:3.6.1.3	IPR000299; IPR000857; IPR001752; IPR014352; IPR018979; IPR019748; IPR019749; IPR019821; PTHR24115 (PANTHER), PTHR24115:SF162 (PANTHER), SSF50729 (SUPERFAMILY), SSF52540 (SUPERFAMILY), SSF54236 (SUPERFAMILY)	Cre13.g594750.t1.1	0	nucleobase-containing compound metabolic process; catabolic process; anatomical structure morphogenesis; cellular component organization; cell differentiation; multicellular organismal development; reproduction; biological_process;	plasma membrane; cytoskeleton; protein complex;	motor activity; cytoskeletal protein binding; protein binding; nucleotide binding; calcium ion binding; hydrolase activity;	GO:0003774GO:0008092GO:0005515GO:0000166GO:0005509GO:0006139GO:0009056GO:0016787GO:0009653GO:0016043GO:0030154GO:0007275GO:0000003GO:0005886GO:0005856GO:0043234GO:0008150
Cmo_contig_2517	8079	2.01	3.3	3.91	2.24	3.43	4.19	2.13	3.37	4.05	3.18	-1.24	-1.92	-0.68	2.56	3.29	1.64	0	1	0	1	0	XP_002954979	dynein heavy chain 9 [Volvox carteri f. nagariensis] >gi|300259742|gb|EFJ43967.1| dynein heavy chain 9 [Volvox carteri f. nagariensis]	4	F:motor activity; P:biological_process; C:cytoskeleton; C:protein complex	-	IPR004273; IPR024317; IPR024743; G3DSA:3.40.50.300 (GENE3D), PTHR10676 (PANTHER), PTHR10676:SF138 (PANTHER), PF12774 (PFAM), PF12775 (PFAM), PF12781 (PFAM), SSF52540 (SUPERFAMILY)	Cre67.g793800.t1.1	0	biological_process;	cytoskeleton; protein complex;	motor activity;	GO:0003774GO:0008150GO:0005856GO:0043234
Cmo_contig_4004	2640	4.06	5.23	5.89	4.45	5.03	6.21	4.26	5.13	6.05	5.15	-0.87	-1.79	-0.93	1.71	2.86	1.8	0	1	0	1	0	XP_002946924	hypothetical protein VOLCADRAFT_103172 [Volvox carteri f. nagariensis] >gi|300267968|gb|EFJ52150.1| hypothetical protein VOLCADRAFT_103172 [Volvox carteri f. nagariensis]	14	P:response to endogenous stimulus; F:transferase activity; F:binding; P:response to external stimulus; P:response to stress; F:catalytic activity; C:vacuole; C:plastid; C:plasma membrane; P:generation of precursor metabolites and energy; P:biosynthetic process; P:carbohydrate metabolic process; P:lipid metabolic process; P:secondary metabolic process	EC:2.4.1.21; EC:4.3.3.2	IPR001296; IPR011835; IPR013534; PTHR12526 (PANTHER), PTHR12526:SF17 (PANTHER), SSF53756 (SUPERFAMILY)	Cre03.g185250.t1.1	0	response to endogenous stimulus; response to external stimulus; response to stress; generation of precursor metabolites and energy; biosynthetic process; carbohydrate metabolic process; lipid metabolic process; secondary metabolic process;	vacuole; plastid; plasma membrane;	transferase activity; binding; catalytic activity;	GO:0009719GO:0016740GO:0005488GO:0009605GO:0006950GO:0003824GO:0005773GO:0009536GO:0005886GO:0006091GO:0009058GO:0005975GO:0006629GO:0019748
Cmo_contig_8466	1809	5.2	4.28	4.11	5.17	4.4	4.02	5.18	4.34	4.06	4.53	0.85	1.12	0.28	2.41	2.88	0.9	0	1	0	1	0	XP_002949270	hypothetical protein VOLCADRAFT_74111 [Volvox carteri f. nagariensis] >gi|300265572|gb|EFJ49763.1| hypothetical protein VOLCADRAFT_74111 [Volvox carteri f. nagariensis]	11	C:cytosol; C:cytoplasm; F:RNA binding; P:regulation of gene expression, epigenetic; P:nucleobase-containing compound metabolic process; P:cellular component organization; P:protein transport; P:response to stress; P:response to biotic stimulus; F:nucleotide binding; F:hydrolase activity	-	IPR000897; IPR003593; IPR004125; IPR006325; IPR013822; G3DSA:3.40.50.300 (GENE3D), PTHR11564 (PANTHER), PTHR11564:SF5 (PANTHER), SSF52540 (SUPERFAMILY)	Cre13.g569200.t1.1	0	regulation of gene expression, epigenetic; nucleobase-containing compound metabolic process; cellular component organization; protein transport; response to stress; response to biotic stimulus;	cytosol; cytoplasm;	RNA binding; nucleotide binding; hydrolase activity;	GO:0005829GO:0005737GO:0003723GO:0040029GO:0006139GO:0016043GO:0015031GO:0006950GO:0009607GO:0000166GO:0016787
Cmo_contig_9109	3060	4.43	3.79	3.33	4.47	3.75	3.04	4.45	3.77	3.19	3.8	0.68	1.26	0.58	1.82	2.81	1.61	0	1	0	1	0	EFN51528	hypothetical protein CHLNCDRAFT_33094 [Chlorella variabilis]	0	-		no IPS match	Cre02.g080350.t1.2	0
Cmo_contig_8055	1673	4.83	3.92	3.36	4.82	3.93	3.6	4.83	3.93	3.48	4.08	0.9	1.35	0.45	2.36	3.03	1.34	0	1	0	1	0	XP_002948116	hypothetical protein VOLCADRAFT_109656 [Volvox carteri f. nagariensis] >gi|300266918|gb|EFJ51104.1| hypothetical protein VOLCADRAFT_109656 [Volvox carteri f. nagariensis]	20	C:vacuole; P:response to stress; P:response to biotic stimulus; P:carbohydrate metabolic process; P:nucleobase-containing compound metabolic process; P:catabolic process; P:secondary metabolic process; P:biosynthetic process; F:binding; C:mitochondrion; P:response to abiotic stimulus; P:cellular component organization; C:plastid; C:cell wall; C:nucleolus; P:protein metabolic process; F:peptidase …	EC:3.4.24.0	IPR007863; IPR011237; IPR011249; IPR011765; PTHR11851 (PANTHER), PTHR11851:SF58 (PANTHER), SignalP-NN(euk) (SIGNALP)	Cre12.g523850.t1.1	0	response to stress; response to biotic stimulus; carbohydrate metabolic process; nucleobase-containing compound metabolic process; catabolic process; secondary metabolic process; biosynthetic process; response to abiotic stimulus; cellular component organization; protein metabolic process; biological_process;	vacuole; mitochondrion; plastid; cell wall; nucleolus; protein complex; plasma membrane;	binding; peptidase activity;	GO:0005773GO:0006950GO:0009607GO:0005975GO:0006139GO:0009056GO:0019748GO:0009058GO:0005488GO:0005739GO:0009628GO:0016043GO:0009536GO:0005618GO:0005730GO:0019538GO:0008233GO:0008150GO:0043234GO:0005886
Cmo_contig_4656	1690	6.56	5.38	5.2	6.36	5.46	4.88	6.46	5.42	5.04	5.64	1.04	1.42	0.38	2.28	2.79	0.93	0	1	0	1	0	XP_001690446	26S proteasome regulatory subunit [Chlamydomonas reinhardtii] >gi|158279946|gb|EDP05705.1| 26S proteasome regulatory subunit [Chlamydomonas reinhardtii]	20	P:protein metabolic process; P:catabolic process; F:peptidase activity; C:intracellular; C:protein complex; P:response to stress; P:response to biotic stimulus; P:anatomical structure morphogenesis; P:multicellular organismal development; P:cellular component organization; P:response to abiotic stimulus; F:nucleotide binding; F:hydrolase activity; P:growth; P:biological_process; C:cytoplasm; P:ce…	EC:3.6.4.3	no IPS match	Cre07.g329700.t1.1	0	protein metabolic process; catabolic process; response to stress; response to biotic stimulus; anatomical structure morphogenesis; multicellular organismal development; cellular component organization; response to abiotic stimulus; growth; biological_process; cell differentiation; regulation of biological process;	intracellular; protein complex; cytoplasm; nucleus; plasma membrane;	peptidase activity; nucleotide binding; hydrolase activity;	GO:0019538GO:0009056GO:0008233GO:0005622GO:0043234GO:0006950GO:0009607GO:0009653GO:0007275GO:0016043GO:0009628GO:0000166GO:0016787GO:0040007GO:0008150GO:0005737GO:0030154GO:0050789GO:0005634GO:0005886
Cmo_contig_4991	3491	5.12	4.48	3.88	5.23	4.53	3.53	5.18	4.5	3.7	4.46	0.67	1.47	0.8	1.66	2.9	1.92	0	1	0	1	0	XP_002951224	hypothetical protein VOLCADRAFT_81369 [Volvox carteri f. nagariensis] >gi|300263553|gb|EFJ47753.1| hypothetical protein VOLCADRAFT_81369 [Volvox carteri f. nagariensis]	1	F:peptidase activity	-	SignalP-NN(euk) (SIGNALP)	Cre17.g736650.t1.1	0			peptidase activity;	GO:0008233
Cmo_contig_6500	1526	4.29	3.23	2.96	4.28	3.08	2.52	4.28	3.15	2.74	3.39	1.13	1.55	0.41	2.27	2.78	0.93	0	1	0	1	0	XP_002952713	hypothetical protein VOLCADRAFT_93375 [Volvox carteri f. nagariensis] >gi|300262057|gb|EFJ46266.1| hypothetical protein VOLCADRAFT_93375 [Volvox carteri f. nagariensis]	7	P:metabolic process; C:plastid; F:catalytic activity; C:intracellular; C:protein complex; P:biosynthetic process;	EC:1.12.98.1	IPR007516; IPR007525; PTHR31332 (PANTHER), PTHR31332:SF0 (PANTHER)	Cre11.g468700.t1.1	0	metabolic process; biosynthetic process;	plastid; intracellular; protein complex;	catalytic activity;	GO:0008152GO:0009536GO:0003824GO:0005622GO:0043234GO:0009058GO:0006519
Cmo_contig_14554	1510	3.78	2.19	1.84	3.4	2.16	2.14	3.59	2.18	1.99	2.58	1.41	1.6	0.19	2.58	2.79	0.37	0	1	0	1	0	XP_001695036	histone deacetylase [Chlamydomonas reinhardtii] >gi|158276415|gb|EDP02188.1| histone deacetylase [Chlamydomonas reinhardtii]	13	P:symbiosis, encompassing mutualism through parasitism; P:biological_process; P:cellular protein modification process; P:organelle organization; F:hydrolase activity; P:response to external stimulus; P:response to stress; P:response to biotic stimulus; F:protein binding; P:regulation of biological process; ; C:nucleoplasm; C:protein complex	EC:3.5.1.98	IPR000286; IPR003084; IPR023801; PTHR10625:SF28 (PANTHER), SSF52768 (SUPERFAMILY)	Cre02.g121850.t1.1	0	symbiosis, encompassing mutualism through parasitism; biological_process; organelle organization; cellular protein modification process; response to external stimulus; response to stress; response to biotic stimulus; regulation of biological process;	nucleoplasm; protein complex;	hydrolase activity; protein binding;	GO:0044403GO:0008150GO:0006996GO:0006464GO:0016787GO:0009605GO:0006950GO:0009607GO:0005515GO:0050789GO:0006350GO:0005654GO:0043234
Cmo_contig_1709	1835	7.32	5.7	5.33	6.96	5.73	5.69	7.14	5.72	5.51	6.12	1.42	1.62	0.2	2.55	2.77	0.39	0	1	0	1	0	XP_002947190	chaperonin complex component [Volvox carteri f. nagariensis] >gi|300267597|gb|EFJ51780.1| chaperonin complex component [Volvox carteri f. nagariensis]	5	P:biological_process; P:protein metabolic process; C:cytoplasm; F:protein binding; F:nucleotide binding	-	IPR002194; IPR002423; IPR012717; IPR017998; G3DSA:1.10.560.10 (GENE3D), G3DSA:3.30.260.10 (GENE3D), G3DSA:3.50.7.10 (GENE3D), SSF52029 (SUPERFAMILY), SSF54849 (SUPERFAMILY)	Cre24.g769900.t1.1	0	biological_process; protein metabolic process;	cytoplasm;	protein binding; nucleotide binding;	GO:0008150GO:0019538GO:0005737GO:0005515GO:0000166
Cmo_contig_1059	1609	6.72	5.09	5.18	6.86	5.58	5.14	6.79	5.33	5.16	5.76	1.45	1.63	0.18	2.57	2.76	0.33	0	1	0	1	0	XP_002950332	argininosuccinate synthase [Volvox carteri f. nagariensis] >gi|300264337|gb|EFJ48533.1| argininosuccinate synthase [Volvox carteri f. nagariensis]	5	C:cytoplasm; P:biosynthetic process; ; F:nucleotide binding; F:catalytic activity	EC:6.3.4.5	SignalP-NN(euk) (SIGNALP)	Cre09.g416050.t1.1	0	biosynthetic process;	cytoplasm;	nucleotide binding; catalytic activity;	GO:0005737GO:0009058GO:0006519GO:0000166GO:0003824
Cmo_contig_9887	2433	4.24	3.66	2.81	4.3	3.82	2.43	4.27	3.74	2.62	3.54	0.53	1.65	1.12	1.28	3	2.35	0	1	0	1	0	XP_002953900	hypothetical protein VOLCADRAFT_76031 [Volvox carteri f. nagariensis] >gi|300260712|gb|EFJ44929.1| hypothetical protein VOLCADRAFT_76031 [Volvox carteri f. nagariensis]	6	P:protein transport; P:transport; F:binding; C:Golgi apparatus; C:protein complex; C:cytoplasmic membrane-bounded vesicle	-	IPR006895; IPR006896; IPR006900; IPR012990; G3DSA:3.40.50.410 (GENE3D), PTHR13803 (PANTHER), PTHR13803:SF0 (PANTHER), SSF53300 (SUPERFAMILY), SSF81995 (SUPERFAMILY), SSF82754 (SUPERFAMILY)	Cre01.g035850.t1.1	0	protein transport; transport;	cytoplasmic membrane-bounded vesicle; Golgi apparatus; protein complex;	binding;	GO:0015031GO:0006810GO:0005488GO:0016023GO:0005794GO:0043234
Cmo_contig_6347	2559	4.27	3.24	2.56	4	3.39	2.33	4.13	3.32	2.45	3.3	0.82	1.69	0.87	1.93	3.11	2.02	0	1	0	1	0	XP_001702386	subunit of mRNA cleavage and polyadenylation specificity factor [Chlamydomonas reinhardtii] >gi|158271180|gb|EDO97006.1| subunit of mRNA cleavage and polyadenylation specificity factor [Chlamydomonas reinhardtii]	1	F:hydrolase activity	-	IPR001279; IPR011108; IPR021718; IPR022712; G3DSA:3.60.15.10 (GENE3D), PTHR11203 (PANTHER), PTHR11203:SF11 (PANTHER), SSF56281 (SUPERFAMILY)	Cre12.g498050.t1.1	0			hydrolase activity;	GO:0016787
Cmo_contig_8496	2251	6.53	5.31	4.73	6.69	5.2	5.1	6.61	5.26	4.91	5.59	1.36	1.7	0.35	2.65	3.03	0.81	0	1	0	1	0	XP_002946415	chaperonin complex component [Volvox carteri f. nagariensis] >gi|300268161|gb|EFJ52342.1| chaperonin complex component [Volvox carteri f. nagariensis]	16	P:nucleobase-containing compound metabolic process; C:cytosol; P:organelle organization; P:cellular protein modification process; P:protein metabolic process; P:catabolic process; P:reproduction; P:regulation of biological process; P:multicellular organismal development; P:cytoskeleton organization; P:response to abiotic stimulus; P:biosynthetic process; F:nucleotide binding; P:carbohydrate metab…	-	IPR002194; IPR002423; IPR012715; IPR017998; G3DSA:1.10.560.10 (GENE3D), G3DSA:3.30.260.10 (GENE3D), G3DSA:3.50.7.10 (GENE3D), SSF52029 (SUPERFAMILY), SSF54849 (SUPERFAMILY)	Cre10.g439100.t1.1	0	nucleobase-containing compound metabolic process; organelle organization; cellular protein modification process; protein metabolic process; catabolic process; reproduction; multicellular organismal development; regulation of biological process; cytoskeleton organization; response to abiotic stimulus; biosynthetic process; carbohydrate metabolic process; cell cycle;	cytosol;	nucleotide binding; protein binding;	GO:0006139GO:0005829GO:0006996GO:0006464GO:0019538GO:0009056GO:0000003GO:0007275GO:0050789GO:0007010GO:0009628GO:0009058GO:0000166GO:0005975GO:0007049GO:0005515
Cmo_contig_4631	2353	4.6	3.8	3.1	4.74	3.76	2.81	4.67	3.78	2.95	3.8	0.89	1.72	0.83	2.16	3.25	2.06	0	1	0	1	0	XP_001696916	SM/Sec1-family protein [Chlamydomonas reinhardtii] >gi|158274828|gb|EDP00608.1| SM/Sec1-family protein [Chlamydomonas reinhardtii]	1	P:transport	-	IPR001619; G3DSA:1.25.40.60 (GENE3D), G3DSA:3.40.50.1910 (GENE3D), G3DSA:3.40.50.2060 (GENE3D), G3DSA:3.90.830.10 (GENE3D), PTHR11679:SF2 (PANTHER)	Cre12.g521350.t1.1	0	transport;			GO:0006810
Cmo_contig_7861	1748	5.71	4.6	3.88	5.44	4.17	3.71	5.57	4.39	3.8	4.59	1.19	1.78	0.59	2.21	2.87	1.22	0	1	0	1	0	XP_001701469	soluble starch synthase [Chlamydomonas reinhardtii] >gi|8901183|gb|AAC17971.2| soluble starch synthase [Chlamydomonas reinhardtii] >gi|158271651|gb|EDO97466.1| soluble starch synthase [Chlamydomonas reinhardtii]	4	F:transferase activity; P:carbohydrate metabolic process; P:biosynthetic process; C:plastid	EC:2.4.1.21	IPR001296; IPR011835; IPR013534; PTHR12526 (PANTHER), PTHR12526:SF17 (PANTHER), SSF53756 (SUPERFAMILY)	Cre16.g665800.t1.1	0	carbohydrate metabolic process; biosynthetic process;	plastid;	transferase activity;	GO:0016740GO:0005975GO:0009058GO:0009536
Cmo_contig_11840	987	2.74	1.77	0.69	2.49	1.74	0.74	2.62	1.75	0.71	1.7	0.87	1.9	1.04	2.26	3.58	2.55	0	1	0	1	0	XP_002947301	hypothetical protein VOLCADRAFT_56863 [Volvox carteri f. nagariensis] >gi|300267708|gb|EFJ51891.1| hypothetical protein VOLCADRAFT_56863 [Volvox carteri f. nagariensis]	11	P:cell cycle; C:cytosol; P:signal transduction; P:response to endogenous stimulus; C:lysosome; P:cell growth; P:response to external stimulus; P:cell communication; F:protein binding; C:intracellular; C:protein complex	-	IPR004083; SignalP-NN(euk) (SIGNALP)	Cre08.g371950.t1.2	0	cell cycle; signal transduction; response to endogenous stimulus; cell growth; response to external stimulus; cell communication;	cytosol; lysosome; intracellular; protein complex;	protein binding;	GO:0007049GO:0005829GO:0007165GO:0009719GO:0005764GO:0016049GO:0009605GO:0007154GO:0005515GO:0005622GO:0043234
Cmo_contig_6374	1959	4	3.18	2.31	4.02	3.33	1.79	4.01	3.25	2.05	3.1	0.76	1.96	1.21	1.52	3.01	2.21	0	1	0	1	0	XP_001697229	dynamin-related GTPase [Chlamydomonas reinhardtii] >gi|158274703|gb|EDP00484.1| dynamin-related GTPase [Chlamydomonas reinhardtii]	7	P:organelle organization; P:nucleobase-containing compound metabolic process; P:catabolic process; F:hydrolase activity; C:plastid; C:cell; F:nucleotide binding	-	IPR000375; IPR001401; IPR019762; IPR022812; G3DSA:3.40.50.300 (GENE3D), PTHR11566 (PANTHER), PTHR11566:SF12 (PANTHER), SSF52540 (SUPERFAMILY)	Cre17.g724150.t1.1	0	organelle organization; nucleobase-containing compound metabolic process; catabolic process;	plastid; cell;	hydrolase activity; nucleotide binding;	GO:0006996GO:0006139GO:0009056GO:0016787GO:0009536GO:0005623GO:0000166
Cmo_contig_4111	1925	7.39	6.47	5.31	7.81	6.83	5.7	7.6	6.65	5.5	6.58	0.95	2.09	1.14	1.63	2.86	1.89	0	1	0	1	0	XP_001701451	serine hydroxymethyltransferase [Chlamydomonas reinhardtii] >gi|17066746|gb|AAL35384.1|AF442558_1 serine hydroxymethyltransferase [Chlamydomonas reinhardtii] >gi|158271633|gb|EDO97448.1| serine hydroxymethyltransferase [Chlamydomonas reinhardtii]	20	F:RNA binding; F:binding; P:response to stress; P:cell death; P:catabolic process; ; C:protein complex; C:mitochondrion; P:response to abiotic stimulus; P:metabolic process; F:protein binding; F:transferase activity; F:nucleotide binding; P:biosynthetic process; C:plastid; P:biological_process; C:ribosome; C:nucleus; C:plasma membrane; C:extracellular region	EC:2.1.2.1; EC:2.1.1.0	IPR001085; IPR015421; IPR015422; IPR015424; IPR019798; PTHR11680:SF0 (PANTHER)	Cre16.g664550.t1.1	0	response to stress; cell death; catabolic process; response to abiotic stimulus; metabolic process; biosynthetic process; biological_process;	protein complex; mitochondrion; plastid; ribosome; nucleus; plasma membrane; extracellular region;	RNA binding; binding; protein binding; transferase activity; nucleotide binding;	GO:0003723GO:0005488GO:0006950GO:0008219GO:0009056GO:0006519GO:0043234GO:0005739GO:0009628GO:0008152GO:0005515GO:0016740GO:0000166GO:0009058GO:0009536GO:0008150GO:0005840GO:0005634GO:0005886GO:0005576
Cmo_contig_9910	1674	2.72	1.62	0.63	2.53	1.23	0.44	2.63	1.42	0.53	1.53	1.2	2.1	0.89	2.35	3.27	1.88	0	1	0	1	0	XP_002954444	hypothetical protein VOLCADRAFT_82772 [Volvox carteri f. nagariensis] >gi|300260374|gb|EFJ44594.1| hypothetical protein VOLCADRAFT_82772 [Volvox carteri f. nagariensis]	3	F:hydrolase activity; F:calcium ion binding; P:carbohydrate metabolic process	EC:3.2.1.1	IPR006047; IPR006589; IPR012850; IPR013780; IPR013781; IPR015902; IPR017853; PTHR10357:SF9 (PANTHER), SSF51011 (SUPERFAMILY)	Cre08.g385500.t1.1	0	carbohydrate metabolic process;		hydrolase activity; calcium ion binding;	GO:0016787GO:0005509GO:0005975
Cmo_contig_1380	4033	5.01	3.88	3.25	5.48	4.34	2.98	5.24	4.11	3.11	4.16	1.13	2.13	1	1.81	2.81	1.63	0	1	0	1	0	XP_002952265	hypothetical protein VOLCADRAFT_81773 [Volvox carteri f. nagariensis] >gi|300262530|gb|EFJ46736.1| hypothetical protein VOLCADRAFT_81773 [Volvox carteri f. nagariensis]	8	C:cytoplasm; P:nucleobase-containing compound metabolic process; P:translation; ; F:nucleotide binding; F:catalytic activity; F:binding; P:biosynthetic process	EC:6.1.1.5	IPR001412; IPR002300; IPR002301; IPR009008; IPR009080; IPR013155; IPR014729; G3DSA:1.10.730.10 (GENE3D), PTHR11946 (PANTHER), PTHR11946:SF11 (PANTHER), SSF52374 (SUPERFAMILY)	Cre16.g651750.t1.1	0	translation; nucleobase-containing compound metabolic process; biosynthetic process;	cytoplasm;	nucleotide binding; catalytic activity; binding;	GO:0005737GO:0006412GO:0006139GO:0006519GO:0000166GO:0003824GO:0005488GO:0009058
Cmo_contig_1261	3837	3.7	2.48	1.83	3.85	2.69	1.43	3.78	2.58	1.63	2.66	1.19	2.14	0.95	2.31	3.29	1.96	0	1	0	1	0	XP_001691434	hypothetical protein CHLREDRAFT_115185 [Chlamydomonas reinhardtii] >gi|158279406|gb|EDP05167.1| predicted protein [Chlamydomonas reinhardtii]	3	C:plasma membrane; C:plastid; C:nucleus	-	IPR024860; G3DSA:3.40.50.300 (GENE3D), PTHR10887 (PANTHER), PF13086 (PFAM), PF13087 (PFAM), SSF52540 (SUPERFAMILY)	Cre06.g300750.t1.2	0		plasma membrane; plastid; nucleus;		GO:0005886GO:0009536GO:0005634
Cmo_contig_6005	2492	6.08	4.54	3.98	5.81	4.23	3.49	5.95	4.38	3.74	4.69	1.56	2.21	0.65	2.44	3.01	1.18	0	1	0	1	0	XP_002946585	26S proteasome regulatory complex [Volvox carteri f. nagariensis] >gi|300268331|gb|EFJ52512.1| 26S proteasome regulatory complex [Volvox carteri f. nagariensis]	11	F:peptidase activity; F:hydrolase activity; P:protein metabolic process; P:catabolic process; C:intracellular; C:protein complex; P:multicellular organismal development; F:nucleotide binding; P:signal transduction; C:cytoplasm; C:plasma membrane	EC:3.6.1.15	IPR003593; IPR003959; IPR003960; IPR005937; G3DSA:1.10.8.60 (GENE3D), G3DSA:3.40.50.300 (GENE3D), PTHR23073 (PANTHER), PTHR23073:SF7 (PANTHER), SSF52540 (SUPERFAMILY)	Cre10.g439150.t1.1	0	protein metabolic process; catabolic process; multicellular organismal development; signal transduction;	protein complex; intracellular; cytoplasm; plasma membrane;	peptidase activity; hydrolase activity; nucleotide binding;	GO:0008233GO:0016787GO:0019538GO:0009056GO:0043234GO:0005622GO:0007275GO:0000166GO:0007165GO:0005737GO:0005886
Cmo_contig_5367	2599	6.49	5.2	4.25	6.15	5.41	3.88	6.32	5.31	4.07	5.23	1.01	2.25	1.24	1.94	3.25	2.26	0	1	0	1	0	XP_001700571	predicted protein [Chlamydomonas reinhardtii] >gi|158272211|gb|EDO98015.1| predicted protein [Chlamydomonas reinhardtii]	8	F:nucleotide binding; F:enzyme regulator activity; F:protein kinase activity; C:protein complex; C:intracellular; P:metabolic process; P:regulation of biological process;	EC:2.7.11.0; EC:2.7.10.0	IPR000595; IPR000719; IPR000961; IPR002290; IPR002373; IPR011009; IPR014710; IPR017441; IPR018488; IPR018490; IPR020635; G3DSA:1.10.510.10 (GENE3D), G3DSA:3.30.200.20 (GENE3D), PTHR24352 (PANTHER), PTHR24352:SF24 (PANTHER)	Cre12.g493250.t1.1	0	metabolic process; regulation of biological process;	intracellular; protein complex;	nucleotide binding; enzyme regulator activity; protein kinase activity;	GO:0000166GO:0030234GO:0004672GO:0005622GO:0043234GO:0008152GO:0050789GO:0006519
Cmo_contig_1093	2438	5.65	4.68	3.66	5.68	5.15	3.11	5.66	4.92	3.38	4.65	0.75	2.28	1.53	1.23	2.9	2.25	0	1	0	1	0	XP_002952734	dynamin-related GTPase [Volvox carteri f. nagariensis] >gi|300262078|gb|EFJ46287.1| dynamin-related GTPase [Volvox carteri f. nagariensis]	9	C:cytoplasm; P:nucleobase-containing compound metabolic process; P:catabolic process; P:multicellular organismal development; F:hydrolase activity; P:anatomical structure morphogenesis; P:mitochondrion organization; F:nucleotide binding; C:plasma membrane	EC:2.6.1.42	IPR000375; IPR001401; IPR003130; IPR019762; IPR020850; IPR022812; G3DSA:3.40.50.300 (GENE3D), PTHR11566 (PANTHER), PTHR11566:SF12 (PANTHER), SSF52540 (SUPERFAMILY)	Cre05.g245950.t1.1	0	nucleobase-containing compound metabolic process; catabolic process; multicellular organismal development; anatomical structure morphogenesis; mitochondrion organization;	cytoplasm; plasma membrane;	hydrolase activity; nucleotide binding;	GO:0005737GO:0006139GO:0009056GO:0007275GO:0016787GO:0009653GO:0007005GO:0000166GO:0005886
Cmo_contig_4782	3103	5.14	3.78	2.95	5.09	4.16	2.59	5.12	3.97	2.77	3.95	1.15	2.35	1.2	2.16	3.35	2.23	0	1	0	1	0	XP_001692638	splicing factor, component of the U4/U6-U5 snRNP complex [Chlamydomonas reinhardtii] >gi|158277891|gb|EDP03657.1| splicing factor, component of the U4/U6-U5 snRNP complex [Chlamydomonas reinhardtii]	8	P:response to stress; P:response to abiotic stimulus; P:biosynthetic process; P:carbohydrate metabolic process; P:nucleobase-containing compound metabolic process; C:plastid; C:nucleus; F:protein binding	-	IPR003107; IPR010491; IPR011990; IPR013026; PTHR11246 (PANTHER), PTHR11246:SF1 (PANTHER), SSF48452 (SUPERFAMILY)	Cre14.g633650.t1.2	0	response to stress; response to abiotic stimulus; biosynthetic process; carbohydrate metabolic process; nucleobase-containing compound metabolic process;	plastid; nucleus;	protein binding;	GO:0006950GO:0009628GO:0009058GO:0005975GO:0006139GO:0009536GO:0005634GO:0005515
Cmo_contig_9147	2895	3.1	2.02	1.09	3.39	2.44	0.67	3.24	2.23	0.88	2.12	1.02	2.37	1.35	1.73	3.08	2.16	0	1	0	1	0	BAJ34172	unnamed protein product [Thellungiella halophila]	5	F:hydrolase activity; P:protein metabolic process; P:catabolic process; F:protein binding; P:cellular protein modification process	EC:3.1.2.15	IPR001394; IPR002083; IPR008974; IPR013322; IPR018200; IPR024729; PTHR24006 (PANTHER), PTHR24006:SF89 (PANTHER), SSF54001 (SUPERFAMILY)	Cre07.g336200.t1.2	0	protein metabolic process; catabolic process; cellular protein modification process;		hydrolase activity; protein binding;	GO:0016787GO:0019538GO:0009056GO:0005515GO:0006464
Cmo_contig_28	1866	6.51	5.28	4.41	6.84	5.56	4.1	6.67	5.42	4.25	5.45	1.25	2.42	1.17	2.29	3.38	2.17	0	1	0	1	0	XP_001702983	citrate synthase [Chlamydomonas reinhardtii] >gi|158270890|gb|EDO96721.1| citrate synthase [Chlamydomonas reinhardtii]	7	P:carbohydrate metabolic process; F:transferase activity; P:generation of precursor metabolites and energy; P:catabolic process; C:mitochondrion; P:biosynthetic process; P:metabolic process	EC:2.3.3.1	IPR002020; IPR010109; IPR016141; IPR016142; IPR019810; PTHR11739:SF0 (PANTHER)	Cre12.g514750.t1.1	0	carbohydrate metabolic process; generation of precursor metabolites and energy; catabolic process; biosynthetic process; metabolic process;	mitochondrion;	transferase activity;	GO:0005975GO:0016740GO:0006091GO:0009056GO:0005739GO:0009058GO:0008152
Cmo_contig_7010	1601	8.67	7.46	6.52	8.64	7.51	5.67	8.65	7.48	6.09	7.41	1.17	2.56	1.39	1.64	2.87	1.89	0	1	0	1	0	XP_002954627	hypothetical protein VOLCADRAFT_82898 [Volvox carteri f. nagariensis] >gi|300260046|gb|EFJ44268.1| hypothetical protein VOLCADRAFT_82898 [Volvox carteri f. nagariensis]	5	P:biosynthetic process; C:nucleolus; F:catalytic activity; C:plastid;	EC:4.2.3.5	no IPS match	Cre01.g059900.t1.1	0	biosynthetic process;	nucleolus; plastid;	catalytic activity;	GO:0009058GO:0005730GO:0003824GO:0009536GO:0006519
Cmo_contig_6379	1423	5.15	3.52	2.87	5.61	4.08	2.62	5.38	3.8	2.74	3.97	1.58	2.64	1.06	2.22	3.07	1.62	0	1	0	1	0	XP_002953551	hypothetical protein VOLCADRAFT_109881 [Volvox carteri f. nagariensis] >gi|300261310|gb|EFJ45524.1| hypothetical protein VOLCADRAFT_109881 [Volvox carteri f. nagariensis]	4	P:cellular protein modification process; F:catalytic activity; F:nucleotide binding; F:protein binding	EC:6.3.2.0	IPR000127; IPR000594; IPR009036; IPR014929; IPR016040; IPR018074; IPR019572; IPR023318; PTHR10953 (PANTHER), PTHR10953:SF6 (PANTHER)	Cre12.g491500.t1.1	0	cellular protein modification process;		catalytic activity; nucleotide binding; protein binding;	GO:0006464GO:0003824GO:0000166GO:0005515
Cmo_contig_5459	2097	6.54	4.52	3.7	6.58	5.02	4.07	6.56	4.77	3.88	5.07	1.79	2.68	0.89	2.69	3.38	1.61	0	1	0	1	0	XP_002952664	chaperonin complex component [Volvox carteri f. nagariensis] >gi|300262008|gb|EFJ46217.1| chaperonin complex component [Volvox carteri f. nagariensis]	4	P:protein metabolic process; C:cytoplasm; F:protein binding; F:nucleotide binding	-	IPR002194; IPR002423; IPR012719; IPR017998; G3DSA:1.10.560.10 (GENE3D), G3DSA:3.30.260.10 (GENE3D), G3DSA:3.50.7.10 (GENE3D), SSF52029 (SUPERFAMILY), SSF54849 (SUPERFAMILY)	Cre10.g443250.t1.1	0	protein metabolic process;	cytoplasm;	protein binding; nucleotide binding;	GO:0019538GO:0005737GO:0005515GO:0000166
Cmo_contig_2071	3253	5.05	3.87	2.77	5	3.89	1.78	5.02	3.88	2.28	3.73	1.14	2.75	1.61	1.45	2.79	1.93	0	1	0	1	0	XP_002958988	26S proteasome regulatory complex [Volvox carteri f. nagariensis] >gi|300255672|gb|EFJ39963.1| 26S proteasome regulatory complex [Volvox carteri f. nagariensis]	11	P:DNA metabolic process; P:regulation of biological process; P:protein metabolic process; P:catabolic process; F:hydrolase activity; F:DNA binding; F:nucleotide binding; F:enzyme regulator activity; C:intracellular; C:protein complex; P:biological_process	-	IPR002015; IPR011989; IPR016024; IPR016643; PTHR10943 (PANTHER)	Cre01.g066650.t1.2	0	DNA metabolic process; regulation of biological process; protein metabolic process; catabolic process; biological_process;	protein complex; intracellular;	hydrolase activity; DNA binding; nucleotide binding; enzyme regulator activity;	GO:0006259GO:0050789GO:0019538GO:0009056GO:0016787GO:0003677GO:0000166GO:0030234GO:0043234GO:0005622GO:0008150
Cmo_contig_5608	2189	5.19	3.87	2.69	4.89	3.91	1.84	5.04	3.89	2.26	3.73	1.14	2.78	1.63	1.55	2.93	2.06	0	1	0	1	0	XP_002946390	hypothetical protein VOLCADRAFT_79099 [Volvox carteri f. nagariensis] >gi|300268136|gb|EFJ52317.1| hypothetical protein VOLCADRAFT_79099 [Volvox carteri f. nagariensis]	16	P:biosynthetic process; P:lipid metabolic process; C:cytosol; P:cellular protein modification process; F:catalytic activity; F:transferase activity; C:cytoplasm; C:protein complex; P:reproduction; P:multicellular organismal development; P:carbohydrate metabolic process; F:nucleotide binding; F:binding; C:plasma membrane; P:generation of precursor metabolites and energy; P:catabolic process	EC:2.3.3.8; EC:6.2.1.5	IPR002020; IPR003781; IPR005810; IPR005811; IPR016040; IPR016102; IPR016141; IPR016142; IPR016143; IPR017440; IPR017866; PTHR26330 (PANTHER), PTHR26330:SF0 (PANTHER), SSF51735 (SUPERFAMILY)	Cre02.g088600.t1.1	0	biosynthetic process; lipid metabolic process; cellular protein modification process; reproduction; multicellular organismal development; carbohydrate metabolic process; generation of precursor metabolites and energy; catabolic process;	cytosol; cytoplasm; protein complex; plasma membrane;	catalytic activity; transferase activity; nucleotide binding; binding;	GO:0009058GO:0006629GO:0005829GO:0006464GO:0003824GO:0016740GO:0005737GO:0043234GO:0000003GO:0007275GO:0005975GO:0000166GO:0005488GO:0005886GO:0006091GO:0009056
Cmo_contig_12578	2824	4.71	2.67	1.92	4.73	3.26	1.57	4.72	2.97	1.74	3.14	1.75	2.98	1.22	2.54	3.44	1.97	0	1	0	1	0	XP_001690473	protein phosphatase 5-like protein [Chlamydomonas reinhardtii] >gi|158279973|gb|EDP05732.1| protein phosphatase 5-like protein [Chlamydomonas reinhardtii]	12	P:cellular protein modification process; C:endoplasmic reticulum; F:binding; P:transport; F:phosphoprotein phosphatase activity; F:protein binding; C:nuclear envelope; C:nucleoplasm; P:signal transduction; P:response to abiotic stimulus; C:cell; C:protein complex	-	IPR001440; IPR004843; IPR006186; IPR011236; IPR011990; IPR013026; IPR013235; IPR019734; G3DSA:3.60.21.10 (GENE3D), PTHR11668 (PANTHER), PF13414 (PFAM), SSF48452 (SUPERFAMILY), SSF56300 (SUPERFAMILY)	Cre07.g326800.t1.2	0	cellular protein modification process; transport; signal transduction; response to abiotic stimulus;	endoplasmic reticulum; nuclear envelope; nucleoplasm; cell; protein complex;	binding; phosphoprotein phosphatase activity; protein binding;	GO:0006464GO:0005783GO:0005488GO:0006810GO:0004721GO:0005515GO:0005635GO:0005654GO:0007165GO:0009628GO:0005623GO:0043234
Cmo_contig_7306	2949	5.75	3.85	2.69	5.47	4.33	1.98	5.61	4.09	2.33	4.01	1.52	3.28	1.75	1.97	3.23	2.19	0	1	0	1	0	XP_002955110	hypothetical protein VOLCADRAFT_83033 [Volvox carteri f. nagariensis] >gi|300259638|gb|EFJ43864.1| hypothetical protein VOLCADRAFT_83033 [Volvox carteri f. nagariensis]	0	-		IPR021829; G3DSA:3.40.50.150 (GENE3D), PTHR10108 (PANTHER), PTHR10108:SF355 (PANTHER), PF13489 (PFAM), SSF53335 (SUPERFAMILY)	Cre07.g324200.t1.1	0	metabolic process;		transferase activity;	GO:0016740GO:0008152
Cmo_contig_2711	2732	5.48	3.07	2.45	5.91	4.02	1.77	5.7	3.55	2.11	3.78	2.15	3.59	1.44	2.06	2.89	1.48	0	1	0	1	0	XP_002946221	hypothetical protein VOLCADRAFT_102823 [Volvox carteri f. nagariensis] >gi|300269036|gb|EFJ53216.1| hypothetical protein VOLCADRAFT_102823 [Volvox carteri f. nagariensis]	9	F:catalytic activity; C:plasma membrane; C:cell wall; F:nucleotide binding; P:nucleobase-containing compound metabolic process; P:translation; ; C:plastid; C:mitochondrion	EC:6.1.1.3	IPR002314; IPR002320; IPR004095; IPR004154; IPR006195; IPR012675; IPR012676; IPR012947; IPR018163; G3DSA:3.30.54.20 (GENE3D), G3DSA:3.30.930.10 (GENE3D), G3DSA:3.30.980.10 (GENE3D), PTHR11451 (PANTHER), PTHR11451:SF5 (PANTHER), SSF55681 (SUPERFAMILY)	Cre06.g273300.t1.1	0	nucleobase-containing compound metabolic process; translation;	plasma membrane; cell wall; plastid; mitochondrion;	catalytic activity; nucleotide binding;	GO:0003824GO:0005886GO:0005618GO:0000166GO:0006139GO:0006412GO:0006519GO:0009536GO:0005739
Cmo_contig_2226	1924	4.64	2.57	1.04	4.49	2.86	0.24	4.57	2.71	0.64	2.64	1.85	3.92	2.07	2.34	3.6	2.52	0	1	0	1	0	XP_002958852	hypothetical protein VOLCADRAFT_84661 [Volvox carteri f. nagariensis] >gi|300255818|gb|EFJ40103.1| hypothetical protein VOLCADRAFT_84661 [Volvox carteri f. nagariensis]	12	F:hydrolase activity; F:transporter activity; P:cellular homeostasis; C:endoplasmic reticulum; P:ion transport; F:transferase activity; C:vacuole; P:nucleobase-containing compound metabolic process; P:biosynthetic process; F:nucleotide binding; P:biological_process; C:plasma membrane	EC:3.6.3.8; EC:2.4.1.0	IPR001757; IPR005834; IPR006068; IPR023214; IPR023298; IPR023299; PTHR24093 (PANTHER), PTHR24093:SF80 (PANTHER), tmhmm (TMHMM), SSF81665 (SUPERFAMILY)	Cre05.g242350.t1.1	0	cellular homeostasis; ion transport; nucleobase-containing compound metabolic process; biosynthetic process; biological_process;	endoplasmic reticulum; vacuole; plasma membrane;	hydrolase activity; transporter activity; transferase activity; nucleotide binding;	GO:0016787GO:0005215GO:0019725GO:0005783GO:0006811GO:0016740GO:0005773GO:0006139GO:0009058GO:0000166GO:0008150GO:0005886
316 contigs without significantly differential expression in all 3 comparisons of Phase I/II, Phase II/III, and Phase I/III.
Cmo_contig_5268	937	7.69	7.67	8.12	7.41	7.44	8.53	7.55	7.56	8.32	7.81	-0.01	-0.77	-0.77	0.01	1.53	1.52	0	0	0	0	0	XP_002953868	hypothetical protein VOLCADRAFT_106144 [Volvox carteri f. nagariensis] >gi|300260976|gb|EFJ45192.1| hypothetical protein VOLCADRAFT_106144 [Volvox carteri f. nagariensis]	3	P:cellular protein modification process; F:phosphoprotein phosphatase activity; F:binding	EC:3.1.3.16	IPR004843; IPR006186; G3DSA:3.60.21.10 (GENE3D), PTHR11668 (PANTHER), PTHR11668:SF75 (PANTHER), SSF56300 (SUPERFAMILY)	Cre06.g292550.t1.1	0	cellular protein modification process;		phosphoprotein phosphatase activity; binding;	GO:0006464GO:0004721GO:0005488
Cmo_contig_8826	1017	4	3.08	2.98	3.2	3.2	1.43	3.6	3.14	2.21	2.98	0.47	1.39	0.93	0.3	1.05	0.68	0	0	0	0	0	XP_002954367	mitogen-activated protein kinase 2 [Volvox carteri f. nagariensis] >gi|300260297|gb|EFJ44517.1| mitogen-activated protein kinase 2 [Volvox carteri f. nagariensis]	11	F:protein kinase activity; F:signal transducer activity; C:cytosol; P:cellular protein modification process; C:mitochondrion; F:nucleotide binding; P:response to endogenous stimulus; P:signal transduction; C:nucleus; C:plasma membrane;	EC:2.7.11.24; EC:2.7.10.0	IPR000719; IPR002290; IPR011009; IPR020635; G3DSA:1.10.510.10 (GENE3D), G3DSA:3.30.200.20 (GENE3D), PTHR24055 (PANTHER), PTHR24055:SF51 (PANTHER)	Cre08.g385050.t1.2	0	cellular protein modification process; signal transduction; response to endogenous stimulus;	cytosol; mitochondrion; nucleus; plasma membrane;	protein kinase activity; signal transducer activity; nucleotide binding;	GO:0004672GO:0004871GO:0005829GO:0006464GO:0005739GO:0000166GO:0007165GO:0009719GO:0005634GO:0005886GO:0006519
Cmo_contig_2032	1018	8.19	8.48	8.78	8.35	8.63	9.33	8.27	8.56	9.05	8.63	-0.29	-0.78	-0.5	0.51	1.49	0.95	0	0	0	0	0	XP_002953868	hypothetical protein VOLCADRAFT_106144 [Volvox carteri f. nagariensis] >gi|300260976|gb|EFJ45192.1| hypothetical protein VOLCADRAFT_106144 [Volvox carteri f. nagariensis]	3	F:binding; F:phosphoprotein phosphatase activity; P:cellular protein modification process	EC:3.1.3.16	IPR004843; IPR006186; G3DSA:3.60.21.10 (GENE3D), PTHR11668 (PANTHER), PTHR11668:SF75 (PANTHER), SSF56300 (SUPERFAMILY)	Cre06.g292550.t1.1	0	cellular protein modification process;		binding; phosphoprotein phosphatase activity;	GO:0005488GO:0004721GO:0006464
Cmo_contig_23341	1045	1.22	0.81	0.82	1.91	1.9	0.9	1.56	1.35	0.86	1.26	0.21	0.7	0.49	0.17	0.68	0.45	0	0	0	0	0	XP_001697322	peptidyl-prolyl cis-trans isomerase, cyclophilin-type [Chlamydomonas reinhardtii] >gi|158274480|gb|EDP00262.1| peptidyl-prolyl cis-trans isomerase, cyclophilin-type [Chlamydomonas reinhardtii]	10	P:protein metabolic process; F:binding; F:RNA binding; F:protein binding; P:cellular protein modification process; C:nucleus; C:cytosol; P:nucleobase-containing compound metabolic process; F:catalytic activity; F:nucleotide binding	EC:5.2.1.8	IPR000504; IPR002130; IPR012677; PTHR11071 (PANTHER), PTHR11071:SF156 (PANTHER), SignalP-NN(euk) (SIGNALP), SSF54928 (SUPERFAMILY)	Cre11.g479850.t1.1	0	protein metabolic process; cellular protein modification process; nucleobase-containing compound metabolic process;	nucleus; cytosol;	binding; RNA binding; protein binding; catalytic activity; nucleotide binding;	GO:0019538GO:0005488GO:0003723GO:0005515GO:0006464GO:0005634GO:0005829GO:0006139GO:0003824GO:0000166
Cmo_contig_15883	1079	2.28	3.03	3.41	2.41	3.67	4.12	2.35	3.35	3.77	3.15	-1.01	-1.42	-0.41	1.32	1.79	0.5	0	0	0	0	0	XP_002954367	mitogen-activated protein kinase 2 [Volvox carteri f. nagariensis] >gi|300260297|gb|EFJ44517.1| mitogen-activated protein kinase 2 [Volvox carteri f. nagariensis]	12	F:protein kinase activity; F:signal transducer activity; C:cytosol; P:cellular protein modification process; C:mitochondrion; F:nucleotide binding; P:signal transduction; P:response to endogenous stimulus; C:vacuole; C:nucleus; C:plasma membrane;	EC:2.7.11.24; EC:2.7.10.0	IPR000719; IPR002290; IPR011009; IPR020635; G3DSA:1.10.510.10 (GENE3D), G3DSA:3.30.200.20 (GENE3D), PTHR24055 (PANTHER), PTHR24055:SF51 (PANTHER)	Cre08.g385050.t1.2	0	cellular protein modification process; signal transduction; response to endogenous stimulus;	cytosol; mitochondrion; vacuole; nucleus; plasma membrane;	protein kinase activity; signal transducer activity; nucleotide binding;	GO:0004672GO:0004871GO:0005829GO:0006464GO:0005739GO:0000166GO:0007165GO:0009719GO:0005773GO:0005634GO:0005886GO:0006519
Cmo_contig_964	1196	9.39	8.73	8.39	9.65	9.2	8.79	9.52	8.96	8.59	9.02	0.56	0.92	0.37	0.97	1.59	0.62	0	0	0	0	0	XP_001696661	S-Adenosylmethionine synthetase [Chlamydomonas reinhardtii] >gi|223635318|sp|A8HYU5.1|METK_CHLRE RecName: Full=S-adenosylmethionine synthase; Short=AdoMet synthase; AltName: Full=Methionine adenosyltransferase; Short=MAT >gi|158282886|gb|EDP08638.1| S-Adenosylmethionine synthetase [Chlamydomonas reinhardtii]	15	F:binding; C:cell wall; ; C:nucleolus; F:transferase activity; P:response to stress; P:response to abiotic stimulus; P:biosynthetic process; P:nucleobase-containing compound metabolic process; P:metabolic process; F:nucleotide binding; P:secondary metabolic process; C:cytoplasm; C:plasma membrane; P:generation of precursor metabolites and energy	EC:2.5.1.6	IPR002133; IPR022628; IPR022629; IPR022630; IPR022631; IPR022636; G3DSA:3.30.300.10 (GENE3D), PTHR11964:SF0 (PANTHER)	Cre06.g250200.t1.1	0	response to stress; response to abiotic stimulus; nucleobase-containing compound metabolic process; biosynthetic process; metabolic process; secondary metabolic process; generation of precursor metabolites and energy;	cell wall; nucleolus; cytoplasm; plasma membrane;	binding; transferase activity; nucleotide binding;	GO:0005488GO:0005618GO:0006519GO:0005730GO:0016740GO:0006950GO:0009628GO:0006139GO:0009058GO:0008152GO:0000166GO:0019748GO:0005737GO:0005886GO:0006091
Cmo_contig_1859	1200	7.06	6.4	6.61	7.09	6.42	6.91	7.07	6.41	6.76	6.75	0.66	0.31	-0.35	1.78	0.86	0.97	0	0	0	0	0	XP_001691361	serine/threonine protein phosphatase 2A [Chlamydomonas reinhardtii] >gi|158279333|gb|EDP05094.1| serine/threonine protein phosphatase 2A [Chlamydomonas reinhardtii]	19	P:reproduction; P:regulation of biological process; P:multicellular organismal development; F:protein kinase activity; ; F:DNA binding; F:phosphoprotein phosphatase activity; F:protein binding; F:binding; F:hydrolase activity; F:sequence-specific DNA binding transcription factor activity; C:intracellular; C:protein complex; C:plastid; P:embryo development; ; P:cellular protein modification proces…	EC:2.7.11.0; EC:3.6.1.1	IPR004843; IPR006186; G3DSA:3.60.21.10 (GENE3D), PTHR11668 (PANTHER), PTHR11668:SF24 (PANTHER), SSF56300 (SUPERFAMILY)	Cre06.g308350.t1.1	0	reproduction; regulation of biological process; multicellular organismal development; embryo development; cellular protein modification process; generation of precursor metabolites and energy;	intracellular; protein complex; plastid; nucleoplasm;	protein kinase activity; DNA binding; phosphoprotein phosphatase activity; protein binding; binding; hydrolase activity; sequence-specific DNA binding transcription factor activity;	GO:0000003GO:0050789GO:0007275GO:0004672GO:0006350GO:0003677GO:0004721GO:0005515GO:0005488GO:0016787GO:0003700GO:0005622GO:0043234GO:0009536GO:0009790GO:0006519GO:0006464GO:0006091GO:0005654
Cmo_contig_703	1226	7.1	6.68	6.67	6.4	6.35	7.5	6.75	6.52	7.08	6.78	0.23	-0.33	-0.57	0.21	0.33	0.61	0	0	0	0	0	XP_001695327	soluble starch synthase III [Chlamydomonas reinhardtii] >gi|158275810|gb|EDP01585.1| soluble starch synthase III [Chlamydomonas reinhardtii]	4	P:generation of precursor metabolites and energy; P:biosynthetic process; P:carbohydrate metabolic process; F:transferase activity	EC:2.4.1.21	IPR001296; IPR013534; PTHR12526 (PANTHER), PTHR12526:SF17 (PANTHER), SSF53756 (SUPERFAMILY)	Cre06.g282000.t1.2	0	generation of precursor metabolites and energy; biosynthetic process; carbohydrate metabolic process;		transferase activity;	GO:0006091GO:0009058GO:0005975GO:0016740
Cmo_contig_12081	1280	4.03	3.74	4.14	3.71	3.2	4.05	3.87	3.47	4.1	3.81	0.4	-0.23	-0.63	0.71	0.36	1.15	0	0	0	0	0	XP_001698474	predicted protein [Chlamydomonas reinhardtii] >gi|158282214|gb|EDP07967.1| predicted protein [Chlamydomonas reinhardtii]	17	C:protein complex; C:intracellular; P:biological_process; P:multicellular organismal development; P:response to stress; P:response to biotic stimulus; P:signal transduction; P:protein metabolic process; P:catabolic process; P:response to endogenous stimulus; F:protein binding; F:nucleotide binding; P:reproduction; P:embryo development; P:regulation of biological process; ; C:nucleus	-	IPR001680; IPR015943; IPR017986; IPR019775; IPR020472; PTHR19923 (PANTHER)	Cre10.g446900.t1.1	0	biological_process; multicellular organismal development; response to stress; response to biotic stimulus; signal transduction; protein metabolic process; catabolic process; response to endogenous stimulus; reproduction; embryo development; regulation of biological process;	intracellular; protein complex; nucleus;	protein binding; nucleotide binding;	GO:0005622GO:0043234GO:0008150GO:0007275GO:0006950GO:0009607GO:0007165GO:0019538GO:0009056GO:0009719GO:0005515GO:0000166GO:0000003GO:0009790GO:0050789GO:0006350GO:0005634
Cmo_contig_151	1285	12.12	12.11	12.18	11.75	11.75	11.97	11.94	11.93	12.08	11.98	0.01	-0.14	-0.15	0.01	0.23	0.25	0	0	0	0	0	XP_002948402	component of cytosolic 80S ribosome and 60S large subunit [Volvox carteri f. nagariensis] >gi|300266622|gb|EFJ50809.1| component of cytosolic 80S ribosome and 60S large subunit [Volvox carteri f. nagariensis]	4	C:ribosome; F:structural molecule activity; P:translation; P:biological_process	-	no IPS match	Cre10.g417700.t1.1	0	translation; biological_process;	ribosome;	structural molecule activity;	GO:0005840GO:0005198GO:0006412GO:0008150
Cmo_contig_575	1300	7.19	6.52	6.22	8.13	7.36	7.8	7.66	6.94	7.01	7.2	0.72	0.65	-0.07	0.43	0.38	0.03	0	0	0	0	0	XP_002956811	hypothetical protein VOLCADRAFT_83790 [Volvox carteri f. nagariensis] >gi|300257871|gb|EFJ42114.1| hypothetical protein VOLCADRAFT_83790 [Volvox carteri f. nagariensis]	4	F:transferase activity; P:biosynthetic process; P:lipid metabolic process; C:plastid	EC:2.3.1.0	IPR014030; IPR014031; IPR016038; IPR016039; IPR017568; IPR018201; IPR020841	Cre22.g765250.t1.1	0	biosynthetic process; lipid metabolic process;	plastid;	transferase activity;	GO:0016740GO:0009058GO:0006629GO:0009536
Cmo_contig_16695	1306	2.96	2.14	0.97	3.08	2.22	-0.08	3.02	2.18	0.45	1.88	0.84	2.57	1.73	1	2.57	1.95	0	0	0	0	0	XP_001693027	predicted protein [Chlamydomonas reinhardtii] >gi|158277829|gb|EDP03596.1| predicted protein [Chlamydomonas reinhardtii]	21	P:embryo development; P:response to stress; P:response to abiotic stimulus; F:protein binding; C:cell; F:hydrolase activity; P:reproduction; P:nucleobase-containing compound metabolic process; P:biosynthetic process; P:biological_process; P:multicellular organismal development; C:cytosol; P:regulation of biological process; P:cell cycle; P:signal transduction; P:cellular protein modification proc…	EC:3.5.4.6	IPR001365; IPR006329; IPR006650; G3DSA:3.20.20.140 (GENE3D), SSF51556 (SUPERFAMILY)	Cre12.g531700.t1.1	0	embryo development; response to stress; response to abiotic stimulus; reproduction; biosynthetic process; nucleobase-containing compound metabolic process; biological_process; multicellular organismal development; regulation of biological process; cell cycle; signal transduction; cellular protein modification process; cell differentiation; response to endogenous stimulus; organelle organization; …	cell; cytosol; nucleus;	protein binding; hydrolase activity;	GO:0009790GO:0006950GO:0009628GO:0005515GO:0005623GO:0016787GO:0000003GO:0009058GO:0006139GO:0008150GO:0007275GO:0005829GO:0050789GO:0007049GO:0007165GO:0006464GO:0030154GO:0009719GO:0006996GO:0005634GO:0009653
Cmo_contig_483	1327	11.16	11.12	11.11	10.97	10.8	10.89	11.07	10.96	11	11.01	0.11	0.07	-0.04	0.21	0.12	0.07	0	0	0	0	0	XP_001698065	receptor of activated protein kinase C 1 [Chlamydomonas reinhardtii] >gi|121026|sp|P25387.1|GBLP_CHLRE RecName: Full=Guanine nucleotide-binding protein subunit beta-like protein >gi|18145|emb|CAA37638.1| putative protein has homology to G protein beta subunit [Chlamydomonas reinhardtii] >gi|158273864|gb|EDO99650.1| receptor of activated protein kinase C 1 [Chlamydomonas reinhardtii]	4	F:receptor activity; F:kinase activity; P:metabolic process; P:signal transduction	-	no IPS match	Cre13.g599400.t1.1	0	metabolic process; signal transduction;		receptor activity; kinase activity;	GO:0004872GO:0016301GO:0008152GO:0007165
Cmo_contig_4223	1335	6.42	5.9	5.24	6.43	5.79	4.79	6.43	5.84	5.02	5.76	0.58	1.41	0.83	1.31	2.63	1.8	0	0	0	0	0	XP_001699806	clathrin heavy chain [Chlamydomonas reinhardtii] >gi|158281748|gb|EDP07502.1| clathrin heavy chain [Chlamydomonas reinhardtii]	11	P:transport; P:metabolic process; C:cytoplasm; C:protein complex; C:plasma membrane; C:cytoplasmic membrane-bounded vesicle; C:Golgi apparatus; F:catalytic activity; P:protein transport; F:structural molecule activity; F:protein binding	-	IPR000547; IPR011990; IPR016024; PTHR10292 (PANTHER), PTHR10292:SF1 (PANTHER)	Cre02.g101400.t1.1	0	transport; metabolic process; protein transport;	cytoplasm; protein complex; plasma membrane; cytoplasmic membrane-bounded vesicle; Golgi apparatus;	catalytic activity; structural molecule activity; protein binding;	GO:0006810GO:0008152GO:0005737GO:0043234GO:0005886GO:0016023GO:0005794GO:0003824GO:0015031GO:0005198GO:0005515
Cmo_contig_6295	1348	7.95	6.95	6.88	8.43	7.33	7.43	8.19	7.14	7.16	7.5	1.05	1.03	-0.02	1.54	1.51	0.02	0	0	0	0	0	XP_001699763	flagellar associated protein [Chlamydomonas reinhardtii] >gi|158281705|gb|EDP07459.1| flagellar associated protein [Chlamydomonas reinhardtii]	13	C:cytosol; P:protein transport; P:response to stress; P:response to abiotic stimulus; C:plasma membrane; P:generation of precursor metabolites and energy; P:carbohydrate metabolic process; P:catabolic process; P:biosynthetic process; C:organelle; C:intracellular; P:biological_process; F:nucleotide binding	-	no IPS match	Cre02.g104900.t1.1	0	protein transport; response to stress; response to abiotic stimulus; carbohydrate metabolic process; generation of precursor metabolites and energy; catabolic process; biosynthetic process; biological_process;	cytosol; plasma membrane; organelle; intracellular;	nucleotide binding;	GO:0005829GO:0015031GO:0006950GO:0009628GO:0005886GO:0005975GO:0006091GO:0009056GO:0009058GO:0043226GO:0005622GO:0008150GO:0000166
Cmo_contig_928	1353	7.3	6.21	6.3	7.62	6.55	7.17	7.46	6.38	6.74	6.86	1.08	0.73	-0.36	1.37	0.91	0.41	0	0	0	0	0	XP_002946855	vacuolar H+ ATPase V0 sector, subunit D [Volvox carteri f. nagariensis] >gi|300267899|gb|EFJ52081.1| vacuolar H+ ATPase V0 sector, subunit D [Volvox carteri f. nagariensis]	10	C:vacuole; P:generation of precursor metabolites and energy; P:nucleobase-containing compound metabolic process; P:ion transport; P:biosynthetic process; C:cell; C:protein complex; F:hydrolase activity; F:transporter activity; C:plasma membrane	-	IPR002843; IPR016727; PTHR11028:SF0 (PANTHER)	Cre03.g176250.t1.1	0	generation of precursor metabolites and energy; nucleobase-containing compound metabolic process; ion transport; biosynthetic process;	vacuole; cell; protein complex; plasma membrane;	hydrolase activity; transporter activity;	GO:0005773GO:0006091GO:0006139GO:0006811GO:0009058GO:0005623GO:0043234GO:0016787GO:0005215GO:0005886
Cmo_contig_116	1389	7.57	7.46	7.3	9.23	8.87	8.96	8.4	8.16	8.13	8.23	0.23	0.27	0.04	0.09	0.1	0.01	0	0	0	0	0	XP_002946379	hypothetical protein VOLCADRAFT_72683 [Volvox carteri f. nagariensis] >gi|300268125|gb|EFJ52306.1| hypothetical protein VOLCADRAFT_72683 [Volvox carteri f. nagariensis]	4	F:binding; P:biosynthetic process; C:plastid; F:catalytic activity	EC:4.2.1.24	IPR001731; IPR013785; PTHR11458:SF0 (PANTHER), SSF51569 (SUPERFAMILY)	Cre02.g091050.t1.1	0	biosynthetic process;	plastid;	binding; catalytic activity;	GO:0005488GO:0009058GO:0009536GO:0003824
Cmo_contig_45	1398	11.84	11.77	11.71	11.95	11.69	11.92	11.89	11.73	11.81	11.81	0.16	0.08	-0.08	0.43	0.19	0.2	0	0	0	0	0	XP_001700659	fructose-1,6-bisphosphate aldolase [Chlamydomonas reinhardtii] >gi|158272091|gb|EDO97897.1| fructose-1,6-bisphosphate aldolase [Chlamydomonas reinhardtii]	15	C:mitochondrion; P:carbohydrate metabolic process; P:nucleobase-containing compound metabolic process; P:catabolic process; P:secondary metabolic process; C:plastid; C:thylakoid; P:response to endogenous stimulus; P:generation of precursor metabolites and energy; F:catalytic activity; P:biological_process; C:cell; C:extracellular region; P:biosynthetic process; P:metabolic process	EC:4.1.2.13	IPR000741; IPR013785; SSF51569 (SUPERFAMILY)	Cre05.g234550.t1.1	0	carbohydrate metabolic process; nucleobase-containing compound metabolic process; catabolic process; secondary metabolic process; response to endogenous stimulus; generation of precursor metabolites and energy; biological_process; biosynthetic process; metabolic process;	mitochondrion; plastid; thylakoid; cell; extracellular region;	catalytic activity;	GO:0005739GO:0005975GO:0006139GO:0009056GO:0019748GO:0009536GO:0009579GO:0009719GO:0006091GO:0003824GO:0008150GO:0005623GO:0005576GO:0009058GO:0008152
Cmo_contig_3523	1410	8.23	8.04	7.86	7.82	7.57	7.68	8.03	7.81	7.77	7.87	0.22	0.26	0.04	0.35	0.42	0.05	0	0	0	0	0	XP_002950419	hypothetical protein VOLCADRAFT_90775 [Volvox carteri f. nagariensis] >gi|300264424|gb|EFJ48620.1| hypothetical protein VOLCADRAFT_90775 [Volvox carteri f. nagariensis]	5	F:binding; P:metabolic process; F:transferase activity; ; P:nucleobase-containing compound metabolic process	EC:2.5.1.49; EC:2.7.7.4; EC:2.5.1.48	IPR002650; IPR014729; IPR015947; IPR024951; IPR025980; G3DSA:3.10.400.10 (GENE3D), PTHR11055 (PANTHER), SSF52374 (SUPERFAMILY)	Cre03.g203850.t1.1	0	metabolic process; nucleobase-containing compound metabolic process;		binding; transferase activity;	GO:0005488GO:0008152GO:0016740GO:0006519GO:0006139
Cmo_contig_6767	1426	5.87	5.26	5.44	6.31	5.39	5.83	6.09	5.33	5.64	5.68	0.77	0.46	-0.31	1.43	0.85	0.54	0	0	0	0	0	XP_002945814	hypothetical protein VOLCADRAFT_102782 [Volvox carteri f. nagariensis] >gi|300268629|gb|EFJ52809.1| hypothetical protein VOLCADRAFT_102782 [Volvox carteri f. nagariensis]	11	P:biosynthetic process; P:lipid metabolic process; F:binding; C:mitochondrion; P:regulation of biological process; P:multicellular organismal development; P:growth; P:metabolic process; P:reproduction; P:cytoskeleton organization; F:transferase activity	EC:2.8.1.6	IPR002684; IPR006638; IPR007197; IPR010722; IPR013785; PTHR22976 (PANTHER), PTHR22976:SF1 (PANTHER), SignalP-NN(euk) (SIGNALP), SSF102114 (SUPERFAMILY)	Cre06.g261150.t1.1	0	biosynthetic process; lipid metabolic process; regulation of biological process; multicellular organismal development; growth; metabolic process; reproduction; cytoskeleton organization;	mitochondrion;	binding; transferase activity;	GO:0009058GO:0006629GO:0005488GO:0005739GO:0050789GO:0007275GO:0040007GO:0008152GO:0000003GO:0007010GO:0016740
Cmo_contig_1075	1433	9.81	9.55	9.62	9.6	9.03	9.25	9.71	9.29	9.44	9.48	0.41	0.27	-0.14	0.7	0.43	0.21	0	0	0	0	0	XP_002950429	hypothetical protein VOLCADRAFT_74602 [Volvox carteri f. nagariensis] >gi|300264434|gb|EFJ48630.1| hypothetical protein VOLCADRAFT_74602 [Volvox carteri f. nagariensis]	5	F:hydrolase activity; C:cytoplasm; P:response to stress; P:metabolic process;	EC:3.3.1.1	SignalP-NN(euk) (SIGNALP)	Cre03.g204250.t1.1	0	response to stress; metabolic process;	cytoplasm;	hydrolase activity;	GO:0016787GO:0005737GO:0006950GO:0008152GO:0006519
Cmo_contig_8139	1442	3.06	1.96	0.47	2.24	0.66	-1.08	2.65	1.31	-0.3	1.22	1.34	2.96	1.61	0.8	1.74	0.98	0	0	0	0	0	XP_002947507	hypothetical protein VOLCADRAFT_103453 [Volvox carteri f. nagariensis] >gi|300267371|gb|EFJ51555.1| hypothetical protein VOLCADRAFT_103453 [Volvox carteri f. nagariensis]	10	P:cell differentiation; P:multicellular organismal development; C:plastid; F:protein binding; F:nucleotide binding; F:DNA binding; F:catalytic activity; C:chromosome; P:DNA metabolic process; C:nucleus	EC:5.99.1.3	IPR002815; IPR004085; IPR011991; IPR013049; G3DSA:3.40.1360.10 (GENE3D)	Cre02.g084800.t1.1	0	cell differentiation; multicellular organismal development; DNA metabolic process;	plastid; chromosome; nucleus;	protein binding; nucleotide binding; DNA binding; catalytic activity;	GO:0030154GO:0007275GO:0009536GO:0005515GO:0000166GO:0003677GO:0003824GO:0005694GO:0006259GO:0005634
Cmo_contig_8742	1453	4.9	3.3	2.72	5.98	4.79	3.8	5.44	4.04	3.26	4.25	1.4	2.18	0.78	0.86	1.35	0.44	0	0	0	0	0	XP_001702062	1-deoxy-D-xylulose 5-phosphate synthase [Chlamydomonas reinhardtii] >gi|158271436|gb|EDO97255.1| 1-deoxy-D-xylulose 5-phosphate synthase [Chlamydomonas reinhardtii]	6	F:transferase activity; P:biosynthetic process; P:lipid metabolic process; P:secondary metabolic process; C:plastid; C:mitochondrion	EC:2.2.1.7	IPR005474; G3DSA:3.40.50.970 (GENE3D), PTHR11624 (PANTHER), PTHR11624:SF20 (PANTHER), PF13292 (PFAM), SignalP-NN(euk) (SIGNALP), SSF52518 (SUPERFAMILY)	Cre07.g356350.t1.1	0	biosynthetic process; lipid metabolic process; secondary metabolic process;	plastid; mitochondrion;	transferase activity;	GO:0016740GO:0009058GO:0006629GO:0019748GO:0009536GO:0005739
Cmo_contig_3764	1457	4.42	4.6	5.08	3.85	4.81	4.34	4.14	4.7	4.71	4.52	-0.57	-0.57	0	0.72	0.73	0	0	0	0	0	0	XP_001701465	MUT9-related serine/threonine protein kinase [Chlamydomonas reinhardtii] >gi|158271647|gb|EDO97462.1| MUT9-related serine/threonine protein kinase [Chlamydomonas reinhardtii]	4	F:nucleotide binding; P:cellular protein modification process; F:protein kinase activity;	EC:2.7.11.0	IPR000719; IPR002290; IPR008271; IPR011009; IPR017441; G3DSA:1.10.510.10 (GENE3D), G3DSA:3.30.200.20 (GENE3D), PTHR11909 (PANTHER), PTHR11909:SF20 (PANTHER)	Cre16.g666200.t1.1	0	cellular protein modification process;		nucleotide binding; protein kinase activity;	GO:0000166GO:0006464GO:0004672GO:0006519
Cmo_contig_712	1475	10.61	10.17	9.8	11.03	10.32	10.46	10.82	10.25	10.13	10.4	0.57	0.69	0.12	0.87	1.06	0.14	0	0	0	0	0	XP_001694038	phosphoribulokinase [Chlamydomonas reinhardtii] >gi|125577|sp|P19824.1|KPPR_CHLRE RecName: Full=Phosphoribulokinase, chloroplastic; Short=PRK; Short=PRKase; AltName: Full=Phosphopentokinase; Flags: Precursor >gi|7107404|gb|AAF36402.1|AF228914_1 phosphoribulokinase precursor [Chlamydomonas reinhardtii] >gi|167432|gb|AAA33090.1| phosphoribulokinase [Chlamydomonas reinhardtii] >gi|158277205|gb|EDP02…	7	P:biosynthetic process; P:carbohydrate metabolic process; F:kinase activity; F:nucleic acid binding; P:metabolic process; F:nucleotide binding; C:plastid	EC:2.7.1.19	no IPS match	Cre12.g554800.t1.1	0	biosynthetic process; carbohydrate metabolic process; metabolic process;	plastid;	kinase activity; nucleic acid binding; nucleotide binding;	GO:0009058GO:0005975GO:0016301GO:0003676GO:0008152GO:0000166GO:0009536
Cmo_contig_4721	1485	5.32	4.43	5.7	5.83	5.06	5.27	5.58	4.75	5.48	5.27	0.83	0.09	-0.74	1.14	0.1	1.01	0	0	0	0	0	XP_002953396	hypothetical protein VOLCADRAFT_105910 [Volvox carteri f. nagariensis] >gi|300261155|gb|EFJ45369.1| hypothetical protein VOLCADRAFT_105910 [Volvox carteri f. nagariensis]	2	C:nucleolus; C:cell wall	-	IPR002687; IPR012974; IPR012976; PTHR10894 (PANTHER), SSF89124 (SUPERFAMILY)	Cre12.g525200.t1.1	0		nucleolus; cell wall;		GO:0005730GO:0005618
Cmo_contig_4601	1489	5.51	3.95	4.36	6	4.77	4.53	5.75	4.36	4.45	4.85	1.4	1.31	-0.09	1.75	1.65	0.09	0	0	0	0	0	ADI46916	DRG1m [Volvox carteri f. nagariensis]	2	C:intracellular; F:nucleotide binding	-	no IPS match	Cre06.g252450.t1.2	0		intracellular;	nucleotide binding;	GO:0005622GO:0000166
Cmo_contig_22310	1506	2.89	2.47	2.37	1.3	0.32	0.09	2.1	1.39	1.23	1.57	0.7	0.86	0.16	0.22	0.28	0.05	0	0	0	0	0	XP_002953521	dynamin-related GTPase [Volvox carteri f. nagariensis] >gi|300261280|gb|EFJ45494.1| dynamin-related GTPase [Volvox carteri f. nagariensis]	2	F:hydrolase activity; F:nucleotide binding	-	IPR001401; IPR022812; G3DSA:3.40.50.300 (GENE3D), PTHR11566 (PANTHER), PTHR11566:SF22 (PANTHER), SSF52540 (SUPERFAMILY)	Cre12.g529450.t1.1	0			hydrolase activity; nucleotide binding;	GO:0016787GO:0000166
Cmo_contig_6080	1506	4.31	4.18	5.89	5.37	4.06	4.6	4.84	4.12	5.24	4.73	0.72	-0.4	-1.13	0.53	0.27	0.88	0	0	0	0	0	XP_002946402	hypothetical protein VOLCADRAFT_102990 [Volvox carteri f. nagariensis] >gi|300268148|gb|EFJ52329.1| hypothetical protein VOLCADRAFT_102990 [Volvox carteri f. nagariensis]	3	C:nucleolus; C:cell; F:DNA binding	-	IPR002687; IPR012974; IPR012976; PTHR10894 (PANTHER), SSF89124 (SUPERFAMILY)	Cre10.g441400.t1.1	0		nucleolus; cell;	DNA binding;	GO:0005730GO:0005623GO:0003677
Cmo_contig_4992	1508	7.56	7.32	7.21	7.81	7.45	7.32	7.68	7.39	7.27	7.45	0.3	0.41	0.12	0.81	1.14	0.27	0	0	0	0	0	XP_002947921	hypothetical protein VOLCADRAFT_103701 [Volvox carteri f. nagariensis] >gi|300266723|gb|EFJ50909.1| hypothetical protein VOLCADRAFT_103701 [Volvox carteri f. nagariensis]	6	F:catalytic activity; P:metabolic process; P:cellular homeostasis; P:regulation of biological process; C:plastid; C:thylakoid	EC:1.8.4.9; EC:1.8.99.2; EC:1.8.4.8	IPR002500; IPR004508; IPR012336; IPR013766; IPR014729; PTHR18929 (PANTHER), SSF52402 (SUPERFAMILY)	Cre12.g517150.t1.1	0	metabolic process; cellular homeostasis; regulation of biological process;	plastid; thylakoid;	catalytic activity;	GO:0003824GO:0008152GO:0019725GO:0050789GO:0009536GO:0009579
Cmo_contig_3283	1525	5.58	5.05	4.84	5.81	5.39	4.95	5.69	5.22	4.89	5.27	0.47	0.8	0.33	1.13	1.82	0.76	0	0	0	0	0	XP_002947071	26S proteasome regulatory complex [Volvox carteri f. nagariensis] >gi|300267478|gb|EFJ51661.1| 26S proteasome regulatory complex [Volvox carteri f. nagariensis]	16	F:peptidase activity; C:cell wall; P:protein metabolic process; P:catabolic process; P:signal transduction; P:response to abiotic stimulus; F:signal transducer activity; C:intracellular; C:protein complex; P:response to external stimulus; F:nucleotide binding; F:hydrolase activity; F:protein binding; C:cytoplasm; C:nucleus; C:plasma membrane	EC:3.6.4.3	IPR003593; IPR003959; IPR003960; IPR005937; G3DSA:3.40.50.300 (GENE3D), PTHR23073 (PANTHER), PTHR23073:SF8 (PANTHER), SSF52540 (SUPERFAMILY)	Cre09.g402450.t1.1	0	protein metabolic process; catabolic process; signal transduction; response to abiotic stimulus; response to external stimulus;	cell wall; intracellular; protein complex; cytoplasm; nucleus; plasma membrane;	peptidase activity; signal transducer activity; nucleotide binding; hydrolase activity; protein binding;	GO:0008233GO:0005618GO:0019538GO:0009056GO:0007165GO:0009628GO:0004871GO:0005622GO:0043234GO:0009605GO:0000166GO:0016787GO:0005515GO:0005737GO:0005634GO:0005886
Cmo_contig_8083	1527	6.5	5.8	5.59	6.6	6.18	6.55	6.55	5.99	6.07	6.2	0.56	0.48	-0.08	0.66	0.55	0.07	0	0	0	0	0	AEY80027	1-deoxy-D-xylulose 5-phosphate reductoisomerase [Haematococcus pluvialis]	10	P:metabolic process; F:binding; P:biosynthetic process; P:carbohydrate metabolic process; P:lipid metabolic process; F:catalytic activity; F:nucleotide binding; C:plastid; P:biological_process; F:protein binding	EC:1.1.1.267	IPR003821; IPR013512; IPR013644; IPR016040; PTHR30525 (PANTHER), PTHR30525:SF0 (PANTHER), PF13288 (PFAM), SSF51735 (SUPERFAMILY), SSF55347 (SUPERFAMILY), SSF69055 (SUPERFAMILY)	Cre12.g546050.t1.1	0	metabolic process; biosynthetic process; carbohydrate metabolic process; lipid metabolic process; biological_process;	plastid;	binding; catalytic activity; nucleotide binding; protein binding;	GO:0008152GO:0005488GO:0009058GO:0005975GO:0006629GO:0003824GO:0000166GO:0009536GO:0008150GO:0005515
Cmo_contig_3009	1532	7.39	6.06	5.74	6.6	5.22	5.23	7	5.64	5.49	6.04	1.36	1.51	0.15	1.38	1.53	0.12	0	0	0	0	0	XP_002953765	hypothetical protein VOLCADRAFT_75980 [Volvox carteri f. nagariensis] >gi|300260873|gb|EFJ45089.1| hypothetical protein VOLCADRAFT_75980 [Volvox carteri f. nagariensis]	3	F:transferase activity; F:binding;	EC:2.6.1.45	IPR000192; IPR015421; IPR015422; IPR015424; IPR020578; PTHR21152 (PANTHER), PTHR21152:SF7 (PANTHER)	Cre01.g005150.t1.1	0			transferase activity; binding;	GO:0016740GO:0005488GO:0006519
Cmo_contig_1307	1556	6.12	5.68	5.55	5.47	5.09	5.1	5.79	5.38	5.33	5.5	0.41	0.47	0.06	0.49	0.57	0.05	0	0	0	0	0	XP_001699736	ATP-sulfurylase [Chlamydomonas reinhardtii] >gi|158281678|gb|EDP07432.1| ATP-sulfurylase [Chlamydomonas reinhardtii]	3	P:metabolic process; F:transferase activity; P:nucleobase-containing compound metabolic process	EC:2.7.7.4; EC:2.5.1.0	IPR002650; IPR014729; IPR015947; IPR024951; IPR025980; G3DSA:3.10.400.10 (GENE3D), PTHR11055 (PANTHER), SSF52374 (SUPERFAMILY)	Cre02.g107450.t1.1	0	metabolic process; nucleobase-containing compound metabolic process;		transferase activity;	GO:0008152GO:0016740GO:0006139
Cmo_contig_2680	1598	6.77	7.06	7.59	5.58	5.99	7.2	6.17	6.53	7.4	6.7	-0.35	-1.22	-0.87	0.24	0.98	0.67	0	0	0	0	0	XP_001698704	isocitrate dehydrogenase, NADP-dependent [Chlamydomonas reinhardtii] >gi|158273598|gb|EDO99386.1| isocitrate dehydrogenase, NADP-dependent [Chlamydomonas reinhardtii]	7	F:nucleotide binding; F:catalytic activity; F:binding; P:metabolic process; ; P:generation of precursor metabolites and energy; P:catabolic process	EC:1.1.1.42	no IPS match	Cre04.g214500.t1.2	0	metabolic process; generation of precursor metabolites and energy; catabolic process;		nucleotide binding; catalytic activity; binding;	GO:0000166GO:0003824GO:0005488GO:0008152GO:0006519GO:0006091GO:0009056
Cmo_contig_8029	1599	5.74	4.18	4.38	5.83	5.06	4.49	5.79	4.62	4.44	4.95	1.17	1.35	0.18	1.6	1.8	0.2	0	0	0	0	0	XP_002305136	predicted protein [Populus trichocarpa] >gi|222848100|gb|EEE85647.1| predicted protein [Populus trichocarpa]	13	F:transferase activity; C:cytosol; F:binding; C:plasma membrane; C:nucleoplasm; C:protein complex; F:DNA binding; P:nucleobase-containing compound metabolic process; P:catabolic process; P:reproduction; P:embryo development; ; C:nucleolus	EC:2.7.7.6	IPR007642; IPR007644; IPR015712; G3DSA:3.90.1100.10 (GENE3D), PTHR20856:SF7 (PANTHER), SSF64484 (SUPERFAMILY)	Cre02.g075150.t1.1	0	nucleobase-containing compound metabolic process; catabolic process; reproduction; embryo development;	cytosol; plasma membrane; nucleoplasm; protein complex; nucleolus;	transferase activity; binding; DNA binding;	GO:0016740GO:0005829GO:0005488GO:0005886GO:0005654GO:0043234GO:0003677GO:0006139GO:0009056GO:0000003GO:0009790GO:0006350GO:0005730
Cmo_contig_1314	1601	7.68	7.11	6.81	7.24	6.96	6.01	7.46	7.04	6.41	6.97	0.42	1.05	0.63	0.53	1.41	0.84	0	0	0	0	0	XP_002947267	hypothetical protein VOLCADRAFT_108916 [Volvox carteri f. nagariensis] >gi|300267674|gb|EFJ51857.1| hypothetical protein VOLCADRAFT_108916 [Volvox carteri f. nagariensis]	8	C:Golgi apparatus; C:plasma membrane; C:cell wall; P:biosynthetic process; P:carbohydrate metabolic process; F:transferase activity; C:extracellular region; P:cellular component organization	EC:2.4.1.186	no IPS match	Cre13.g565800.t1.1	0	biosynthetic process; carbohydrate metabolic process; cellular component organization;	Golgi apparatus; plasma membrane; cell wall; extracellular region;	transferase activity;	GO:0005794GO:0005886GO:0005618GO:0009058GO:0005975GO:0016740GO:0005576GO:0016043
Cmo_contig_74	1603	8.71	9.22	9.58	8.63	8.93	9.76	8.67	9.07	9.67	9.14	-0.4	-1	-0.59	1.05	2.3	1.53	0	0	0	0	0	XP_002956390	serine/threonine kinase [Volvox carteri f. nagariensis] >gi|300258296|gb|EFJ42534.1| serine/threonine kinase [Volvox carteri f. nagariensis]	11	P:cellular protein modification process; F:protein kinase activity; F:transferase activity; P:nucleobase-containing compound metabolic process; P:biosynthetic process; P:carbohydrate metabolic process; F:nucleotide binding; F:carbohydrate binding; P:lipid metabolic process; C:plasma membrane;	EC:2.7.11.0; EC:2.4.1.227; EC:2.7.10.0	IPR000719; IPR002290; IPR008271; IPR011009; IPR017441; IPR020635; G3DSA:1.10.510.10 (GENE3D), G3DSA:3.30.200.20 (GENE3D), PTHR11909 (PANTHER), PTHR11909:SF18 (PANTHER), SignalP-NN(euk) (SIGNALP)	Cre12.g549750.t1.1	0	cellular protein modification process; nucleobase-containing compound metabolic process; biosynthetic process; carbohydrate metabolic process; lipid metabolic process;	plasma membrane;	protein kinase activity; transferase activity; nucleotide binding; carbohydrate binding;	GO:0006464GO:0004672GO:0016740GO:0006139GO:0009058GO:0005975GO:0000166GO:0030246GO:0006629GO:0005886GO:0006519
Cmo_contig_3352	1604	5.86	4.41	4.55	6.5	5.03	3.96	6.18	4.72	4.25	5.05	1.46	1.92	0.46	1.68	2.09	0.51	0	0	0	0	0	XP_001690241	diaminopimelate decarboxylase [Chlamydomonas reinhardtii] >gi|158284229|gb|EDP09979.1| diaminopimelate decarboxylase [Chlamydomonas reinhardtii]	5	P:biosynthetic process; ; F:catalytic activity; C:plastid; C:cell	EC:4.1.1.20	IPR000183; IPR002986; IPR009006; IPR022643; IPR022644; IPR022653; G3DSA:3.20.20.10 (GENE3D), PTHR11482 (PANTHER), PTHR11482:SF5 (PANTHER), SSF51419 (SUPERFAMILY)	Cre01.g050100.t1.1	0	biosynthetic process;	plastid; cell;	catalytic activity;	GO:0009058GO:0006519GO:0003824GO:0009536GO:0005623
Cmo_contig_16657	1605	2.82	2.63	2.13	3.35	2.64	1.13	3.08	2.63	1.63	2.45	0.45	1.45	1	0.47	1.61	1.14	0	0	0	0	0	XP_002955705	hypothetical protein VOLCADRAFT_121450 [Volvox carteri f. nagariensis] >gi|300258898|gb|EFJ43130.1| hypothetical protein VOLCADRAFT_121450 [Volvox carteri f. nagariensis]	8	C:nucleolus; P:lipid metabolic process; C:nucleoplasm; C:protein complex; C:nuclear chromosome; P:biological_process; P:reproduction; P:multicellular organismal development	-	IPR013719; IPR013953; PTHR13980 (PANTHER), PTHR13980:SF12 (PANTHER)	Cre27.g774150.t1.2	0	lipid metabolic process; biological_process; reproduction; multicellular organismal development;	nucleolus; nucleoplasm; protein complex; nuclear chromosome;		GO:0005730GO:0006629GO:0005654GO:0043234GO:0000228GO:0008150GO:0000003GO:0007275
Cmo_contig_21383	1606	1.88	0.42	0.13	2.79	1.85	1.72	2.33	1.14	0.92	1.46	1.2	1.41	0.21	0.66	0.79	0.09	0	0	0	0	0	XP_002946341	hypothetical protein VOLCADRAFT_56054 [Volvox carteri f. nagariensis] >gi|300268087|gb|EFJ52268.1| hypothetical protein VOLCADRAFT_56054 [Volvox carteri f. nagariensis]	6	P:metabolic process; C:cytoplasm; F:catalytic activity; P:carbohydrate metabolic process; P:generation of precursor metabolites and energy; P:catabolic process	EC:1.2.1.9	IPR015590; IPR016160; IPR016161; IPR016162; IPR016163; PTHR11699 (PANTHER), PTHR11699:SF29 (PANTHER)	Cre12.g556600.t1.1	0	metabolic process; carbohydrate metabolic process; generation of precursor metabolites and energy; catabolic process;	cytoplasm;	catalytic activity;	GO:0008152GO:0005737GO:0003824GO:0005975GO:0006091GO:0009056
Cmo_contig_3902	1613	2.77	2.8	2.21	2.37	2.51	3.71	2.57	2.66	2.96	2.73	-0.08	-0.39	-0.31	0.05	0.27	0.21	0	0	0	0	0	XP_001696289	glycine/D-amino acid oxidase-like protein [Chlamydomonas reinhardtii] >gi|158282514|gb|EDP08266.1| glycine/D-amino acid oxidase-like protein [Chlamydomonas reinhardtii]	1	C:plastid	-	G3DSA:3.50.50.60 (GENE3D), PTHR32098 (PANTHER), PTHR32098:SF0 (PANTHER), SSF51905 (SUPERFAMILY)	Cre06.g264250.t1.2	0		plastid;		GO:0009536
Cmo_contig_2725	1619	7.73	7	6.7	7.67	6.85	6.64	7.7	6.92	6.67	7.1	0.78	1.03	0.26	2.24	2.71	0.81	0	0	0	0	0	XP_002948665	hypothetical protein VOLCADRAFT_58704 [Volvox carteri f. nagariensis] >gi|300265856|gb|EFJ50045.1| hypothetical protein VOLCADRAFT_58704 [Volvox carteri f. nagariensis]	6	F:catalytic activity; C:plastid; P:biosynthetic process; P:lipid metabolic process; P:secondary metabolic process;	EC:4.2.3.10; EC:4.2.3.4	IPR016037; G3DSA:1.20.1090.10 (GENE3D), G3DSA:3.40.50.1970 (GENE3D), PTHR21090 (PANTHER), PF01761 (PFAM), SSF56796 (SUPERFAMILY)	Cre08.g368950.t1.1	0	biosynthetic process; lipid metabolic process; secondary metabolic process;	plastid;	catalytic activity;	GO:0003824GO:0009536GO:0009058GO:0006629GO:0019748GO:0006519
Cmo_contig_2308	1639	4.39	3.85	4.87	5.05	4.46	4.97	4.72	4.16	4.92	4.6	0.56	-0.2	-0.76	0.75	0.23	1.05	0	0	0	0	0	XP_002952167	hypothetical protein VOLCADRAFT_109159 [Volvox carteri f. nagariensis] >gi|300262432|gb|EFJ46638.1| hypothetical protein VOLCADRAFT_109159 [Volvox carteri f. nagariensis]	6	F:binding; P:protein metabolic process; C:cytoplasm; P:biological_process; P:catabolic process; F:peptidase activity	EC:3.4.11.0	IPR000994; IPR001714; IPR002468; IPR011991; PTHR10804 (PANTHER), SSF46785 (SUPERFAMILY)	Cre16.g652100.t1.1	0	protein metabolic process; biological_process; catabolic process;	cytoplasm;	binding; peptidase activity;	GO:0005488GO:0019538GO:0005737GO:0008150GO:0009056GO:0008233
Cmo_contig_1683	1649	8.75	8.07	8.08	8.1	7.23	7.95	8.43	7.65	8.02	8.03	0.78	0.41	-0.37	0.92	0.44	0.39	0	0	0	0	0	XP_001699068	actin [Chlamydomonas reinhardtii] >gi|1703151|sp|P53498.1|ACT_CHLRE RecName: Full=Actin >gi|915194|dbj|BAA09450.1| actin [Chlamydomonas reinhardtii] >gi|1526415|dbj|BAA09449.1| actin [Chlamydomonas reinhardtii] >gi|158273131|gb|EDO98923.1| actin [Chlamydomonas reinhardtii]	5	C:cytoskeleton; C:cytoplasm; F:nucleotide binding; C:organelle; C:intracellular	-	IPR004000; IPR004001; IPR020902; G3DSA:2.30.36.70 (GENE3D), G3DSA:3.30.420.40 (GENE3D), G3DSA:3.90.640.10 (GENE3D), PTHR11937:SF78 (PANTHER), SSF53067 (SUPERFAMILY)	Cre13.g603700.t1.1	0		cytoskeleton; cytoplasm; organelle; intracellular;	nucleotide binding;	GO:0005856GO:0005737GO:0000166GO:0043226GO:0005622
Cmo_contig_300	1651	4.74	4.13	3.49	4.54	3.67	3.44	4.64	3.9	3.47	4	0.74	1.17	0.43	1.56	2.24	0.91	0	0	0	0	0	XP_001693707	membrane AAA-metalloprotease [Chlamydomonas reinhardtii] >gi|158283210|gb|EDP08961.1| membrane AAA-metalloprotease [Chlamydomonas reinhardtii]	8	C:mitochondrion; P:nucleobase-containing compound metabolic process; P:catabolic process; F:peptidase activity; P:protein metabolic process; F:nucleotide binding; F:hydrolase activity; C:cell	EC:3.4.24.0; EC:3.6.4.3; EC:3.4.21.0	IPR000642; IPR003593; IPR003959; IPR003960; IPR005936; G3DSA:1.10.8.60 (GENE3D), G3DSA:3.40.50.300 (GENE3D), PTHR23076 (PANTHER), PTHR23076:SF10 (PANTHER), SignalP-NN(euk) (SIGNALP), SSF140990 (SUPERFAMILY), SSF52540 (SUPERFAMILY)	Cre13.g568400.t1.1	0	nucleobase-containing compound metabolic process; catabolic process; protein metabolic process;	mitochondrion; cell;	peptidase activity; nucleotide binding; hydrolase activity;	GO:0005739GO:0006139GO:0009056GO:0008233GO:0019538GO:0000166GO:0016787GO:0005623
Cmo_contig_10197	1658	7.45	6.32	6.06	7.66	6.6	6.64	7.55	6.46	6.35	6.79	1.1	1.2	0.1	1.82	1.95	0.14	0	0	0	0	0	XP_002947297	4-hydroxy-3-methylbut-2-enyl diphosphate reductase chloroplast precursor [Volvox carteri f. nagariensis] >gi|300267704|gb|EFJ51887.1| 4-hydroxy-3-methylbut-2-enyl diphosphate reductase chloroplast precursor [Volvox carteri f. nagariensis]	1	P:metabolic process	-	IPR003451; PTHR31619 (PANTHER), PTHR31619:SF0 (PANTHER)	Cre08.g372950.t1.1	0	metabolic process;			GO:0008152
Cmo_contig_12408	1669	2.89	3.42	5.11	4.35	3.38	2.66	3.62	3.4	3.88	3.64	0.22	-0.26	-0.48	0.08	0.09	0.18	0	0	0	0	0	XP_001703300	centromere/microtubule binding protein [Chlamydomonas reinhardtii] >gi|158280224|gb|EDP05982.1| centromere/microtubule binding protein [Chlamydomonas reinhardtii]	3	F:RNA binding; P:nucleobase-containing compound metabolic process; F:catalytic activity	EC:5.4.99.12	IPR002478; IPR002501; IPR004521; IPR004802; IPR012960; IPR015947; IPR020103; G3DSA:2.30.130.10 (GENE3D)	Cre03.g172950.t1.1	0	nucleobase-containing compound metabolic process;		RNA binding; catalytic activity;	GO:0003723GO:0006139GO:0003824
Cmo_contig_541	1669	3.66	3.28	2.54	5.84	5.12	4.54	4.75	4.2	3.54	4.17	0.55	1.21	0.66	0.17	0.42	0.21	0	0	0	0	0	XP_001700965	non-discriminatory gln-glu-trna synthetase [Chlamydomonas reinhardtii] >gi|158281464|gb|EDP07219.1| non-discriminatory gln-glu-trna synthetase [Chlamydomonas reinhardtii]	21	F:protein kinase activity; P:nucleobase-containing compound metabolic process; P:translation; ; C:mitochondrion; F:binding; F:receptor activity; P:signal transduction; P:response to endogenous stimulus; P:organelle organization; P:reproduction; P:multicellular organismal development; F:nucleotide binding; F:protein binding; P:mitochondrion organization; C:plastid; F:catalytic activity; C:endoplas…	EC:2.7.13.3; EC:6.1.1.17	IPR000924; IPR001412; IPR004527; IPR008925; IPR014729; IPR020058; IPR020061; IPR020751; G3DSA:3.90.800.10 (GENE3D), SSF52374 (SUPERFAMILY)	Cre07.g313700.t1.2	0	nucleobase-containing compound metabolic process; translation; signal transduction; response to endogenous stimulus; organelle organization; reproduction; multicellular organismal development; mitochondrion organization; metabolic process;	mitochondrion; plastid; endoplasmic reticulum; protein complex; cytoplasm;	protein kinase activity; binding; receptor activity; nucleotide binding; protein binding; catalytic activity;	GO:0004672GO:0006139GO:0006412GO:0006519GO:0005739GO:0005488GO:0004872GO:0007165GO:0009719GO:0006996GO:0000003GO:0007275GO:0000166GO:0005515GO:0007005GO:0009536GO:0003824GO:0005783GO:0043234GO:0008152GO:0005737
Cmo_contig_1012	1672	8.52	7.8	7.76	7.62	6.7	7.23	8.07	7.25	7.49	7.6	0.82	0.57	-0.24	0.68	0.45	0.17	0	0	0	0	0	XP_001701854	histidinol dehydrogenase [Chlamydomonas reinhardtii] >gi|158281073|gb|EDP06829.1| histidinol dehydrogenase [Chlamydomonas reinhardtii]	10	F:lipid binding; F:catalytic activity; F:nucleotide binding; F:hydrolase activity; P:biosynthetic process; ; F:binding; P:cell communication; C:mitochondrion; P:metabolic process	EC:1.1.1.23	IPR001692; IPR012131; IPR016161; G3DSA:3.40.50.10270 (GENE3D), PTHR21256 (PANTHER), PTHR21256:SF2 (PANTHER)	Cre02.g077350.t1.1	0	biosynthetic process; cell communication; metabolic process;	mitochondrion;	lipid binding; catalytic activity; nucleotide binding; hydrolase activity; binding;	GO:0008289GO:0003824GO:0000166GO:0016787GO:0009058GO:0006519GO:0005488GO:0007154GO:0005739GO:0008152
Cmo_contig_3317	1675	3.6	2.37	2.7	3.76	2.64	2.39	3.68	2.5	2.54	2.91	1.18	1.14	-0.04	2.38	2.32	0.07	0	0	0	0	0	XP_001702820	predicted protein [Chlamydomonas reinhardtii] >gi|158271037|gb|EDO96865.1| predicted protein [Chlamydomonas reinhardtii]	5	F:transferase activity; F:binding; P:nucleobase-containing compound metabolic process; P:biosynthetic process; C:mitochondrion	EC:2.4.2.29	IPR002616; IPR004803; PTHR11962:SF0 (PANTHER), SignalP-NN(euk) (SIGNALP)	Cre12.g558400.t1.1	0	nucleobase-containing compound metabolic process; biosynthetic process;	mitochondrion;	transferase activity; binding;	GO:0016740GO:0005488GO:0006139GO:0009058GO:0005739
Cmo_contig_15605	1678	3.04	2.93	3.66	3.83	3.88	3.88	3.43	3.4	3.77	3.54	0.03	-0.34	-0.37	0.02	0.3	0.33	0	0	0	0	0	XP_002947446	splicing factor 3a, subunit 3 [Volvox carteri f. nagariensis] >gi|300267310|gb|EFJ51494.1| splicing factor 3a, subunit 3 [Volvox carteri f. nagariensis]	2	F:binding; C:intracellular	-	no IPS match	Cre06.g297750.t1.1	0		intracellular;	binding;	GO:0005488GO:0005622
Cmo_contig_3125	1678	6.62	5.63	5.11	6.48	5.26	4.41	6.55	5.44	4.76	5.58	1.1	1.79	0.69	1.64	2.37	1.04	0	0	0	0	0	XP_001703358	selenium binding protein [Chlamydomonas reinhardtii] >gi|158280282|gb|EDP06040.1| selenium binding protein [Chlamydomonas reinhardtii]	2	F:binding; F:protein binding	-	IPR008826; IPR015943; PTHR23300:SF0 (PANTHER), SSF75011 (SUPERFAMILY)	Cre03.g166050.t1.1	0			binding; protein binding;	GO:0005488GO:0005515
Cmo_contig_133	1686	4.49	4.76	5.73	3.99	4.61	6.27	4.24	4.69	6	4.97	-0.45	-1.76	-1.31	0.69	2.42	1.96	0	0	0	0	0	AAB99745	HSP70 [Triticum aestivum]	4	F:nucleotide binding; P:response to stress; P:metabolic process; F:catalytic activity	EC:1.3.1.74	IPR013126; IPR018181; G3DSA:1.20.1270.10 (GENE3D), G3DSA:2.60.34.10 (GENE3D), G3DSA:3.30.420.40 (GENE3D), G3DSA:3.90.640.10 (GENE3D), PTHR19375 (PANTHER), SSF100920 (SUPERFAMILY), SSF100934 (SUPERFAMILY), SSF53067 (SUPERFAMILY)	Cre08.g372100.t1.1	0	response to stress; metabolic process;		nucleotide binding; catalytic activity;	GO:0000166GO:0006950GO:0008152GO:0003824
Cmo_contig_9413	1687	2.94	2.41	1.77	2.95	2.52	1.23	2.94	2.47	1.5	2.3	0.47	1.44	0.97	0.95	2.47	1.85	0	0	0	0	0	XP_002954276	hypothetical protein VOLCADRAFT_106292 [Volvox carteri f. nagariensis] >gi|300260481|gb|EFJ44700.1| hypothetical protein VOLCADRAFT_106292 [Volvox carteri f. nagariensis]	3	P:protein metabolic process; P:catabolic process; F:peptidase activity	-	IPR001375; G3DSA:3.40.50.1820 (GENE3D), PTHR11731 (PANTHER), PTHR11731:SF5 (PANTHER), SSF53474 (SUPERFAMILY)	Cre74.g795150.t1.1	0	protein metabolic process; catabolic process;		peptidase activity;	GO:0019538GO:0009056GO:0008233
Cmo_contig_1444	1688	6.37	5.04	5.56	7.47	5.75	6.16	6.92	5.4	5.86	6.06	1.52	1.06	-0.46	1.38	0.96	0.37	0	0	0	0	0	XP_001692504	chaperonin 60B2 [Chlamydomonas reinhardtii] >gi|158278217|gb|EDP03982.1| chaperonin 60B2 [Chlamydomonas reinhardtii]	11	P:protein metabolic process; P:cell death; P:response to stress; P:response to abiotic stimulus; C:plastid; P:response to biotic stimulus; F:nucleotide binding; F:protein binding; C:ribosome; C:plasma membrane; C:extracellular region	-	IPR001844; IPR002423; IPR018370; G3DSA:1.10.560.10 (GENE3D), G3DSA:3.50.7.10 (GENE3D), PTHR11353:SF8 (PANTHER), SSF52029 (SUPERFAMILY), SSF54849 (SUPERFAMILY)	Cre07.g339150.t1.1	0	protein metabolic process; cell death; response to stress; response to abiotic stimulus; response to biotic stimulus;	plastid; ribosome; plasma membrane; extracellular region;	nucleotide binding; protein binding;	GO:0019538GO:0008219GO:0006950GO:0009628GO:0009536GO:0009607GO:0000166GO:0005515GO:0005840GO:0005886GO:0005576
Cmo_contig_8573	1696	4.42	2.76	2.25	4.14	2.52	1.4	4.28	2.64	1.82	2.92	1.64	2.46	0.82	2.04	2.69	1.1	0	0	0	0	0	XP_001689796	predicted protein [Chlamydomonas reinhardtii] >gi|158283784|gb|EDP09534.1| predicted protein [Chlamydomonas reinhardtii]	10	F:nucleotide binding; F:hydrolase activity; F:catalytic activity; P:carbohydrate metabolic process; P:catabolic process; C:protein complex; C:cytoplasm; F:protein binding; P:metabolic process; P:lipid metabolic process	EC:3.1.3.0; EC:1.1.1.8	IPR006109; IPR006168; IPR008927; IPR011128; IPR013328; IPR016040; IPR017751; IPR023214; SSF51735 (SUPERFAMILY)	Cre10.g421700.t1.1	0	carbohydrate metabolic process; catabolic process; metabolic process; lipid metabolic process;	cytoplasm; protein complex;	nucleotide binding; hydrolase activity; catalytic activity; protein binding; binding;	GO:0000166GO:0016787GO:0003824GO:0005975GO:0009056GO:0005737GO:0043234GO:0005515GO:0008152GO:0006629GO:0005488
Cmo_contig_493	1702	7.32	6.83	6.83	7.56	7.01	7.22	7.44	6.92	7.03	7.13	0.52	0.41	-0.11	1.12	0.87	0.2	0	0	0	0	0	XP_001692030	seryl-trna synthetase [Chlamydomonas reinhardtii] >gi|158278757|gb|EDP04520.1| seryl-trna synthetase [Chlamydomonas reinhardtii]	6	C:cytoplasm; F:nucleotide binding; P:nucleobase-containing compound metabolic process; P:translation; ; F:catalytic activity	EC:6.1.1.11	IPR002314; IPR002317; IPR006195; IPR010978; IPR015866; G3DSA:3.30.930.10 (GENE3D), SSF55681 (SUPERFAMILY)	Cre03.g189400.t1.1	0	translation; nucleobase-containing compound metabolic process;	cytoplasm;	nucleotide binding; catalytic activity;	GO:0005737GO:0000166GO:0006412GO:0006139GO:0006519GO:0003824
Cmo_contig_18066	1706	4.84	3.13	3.14	5.5	4	3.25	5.17	3.56	3.19	3.98	1.61	1.98	0.37	1.8	2.11	0.38	0	0	0	0	0	XP_001697043	hypothetical protein CHLREDRAFT_192647 [Chlamydomonas reinhardtii] >gi|158274955|gb|EDP00735.1| predicted protein [Chlamydomonas reinhardtii]	7	F:catalytic activity; P:nucleobase-containing compound metabolic process; P:biosynthetic process; P:translation; ; F:nucleotide binding; C:cytosol	EC:6.1.1.2	IPR001412; IPR002305; IPR002306; IPR014729; G3DSA:1.10.240.10 (GENE3D), PTHR10055:SF1 (PANTHER), SSF52374 (SUPERFAMILY)	Cre12.g522350.t1.1	0	biosynthetic process; nucleobase-containing compound metabolic process; translation;	cytosol;	catalytic activity; nucleotide binding;	GO:0003824GO:0009058GO:0006139GO:0006412GO:0006519GO:0000166GO:0005829
Cmo_contig_7666	1718	5.45	5.35	4.92	5.9	5.56	4.49	5.68	5.45	4.7	5.28	0.22	0.97	0.75	0.35	1.68	1.33	0	0	0	0	0	XP_001699806	clathrin heavy chain [Chlamydomonas reinhardtii] >gi|158281748|gb|EDP07502.1| clathrin heavy chain [Chlamydomonas reinhardtii]	12	P:transport; C:cytoplasm; C:protein complex; C:plasma membrane; C:cytoplasmic membrane-bounded vesicle; C:Golgi apparatus; F:catalytic activity; P:protein transport; F:structural molecule activity; C:plastid; C:vacuole; F:binding	-	IPR001473; IPR015348; IPR016024; IPR016025; PTHR10292 (PANTHER), PTHR10292:SF1 (PANTHER), PF13838 (PFAM)	Cre02.g101400.t1.1	0	transport; protein transport;	protein complex; cytoplasm; plasma membrane; cytoplasmic membrane-bounded vesicle; Golgi apparatus; plastid; vacuole;	catalytic activity; structural molecule activity; binding;	GO:0006810GO:0043234GO:0005737GO:0005886GO:0016023GO:0005794GO:0003824GO:0015031GO:0005198GO:0009536GO:0005773GO:0005488
Cmo_contig_462	1723	4.31	3.17	2.62	3.09	1.44	0.39	3.7	2.3	1.5	2.5	1.4	2.2	0.8	0.58	0.96	0.3	0	0	0	0	0	XP_001691292	gamma tubulin [Chlamydomonas reinhardtii] >gi|8928436|sp|Q39582.1|TBG_CHLRE RecName: Full=Tubulin gamma chain; AltName: Full=Gamma-tubulin >gi|1098639|gb|AAA82610.1| gamma-tubulin [Chlamydomonas reinhardtii] >gi|158279264|gb|EDP05025.1| gamma tubulin [Chlamydomonas reinhardtii]	21	P:anatomical structure morphogenesis; P:multicellular organismal development; F:structural molecule activity; P:cytoskeleton organization; P:cell cycle; P:biological_process; C:microtubule organizing center; F:nucleotide binding; C:cell wall; P:nucleobase-containing compound metabolic process; P:catabolic process; C:cytosol; C:cytoskeleton; C:protein complex; P:cellular component organization; C:…	-	no IPS match	Cre06.g299300.t1.1	0	anatomical structure morphogenesis; multicellular organismal development; cytoskeleton organization; cell cycle; biological_process; nucleobase-containing compound metabolic process; catabolic process; cellular component organization; cell differentiation; cell growth;	microtubule organizing center; cell wall; cytosol; cytoskeleton; protein complex; nuclear envelope; plasma membrane; mitochondrion;	structural molecule activity; nucleotide binding; hydrolase activity;	GO:0009653GO:0007275GO:0005198GO:0007010GO:0007049GO:0008150GO:0005815GO:0000166GO:0005618GO:0006139GO:0009056GO:0005829GO:0005856GO:0043234GO:0016043GO:0005635GO:0030154GO:0016049GO:0016787GO:0005886GO:0005739
Cmo_contig_6059	1727	5.52	6.48	6.82	5.29	6.05	6.84	5.41	6.26	6.83	6.17	-0.86	-1.42	-0.57	1.8	2.6	1.25	0	0	0	0	0	XP_001703257	hypothetical protein CHLREDRAFT_205525 [Chlamydomonas reinhardtii] >gi|158280181|gb|EDP05939.1| predicted protein [Chlamydomonas reinhardtii]	19	P:signal transduction; P:protein metabolic process; P:catabolic process; C:nucleoplasm; P:response to abiotic stimulus; F:catalytic activity; P:response to stress; P:organelle organization; P:cell cycle; P:regulation of biological process; P:DNA metabolic process; P:biosynthetic process; F:binding; F:protein binding; P:metabolic process; C:nucleolus; P:multicellular organismal development; C:intr…	EC:6.3.2.19	no IPS match	Cre03.g178550.t1.1	0	signal transduction; protein metabolic process; catabolic process; response to abiotic stimulus; response to stress; organelle organization; cell cycle; biosynthetic process; regulation of biological process; DNA metabolic process; metabolic process; multicellular organismal development;	nucleoplasm; nucleolus; protein complex; intracellular;	catalytic activity; binding; protein binding;	GO:0007165GO:0019538GO:0009056GO:0005654GO:0009628GO:0003824GO:0006950GO:0006996GO:0007049GO:0009058GO:0050789GO:0006259GO:0005488GO:0005515GO:0008152GO:0005730GO:0007275GO:0043234GO:0005622
Cmo_contig_4302	1732	3.19	3.39	3.18	2.97	3.59	2.95	3.08	3.49	3.06	3.21	-0.41	0.02	0.43	1.03	0.03	1.07	0	0	0	0	0	XP_001703119	mitochondrial half-size ABC transporter, membrane protein [Chlamydomonas reinhardtii] >gi|33469606|gb|AAQ19846.1| ATP-binding cassette half-transporter cadmium sensitive 1 [Chlamydomonas reinhardtii] >gi|33469608|gb|AAQ19847.1| ATP-binding cassette half-transporter cadmium sensitive 1 [Chlamydomonas reinhardtii] >gi|158270749|gb|EDO96584.1| mitochondrial half-size ABC transporter, membrane protei…	21	C:vacuole; P:cellular homeostasis; C:cell; C:protein complex; P:ion transport; ; P:regulation of biological process; F:transporter activity; F:binding; C:Golgi apparatus; F:DNA binding; P:transport; F:sequence-specific DNA binding transcription factor activity; P:nucleobase-containing compound metabolic process; P:catabolic process; F:hydrolase activity; C:plasma membrane; P:biosynthetic process;…	EC:3.6.3.41	IPR001140; IPR003439; IPR003593; IPR011527; IPR017871; IPR017940; G3DSA:1.20.1560.10 (GENE3D), G3DSA:3.40.50.300 (GENE3D), PTHR24221 (PANTHER), PTHR24221:SF19 (PANTHER), tmhmm (TMHMM), SSF52540 (SUPERFAMILY)	Cre12.g561550.t1.1	0	cellular homeostasis; ion transport; regulation of biological process; transport; nucleobase-containing compound metabolic process; catabolic process; biosynthetic process;	vacuole; cell; protein complex; Golgi apparatus; plasma membrane; mitochondrion; nucleoplasm;	transporter activity; binding; DNA binding; sequence-specific DNA binding transcription factor activity; hydrolase activity; nucleotide binding;	GO:0005773GO:0019725GO:0005623GO:0043234GO:0006811GO:0006350GO:0050789GO:0005215GO:0005488GO:0005794GO:0003677GO:0006810GO:0003700GO:0006139GO:0009056GO:0016787GO:0005886GO:0009058GO:0000166GO:0005739GO:0005654
Cmo_contig_10246	1737	3.8	2.14	1.73	3.97	2.85	1.22	3.89	2.5	1.48	2.62	1.39	2.41	1.02	1.84	2.71	1.41	0	0	0	0	0	XP_002954723	hypothetical protein VOLCADRAFT_65225 [Volvox carteri f. nagariensis] >gi|300259906|gb|EFJ44129.1| hypothetical protein VOLCADRAFT_65225 [Volvox carteri f. nagariensis]	1	F:binding	-	IPR016024; PTHR12596 (PANTHER), PTHR12596:SF2 (PANTHER)	Cre33.g782100.t1.2	0			binding;	GO:0005488
Cmo_contig_5502	1737	4.92	4.28	4.21	5.34	4.66	4.32	5.13	4.47	4.27	4.62	0.66	0.86	0.2	1.28	1.64	0.35	0	0	0	0	0	XP_002956754	pontin [Volvox carteri f. nagariensis] >gi|121077833|gb|ABM47316.1| pontin [Volvox carteri f. nagariensis] >gi|300257969|gb|EFJ42211.1| pontin [Volvox carteri f. nagariensis]	7	F:hydrolase activity; P:biological_process; C:nucleolus; P:multicellular organismal development; F:nucleotide binding; C:plastid; C:chromosome	-	no IPS match	Cre09.g414050.t1.1	0	biological_process; multicellular organismal development;	nucleolus; plastid; chromosome;	hydrolase activity; nucleotide binding;	GO:0016787GO:0008150GO:0005730GO:0007275GO:0000166GO:0009536GO:0005694
Cmo_contig_13813	1743	2.99	1.06	0.52	3.71	1.31	1.42	3.35	1.19	0.97	1.83	2.16	2.38	0.22	2.13	2.29	0.19	0	0	0	0	0	XP_001690496	signal peptide peptidase [Chlamydomonas reinhardtii] >gi|158279996|gb|EDP05755.1| signal peptide peptidase [Chlamydomonas reinhardtii]	8	C:plastid; F:peptidase activity; P:protein metabolic process; P:response to abiotic stimulus; C:cell; P:catabolic process; C:thylakoid; C:mitochondrion	EC:3.4.21.0	IPR002142; IPR004634; IPR004635; G3DSA:3.90.226.10 (GENE3D), PTHR32497 (PANTHER), PTHR32497:SF0 (PANTHER), SSF52096 (SUPERFAMILY)	Cre10.g444550.t1.1	0	protein metabolic process; response to abiotic stimulus; catabolic process;	plastid; cell; thylakoid; mitochondrion;	peptidase activity;	GO:0009536GO:0008233GO:0019538GO:0009628GO:0005623GO:0009056GO:0009579GO:0005739
Cmo_contig_2311	1748	8.96	8.43	8.44	8.86	8.06	8.92	8.91	8.25	8.68	8.61	0.66	0.23	-0.43	1.24	0.39	0.79	0	0	0	0	0	XP_002947519	alanine aminotransferase [Volvox carteri f. nagariensis] >gi|300267383|gb|EFJ51567.1| alanine aminotransferase [Volvox carteri f. nagariensis]	6	F:binding; P:biosynthetic process; ; F:transferase activity; F:catalytic activity; P:metabolic process	EC:2.6.1.2; EC:4.4.1.14	IPR004839; IPR015421; IPR015422; IPR015424; PTHR11751 (PANTHER), PTHR11751:SF29 (PANTHER)	Cre10.g451950.t1.1	0	biosynthetic process; metabolic process;		binding; transferase activity; catalytic activity;	GO:0005488GO:0009058GO:0006519GO:0016740GO:0003824GO:0008152
Cmo_contig_1398	1767	5.74	4.99	5.32	5.35	4.6	4.54	5.54	4.8	4.93	5.09	0.75	0.62	-0.13	0.97	0.79	0.13	0	0	0	0	0	XP_001689750	uridine 5'- monophosphate synthase [Chlamydomonas reinhardtii] >gi|158283738|gb|EDP09488.1| uridine 5'- monophosphate synthase [Chlamydomonas reinhardtii]	5	P:nucleobase-containing compound metabolic process; P:biosynthetic process; F:catalytic activity; F:transferase activity; F:binding	EC:4.1.1.23; EC:2.4.2.10	IPR000836; IPR001754; IPR004467; IPR011060; IPR013785; IPR014732; IPR018089; G3DSA:3.40.50.2020 (GENE3D), PTHR32557 (PANTHER), PTHR32557:SF0 (PANTHER), SSF53271 (SUPERFAMILY)	Cre01.g048950.t1.1	0	nucleobase-containing compound metabolic process; biosynthetic process;		catalytic activity; transferase activity; binding;	GO:0006139GO:0009058GO:0003824GO:0016740GO:0005488
Cmo_contig_576	1769	7.94	7.34	7.43	7.53	6.44	6.93	7.73	6.89	7.18	7.27	0.84	0.55	-0.29	0.96	0.6	0.28	0	0	0	0	0	XP_002954118	hypothetical protein VOLCADRAFT_109912 [Volvox carteri f. nagariensis] >gi|300260617|gb|EFJ44835.1| hypothetical protein VOLCADRAFT_109912 [Volvox carteri f. nagariensis]	5	F:catalytic activity; F:binding; P:biosynthetic process; ; C:plastid	EC:4.2.1.20	no IPS match	Cre03.g161400.t1.1	0	biosynthetic process;	plastid;	catalytic activity; binding;	GO:0003824GO:0005488GO:0009058GO:0006519GO:0009536
Cmo_contig_2319	1770	5.66	4.55	5.02	6.31	5.21	4.99	5.99	4.88	5	5.29	1.11	0.98	-0.12	1.48	1.33	0.13	0	0	0	0	0	XP_001700034	eukaryotic initiation factor [Chlamydomonas reinhardtii] >gi|158281976|gb|EDP07730.1| eukaryotic initiation factor [Chlamydomonas reinhardtii]	8	F:translation factor activity, nucleic acid binding; P:nucleobase-containing compound metabolic process; P:catabolic process; F:hydrolase activity; F:nucleotide binding; C:ribosome; P:regulation of biological process; P:translation	-	IPR000795; IPR004161; IPR009000; IPR009001; IPR015256; G3DSA:2.40.30.10 (GENE3D), G3DSA:3.40.50.300 (GENE3D), PTHR23115 (PANTHER), PTHR23115:SF9 (PANTHER), SSF52540 (SUPERFAMILY)	Cre02.g098450.t1.1	0	nucleobase-containing compound metabolic process; catabolic process; regulation of biological process; translation;	ribosome;	translation factor activity, nucleic acid binding; hydrolase activity; nucleotide binding;	GO:0008135GO:0006139GO:0009056GO:0016787GO:0000166GO:0005840GO:0050789GO:0006412
Cmo_contig_4019	1776	6.85	6.65	6.63	7.98	8.52	8.58	7.41	7.59	7.6	7.54	-0.17	-0.19	-0.01	0.06	0.06	0	0	0	0	0	0	XP_002948307	copper target 1 protein [Volvox carteri f. nagariensis] >gi|300266527|gb|EFJ50714.1| copper target 1 protein [Volvox carteri f. nagariensis]	6	F:binding; F:catalytic activity; P:biosynthetic process; C:plastid; P:metabolic process; C:thylakoid	EC:1.14.13.81	IPR003251; IPR008434; IPR009078; IPR012347; PTHR31053 (PANTHER)	Cre12.g510050.t1.1	0	biosynthetic process; metabolic process;	plastid; thylakoid;	binding; catalytic activity;	GO:0005488GO:0003824GO:0009058GO:0009536GO:0008152GO:0009579
Cmo_contig_11470	1777	4.6	3.04	2.6	2.87	1.41	0.38	3.73	2.23	1.49	2.49	1.51	2.24	0.73	0.59	0.92	0.26	0	0	0	0	0	XP_001699095	mitogen-activated protein kinase 5 [Chlamydomonas reinhardtii] >gi|158273158|gb|EDO98950.1| mitogen-activated protein kinase 5 [Chlamydomonas reinhardtii]	6	F:nucleotide binding; P:cellular protein modification process; F:protein kinase activity; F:signal transducer activity; P:signal transduction;	EC:2.7.11.24; EC:2.7.10.0	IPR000719; IPR002290; IPR003527; IPR008271; IPR011009; IPR017441; IPR020635; G3DSA:1.10.510.10 (GENE3D), G3DSA:3.30.200.20 (GENE3D), PTHR24055 (PANTHER), PTHR24055:SF61 (PANTHER)	Cre13.g607300.t1.1	0	cellular protein modification process; signal transduction;		nucleotide binding; protein kinase activity; signal transducer activity;	GO:0000166GO:0006464GO:0004672GO:0004871GO:0007165GO:0006519
Cmo_contig_715	1777	11.6	11.57	11.55	10.62	10.35	10.67	11.11	10.96	11.11	11.06	0.15	0	-0.15	0.08	0	0.08	0	0	0	0	0	XP_001699523	phosphoglycerate kinase [Chlamydomonas reinhardtii] >gi|158272790|gb|EDO98586.1| phosphoglycerate kinase [Chlamydomonas reinhardtii]	17	P:biosynthetic process; P:carbohydrate metabolic process; C:cell wall; F:kinase activity; C:mitochondrion; P:response to stress; P:response to abiotic stimulus; C:plastid; C:thylakoid; F:nucleotide binding; P:generation of precursor metabolites and energy; P:catabolic process; P:metabolic process; P:biological_process; C:cell; C:nucleus; C:extracellular region	EC:2.7.2.3	no IPS match	Cre22.g763250.t1.1	0	biosynthetic process; carbohydrate metabolic process; response to stress; response to abiotic stimulus; generation of precursor metabolites and energy; catabolic process; metabolic process; biological_process;	cell wall; mitochondrion; plastid; thylakoid; cell; nucleus; extracellular region;	kinase activity; nucleotide binding;	GO:0009058GO:0005975GO:0005618GO:0016301GO:0005739GO:0006950GO:0009628GO:0009536GO:0009579GO:0000166GO:0006091GO:0009056GO:0008152GO:0008150GO:0005623GO:0005634GO:0005576
Cmo_contig_791	1789	8.54	7.56	8.12	8.72	7.75	8.34	8.63	7.65	8.23	8.17	0.98	0.4	-0.57	2.28	1.06	1.49	0	0	0	0	0	XP_002952568	hypothetical protein VOLCADRAFT_105550 [Volvox carteri f. nagariensis] >gi|300262207|gb|EFJ46415.1| hypothetical protein VOLCADRAFT_105550 [Volvox carteri f. nagariensis]	7	F:catalytic activity; P:nucleobase-containing compound metabolic process; P:biosynthetic process; F:nucleotide binding; F:binding; C:plastid;	EC:6.3.4.4	IPR001114; IPR018220; G3DSA:1.10.300.10 (GENE3D), G3DSA:3.40.440.10 (GENE3D), G3DSA:3.90.170.10 (GENE3D), SSF52540 (SUPERFAMILY)	Cre17.g734100.t1.1	0	nucleobase-containing compound metabolic process; biosynthetic process;	plastid;	catalytic activity; nucleotide binding; binding;	GO:0003824GO:0006139GO:0009058GO:0000166GO:0005488GO:0009536GO:0006519
Cmo_contig_22129	1790	2.54	0.08	0.11	1.72	1.28	0.79	2.13	0.68	0.45	1.09	1.44	1.67	0.23	1.18	1.37	0.15	0	0	0	0	0	XP_002946800	hypothetical protein VOLCADRAFT_56272 [Volvox carteri f. nagariensis] >gi|300267844|gb|EFJ52026.1| hypothetical protein VOLCADRAFT_56272 [Volvox carteri f. nagariensis]	1	F:hydrolase activity	EC:3.1.3.5	SignalP-NN(euk) (SIGNALP)	Cre10.g456900.t1.1	0			hydrolase activity;	GO:0016787
Cmo_contig_910	1795	10.97	10.67	10.75	10.5	9.99	10.34	10.73	10.33	10.55	10.54	0.4	0.19	-0.22	0.5	0.21	0.24	0	0	0	0	0	XP_001691452	eukaryotic initiation factor 4A-like protein [Chlamydomonas reinhardtii] >gi|158279424|gb|EDP05185.1| eukaryotic initiation factor 4A-like protein [Chlamydomonas reinhardtii]	6	F:hydrolase activity; F:nucleotide binding; F:translation factor activity, nucleic acid binding; C:ribosome; P:regulation of biological process; P:translation	-	IPR000629; IPR001650; IPR011545; IPR014001; IPR014014; G3DSA:3.40.50.300 (GENE3D), PTHR24031 (PANTHER), PTHR24031:SF84 (PANTHER), SSF52540 (SUPERFAMILY)	Cre06.g298650.t1.1	0	regulation of biological process; translation;	ribosome;	hydrolase activity; nucleotide binding; translation factor activity, nucleic acid binding;	GO:0016787GO:0000166GO:0008135GO:0005840GO:0050789GO:0006412
Cmo_contig_5921	1796	5.92	4.86	3.84	7.84	6.9	5.87	6.88	5.88	4.86	5.87	1	2.02	1.02	0.34	0.77	0.35	0	0	0	0	0	XP_001697519	glutamate-1-semialdehyde aminotransferase [Chlamydomonas reinhardtii] >gi|2492861|sp|Q39566.1|GSA_CHLRE RecName: Full=Glutamate-1-semialdehyde 2,1-aminomutase, chloroplastic; Short=GSA; AltName: Full=Glutamate-1-semialdehyde aminotransferase; Short=GSA-AT; Flags: Precursor >gi|424151|gb|AAA18861.1| glutamate-1-semialdehyde aminotransferase [Chlamydomonas reinhardtii] >gi|158274398|gb|EDP00181.1| …	7	C:plastid; F:binding; F:catalytic activity; P:biosynthetic process; F:transferase activity; C:extracellular region; P:response to abiotic stimulus	EC:5.4.3.8; EC:2.6.1.0	IPR004639; IPR005814; IPR015421; IPR015422; IPR015424	Cre03.g158000.t1.1	0	biosynthetic process; response to abiotic stimulus;	plastid; extracellular region;	binding; catalytic activity; transferase activity;	GO:0009536GO:0005488GO:0003824GO:0009058GO:0016740GO:0005576GO:0009628
Cmo_contig_6931	1801	3.86	1.78	1.89	3.45	1.71	0.98	3.65	1.75	1.43	2.28	1.91	2.22	0.32	2.17	2.42	0.35	0	0	0	0	0	XP_002952142	hypothetical protein VOLCADRAFT_109155 [Volvox carteri f. nagariensis] >gi|300262728|gb|EFJ46933.1| hypothetical protein VOLCADRAFT_109155 [Volvox carteri f. nagariensis]	6	C:intracellular; C:protein complex; C:nucleus; F:nucleotide binding; P:nucleobase-containing compound metabolic process; F:protein binding	-	IPR001680; IPR006594; IPR006595; IPR015943; IPR017986; IPR019775; IPR020472; PTHR22848 (PANTHER)	Cre01.g020400.t1.1	0	nucleobase-containing compound metabolic process;	protein complex; intracellular; nucleus;	nucleotide binding; protein binding;	GO:0043234GO:0005622GO:0005634GO:0000166GO:0006139GO:0005515
Cmo_contig_2366	1811	8.83	8.57	8.48	8.84	8.15	8.04	8.83	8.36	8.26	8.49	0.47	0.57	0.1	0.87	1.06	0.14	0	0	0	0	0	AAQ03597	actin-like protein [Chlamydomonas moewusii]	17	P:cell differentiation; P:multicellular organismal development; C:cytoskeleton; C:protein complex; P:biological_process; P:anatomical structure morphogenesis; P:cytoskeleton organization; P:transport; C:cytoplasm; F:cytoskeletal protein binding; C:cytosol; P:cell death; F:hydrolase activity; P:nucleobase-containing compound metabolic process; P:catabolic process; C:cell; F:nucleotide binding	EC:3.6.1.3	no IPS match	Cre13.g603700.t1.1	0	cell differentiation; multicellular organismal development; biological_process; anatomical structure morphogenesis; cytoskeleton organization; transport; cell death; nucleobase-containing compound metabolic process; catabolic process;	cytoskeleton; protein complex; cytoplasm; cytosol; cell;	cytoskeletal protein binding; hydrolase activity; nucleotide binding;	GO:0030154GO:0007275GO:0005856GO:0043234GO:0008150GO:0009653GO:0007010GO:0006810GO:0005737GO:0008092GO:0005829GO:0008219GO:0016787GO:0006139GO:0009056GO:0005623GO:0000166
Cmo_contig_11089	1814	2.33	3.28	3.98	2.92	3.99	4	2.63	3.63	3.99	3.42	-1.01	-1.37	-0.36	1.36	1.78	0.44	0	0	0	0	0	XP_002957184	hypothetical protein VOLCADRAFT_41650 [Volvox carteri f. nagariensis] >gi|300257434|gb|EFJ41682.1| hypothetical protein VOLCADRAFT_41650 [Volvox carteri f. nagariensis]	0	-		IPR021715; PTHR12942 (PANTHER)	Cre03.g194000.t1.1	0
Cmo_contig_9549	1815	2.44	1.54	0.96	2.38	1.42	-0.15	2.41	1.48	0.4	1.43	0.93	2.01	1.08	1.07	2.11	1.24	0	0	0	0	0	ABF50981	kinesin like calmodulin binding protein [Chlamydomonas reinhardtii]	1	C:cytoskeleton	-	IPR000299; IPR000857; IPR014352; IPR018979; IPR019748; IPR019749; PTHR22692 (PANTHER), SSF50729 (SUPERFAMILY)	Cre13.g594750.t1.1	0		cytoskeleton;		GO:0005856
Cmo_contig_875	1821	5.55	5.04	4.6	4.51	3.15	2.88	5.03	4.1	3.74	4.29	0.93	1.29	0.36	0.41	0.59	0.14	0	0	0	0	0	XP_001694682	inorganic pyrophosphatase [Chlamydomonas reinhardtii] >gi|158276494|gb|EDP02266.1| inorganic pyrophosphatase [Chlamydomonas reinhardtii]	14	P:transport; P:response to stress; P:response to abiotic stimulus; C:mitochondrion; C:plastid; C:vacuole; F:binding; F:hydrolase activity; P:multicellular organismal development; C:endosome; P:ion transport; F:transporter activity; C:plasma membrane; P:generation of precursor metabolites and energy	EC:3.6.1.1	IPR004131; PTHR31998 (PANTHER), PTHR31998:SF0 (PANTHER), SignalP-NN(euk) (SIGNALP), tmhmm (TMHMM)	Cre02.g130650.t1.1	0	transport; response to stress; response to abiotic stimulus; multicellular organismal development; ion transport; generation of precursor metabolites and energy;	mitochondrion; plastid; vacuole; endosome; plasma membrane;	binding; hydrolase activity; transporter activity;	GO:0006810GO:0006950GO:0009628GO:0005739GO:0009536GO:0005773GO:0005488GO:0016787GO:0007275GO:0005768GO:0006811GO:0005215GO:0005886GO:0006091
Cmo_contig_6343	1827	4.03	2.96	2.36	4.49	3.5	3.29	4.26	3.23	2.82	3.44	1.03	1.43	0.41	1.13	1.55	0.4	0	0	0	0	0	EFN51572	hypothetical protein CHLNCDRAFT_140061 [Chlorella variabilis]	3	F:nucleotide binding; F:hydrolase activity; C:cell	EC:3.6.1.3	IPR003439; IPR003593; IPR013525; G3DSA:3.40.50.300 (GENE3D), PTHR19241 (PANTHER), tmhmm (TMHMM), SSF52540 (SUPERFAMILY)	Cre07.g313250.t1.1	0		cell;	nucleotide binding; hydrolase activity;	GO:0000166GO:0016787GO:0005623
Cmo_contig_1742	1831	6.51	5.74	5.58	6.44	5.78	6.22	6.47	5.76	5.9	6.04	0.71	0.57	-0.14	1.27	1.02	0.2	0	0	0	0	0	XP_001696945	acetyl-CoA carboxylase [Chlamydomonas reinhardtii] >gi|158274857|gb|EDP00637.1| acetyl-CoA carboxylase [Chlamydomonas reinhardtii]	11	F:catalytic activity; P:biosynthetic process; P:lipid metabolic process; C:cytoplasm; C:protein complex; C:plastid; F:transferase activity; P:cellular protein modification process; C:intracellular; C:cell; P:metabolic process	EC:6.4.1.2; EC:6.3.2.19	IPR001095; IPR011763; G3DSA:3.90.226.10 (GENE3D), PTHR22855 (PANTHER), SSF52096 (SUPERFAMILY)	Cre12.g519100.t1.1	0	biosynthetic process; lipid metabolic process; cellular protein modification process; metabolic process;	cytoplasm; protein complex; plastid; intracellular; cell;	catalytic activity; transferase activity;	GO:0003824GO:0009058GO:0006629GO:0005737GO:0043234GO:0009536GO:0016740GO:0006464GO:0005622GO:0005623GO:0008152
Cmo_contig_14229	1835	3.19	3.12	3.02	2.42	2.81	2.36	2.8	2.97	2.69	2.82	-0.16	0.11	0.28	0.15	0.1	0.28	0	0	0	0	0	XP_001693027	predicted protein [Chlamydomonas reinhardtii] >gi|158277829|gb|EDP03596.1| predicted protein [Chlamydomonas reinhardtii]	21	P:embryo development; P:response to stress; P:response to abiotic stimulus; F:protein binding; C:cell; F:hydrolase activity; P:reproduction; P:nucleobase-containing compound metabolic process; P:biosynthetic process; P:biological_process; P:multicellular organismal development; C:cytosol; P:regulation of biological process; P:cell cycle; P:signal transduction; P:cellular protein modification proc…	EC:3.5.4.6	IPR001365; IPR006329; IPR006650; G3DSA:3.20.20.140 (GENE3D), SSF51556 (SUPERFAMILY)	Cre12.g531700.t1.1	0	embryo development; response to stress; response to abiotic stimulus; reproduction; biosynthetic process; nucleobase-containing compound metabolic process; biological_process; multicellular organismal development; regulation of biological process; cell cycle; signal transduction; cellular protein modification process; cell differentiation; response to endogenous stimulus; organelle organization; …	cell; cytosol; nucleus;	protein binding; hydrolase activity;	GO:0009790GO:0006950GO:0009628GO:0005515GO:0005623GO:0016787GO:0000003GO:0009058GO:0006139GO:0008150GO:0007275GO:0005829GO:0050789GO:0007049GO:0007165GO:0006464GO:0030154GO:0009719GO:0006996GO:0005634GO:0009653
Cmo_contig_1188	1836	9.31	9.24	9.1	9.18	9.1	9.53	9.25	9.17	9.32	9.25	0.08	-0.07	-0.15	0.13	0.13	0.29	0	0	0	0	0	CAA71667	Rubisco activase [Chlorococcum littorale]	13	C:cell wall; P:response to endogenous stimulus; F:enzyme regulator activity; F:nucleotide binding; P:response to stress; P:response to biotic stimulus; P:response to abiotic stimulus; C:plastid; F:protein binding; C:thylakoid; P:biological_process; C:nucleus; C:extracellular region	-	IPR003959; G3DSA:3.40.50.300 (GENE3D), PTHR32429 (PANTHER), PTHR32429:SF0 (PANTHER), SSF52540 (SUPERFAMILY)	Cre04.g229300.t1.2	0	response to endogenous stimulus; response to stress; response to biotic stimulus; response to abiotic stimulus; biological_process;	cell wall; plastid; thylakoid; nucleus; extracellular region;	enzyme regulator activity; nucleotide binding; protein binding;	GO:0005618GO:0009719GO:0030234GO:0000166GO:0006950GO:0009607GO:0009628GO:0009536GO:0005515GO:0009579GO:0008150GO:0005634GO:0005576
Cmo_contig_412	1840	8.44	8.14	7.75	7.64	7.53	7.29	8.04	7.84	7.52	7.8	0.2	0.52	0.31	0.19	0.56	0.31	0	0	0	0	0	XP_002951679	acetyl-coa synthetase [Volvox carteri f. nagariensis] >gi|300262927|gb|EFJ47130.1| acetyl-coa synthetase [Volvox carteri f. nagariensis]	8	C:plastid; F:catalytic activity; P:metabolic process; C:cytosol; P:biosynthetic process; P:carbohydrate metabolic process; P:generation of precursor metabolites and energy; P:catabolic process	EC:6.2.1.1	no IPS match	Cre07.g353450.t1.1	0	metabolic process; biosynthetic process; carbohydrate metabolic process; generation of precursor metabolites and energy; catabolic process;	plastid; cytosol;	catalytic activity;	GO:0009536GO:0003824GO:0008152GO:0005829GO:0009058GO:0005975GO:0006091GO:0009056
Cmo_contig_9251	1842	5.1	4.08	3.34	6.02	5.31	4	5.56	4.69	3.67	4.64	0.87	1.89	1.03	0.66	1.48	0.79	0	0	0	0	0	XP_001697898	UDP-sulfoquinovose synthase [Chlamydomonas reinhardtii] >gi|34330135|dbj|BAC82433.1| UDP-sulfoquinovose synthase [Chlamydomonas reinhardtii] >gi|158273996|gb|EDO99781.1| UDP-sulfoquinovose synthase [Chlamydomonas reinhardtii]	0	-		no IPS match	Cre16.g656400.t1.1	0
Cmo_contig_2202	1847	5.68	5.25	5.08	5.76	5.29	4.92	5.72	5.27	5	5.33	0.45	0.72	0.27	1.41	2.09	0.84	0	0	0	0	0	XP_002958738	elongation factor-like protein [Volvox carteri f. nagariensis] >gi|300255913|gb|EFJ40194.1| elongation factor-like protein [Volvox carteri f. nagariensis]	10	F:transferase activity; F:translation factor activity, nucleic acid binding; P:nucleobase-containing compound metabolic process; P:catabolic process; F:hydrolase activity; C:vacuole; F:nucleotide binding; C:ribosome; P:regulation of biological process; P:translation	EC:2.7.7.0	IPR000795; IPR004160; IPR004161; IPR009000; IPR009001; G3DSA:2.40.30.10 (GENE3D), G3DSA:3.40.50.300 (GENE3D), PTHR23115 (PANTHER), PTHR23115:SF36 (PANTHER), SSF52540 (SUPERFAMILY)	Cre06.g284750.t1.1	0	nucleobase-containing compound metabolic process; catabolic process; regulation of biological process; translation;	vacuole; ribosome;	transferase activity; translation factor activity, nucleic acid binding; hydrolase activity; nucleotide binding;	GO:0016740GO:0008135GO:0006139GO:0009056GO:0016787GO:0005773GO:0000166GO:0005840GO:0050789GO:0006412
Cmo_contig_1500	1848	7.86	6.41	5.64	8.41	7.09	6.18	8.13	6.75	5.91	6.93	1.39	2.22	0.84	1.67	2.39	1.04	0	0	0	0	0	XP_002956193	hypothetical protein VOLCADRAFT_110003 [Volvox carteri f. nagariensis] >gi|300258496|gb|EFJ42732.1| hypothetical protein VOLCADRAFT_110003 [Volvox carteri f. nagariensis]	12	P:generation of precursor metabolites and energy; P:nucleobase-containing compound metabolic process; P:ion transport; P:biosynthetic process; F:transporter activity; C:plastid; C:vacuole; F:nucleotide binding; F:hydrolase activity; C:cell; C:protein complex; C:intracellular	-	IPR000194; IPR000793; IPR004100; IPR005723; IPR020003; G3DSA:3.40.50.300 (GENE3D), PTHR15184 (PANTHER), PTHR15184:SF11 (PANTHER), SSF52540 (SUPERFAMILY)	Cre02.g076350.t1.1	0	generation of precursor metabolites and energy; nucleobase-containing compound metabolic process; ion transport; biosynthetic process;	plastid; vacuole; cell; protein complex; intracellular;	transporter activity; nucleotide binding; hydrolase activity;	GO:0006091GO:0006139GO:0006811GO:0009058GO:0005215GO:0009536GO:0005773GO:0000166GO:0016787GO:0005623GO:0043234GO:0005622
Cmo_contig_550	1849	6.64	6.85	6.9	6.19	6.54	6.81	6.42	6.7	6.85	6.66	-0.28	-0.43	-0.16	0.52	0.86	0.26	0	0	0	0	0	XP_002954444	hypothetical protein VOLCADRAFT_82772 [Volvox carteri f. nagariensis] >gi|300260374|gb|EFJ44594.1| hypothetical protein VOLCADRAFT_82772 [Volvox carteri f. nagariensis]	5	F:hydrolase activity; C:cytoplasmic membrane-bounded vesicle; P:carbohydrate metabolic process; P:catabolic process; F:calcium ion binding	EC:3.2.1.1	IPR006046; IPR006047; IPR006589; IPR012850; IPR013780; IPR013781; IPR015902; IPR017853; PTHR10357:SF9 (PANTHER), SSF51011 (SUPERFAMILY)	Cre08.g385500.t1.1	0	carbohydrate metabolic process; catabolic process;	cytoplasmic membrane-bounded vesicle;	hydrolase activity; calcium ion binding;	GO:0016787GO:0016023GO:0005975GO:0009056GO:0005509
Cmo_contig_1571	1858	7.82	7.29	7.01	8.21	7.48	7.79	8.02	7.39	7.4	7.6	0.63	0.62	-0.01	0.86	0.85	0.01	0	0	0	0	0	XP_002950542	hypothetical protein VOLCADRAFT_104783 [Volvox carteri f. nagariensis] >gi|300264091|gb|EFJ48288.1| hypothetical protein VOLCADRAFT_104783 [Volvox carteri f. nagariensis]	11	C:plastid; F:catalytic activity; P:generation of precursor metabolites and energy; P:carbohydrate metabolic process; P:catabolic process; C:cytosol; P:metabolic process; P:biosynthetic process; ; C:cytoplasm; C:protein complex	EC:1.2.4.1	IPR001017; IPR017597; G3DSA:3.40.50.970 (GENE3D), PTHR11516 (PANTHER), PTHR11516:SF5 (PANTHER), tmhmm (TMHMM), SSF52518 (SUPERFAMILY)	Cre02.g099850.t1.2	0	carbohydrate metabolic process; generation of precursor metabolites and energy; catabolic process; metabolic process; biosynthetic process;	plastid; cytosol; cytoplasm; protein complex;	catalytic activity;	GO:0009536GO:0003824GO:0005975GO:0006091GO:0009056GO:0005829GO:0008152GO:0009058GO:0006519GO:0005737GO:0043234
Cmo_contig_1645	1861	7.95	7.81	7.49	6.67	6.09	5.27	7.31	6.95	6.38	6.88	0.36	0.93	0.57	0.12	0.36	0.2	0	0	0	0	0	XP_001694682	inorganic pyrophosphatase [Chlamydomonas reinhardtii] >gi|158276494|gb|EDP02266.1| inorganic pyrophosphatase [Chlamydomonas reinhardtii]	14	P:transport; P:response to stress; P:response to abiotic stimulus; C:mitochondrion; C:plastid; C:vacuole; F:binding; F:hydrolase activity; P:multicellular organismal development; C:endosome; P:ion transport; F:transporter activity; C:plasma membrane; P:generation of precursor metabolites and energy	EC:3.6.1.1	IPR004131; PTHR31998 (PANTHER), PTHR31998:SF0 (PANTHER), SignalP-NN(euk) (SIGNALP), tmhmm (TMHMM)	Cre02.g130650.t1.1	0	transport; response to stress; response to abiotic stimulus; multicellular organismal development; ion transport; generation of precursor metabolites and energy;	mitochondrion; plastid; vacuole; endosome; plasma membrane;	binding; hydrolase activity; transporter activity;	GO:0006810GO:0006950GO:0009628GO:0005739GO:0009536GO:0005773GO:0005488GO:0016787GO:0007275GO:0005768GO:0006811GO:0005215GO:0005886GO:0006091
Cmo_contig_6983	1861	7.25	5.56	5.04	6.94	5.48	5.58	7.09	5.52	5.31	5.97	1.57	1.79	0.21	2.48	2.68	0.34	0	0	0	0	0	XP_001697528	T-complex protein, epsilon subunit [Chlamydomonas reinhardtii] >gi|158274407|gb|EDP00190.1| T-complex protein, epsilon subunit [Chlamydomonas reinhardtii]	6	P:protein metabolic process; C:plasma membrane; F:nucleotide binding; P:nucleobase-containing compound metabolic process; F:protein binding; C:cytosol	-	IPR002194; IPR002423; IPR012718; IPR017998; G3DSA:1.10.560.10 (GENE3D), G3DSA:3.30.260.10 (GENE3D), G3DSA:3.50.7.10 (GENE3D), SSF52029 (SUPERFAMILY), SSF54849 (SUPERFAMILY)	Cre03.g156750.t1.1	0	protein metabolic process; nucleobase-containing compound metabolic process;	plasma membrane; cytosol;	nucleotide binding; protein binding;	GO:0019538GO:0005886GO:0000166GO:0006139GO:0005515GO:0005829
Cmo_contig_9076	1868	5.26	4.55	3.75	4.71	3.58	2.13	4.98	4.06	2.94	4	0.92	2.04	1.12	0.59	1.37	0.74	0	0	0	0	0	XP_001696590	2-oxoglutarate/malate translocator [Chlamydomonas reinhardtii] >gi|158282815|gb|EDP08567.1| 2-oxoglutarate/malate translocator [Chlamydomonas reinhardtii]	4	F:transporter activity; P:ion transport; C:cell; P:transport	-	IPR001898; PTHR10283 (PANTHER), PTHR10283:SF13 (PANTHER), tmhmm (TMHMM)	Cre06.g260450.t1.1	0	ion transport; transport;	cell;	transporter activity;	GO:0005215GO:0006811GO:0005623GO:0006810
Cmo_contig_259	1871	9.02	8.92	9	9.04	8.81	8.94	9.03	8.86	8.97	8.95	0.16	0.06	-0.11	0.51	0.15	0.31	0	0	0	0	0	XP_002954016	hypothetical protein VOLCADRAFT_82578 [Volvox carteri f. nagariensis] >gi|300260828|gb|EFJ45045.1| hypothetical protein VOLCADRAFT_82578 [Volvox carteri f. nagariensis]	8	C:cytosol; P:primary metabolic process; P:metabolic process; F:RNA binding; F:protein binding; F:nucleotide binding; P:transport; C:nucleus	-	no IPS match	Cre01.g039300.t1.1	0	primary metabolic process; metabolic process; transport;	cytosol; nucleus;	RNA binding; protein binding; nucleotide binding;	GO:0005829GO:0044238GO:0008152GO:0003723GO:0005515GO:0000166GO:0006810GO:0005634
Cmo_contig_7019	1873	4.12	4.45	5.04	4.18	4.76	6.31	4.15	4.61	5.67	4.81	-0.46	-1.52	-1.07	0.41	1.5	1.06	0	0	0	0	0	ADI47118	nicotinamide phosphoribosyltransferase [Chlamydomonas reinhardtii]	5	F:transferase activity; C:cytoplasm; P:nucleobase-containing compound metabolic process; P:biosynthetic process; P:secondary metabolic process	EC:2.4.2.11; EC:2.4.2.19; EC:2.4.2.12	IPR002638; IPR015977; IPR016471; G3DSA:3.20.140.10 (GENE3D), PTHR11098 (PANTHER)	Cre03.g188800.t1.2	0	biosynthetic process; nucleobase-containing compound metabolic process; secondary metabolic process;	cytoplasm;	transferase activity;	GO:0016740GO:0005737GO:0009058GO:0006139GO:0019748
Cmo_contig_4220	1883	2.05	1.61	1.4	2.15	1.79	0.71	2.1	1.7	1.05	1.62	0.4	1.05	0.65	0.64	1.69	1.07	0	0	0	0	0	XP_002978303	hypothetical protein SELMODRAFT_50575 [Selaginella moellendorffii] >gi|300154324|gb|EFJ20960.1| hypothetical protein SELMODRAFT_50575 [Selaginella moellendorffii]	7	P:response to stress; P:response to abiotic stimulus; F:peptidase activity; C:Golgi apparatus; P:protein metabolic process; P:catabolic process; C:endoplasmic reticulum	EC:3.4.21.0	IPR000209; IPR015500; IPR022398; IPR023828; PTHR10795:SF30 (PANTHER)	Cre14.g628800.t1.2	0	response to stress; response to abiotic stimulus; protein metabolic process; catabolic process;	Golgi apparatus; endoplasmic reticulum;	peptidase activity;	GO:0006950GO:0009628GO:0008233GO:0005794GO:0019538GO:0009056GO:0005783
Cmo_contig_8671	1883	4.8	3.18	2.67	5.01	3.77	3.46	4.91	3.47	3.06	3.81	1.44	1.85	0.41	1.74	2.12	0.47	0	0	0	0	0	EFN54981	hypothetical protein CHLNCDRAFT_24199 [Chlorella variabilis]	14	C:mitochondrion; F:catalytic activity; P:biosynthetic process; P:metabolic process; P:regulation of biological process; P:multicellular organismal development; P:organelle organization; P:reproduction; F:nucleotide binding; C:plastid; P:nucleobase-containing compound metabolic process; P:translation; ; P:embryo development	EC:6.1.1.15	IPR002314; IPR002316; IPR004154; IPR004499; IPR006195; IPR016061; IPR017449; G3DSA:3.30.930.10 (GENE3D), PTHR11451 (PANTHER), SSF55681 (SUPERFAMILY)	Cre09.g406200.t1.1	0	biosynthetic process; metabolic process; regulation of biological process; multicellular organismal development; organelle organization; reproduction; nucleobase-containing compound metabolic process; translation; embryo development;	mitochondrion; plastid;	catalytic activity; nucleotide binding;	GO:0005739GO:0003824GO:0009058GO:0008152GO:0050789GO:0007275GO:0006996GO:0000003GO:0000166GO:0009536GO:0006139GO:0006412GO:0006519GO:0009790
Cmo_contig_4270	1913	5.52	4.21	3.67	6.22	4.77	3.5	5.87	4.49	3.59	4.65	1.38	2.28	0.9	1.8	2.59	1.24	0	0	0	0	0	XP_002947159	hypothetical protein VOLCADRAFT_120443 [Volvox carteri f. nagariensis] >gi|300267566|gb|EFJ51749.1| hypothetical protein VOLCADRAFT_120443 [Volvox carteri f. nagariensis]	10	F:RNA binding; C:cytoplasm; C:protein complex; P:nucleobase-containing compound metabolic process; P:translation; ; F:nucleotide binding; F:catalytic activity; F:binding; P:biosynthetic process	EC:6.1.1.20	IPR004531; IPR005146; IPR005147; IPR009061; G3DSA:3.30.930.10 (GENE3D), PTHR10947 (PANTHER), SignalP-NN(euk) (SIGNALP), SSF55681 (SUPERFAMILY)	Cre13.g603900.t1.1	0	nucleobase-containing compound metabolic process; translation; biosynthetic process;	cytoplasm; protein complex;	RNA binding; nucleotide binding; catalytic activity; binding;	GO:0003723GO:0005737GO:0043234GO:0006139GO:0006412GO:0006519GO:0000166GO:0003824GO:0005488GO:0009058
Cmo_contig_1179	1915	4	3.52	3.6	4.23	3.77	3.36	4.11	3.64	3.48	3.75	0.47	0.63	0.16	1.13	1.49	0.33	0	0	0	0	0	XP_002948470	hypothetical protein VOLCADRAFT_80241 [Volvox carteri f. nagariensis] >gi|300266157|gb|EFJ50345.1| hypothetical protein VOLCADRAFT_80241 [Volvox carteri f. nagariensis]	5	F:nucleotide binding; C:cytoplasmic membrane-bounded vesicle; P:nucleobase-containing compound metabolic process; P:catabolic process; F:hydrolase activity	-	IPR004095; IPR005225; IPR006073; IPR006074; IPR012676; G3DSA:3.40.50.300 (GENE3D), PTHR11702 (PANTHER), PTHR11702:SF7 (PANTHER), SSF52540 (SUPERFAMILY)	Cre23.g767300.t1.1	0	nucleobase-containing compound metabolic process; catabolic process;	cytoplasmic membrane-bounded vesicle;	nucleotide binding; hydrolase activity;	GO:0000166GO:0016023GO:0006139GO:0009056GO:0016787
Cmo_contig_1797	1916	4.42	7.08	8.48	1.78	2.74	6.93	3.1	4.91	7.71	5.24	-1.81	-4.6	-2.8	0.41	1.17	0.69	0	0	0	0	0	XP_002958735	hypothetical protein VOLCADRAFT_84620 [Volvox carteri f. nagariensis] >gi|300255910|gb|EFJ40191.1| hypothetical protein VOLCADRAFT_84620 [Volvox carteri f. nagariensis]	2	F:catalytic activity; P:carbohydrate metabolic process	EC:4.1.3.1	no IPS match	Cre06.g282800.t1.1	0	carbohydrate metabolic process;		catalytic activity;	GO:0003824GO:0005975
Cmo_contig_475	1928	6.13	5.19	6.03	6.86	5.59	6.66	6.5	5.39	6.34	6.08	1.11	0.16	-0.95	1.34	0.15	1.16	0	0	0	0	0	XP_001692504	chaperonin 60B2 [Chlamydomonas reinhardtii] >gi|158278217|gb|EDP03982.1| chaperonin 60B2 [Chlamydomonas reinhardtii]	11	P:protein metabolic process; P:cell death; P:response to stress; P:response to abiotic stimulus; C:plastid; P:response to biotic stimulus; F:nucleotide binding; F:protein binding; C:ribosome; C:plasma membrane; C:extracellular region	-	IPR001844; IPR002423; IPR018370; G3DSA:1.10.560.10 (GENE3D), G3DSA:3.50.7.10 (GENE3D), PTHR11353:SF8 (PANTHER), SSF52029 (SUPERFAMILY)	Cre07.g339150.t1.1	0	protein metabolic process; cell death; response to stress; response to abiotic stimulus; response to biotic stimulus;	plastid; ribosome; plasma membrane; extracellular region;	nucleotide binding; protein binding;	GO:0019538GO:0008219GO:0006950GO:0009628GO:0009536GO:0009607GO:0000166GO:0005515GO:0005840GO:0005886GO:0005576
Cmo_contig_989	1932	8.99	8.6	8.37	8.97	8.46	8.28	8.98	8.53	8.33	8.61	0.45	0.65	0.2	1.45	1.98	0.62	0	0	0	0	0	XP_002949576	luminal binding protein Bip1 [Volvox carteri f. nagariensis] >gi|300264935|gb|EFJ49128.1| luminal binding protein Bip1 [Volvox carteri f. nagariensis]	17	C:cell wall; P:metabolic process; P:response to stress; P:protein metabolic process; P:catabolic process; C:nucleolus; P:cell differentiation; P:multicellular organismal development; P:organelle organization; F:catalytic activity; P:response to abiotic stimulus; C:vacuole; F:nucleotide binding; C:endoplasmic reticulum; C:plastid; P:biological_process; C:plasma membrane	EC:1.3.1.74	IPR013126; IPR018181; G3DSA:1.20.1270.10 (GENE3D), G3DSA:2.60.34.10 (GENE3D), G3DSA:3.30.30.30 (GENE3D), G3DSA:3.30.420.40 (GENE3D), G3DSA:3.90.640.10 (GENE3D), PTHR19375 (PANTHER), SSF100920 (SUPERFAMILY), SSF100934 (SUPERFAMILY), SSF53067 (SUPERFAMILY)	Cre02.g080700.t1.1	0	metabolic process; response to stress; protein metabolic process; catabolic process; cell differentiation; multicellular organismal development; organelle organization; response to abiotic stimulus; biological_process;	cell wall; nucleolus; vacuole; endoplasmic reticulum; plastid; plasma membrane;	catalytic activity; nucleotide binding;	GO:0005618GO:0008152GO:0006950GO:0019538GO:0009056GO:0005730GO:0030154GO:0007275GO:0006996GO:0003824GO:0009628GO:0005773GO:0000166GO:0005783GO:0009536GO:0008150GO:0005886
Cmo_contig_6884	1948	7.3	5.67	5.5	7.47	5.86	6.13	7.38	5.77	5.82	6.32	1.62	1.57	-0.05	2.43	2.38	0.06	0	0	0	0	0	XP_002946621	serine hydroxymethyltransferase [Volvox carteri f. nagariensis] >gi|300268367|gb|EFJ52548.1| serine hydroxymethyltransferase [Volvox carteri f. nagariensis]	10	P:multicellular organismal development; F:binding; ; P:biological_process; P:cell differentiation; P:organelle organization; C:plasma membrane; P:metabolic process; F:transferase activity; C:plastid	EC:2.1.1.0; EC:2.1.2.1	IPR001085; IPR015421; IPR015422; IPR015424; IPR019798; PTHR11680:SF0 (PANTHER), SignalP-NN(euk) (SIGNALP)	Cre06.g293950.t1.1	0	multicellular organismal development; biological_process; cell differentiation; organelle organization; metabolic process;	plasma membrane; plastid;	binding; transferase activity;	GO:0007275GO:0005488GO:0006519GO:0008150GO:0030154GO:0006996GO:0005886GO:0008152GO:0016740GO:0009536
Cmo_contig_73	1953	7.92	8.56	8.72	7.44	8.19	8.06	7.68	8.38	8.39	8.15	-0.69	-0.71	-0.01	0.96	0.98	0.01	0	0	0	0	0	XP_001696763	catalase/peroxidase [Chlamydomonas reinhardtii] >gi|158275092|gb|EDP00871.1| catalase/peroxidase [Chlamydomonas reinhardtii]	21	P:transport; P:response to abiotic stimulus; P:response to stress; P:catabolic process; P:metabolic process; C:peroxisome; C:mitochondrion; P:cell death; F:binding; P:regulation of biological process; P:cellular homeostasis; F:catalytic activity; F:antioxidant activity; F:transporter activity; C:vacuole; F:protein binding; P:response to external stimulus; P:cell communication; C:plastid; C:riboso…	EC:1.11.1.6	no IPS match	Cre09.g417150.t1.1	0	transport; response to abiotic stimulus; response to stress; catabolic process; metabolic process; cell death; regulation of biological process; cellular homeostasis; response to external stimulus; cell communication;	peroxisome; mitochondrion; vacuole; plastid; ribosome;	binding; catalytic activity; antioxidant activity; transporter activity; protein binding;	GO:0006810GO:0009628GO:0006950GO:0009056GO:0008152GO:0005777GO:0005739GO:0008219GO:0005488GO:0050789GO:0019725GO:0003824GO:0016209GO:0005215GO:0005773GO:0005515GO:0009605GO:0007154GO:0009536GO:0005840GO:0006519
Cmo_contig_3550	1957	5.2	4.54	5.39	5.14	3.99	4.87	5.17	4.26	5.13	4.85	0.91	0.04	-0.86	1.43	0.05	1.37	0	0	0	0	0	XP_002947162	hypothetical protein VOLCADRAFT_103394 [Volvox carteri f. nagariensis] >gi|300267569|gb|EFJ51752.1| hypothetical protein VOLCADRAFT_103394 [Volvox carteri f. nagariensis]	4	F:binding; F:nucleic acid binding; F:nucleotide binding; F:hydrolase activity	-	IPR000629; IPR001650; IPR011545; IPR014001; IPR014014; G3DSA:3.40.50.300 (GENE3D), PTHR24031 (PANTHER), PTHR24031:SF1 (PANTHER), SSF52540 (SUPERFAMILY)	Cre12.g539100.t1.2	0			binding; nucleic acid binding; nucleotide binding; hydrolase activity;	GO:0005488GO:0003676GO:0000166GO:0016787
Cmo_contig_9544	1958	4.7	3.96	3.59	4.72	4.05	3.05	4.71	4.01	3.32	4.01	0.7	1.39	0.69	1.41	2.42	1.38	0	0	0	0	0	XP_002958632	hypothetical protein VOLCADRAFT_108221 [Volvox carteri f. nagariensis] >gi|300256021|gb|EFJ40298.1| hypothetical protein VOLCADRAFT_108221 [Volvox carteri f. nagariensis]	3	F:peptidase activity; P:protein metabolic process; P:catabolic process	EC:3.4.17.0	IPR001333; SSF55486 (SUPERFAMILY)	Cre17.g734900.t1.1	0	protein metabolic process; catabolic process;		peptidase activity;	GO:0008233GO:0019538GO:0009056
Cmo_contig_1844	1960	4.65	3.71	4.72	5.17	3.94	5.45	4.91	3.82	5.08	4.6	1.08	-0.17	-1.26	1.45	0.19	1.66	0	0	0	0	0	XP_002953017	hypothetical protein VOLCADRAFT_82029 [Volvox carteri f. nagariensis] >gi|300261728|gb|EFJ45939.1| hypothetical protein VOLCADRAFT_82029 [Volvox carteri f. nagariensis]	12	F:catalytic activity; F:kinase activity; P:metabolic process; F:binding; P:nucleobase-containing compound metabolic process; P:biosynthetic process; F:transferase activity; F:nucleotide binding; C:plastid; P:carbohydrate metabolic process; P:catabolic process; P:secondary metabolic process	EC:2.7.6.1	IPR000836; IPR005946; G3DSA:3.40.50.2020 (GENE3D), PTHR10210 (PANTHER), PF13793 (PFAM), SSF53271 (SUPERFAMILY)	Cre08.g378850.t1.1	0	metabolic process; nucleobase-containing compound metabolic process; biosynthetic process; carbohydrate metabolic process; catabolic process; secondary metabolic process;	plastid;	catalytic activity; kinase activity; binding; transferase activity; nucleotide binding;	GO:0003824GO:0016301GO:0008152GO:0005488GO:0006139GO:0009058GO:0016740GO:0000166GO:0009536GO:0005975GO:0009056GO:0019748
Cmo_contig_11682	1963	2.83	2.28	2.22	4.27	3.15	3.98	3.55	2.71	3.1	3.12	0.84	0.45	-0.39	0.41	0.2	0.17	0	0	0	0	0	XP_001699082	hypothetical protein CHLREDRAFT_139405 [Chlamydomonas reinhardtii] >gi|158273145|gb|EDO98937.1| predicted protein [Chlamydomonas reinhardtii]	11	F:RNA binding; C:mitochondrion; F:nucleotide binding; P:nucleobase-containing compound metabolic process; P:translation; ; F:catalytic activity; C:plastid; P:reproduction; P:embryo development; P:biosynthetic process	EC:6.1.1.1	SignalP-NN(euk) (SIGNALP)	Cre13.g606050.t1.1	0	nucleobase-containing compound metabolic process; translation; reproduction; embryo development; biosynthetic process;	mitochondrion; plastid;	RNA binding; nucleotide binding; catalytic activity;	GO:0003723GO:0005739GO:0000166GO:0006139GO:0006412GO:0006519GO:0003824GO:0009536GO:0000003GO:0009790GO:0009058
Cmo_contig_1218	1965	8.95	8.78	8.83	7.6	7.33	7.76	8.28	8.05	8.3	8.21	0.22	-0.02	-0.24	0.1	0.01	0.11	0	0	0	0	0	XP_001698846	hypothetical protein CHLREDRAFT_193364 [Chlamydomonas reinhardtii] >gi|158273338|gb|EDO99128.1| predicted protein [Chlamydomonas reinhardtii]	2	F:catalytic activity; P:metabolic process	EC:1.3.1.0	IPR002938; IPR003042; IPR011777; G3DSA:3.30.9.10 (GENE3D), G3DSA:3.50.50.60 (GENE3D), PTHR10617 (PANTHER), PTHR10617:SF58 (PANTHER), SSF51905 (SUPERFAMILY)	Cre01.g072200.t1.1	0	metabolic process;		catalytic activity;	GO:0003824GO:0008152
Cmo_contig_20282	1986	3.05	1.92	1.23	2.84	2.12	0.41	2.94	2.02	0.82	1.93	0.92	2.12	1.2	1.3	2.54	1.66	0	0	0	0	0	AAG33228	DEAH-box RNA helicase [Chlamydomonas reinhardtii]	5	F:hydrolase activity; F:nucleic acid binding; P:reproduction; P:embryo development; F:nucleotide binding	-	IPR001650; IPR007502; IPR011545; IPR011709; IPR014001; G3DSA:3.40.50.300 (GENE3D), PTHR18934 (PANTHER), PTHR18934:SF68 (PANTHER), SSF52540 (SUPERFAMILY)	Cre05.g230550.t1.1	0	reproduction; embryo development;		hydrolase activity; nucleic acid binding; nucleotide binding;	GO:0016787GO:0003676GO:0000003GO:0009790GO:0000166
Cmo_contig_1042	2004	6.28	5.91	6.64	5.97	5.5	6.2	6.13	5.71	6.42	6.08	0.42	-0.29	-0.71	0.7	0.47	1.23	0	0	0	0	0	XP_001696797	serine hydroxymethyltransferase 3 [Chlamydomonas reinhardtii] >gi|158275126|gb|EDP00905.1| serine hydroxymethyltransferase 3 [Chlamydomonas reinhardtii]	5	F:binding; ; P:metabolic process; C:plastid; F:transferase activity	EC:2.1.1.0; EC:2.1.2.1	IPR001085; IPR015421; IPR015422; IPR015424; IPR019798; PTHR11680:SF0 (PANTHER)	Cre09.g411900.t1.2	0	metabolic process;	plastid;	binding; transferase activity;	GO:0005488GO:0006519GO:0008152GO:0009536GO:0016740
Cmo_contig_4079	2005	4.46	3.34	4.57	4.63	3.3	3.7	4.54	3.32	4.14	4	1.22	0.4	-0.82	1.66	0.53	1.15	0	0	0	0	0	XP_002958660	hypothetical protein VOLCADRAFT_84560 [Volvox carteri f. nagariensis] >gi|300255985|gb|EFJ40263.1| hypothetical protein VOLCADRAFT_84560 [Volvox carteri f. nagariensis]	3	P:nucleobase-containing compound metabolic process; P:biosynthetic process; F:catalytic activity	EC:6.3.4.2	IPR004468; IPR017456; IPR017926; G3DSA:3.40.50.300 (GENE3D), G3DSA:3.40.50.880 (GENE3D), PTHR11550:SF0 (PANTHER), SignalP-NN(euk) (SIGNALP), SSF52317 (SUPERFAMILY), SSF52540 (SUPERFAMILY)	Cre09.g406050.t1.1	0	nucleobase-containing compound metabolic process; biosynthetic process;		catalytic activity;	GO:0006139GO:0009058GO:0003824
Cmo_contig_4131	2011	6.46	6.63	6.39	6.87	6.9	5.97	6.67	6.77	6.18	6.54	-0.1	0.48	0.59	0.15	0.86	1.06	0	0	0	0	0	XP_001701647	gamma-glutamylcysteine synthetase [Chlamydomonas reinhardtii] >gi|158280866|gb|EDP06622.1| gamma-glutamylcysteine synthetase [Chlamydomonas reinhardtii]	8	F:catalytic activity; P:biosynthetic process; ; C:plastid; C:mitochondrion; F:nucleotide binding; C:cytoplasm; C:protein complex	EC:6.3.2.2	IPR006336; IPR011556; SSF55931 (SUPERFAMILY)	Cre02.g077100.t1.1	0	biosynthetic process;	plastid; mitochondrion; protein complex; cytoplasm;	catalytic activity; nucleotide binding;	GO:0003824GO:0009058GO:0006519GO:0009536GO:0005739GO:0000166GO:0043234GO:0005737
Cmo_contig_4083	2012	6.94	6.41	6.29	7.57	6.76	6.64	7.26	6.58	6.47	6.77	0.68	0.79	0.12	1.03	1.21	0.14	0	0	0	0	0	XP_002945972	hypothetical protein VOLCADRAFT_72624 [Volvox carteri f. nagariensis] >gi|300268787|gb|EFJ52967.1| hypothetical protein VOLCADRAFT_72624 [Volvox carteri f. nagariensis]	7	C:cytoplasm; F:nucleic acid binding; P:nucleobase-containing compound metabolic process; P:translation; ; F:nucleotide binding; F:catalytic activity	EC:6.1.1.12	IPR002312; IPR004364; IPR004365; IPR004523; IPR006195; IPR012340; IPR016027; IPR018150; G3DSA:3.30.930.10 (GENE3D), SSF55681 (SUPERFAMILY)	Cre06.g279150.t1.1	0	translation; nucleobase-containing compound metabolic process;	cytoplasm;	nucleic acid binding; nucleotide binding; catalytic activity;	GO:0005737GO:0003676GO:0006412GO:0006139GO:0006519GO:0000166GO:0003824
Cmo_contig_4417	2013	6.96	6.94	7.63	7.07	6.92	8.37	7.01	6.93	8	7.32	0.08	-0.99	-1.07	0.1	1.55	1.66	0	0	0	0	0	XP_001693445	PP2A-widerborst subunit [Chlamydomonas reinhardtii] >gi|158282948|gb|EDP08699.1| PP2A-widerborst subunit [Chlamydomonas reinhardtii]	7	F:enzyme regulator activity; C:intracellular; C:protein complex; F:protein kinase activity; P:cellular protein modification process; F:nucleotide binding; P:signal transduction	-	IPR002554; IPR016024; PTHR10257:SF3 (PANTHER)	Cre13.g567800.t1.1	0	cellular protein modification process; signal transduction;	intracellular; protein complex;	enzyme regulator activity; protein kinase activity; nucleotide binding;	GO:0030234GO:0005622GO:0043234GO:0004672GO:0006464GO:0000166GO:0007165
Cmo_contig_5740	2014	5.93	4.82	5.15	5.67	4.89	5.27	5.8	4.85	5.21	5.29	0.94	0.59	-0.36	2.31	1.6	0.99	0	0	0	0	0	XP_002951595	hypothetical protein VOLCADRAFT_81499 [Volvox carteri f. nagariensis] >gi|300263204|gb|EFJ47406.1| hypothetical protein VOLCADRAFT_81499 [Volvox carteri f. nagariensis]	11	P:biosynthetic process; P:response to external stimulus; P:cell communication; P:response to stress; P:catabolic process; ; C:plastid; F:catalytic activity; C:cytoplasm; C:protein complex; P:nucleobase-containing compound metabolic process	EC:6.3.5.5	IPR002474; IPR006274; IPR017926; PR00096 (PRINTS), PR00097 (PRINTS), PR00099 (PRINTS), G3DSA:3.40.50.880 (GENE3D), PTHR11405 (PANTHER), SSF52317 (SUPERFAMILY)	Cre06.g308500.t1.1	0	biosynthetic process; response to external stimulus; cell communication; response to stress; catabolic process; nucleobase-containing compound metabolic process;	plastid; cytoplasm; protein complex;	catalytic activity;	GO:0009058GO:0009605GO:0007154GO:0006950GO:0009056GO:0006519GO:0009536GO:0003824GO:0005737GO:0043234GO:0006139
Cmo_contig_12042	2016	4.06	1.64	1.38	3.98	2.41	0.18	4.02	2.03	0.78	2.28	1.99	3.24	1.25	1.76	2.51	1.15	0	0	0	0	0	XP_001696311	Mu1-Adaptin [Chlamydomonas reinhardtii] >gi|158282536|gb|EDP08288.1| Mu1-Adaptin [Chlamydomonas reinhardtii]	6	C:cytoplasmic membrane-bounded vesicle; C:protein complex; P:transport; P:protein transport; C:cytoplasm; F:protein binding	-	IPR001392; IPR008968; IPR011012; IPR018240; IPR022775; G3DSA:2.60.40.1170 (GENE3D), G3DSA:3.30.450.60 (GENE3D), PTHR11998 (PANTHER), PTHR11998:SF11 (PANTHER)	Cre06.g262250.t1.1	0	transport; protein transport;	protein complex; cytoplasmic membrane-bounded vesicle; cytoplasm;	protein binding;	GO:0043234GO:0016023GO:0006810GO:0015031GO:0005737GO:0005515
Cmo_contig_281	2022	8.31	7.73	7.38	8.67	7.92	7.44	8.49	7.83	7.41	7.91	0.66	1.08	0.42	1.57	2.31	1.01	0	0	0	0	0	XP_001698410	vacuolar ATP synthase, subunit A [Chlamydomonas reinhardtii] >gi|158282150|gb|EDP07903.1| vacuolar ATP synthase, subunit A [Chlamydomonas reinhardtii]	10	P:generation of precursor metabolites and energy; P:nucleobase-containing compound metabolic process; P:ion transport; P:biosynthetic process; F:transporter activity; F:nucleotide binding; F:hydrolase activity; C:cell; C:protein complex; C:intracellular	-	IPR000194; IPR000793; IPR004100; IPR005725; IPR020003; IPR024034; G3DSA:3.40.50.300 (GENE3D), PTHR15184 (PANTHER), PTHR15184:SF7 (PANTHER), SSF52540 (SUPERFAMILY)	Cre10.g461050.t1.1	0	generation of precursor metabolites and energy; nucleobase-containing compound metabolic process; ion transport; biosynthetic process;	cell; protein complex; intracellular;	transporter activity; nucleotide binding; hydrolase activity;	GO:0006091GO:0006139GO:0006811GO:0009058GO:0005215GO:0000166GO:0016787GO:0005623GO:0043234GO:0005622
Cmo_contig_5489	2027	5.09	3.25	3.41	4.65	3.41	2.96	4.87	3.33	3.18	3.79	1.54	1.68	0.15	2.4	2.55	0.22	0	0	0	0	0	XP_002959062	hypothetical protein VOLCADRAFT_78216 [Volvox carteri f. nagariensis] >gi|300255589|gb|EFJ39885.1| hypothetical protein VOLCADRAFT_78216 [Volvox carteri f. nagariensis]	3	C:protein complex; C:intracellular; F:protein binding	-	IPR001680; IPR015943; IPR017986; IPR019775; IPR020472; PTHR19852 (PANTHER), PTHR19852:SF6 (PANTHER)	Cre04.g226450.t1.2	0		protein complex; intracellular;	protein binding;	GO:0043234GO:0005622GO:0005515
Cmo_contig_2036	2029	6.85	6.04	5.83	6.85	5.82	5.68	6.85	5.93	5.76	6.18	0.92	1.09	0.17	2.34	2.62	0.46	0	0	0	0	0	XP_002945774	acetylornithine aminotransferase [Volvox carteri f. nagariensis] >gi|300268589|gb|EFJ52769.1| acetylornithine aminotransferase [Volvox carteri f. nagariensis]	18	F:binding; P:response to stress; P:response to abiotic stimulus; P:response to biotic stimulus; ; P:regulation of biological process; F:transferase activity; P:biosynthetic process; P:lipid metabolic process; F:DNA binding; F:sequence-specific DNA binding transcription factor activity; C:plastid; P:biological_process; ; P:signal transduction; P:response to endogenous stimulus; C:nucleoplasm; C:pr…	EC:2.6.1.11; EC:2.6.1.19	IPR004636; IPR005814; IPR015421; IPR015422; IPR015424; SignalP-NN(euk) (SIGNALP)	Cre13.g596500.t1.1	0	response to stress; response to abiotic stimulus; response to biotic stimulus; regulation of biological process; biosynthetic process; lipid metabolic process; biological_process; signal transduction; response to endogenous stimulus;	plastid; nucleoplasm; protein complex;	binding; transferase activity; DNA binding; sequence-specific DNA binding transcription factor activity;	GO:0005488GO:0006950GO:0009628GO:0009607GO:0006350GO:0050789GO:0016740GO:0009058GO:0006629GO:0003677GO:0003700GO:0009536GO:0008150GO:0006519GO:0007165GO:0009719GO:0005654GO:0043234
Cmo_contig_3514	2030	4.07	4.1	4.14	4.01	3.89	4.09	4.04	4	4.12	4.05	0.04	-0.08	-0.12	0.1	0.19	0.32	0	0	0	0	0	XP_002949295	hypothetical protein VOLCADRAFT_80567 [Volvox carteri f. nagariensis] >gi|300265597|gb|EFJ49788.1| hypothetical protein VOLCADRAFT_80567 [Volvox carteri f. nagariensis]	3	F:nucleotide binding; P:cellular protein modification process; F:protein kinase activity	-	IPR000719; IPR011009; IPR011989; IPR016024; IPR021133; G3DSA:1.10.510.10 (GENE3D), PTHR12984 (PANTHER), PTHR12984:SF3 (PANTHER)	Cre13.g575300.t1.2	0	cellular protein modification process;		nucleotide binding; protein kinase activity;	GO:0000166GO:0006464GO:0004672
Cmo_contig_1191	2031	6.58	6.34	6.1	6.77	6.24	6.39	6.68	6.29	6.25	6.4	0.39	0.43	0.04	1.01	1.11	0.08	0	0	0	0	0	ADD25038	phosphoglucomutase 1 [Dunaliella salina]	16	C:cytosol; P:carbohydrate metabolic process; P:catabolic process; P:response to stress; P:response to abiotic stimulus; C:plastid; P:cellular homeostasis; P:biosynthetic process; F:binding; P:biological_process; F:catalytic activity; P:response to external stimulus; P:generation of precursor metabolites and energy; C:extracellular region; P:nucleobase-containing compound metabolic process; P:seco…	EC:5.4.2.2	IPR005841; IPR005843; IPR005844; IPR005845; IPR005846; IPR016055; IPR016066; G3DSA:3.30.310.50 (GENE3D), PTHR22573 (PANTHER), PTHR22573:SF5 (PANTHER), SSF55957 (SUPERFAMILY)	Cre13.g598750.t1.2	0	carbohydrate metabolic process; catabolic process; response to stress; response to abiotic stimulus; cellular homeostasis; biosynthetic process; biological_process; response to external stimulus; generation of precursor metabolites and energy; nucleobase-containing compound metabolic process; secondary metabolic process;	cytosol; plastid; extracellular region;	binding; catalytic activity;	GO:0005829GO:0005975GO:0009056GO:0006950GO:0009628GO:0009536GO:0019725GO:0009058GO:0005488GO:0008150GO:0003824GO:0009605GO:0006091GO:0005576GO:0006139GO:0019748
Cmo_contig_5320	2032	5.76	4.28	3.63	5.02	4.08	3.61	5.39	4.18	3.62	4.4	1.21	1.78	0.56	1.83	2.42	0.88	0	0	0	0	0	XP_002948115	hypothetical protein VOLCADRAFT_73591 [Volvox carteri f. nagariensis] >gi|300266917|gb|EFJ51103.1| hypothetical protein VOLCADRAFT_73591 [Volvox carteri f. nagariensis]	21	P:anatomical structure morphogenesis; P:cell differentiation; P:multicellular organismal development; P:regulation of biological process; P:cell cycle; P:organelle organization; P:reproduction; C:protein complex; C:intracellular; P:regulation of gene expression, epigenetic; P:nucleobase-containing compound metabolic process; P:metabolic process; C:nucleus; F:transferase activity; P:cellular prote…	EC:2.3.1.48; EC:2.1.1.0	IPR001680; IPR015943; IPR017986; IPR019775; IPR020472; IPR022052; PTHR22850 (PANTHER), PTHR22850:SF27 (PANTHER)	Cre12.g523200.t1.2	0	anatomical structure morphogenesis; cell differentiation; multicellular organismal development; regulation of biological process; cell cycle; organelle organization; reproduction; regulation of gene expression, epigenetic; nucleobase-containing compound metabolic process; metabolic process; cellular protein modification process; cell proliferation; embryo development; biosynthetic process;	intracellular; protein complex; nucleus; plastid; nucleoplasm;	transferase activity; protein binding;	GO:0009653GO:0030154GO:0007275GO:0050789GO:0007049GO:0006996GO:0000003GO:0005622GO:0043234GO:0040029GO:0006139GO:0008152GO:0005634GO:0016740GO:0006464GO:0009536GO:0008283GO:0009790GO:0005654GO:0009058GO:0005515
Cmo_contig_6657	2034	5.45	4.88	5.3	5.19	5.08	5.81	5.32	4.98	5.56	5.29	0.34	-0.23	-0.58	0.61	0.39	1.08	0	0	0	0	0	XP_002956177	hypothetical protein VOLCADRAFT_107119 [Volvox carteri f. nagariensis] >gi|300258480|gb|EFJ42716.1| hypothetical protein VOLCADRAFT_107119 [Volvox carteri f. nagariensis]	13	F:enzyme regulator activity; C:cytosol; P:cellular protein modification process; F:RNA binding; C:peroxisome; F:protein kinase activity; C:mitochondrion; C:nucleolus; C:plastid; F:nucleotide binding; P:signal transduction; C:intracellular; C:protein complex	-	IPR002554; IPR016024; PTHR10257:SF3 (PANTHER)	Cre13.g567800.t1.1	0	cellular protein modification process; signal transduction;	cytosol; peroxisome; mitochondrion; nucleolus; plastid; intracellular; protein complex;	enzyme regulator activity; RNA binding; protein kinase activity; nucleotide binding;	GO:0030234GO:0005829GO:0006464GO:0003723GO:0005777GO:0004672GO:0005739GO:0005730GO:0009536GO:0000166GO:0007165GO:0005622GO:0043234
Cmo_contig_2217	2041	4.67	4.84	4.74	3.89	4.62	4.55	4.28	4.73	4.65	4.55	-0.45	-0.37	0.08	0.64	0.51	0.09	0	0	0	0	0	XP_001701311	hypothetical protein CHLREDRAFT_122423 [Chlamydomonas reinhardtii] >gi|158271794|gb|EDO97606.1| predicted protein [Chlamydomonas reinhardtii]	4	P:metabolic process; C:mitochondrion; F:electron carrier activity; F:catalytic activity	-	no IPS match	Cre08.g370550.t1.2	0	metabolic process;	mitochondrion;	electron carrier activity; catalytic activity;	GO:0008152GO:0005739GO:0009055GO:0003824
Cmo_contig_2703	2042	4.37	3.49	2.85	4.79	3.92	2.04	4.58	3.7	2.44	3.58	0.87	2.13	1.26	1.09	2.34	1.55	0	0	0	0	0	XP_001695852	gamma-adaptin [Chlamydomonas reinhardtii] >gi|158275412|gb|EDP01189.1| gamma-adaptin [Chlamydomonas reinhardtii]	7	C:Golgi apparatus; F:protein binding; F:transporter activity; P:transport; P:protein transport; C:cytoplasm; C:protein complex	-	IPR002553; IPR011989; IPR016024; IPR017107; PTHR22780 (PANTHER)	Cre16.g676650.t1.1	0	transport; protein transport;	Golgi apparatus; cytoplasm; protein complex;	protein binding; transporter activity;	GO:0005794GO:0005515GO:0005215GO:0006810GO:0015031GO:0005737GO:0043234
Cmo_contig_423	2047	7.24	7.29	7.29	7.42	7.26	7.9	7.33	7.28	7.6	7.4	0.06	-0.26	-0.32	0.08	0.44	0.55	0	0	0	0	0	XP_002951950	hypothetical protein VOLCADRAFT_75183 [Volvox carteri f. nagariensis] >gi|300262851|gb|EFJ47055.1| hypothetical protein VOLCADRAFT_75183 [Volvox carteri f. nagariensis]	6	P:generation of precursor metabolites and energy; P:biosynthetic process; P:carbohydrate metabolic process; F:hydrolase activity; C:plastid; F:transferase activity	EC:2.7.7.27	no IPS match	Cre13.g567950.t1.1	0	generation of precursor metabolites and energy; biosynthetic process; carbohydrate metabolic process;	plastid;	hydrolase activity; transferase activity;	GO:0006091GO:0009058GO:0005975GO:0016787GO:0009536GO:0016740
Cmo_contig_8244	2055	5.25	2.7	0.41	7.69	6.02	2.3	6.47	4.36	1.35	4.06	2.11	5.12	3.01	0.6	1.5	0.89	0	0	0	0	0	XP_001690248	geranylgeranyl reductase [Chlamydomonas reinhardtii] >gi|158284236|gb|EDP09986.1| geranylgeranyl reductase [Chlamydomonas reinhardtii]	11	P:metabolic process; P:generation of precursor metabolites and energy; F:catalytic activity; P:biosynthetic process; C:plastid; F:protein binding; C:thylakoid; F:nucleotide binding; ; P:regulation of biological process; P:cellular protein modification process	EC:1.3.1.0	IPR003042; IPR010253; IPR011774; IPR011777; IPR023753; G3DSA:3.30.9.10 (GENE3D), G3DSA:3.50.50.60 (GENE3D), PTHR10617 (PANTHER), PTHR10617:SF9 (PANTHER), SignalP-NN(euk) (SIGNALP), SSF51905 (SUPERFAMILY), SSF54373 (SUPERFAMILY)	Cre01.g050950.t1.1	0	metabolic process; generation of precursor metabolites and energy; biosynthetic process; regulation of biological process; cellular protein modification process;	plastid; thylakoid;	catalytic activity; protein binding; nucleotide binding;	GO:0008152GO:0006091GO:0003824GO:0009058GO:0009536GO:0005515GO:0009579GO:0000166GO:0006519GO:0050789GO:0006464
Cmo_contig_808	2058	6.73	7.38	7.69	6.67	7.11	7.82	6.7	7.25	7.75	7.23	-0.54	-1.05	-0.51	1.47	2.46	1.38	0	0	0	0	0	XP_002956155	mitochondrial pyruvate dehydrogenase kinase [Volvox carteri f. nagariensis] >gi|300258458|gb|EFJ42694.1| mitochondrial pyruvate dehydrogenase kinase [Volvox carteri f. nagariensis]	9	F:kinase activity; F:signal transducer activity; P:signal transduction; C:mitochondrion; P:cellular protein modification process; F:nucleotide binding; F:protein kinase activity; C:cytoplasm; C:protein complex	EC:2.7.11.2	no IPS match	Cre05.g241750.t1.1	0	signal transduction; cellular protein modification process;	mitochondrion; cytoplasm; protein complex;	kinase activity; signal transducer activity; nucleotide binding; protein kinase activity;	GO:0016301GO:0004871GO:0007165GO:0005739GO:0006464GO:0000166GO:0004672GO:0005737GO:0043234
Cmo_contig_6612	2062	5.8	4.62	3.9	7.11	6.02	5.2	6.46	5.32	4.55	5.44	1.14	1.91	0.77	0.62	1.1	0.4	0	0	0	0	0	XP_002946991	hypothetical protein VOLCADRAFT_79395 [Volvox carteri f. nagariensis] >gi|300268035|gb|EFJ52217.1| hypothetical protein VOLCADRAFT_79395 [Volvox carteri f. nagariensis]	10	C:ribosome; F:binding; P:biological_process; C:plasma membrane; C:mitochondrion; F:nucleotide binding; P:protein metabolic process; C:plastid; P:response to stress; P:response to abiotic stimulus	-	no IPS match	Cre06.g309100.t1.1	0	biological_process; protein metabolic process; response to stress; response to abiotic stimulus;	ribosome; plasma membrane; mitochondrion; plastid;	binding; nucleotide binding;	GO:0005840GO:0005488GO:0008150GO:0005886GO:0005739GO:0000166GO:0019538GO:0009536GO:0006950GO:0009628
Cmo_contig_1389	2064	5.7	4.14	2.87	4.79	3.17	1.01	5.25	3.65	1.94	3.61	1.59	3.31	1.71	0.92	1.84	1	0	0	0	0	0	XP_001699195	hexose-phosphate transporter, major isoform [Chlamydomonas reinhardtii] >gi|158273042|gb|EDO98835.1| hexose-phosphate transporter, major isoform [Chlamydomonas reinhardtii]	3	P:transport; C:cell; F:transporter activity	-	SignalP-NN(euk) (SIGNALP)	Cre16.g688850.t1.2	0	transport;	cell;	transporter activity;	GO:0006810GO:0005623GO:0005215
Cmo_contig_9455	2064	5.94	4.54	4.28	5.72	4.72	4.67	5.83	4.63	4.47	4.98	1.2	1.36	0.16	2.32	2.52	0.3	0	0	0	0	0	XP_002955253	chaperonin complex component [Volvox carteri f. nagariensis] >gi|300259545|gb|EFJ43772.1| chaperonin complex component [Volvox carteri f. nagariensis]	3	F:nucleotide binding; P:protein metabolic process; F:protein binding	-	IPR002194; IPR002423; IPR012722; IPR017998; G3DSA:1.10.560.10 (GENE3D), G3DSA:3.30.260.10 (GENE3D), G3DSA:3.50.7.10 (GENE3D), SSF52029 (SUPERFAMILY), SSF54849 (SUPERFAMILY)	Cre09.g397200.t1.1	0	protein metabolic process;		nucleotide binding; protein binding;	GO:0000166GO:0019538GO:0005515
Cmo_contig_4371	2071	4.4	4.36	4.85	4.36	4.33	5.23	4.38	4.34	5.04	4.59	0.04	-0.66	-0.7	0.08	1.59	1.68	0	0	0	0	0	XP_002947718	hypothetical protein VOLCADRAFT_57473 [Volvox carteri f. nagariensis] >gi|300267066|gb|EFJ51251.1| hypothetical protein VOLCADRAFT_57473 [Volvox carteri f. nagariensis]	4	C:cytoplasm; P:nucleobase-containing compound metabolic process; F:transferase activity; F:binding	-	IPR002792; IPR005839; IPR006463; IPR006638; IPR007197; IPR013848; IPR023404; PTHR11918 (PANTHER), PTHR11918:SF41 (PANTHER), SSF102114 (SUPERFAMILY)	Cre18.g747000.t1.1	0	nucleobase-containing compound metabolic process;	cytoplasm;	transferase activity; binding;	GO:0005737GO:0006139GO:0016740GO:0005488
Cmo_contig_7565	2074	5.38	3.59	4.8	5.29	3.15	4.15	5.33	3.37	4.48	4.39	1.96	0.86	-1.11	2.55	1.32	1.66	0	0	0	0	0	XP_002947550	hypothetical protein VOLCADRAFT_87784 [Volvox carteri f. nagariensis] >gi|300267414|gb|EFJ51598.1| hypothetical protein VOLCADRAFT_87784 [Volvox carteri f. nagariensis]	4	P:nucleobase-containing compound metabolic process; P:biosynthetic process; F:catalytic activity;	EC:4.3.2.2	no IPS match	Cre13.g565450.t1.1	0	nucleobase-containing compound metabolic process; biosynthetic process;		catalytic activity;	GO:0006139GO:0009058GO:0003824GO:0006519
Cmo_contig_1414	2075	4.99	5.08	5.74	5.33	5.47	6.51	5.16	5.27	6.12	5.52	-0.12	-0.96	-0.85	0.12	1.3	1.14	0	0	0	0	0	XP_001699424	protein phosphatase 2A catalytic subunit [Chlamydomonas reinhardtii] >gi|158272875|gb|EDO98670.1| protein phosphatase 2A catalytic subunit [Chlamydomonas reinhardtii]	3	P:lipid metabolic process; F:phosphoprotein phosphatase activity; P:cellular protein modification process	EC:3.1.3.16	IPR004843; IPR006186; G3DSA:3.60.21.10 (GENE3D), PTHR11668 (PANTHER), PTHR11668:SF21 (PANTHER), SSF56300 (SUPERFAMILY)	Cre19.g751950.t1.1	0	lipid metabolic process; cellular protein modification process;		phosphoprotein phosphatase activity;	GO:0006629GO:0004721GO:0006464
Cmo_contig_5380	2078	5.97	6.73	7.32	6.11	7.05	8.36	6.04	6.89	7.84	6.92	-0.85	-1.8	-0.95	0.99	1.97	1.11	0	0	0	0	0	EFN52926	hypothetical protein CHLNCDRAFT_137251 [Chlorella variabilis]	7	F:catalytic activity; F:nucleotide binding; C:cell; P:metabolic process; P:biosynthetic process; P:lipid metabolic process; P:secondary metabolic process	EC:1.14.99.7	IPR003042; IPR013698; G3DSA:3.50.50.60 (GENE3D), PTHR10835 (PANTHER), PF13450 (PFAM), tmhmm (TMHMM), SSF51905 (SUPERFAMILY)	Cre15.g645100.t1.1	0	metabolic process; biosynthetic process; lipid metabolic process; secondary metabolic process;	cell;	catalytic activity; nucleotide binding;	GO:0003824GO:0000166GO:0005623GO:0008152GO:0009058GO:0006629GO:0019748
Cmo_contig_5364	2094	5.65	4.41	4.25	5.59	4.6	4.78	5.62	4.51	4.51	4.88	1.11	1.11	0	2.04	2.04	0	0	0	0	0	0	XP_002954204	hypothetical protein VOLCADRAFT_95021 [Volvox carteri f. nagariensis] >gi|300260409|gb|EFJ44628.1| hypothetical protein VOLCADRAFT_95021 [Volvox carteri f. nagariensis]	3	F:nucleotide binding; F:hydrolase activity; C:cell	EC:3.6.1.3	IPR003439; IPR003593; IPR013525; G3DSA:3.40.50.300 (GENE3D), PTHR19241 (PANTHER), tmhmm (TMHMM), SSF52540 (SUPERFAMILY)	Cre07.g313250.t1.1	0		cell;	nucleotide binding; hydrolase activity;	GO:0000166GO:0016787GO:0005623
Cmo_contig_1096	2098	3.29	2.1	3	3.47	1.76	0.87	3.38	1.93	1.94	2.42	1.45	1.45	0	0.88	0.88	0	0	0	0	0	0	XP_001690793	predicted protein [Chlamydomonas reinhardtii] >gi|158279479|gb|EDP05239.1| predicted protein [Chlamydomonas reinhardtii]	0	-		SignalP-NN(euk) (SIGNALP), tmhmm (TMHMM)	Cre12.g502800.t1.1	0
Cmo_contig_22949	2100	3	1.48	1.47	1.23	0.69	0.1	2.11	1.09	0.79	1.33	1.03	1.33	0.3	0.54	0.72	0.13	0	0	0	0	0	XP_001699902	glutamine synthetase [Chlamydomonas reinhardtii] >gi|2494744|sp|Q42688.1|GLNA1_CHLRE RecName: Full=Glutamine synthetase cytosolic isozyme; AltName: Full=GS1; AltName: Full=Glutamate--ammonia ligase >gi|1353876|gb|AAB01817.1| glutamine synthetase [Chlamydomonas reinhardtii] >gi|158281844|gb|EDP07598.1| glutamine synthetase [Chlamydomonas reinhardtii]	4	F:catalytic activity; P:biosynthetic process; ; P:carbohydrate metabolic process	EC:6.3.1.2	IPR008146; IPR008147; IPR014746; PTHR20852 (PANTHER), PTHR20852:SF14 (PANTHER), SSF55931 (SUPERFAMILY)	Cre02.g113200.t1.2	0	biosynthetic process; carbohydrate metabolic process;		catalytic activity;	GO:0003824GO:0009058GO:0006519GO:0005975
Cmo_contig_8961	2114	3.03	2.59	1.77	3.81	3.33	3.19	3.42	2.96	2.48	2.95	0.46	0.94	0.48	0.29	0.67	0.31	0	0	0	0	0	XP_002953304	class II photolyase [Volvox carteri f. nagariensis] >gi|300261401|gb|EFJ45614.1| class II photolyase [Volvox carteri f. nagariensis]	12	P:biological_process; P:response to abiotic stimulus; ; P:regulation of biological process; P:response to stress; P:DNA metabolic process; F:sequence-specific DNA binding transcription factor activity; F:catalytic activity; P:response to external stimulus; P:cell communication; C:nucleoplasm; C:protein complex	EC:4.1.99.3	IPR005101; IPR006050; IPR008148; IPR014729; G3DSA:1.10.579.10 (GENE3D), G3DSA:1.25.40.80 (GENE3D), PTHR10211:SF0 (PANTHER)	Cre12.g533000.t1.1	0	biological_process; response to abiotic stimulus; regulation of biological process; response to stress; DNA metabolic process; response to external stimulus; cell communication;	nucleoplasm; protein complex;	sequence-specific DNA binding transcription factor activity; catalytic activity;	GO:0008150GO:0009628GO:0050789GO:0006350GO:0006950GO:0006259GO:0003700GO:0003824GO:0009605GO:0007154GO:0005654GO:0043234
Cmo_contig_6580	2115	6.96	6.19	5.91	6.79	6.16	5.83	6.87	6.17	5.87	6.31	0.7	1	0.3	2.05	2.63	0.95	0	0	0	0	0	XP_002955697	hypothetical protein VOLCADRAFT_83359 [Volvox carteri f. nagariensis] >gi|300259106|gb|EFJ43337.1| hypothetical protein VOLCADRAFT_83359 [Volvox carteri f. nagariensis]	2	F:enzyme regulator activity; P:protein transport	-	IPR000806; IPR018203; G3DSA:3.30.519.10 (GENE3D), G3DSA:3.50.50.60 (GENE3D), PTHR11787 (PANTHER), SSF51905 (SUPERFAMILY), SSF54373 (SUPERFAMILY)	Cre02.g123200.t1.1	0	protein transport;		enzyme regulator activity;	GO:0030234GO:0015031
Cmo_contig_3427	2116	6.18	6.09	6.08	6.22	6.27	6.39	6.2	6.18	6.24	6.21	0.02	-0.04	-0.06	0.04	0.07	0.12	0	0	0	0	0	XP_001700039	aspartate aminotransferase [Chlamydomonas reinhardtii] >gi|158281981|gb|EDP07735.1| aspartate aminotransferase [Chlamydomonas reinhardtii]	8	; F:binding; F:transferase activity; C:mitochondrion; P:metabolic process; C:plastid; P:biosynthetic process; P:secondary metabolic process	EC:2.6.1.1	no IPS match	Cre02.g097900.t1.1	0	metabolic process; biosynthetic process; secondary metabolic process;	mitochondrion; plastid;	binding; transferase activity;	GO:0006519GO:0005488GO:0016740GO:0005739GO:0008152GO:0009536GO:0009058GO:0019748
Cmo_contig_2719	2117	6.79	5.2	4.22	5.83	5.04	3.23	6.31	5.12	3.72	5.05	1.2	2.59	1.39	1.12	2.19	1.31	0	0	0	0	0	XP_002948755	hypothetical protein VOLCADRAFT_80405 [Volvox carteri f. nagariensis] >gi|300265946|gb|EFJ50135.1| hypothetical protein VOLCADRAFT_80405 [Volvox carteri f. nagariensis]	9	P:metabolic process; F:catalytic activity; P:nucleobase-containing compound metabolic process; P:catabolic process; P:biosynthetic process; P:response to external stimulus; P:cell communication; C:plastid;	EC:1.3.3.1; EC:1.3.1.2	no IPS match	Cre13.g578750.t1.1	0	metabolic process; nucleobase-containing compound metabolic process; catabolic process; biosynthetic process; response to external stimulus; cell communication;	plastid;	catalytic activity;	GO:0008152GO:0003824GO:0006139GO:0009056GO:0009058GO:0009605GO:0007154GO:0009536GO:0006519
Cmo_contig_3713	2119	7.35	5.94	5.04	6.96	6.18	4.19	7.16	6.06	4.62	5.95	1.1	2.54	1.44	1.42	2.69	1.8	0	0	0	0	0	XP_002946971	hypothetical protein VOLCADRAFT_72975 [Volvox carteri f. nagariensis] >gi|300268015|gb|EFJ52197.1| hypothetical protein VOLCADRAFT_72975 [Volvox carteri f. nagariensis]	7	F:protein binding; F:transporter activity; C:cytoplasmic membrane-bounded vesicle; C:cell; C:mitochondrion; P:protein transport; C:plastid	-	no IPS match	Cre03.g171350.t1.1	0	protein transport;	cytoplasmic membrane-bounded vesicle; cell; mitochondrion; plastid;	protein binding; transporter activity;	GO:0005515GO:0005215GO:0016023GO:0005623GO:0005739GO:0015031GO:0009536
Cmo_contig_781	2119	4.43	2.48	2.25	4.55	3.26	2.62	4.49	2.87	2.44	3.26	1.62	2.05	0.43	2.11	2.48	0.58	0	0	0	0	0	XP_002957574	hypothetical protein VOLCADRAFT_84159 [Volvox carteri f. nagariensis] >gi|300257091|gb|EFJ41344.1| hypothetical protein VOLCADRAFT_84159 [Volvox carteri f. nagariensis]	6	C:cytoplasm; C:protein complex; C:nuclear envelope; P:protein transport; F:binding; F:transporter activity	-	no IPS match	Cre04.g215850.t1.1	0	protein transport;	cytoplasm; nuclear envelope; protein complex;	binding; transporter activity;	GO:0005737GO:0005635GO:0043234GO:0015031GO:0005488GO:0005215
Cmo_contig_2051	2120	6.04	4.29	5.05	7.24	5.66	5.45	6.64	4.97	5.25	5.62	1.67	1.39	-0.28	1.18	0.98	0.16	0	0	0	0	0	XP_001703692	chaperonin 60A [Chlamydomonas reinhardtii] >gi|158270541|gb|EDO96383.1| chaperonin 60A [Chlamydomonas reinhardtii]	3	C:cytoplasm; P:protein metabolic process; F:nucleotide binding	-	IPR001844; IPR002423; IPR018370; G3DSA:1.10.560.10 (GENE3D), G3DSA:3.50.7.10 (GENE3D), PTHR11353:SF11 (PANTHER), SSF52029 (SUPERFAMILY), SSF54849 (SUPERFAMILY)	Cre32.g781650.t1.1	0	protein metabolic process;	cytoplasm;	nucleotide binding;	GO:0005737GO:0019538GO:0000166
Cmo_contig_4098	2127	6	5.67	5.65	6.52	6.18	6.4	6.26	5.92	6.03	6.07	0.34	0.23	-0.1	0.36	0.24	0.09	0	0	0	0	0	XP_002947637	heat shock protein Hsp70C [Volvox carteri f. nagariensis] >gi|300266985|gb|EFJ51170.1| heat shock protein Hsp70C [Volvox carteri f. nagariensis]	13	P:response to biotic stimulus; C:cell wall; P:metabolic process; P:protein metabolic process; P:response to stress; P:response to abiotic stimulus; F:catalytic activity; C:vacuole; F:nucleotide binding; C:mitochondrion; F:protein binding; C:plastid; P:biological_process	EC:1.3.1.74	IPR012725; IPR013126; IPR018181; G3DSA:1.20.1270.10 (GENE3D), G3DSA:2.60.34.10 (GENE3D), G3DSA:3.30.30.30 (GENE3D), G3DSA:3.30.420.40 (GENE3D), G3DSA:3.90.640.10 (GENE3D), PTHR19375 (PANTHER), PTHR19375:SF1 (PANTHER), SSF100920 (SUPERFAMILY), SSF100934 (SUPERFAMILY), SSF53067 (SUPERFAMILY)	Cre09.g393200.t1.1	0	response to biotic stimulus; metabolic process; protein metabolic process; response to stress; response to abiotic stimulus; biological_process;	cell wall; vacuole; mitochondrion; plastid;	catalytic activity; nucleotide binding; protein binding;	GO:0009607GO:0005618GO:0008152GO:0019538GO:0006950GO:0009628GO:0003824GO:0005773GO:0000166GO:0005739GO:0005515GO:0009536GO:0008150
Cmo_contig_19970	2131	2.61	1.45	2.7	3.22	2.13	1.72	2.92	1.79	2.21	2.31	1.13	0.71	-0.42	1.09	0.66	0.36	0	0	0	0	0	XP_001693250	predicted protein [Chlamydomonas reinhardtii] >gi|158277508|gb|EDP03276.1| predicted protein [Chlamydomonas reinhardtii]	4	F:transferase activity; F:catalytic activity; P:metabolic process; P:biosynthetic process	-	IPR007807; IPR013562; PTHR10925 (PANTHER), PTHR10925:SF5 (PANTHER), PF13718 (PFAM), tmhmm (TMHMM)	Cre03.g192850.t1.1	0	metabolic process; biosynthetic process;		transferase activity; catalytic activity;	GO:0016740GO:0003824GO:0008152GO:0009058
Cmo_contig_9742	2132	3.14	2.02	2.98	3.4	2.43	2.61	3.27	2.23	2.8	2.76	1.05	0.48	-0.57	1.86	0.88	1.06	0	0	0	0	0	XP_001757512	predicted protein [Physcomitrella patens subsp. patens] >gi|162691206|gb|EDQ77569.1| predicted protein [Physcomitrella patens subsp. patens]	0	-		no IPS match	Cre01.g000600.t1.1	0
Cmo_contig_61	2149	11.96	12.09	12.17	10.33	10.7	10.88	11.15	11.39	11.53	11.35	-0.25	-0.38	-0.13	0.1	0.16	0.05	0	0	0	0	0	BAA83822	chloroplast w6 desaturase [Chlamydomonas sp. W80]	8	P:biosynthetic process; P:lipid metabolic process; F:catalytic activity; C:plastid; P:regulation of biological process; P:generation of precursor metabolites and energy; P:response to abiotic stimulus; C:cell	-	no IPS match	Cre13.g590500.t1.1	0	biosynthetic process; lipid metabolic process; regulation of biological process; generation of precursor metabolites and energy; response to abiotic stimulus;	plastid; cell;	catalytic activity;	GO:0009058GO:0006629GO:0003824GO:0009536GO:0050789GO:0006091GO:0009628GO:0005623
Cmo_contig_1345	2153	4.51	4.12	3.93	3.31	3.82	3.58	3.91	3.97	3.76	3.88	-0.06	0.15	0.21	0.04	0.12	0.17	0	0	0	0	0	EFN56442	hypothetical protein CHLNCDRAFT_30873 [Chlorella variabilis]	6	F:transferase activity; P:biosynthetic process; P:metabolic process; F:catalytic activity; P:nucleobase-containing compound metabolic process;	EC:2.1.1.45; EC:1.5.1.3	IPR000398; IPR001796; IPR012262; IPR017925; IPR020940; IPR023451; IPR024072; PTHR11549 (PANTHER), PTHR11549:SF2 (PANTHER)	Cre17.g715900.t1.1	0	biosynthetic process; metabolic process; nucleobase-containing compound metabolic process;		transferase activity; catalytic activity;	GO:0016740GO:0009058GO:0008152GO:0003824GO:0006139GO:0006519
Cmo_contig_93	2153	7.96	7.42	7.32	7.79	7.11	7.17	7.87	7.26	7.25	7.46	0.61	0.63	0.02	1.5	1.54	0.03	0	0	0	0	0	AAB88292	acetolactate synthase [Chlamydomonas reinhardtii]	10	F:nucleotide binding; P:response to stress; F:binding; F:transferase activity; F:catalytic activity; C:plastid; C:protein complex; C:cytoplasm; P:biosynthetic process;	EC:2.2.1.6	IPR011766; IPR012000; IPR012001; IPR012846; G3DSA:3.40.50.1220 (GENE3D), G3DSA:3.40.50.970 (GENE3D), PTHR18968 (PANTHER), SignalP-NN(euk) (SIGNALP), SSF52467 (SUPERFAMILY), SSF52518 (SUPERFAMILY)	Cre29.g778850.t1.1	0	response to stress; biosynthetic process;	plastid; cytoplasm; protein complex;	nucleotide binding; binding; transferase activity; catalytic activity;	GO:0000166GO:0006950GO:0005488GO:0016740GO:0003824GO:0009536GO:0005737GO:0043234GO:0009058GO:0006519
Cmo_contig_5172	2171	5.48	4.86	4.99	6	5.32	5.53	5.74	5.09	5.26	5.36	0.65	0.48	-0.17	0.91	0.65	0.19	0	0	0	0	0	XP_001695651	hypothetical protein CHLREDRAFT_119290 [Chlamydomonas reinhardtii] >gi|158275662|gb|EDP01438.1| predicted protein [Chlamydomonas reinhardtii]	14	P:reproduction; P:multicellular organismal development; P:translation; P:nucleobase-containing compound metabolic process; ; C:cytosol; P:regulation of biological process; P:cell cycle; P:biosynthetic process; C:mitochondrion; F:nucleotide binding; F:catalytic activity; C:plastid; P:embryo development	EC:6.1.1.19	IPR001278; IPR001412; IPR005148; IPR008909; IPR009080; IPR014729; IPR015945; G3DSA:1.10.730.10 (GENE3D), SSF52374 (SUPERFAMILY)	Cre01.g056050.t1.1	0	reproduction; multicellular organismal development; translation; nucleobase-containing compound metabolic process; regulation of biological process; cell cycle; biosynthetic process; embryo development;	cytosol; mitochondrion; plastid;	nucleotide binding; catalytic activity;	GO:0000003GO:0007275GO:0006412GO:0006139GO:0006519GO:0005829GO:0050789GO:0007049GO:0009058GO:0005739GO:0000166GO:0003824GO:0009536GO:0009790
Cmo_contig_2483	2172	9.59	9.35	9.45	9.64	9.14	9.61	9.62	9.25	9.53	9.46	0.37	0.09	-0.28	1.07	0.2	0.81	0	0	0	0	0	XP_002950115	hypothetical protein VOLCADRAFT_74529 [Volvox carteri f. nagariensis] >gi|300264588|gb|EFJ48783.1| hypothetical protein VOLCADRAFT_74529 [Volvox carteri f. nagariensis]	8	F:catalytic activity; F:nucleotide binding; F:binding; C:plastid; F:protein binding; P:metabolic process; P:biosynthetic process;	EC:1.1.1.86	IPR000506; IPR008927; IPR013023; IPR013116; IPR013328; IPR016040; PTHR21371:SF4 (PANTHER), SSF51735 (SUPERFAMILY)	Cre10.g434750.t1.1	0	metabolic process; biosynthetic process;	plastid;	catalytic activity; nucleotide binding; binding; protein binding;	GO:0003824GO:0000166GO:0005488GO:0009536GO:0005515GO:0008152GO:0009058GO:0006519
Cmo_contig_6987	2172	2.96	2.48	3.93	3.77	2.24	0.61	3.36	2.36	2.27	2.67	1	1.09	0.09	0.35	0.38	0.02	0	0	0	0	0	EFN57790	hypothetical protein CHLNCDRAFT_21212, partial [Chlorella variabilis]	7	C:nucleolus; P:regulation of biological process; P:cell cycle; P:nucleobase-containing compound metabolic process; P:protein metabolic process; C:cytosol; F:protein binding	-	IPR001680; IPR012953; IPR015943; IPR017986; IPR019775; PTHR17605 (PANTHER)	Cre10.g417950.t1.1	0	regulation of biological process; cell cycle; nucleobase-containing compound metabolic process; protein metabolic process;	nucleolus; cytosol;	protein binding;	GO:0005730GO:0050789GO:0007049GO:0006139GO:0019538GO:0005829GO:0005515
Cmo_contig_1495	2181	4	3.83	4.68	3.48	3.87	4.37	3.74	3.85	4.53	4.04	-0.11	-0.79	-0.68	0.16	1.48	1.28	0	0	0	0	0	XP_002954493	hypothetical protein VOLCADRAFT_64912 [Volvox carteri f. nagariensis] >gi|300260165|gb|EFJ44386.1| hypothetical protein VOLCADRAFT_64912 [Volvox carteri f. nagariensis]	5	P:cellular protein modification process; F:binding; F:nucleotide binding; F:protein kinase activity;	EC:2.7.11.0; EC:2.7.10.0	IPR000719; IPR001245; IPR002290; IPR002912; IPR008271; IPR011009; IPR020635; G3DSA:1.10.510.10 (GENE3D), G3DSA:3.30.200.20 (GENE3D), G3DSA:3.30.70.260 (GENE3D), PTHR23257 (PANTHER), PTHR23257:SF82 (PANTHER), SSF55021 (SUPERFAMILY)	Cre16.g659400.t1.2	0	cellular protein modification process;		binding; nucleotide binding; protein kinase activity;	GO:0006464GO:0005488GO:0000166GO:0004672GO:0006519
Cmo_contig_9908	2186	3.78	1.93	2.45	4.58	3.02	4.08	4.18	2.48	3.26	3.31	1.71	0.92	-0.79	1.07	0.54	0.45	0	0	0	0	0	CAA07554	1-deoxy-D-xylulose-5-phosphate synthase [Chlamydomonas reinhardtii]	4	F:transferase activity; P:biosynthetic process; P:lipid metabolic process; P:secondary metabolic process	EC:2.2.1.7	IPR005474; IPR005475; IPR005476; IPR005477; IPR009014; IPR015941; G3DSA:3.40.50.970 (GENE3D), PTHR11624 (PANTHER), PTHR11624:SF20 (PANTHER), PF13292 (PFAM), SSF52518 (SUPERFAMILY)	Cre07.g356350.t1.1	0	biosynthetic process; lipid metabolic process; secondary metabolic process;		transferase activity;	GO:0016740GO:0009058GO:0006629GO:0019748
Cmo_contig_9696	2188	4	3.42	3.87	3.97	3.34	4.15	3.99	3.38	4.01	3.79	0.61	-0.02	-0.63	1.65	0.05	1.71	0	0	0	0	0	XP_001703256	DNA topoisomerase I [Chlamydomonas reinhardtii] >gi|158280180|gb|EDP05938.1| DNA topoisomerase I [Chlamydomonas reinhardtii]	4	F:DNA binding; F:catalytic activity; C:chromosome; P:DNA metabolic process	EC:5.99.1.2; EC:5.99.1.3	IPR001631; IPR008336; IPR011010; IPR013030; IPR013034; IPR013499; IPR013500; IPR014711; IPR014727; IPR018521; IPR025834; PTHR10290 (PANTHER), PTHR10290:SF0 (PANTHER)	Cre03.g178600.t1.1	0	DNA metabolic process;	chromosome;	DNA binding; catalytic activity;	GO:0003677GO:0003824GO:0005694GO:0006259
Cmo_contig_1152	2219	5.8	5.43	6.35	5.84	5.5	7.68	5.82	5.47	7.01	6.1	0.35	-1.19	-1.55	0.3	1.16	1.49	0	0	0	0	0	XP_002948463	acetyl-coa synthetase [Volvox carteri f. nagariensis] >gi|300266150|gb|EFJ50338.1| acetyl-coa synthetase [Volvox carteri f. nagariensis]	8	F:nucleotide binding; C:plastid; F:catalytic activity; C:cytosol; P:biosynthetic process; P:carbohydrate metabolic process; P:generation of precursor metabolites and energy; P:catabolic process	EC:6.2.1.1	IPR000873; IPR011904; IPR020845; IPR025110; G3DSA:2.30.38.10 (GENE3D), G3DSA:3.30.300.30 (GENE3D), G3DSA:3.40.50.980 (GENE3D), PTHR24095 (PANTHER), PTHR24095:SF14 (PANTHER), SSF56801 (SUPERFAMILY)	Cre23.g765700.t1.1	0	biosynthetic process; carbohydrate metabolic process; generation of precursor metabolites and energy; catabolic process;	plastid; cytosol;	nucleotide binding; catalytic activity;	GO:0000166GO:0009536GO:0003824GO:0005829GO:0009058GO:0005975GO:0006091GO:0009056
Cmo_contig_4924	2221	3.35	2.09	2.4	3.24	2.36	1.56	3.29	2.22	1.98	2.5	1.07	1.32	0.25	1.47	1.76	0.3	0	0	0	0	0	XP_002958329	hypothetical protein VOLCADRAFT_121704 [Volvox carteri f. nagariensis] >gi|300256354|gb|EFJ40622.1| hypothetical protein VOLCADRAFT_121704 [Volvox carteri f. nagariensis]	8	P:nucleobase-containing compound metabolic process; C:nucleus; F:hydrolase activity; P:reproduction; P:anatomical structure morphogenesis; P:multicellular organismal development; F:nucleic acid binding; F:nucleotide binding	-	IPR001650; IPR012961; IPR025696; G3DSA:3.40.50.300 (GENE3D), PTHR11752 (PANTHER), PTHR11752:SF2 (PANTHER), SSF52540 (SUPERFAMILY)	Cre06.g289950.t1.2	0	nucleobase-containing compound metabolic process; reproduction; anatomical structure morphogenesis; multicellular organismal development;	nucleus;	hydrolase activity; nucleic acid binding; nucleotide binding;	GO:0006139GO:0005634GO:0016787GO:0000003GO:0009653GO:0007275GO:0003676GO:0000166
Cmo_contig_8269	2231	3.79	3.47	2.61	2.9	2.29	1.51	3.34	2.88	2.06	2.76	0.47	1.29	0.82	0.29	0.92	0.55	0	0	0	0	0	XP_001691326	minichromosome maintenance protein 3 [Chlamydomonas reinhardtii] >gi|158279298|gb|EDP05059.1| minichromosome maintenance protein 3 [Chlamydomonas reinhardtii]	15	P:cell cycle; F:hydrolase activity; P:DNA metabolic process; P:biosynthetic process; P:metabolic process; P:regulation of biological process; P:reproduction; P:multicellular organismal development; P:organelle organization; P:cellular protein modification process; F:DNA binding; F:nucleotide binding; P:cell proliferation; P:regulation of gene expression, epigenetic; C:nucleus	EC:3.6.1.15	IPR001208; IPR008046; IPR012340; IPR016027; G3DSA:3.30.1640.10 (GENE3D), G3DSA:3.40.50.300 (GENE3D), PTHR11630 (PANTHER), PTHR11630:SF46 (PANTHER), SSF52540 (SUPERFAMILY)	Cre06.g295700.t1.2	0	cell cycle; DNA metabolic process; biosynthetic process; metabolic process; regulation of biological process; reproduction; multicellular organismal development; organelle organization; cellular protein modification process; cell proliferation; regulation of gene expression, epigenetic;	nucleus;	hydrolase activity; DNA binding; nucleotide binding;	GO:0007049GO:0016787GO:0006259GO:0009058GO:0008152GO:0050789GO:0000003GO:0007275GO:0006996GO:0006464GO:0003677GO:0000166GO:0008283GO:0040029GO:0005634
Cmo_contig_15344	2238	3.86	3.21	3.68	4.51	3.78	4.27	4.18	3.5	3.98	3.89	0.69	0.21	-0.48	0.82	0.21	0.55	0	0	0	0	0	XP_002946539	hypothetical protein VOLCADRAFT_79064 [Volvox carteri f. nagariensis] >gi|300268285|gb|EFJ52466.1| hypothetical protein VOLCADRAFT_79064 [Volvox carteri f. nagariensis]	5	P:protein metabolic process; P:response to stress; C:plastid; F:nucleotide binding; F:hydrolase activity	EC:3.6.1.15	IPR001270; IPR003593; IPR003959; IPR013093; IPR019489; G3DSA:1.10.8.60 (GENE3D), G3DSA:3.40.50.300 (GENE3D), PTHR11638 (PANTHER), PTHR11638:SF18 (PANTHER), SSF52540 (SUPERFAMILY)	Cre02.g090850.t1.2	0	protein metabolic process; response to stress;	plastid;	nucleotide binding; hydrolase activity;	GO:0019538GO:0006950GO:0009536GO:0000166GO:0016787
Cmo_contig_1681	2238	7.11	6.62	6.66	6.94	6.54	7.31	7.03	6.58	6.99	6.86	0.45	0.04	-0.41	0.75	0.05	0.68	0	0	0	0	0	XP_002946369	sterol 14 desaturase [Volvox carteri f. nagariensis] >gi|300268115|gb|EFJ52296.1| sterol 14 desaturase [Volvox carteri f. nagariensis]	12	P:generation of precursor metabolites and energy; F:catalytic activity; F:electron carrier activity; F:oxygen binding; F:transferase activity; F:binding; C:endoplasmic reticulum; C:plasma membrane; P:reproduction; P:embryo development; P:biosynthetic process; P:lipid metabolic process	EC:1.14.13.70	tmhmm (TMHMM)	Cre02.g092350.t1.1	0	generation of precursor metabolites and energy; reproduction; embryo development; biosynthetic process; lipid metabolic process;	endoplasmic reticulum; plasma membrane;	catalytic activity; electron carrier activity; oxygen binding; transferase activity; binding;	GO:0006091GO:0003824GO:0009055GO:0019825GO:0016740GO:0005488GO:0005783GO:0005886GO:0000003GO:0009790GO:0009058GO:0006629
Cmo_contig_7767	2238	2.64	1.22	1.92	2.67	0.93	3.2	2.65	1.08	2.56	2.1	1.57	0.09	-1.48	1.53	0.07	1.45	0	0	0	0	0	XP_001698017	hypothetical protein CHLREDRAFT_192990 [Chlamydomonas reinhardtii] >gi|158273816|gb|EDO99602.1| predicted protein [Chlamydomonas reinhardtii]	0	-		IPR018553; PTHR31560 (PANTHER), PTHR31560:SF0 (PANTHER)	Cre13.g596100.t1.1	0
Cmo_contig_6993	2239	4.57	3.42	2.83	5.24	3.78	3	4.91	3.6	2.92	3.81	1.3	1.99	0.68	1.91	2.58	1.06	0	0	0	0	0	XP_002948047	hypothetical protein VOLCADRAFT_103673 [Volvox carteri f. nagariensis] >gi|300266849|gb|EFJ51035.1| hypothetical protein VOLCADRAFT_103673 [Volvox carteri f. nagariensis]	4	F:nucleotide binding; P:metabolic process; F:catalytic activity;	EC:1.1.99.1	SignalP-NN(euk) (SIGNALP)	Cre12.g514200.t1.1	0	metabolic process;		nucleotide binding; catalytic activity;	GO:0000166GO:0008152GO:0003824GO:0006519
Cmo_contig_709	2239	9.09	8.97	8.99	8.76	8.82	8.85	8.92	8.9	8.92	8.91	0.03	0	-0.03	0.05	0	0.05	0	0	0	0	0	XP_001696432	heat shock protein 70B [Chlamydomonas reinhardtii] >gi|158282657|gb|EDP08409.1| heat shock protein 70B [Chlamydomonas reinhardtii]	7	P:protein metabolic process; P:response to stress; F:nucleotide binding; F:protein binding; C:plastid; P:metabolic process; F:catalytic activity	EC:1.3.1.74	IPR012725; IPR013126; IPR018181; G3DSA:1.20.1270.10 (GENE3D), G3DSA:2.60.34.10 (GENE3D), G3DSA:3.30.30.30 (GENE3D), G3DSA:3.30.420.40 (GENE3D), G3DSA:3.90.640.10 (GENE3D), PTHR19375 (PANTHER), PTHR19375:SF1 (PANTHER), SSF100920 (SUPERFAMILY), SSF100934 (SUPERFAMILY), SSF53067 (SUPERFAMILY)	Cre06.g250100.t1.1	0	protein metabolic process; response to stress; metabolic process;	plastid;	nucleotide binding; protein binding; catalytic activity;	GO:0019538GO:0006950GO:0000166GO:0005515GO:0009536GO:0008152GO:0003824
Cmo_contig_3140	2240	6.09	4.6	4.5	5.83	4.49	4.88	5.96	4.54	4.69	5.06	1.42	1.27	-0.15	2.61	2.43	0.28	0	0	0	0	0	XP_002956148	chaperonin complex component [Volvox carteri f. nagariensis] >gi|300258653|gb|EFJ42888.1| chaperonin complex component [Volvox carteri f. nagariensis]	9	C:cytoplasm; P:protein metabolic process; F:peptidase activity; P:cellular protein modification process; F:nucleotide binding; F:protein binding; P:catabolic process; F:protein kinase activity;	EC:3.4.21.0; EC:2.7.11.0	SignalP-NN(euk) (SIGNALP)	Cre09.g416750.t1.1	0	protein metabolic process; cellular protein modification process; catabolic process;	cytoplasm;	peptidase activity; nucleotide binding; protein binding; protein kinase activity;	GO:0005737GO:0019538GO:0008233GO:0006464GO:0000166GO:0005515GO:0009056GO:0004672GO:0006519
Cmo_contig_4927	2246	5.23	4.58	4.94	5.24	4.56	5.02	5.23	4.57	4.98	4.93	0.66	0.26	-0.41	2.1	0.88	1.4	0	0	0	0	0	XP_002946490	hypothetical protein VOLCADRAFT_120326 [Volvox carteri f. nagariensis] >gi|300268236|gb|EFJ52417.1| hypothetical protein VOLCADRAFT_120326 [Volvox carteri f. nagariensis]	9	F:binding; C:mitochondrion; P:metabolic process; P:biosynthetic process; F:hydrolase activity; F:transferase activity; F:nucleotide binding; F:protein binding;	EC:3.1.3.0; EC:2.6.1.2	IPR004839; IPR015421; IPR015422; IPR015424; PTHR11751 (PANTHER), PTHR11751:SF29 (PANTHER)	Cre06.g284700.t1.1	0	metabolic process; biosynthetic process;	mitochondrion;	binding; hydrolase activity; transferase activity; nucleotide binding; protein binding;	GO:0005488GO:0005739GO:0008152GO:0009058GO:0016787GO:0016740GO:0000166GO:0005515GO:0006519
Cmo_contig_2030	2251	4.36	6.27	6.84	5.24	6.49	7.3	4.8	6.38	7.07	6.08	-1.57	-2.27	-0.7	1.86	2.43	0.86	0	0	0	0	0	XP_001691005	flagellar outer dynein arm intermediate chain 2 [Chlamydomonas reinhardtii] >gi|158279691|gb|EDP05451.1| flagellar outer dynein arm intermediate chain 2 [Chlamydomonas reinhardtii]	7	C:cilium; C:cytoskeleton; C:protein complex; C:organelle; C:intracellular; F:motor activity; F:protein binding	-	IPR001680; IPR015943; IPR017986; PTHR12442 (PANTHER), PTHR12442:SF7 (PANTHER)	Cre12.g506000.t1.1	0		cilium; cytoskeleton; protein complex; organelle; intracellular;	motor activity; protein binding;	GO:0005929GO:0005856GO:0043234GO:0043226GO:0005622GO:0003774GO:0005515
Cmo_contig_285	2253	5.06	3.65	4.77	4.38	3.16	3.09	4.72	3.4	3.93	4.02	1.32	0.79	-0.53	0.92	0.52	0.32	0	0	0	0	0	XP_002946538	hypothetical protein VOLCADRAFT_120281 [Volvox carteri f. nagariensis] >gi|300268284|gb|EFJ52465.1| hypothetical protein VOLCADRAFT_120281 [Volvox carteri f. nagariensis]	8	; P:nucleobase-containing compound metabolic process; F:catalytic activity; F:nucleotide binding; F:transferase activity; P:biosynthetic process; C:cytoplasm; F:hydrolase activity	EC:6.3.5.2; EC:6.3.5.4	IPR001674; IPR004739; IPR014729; IPR017926; IPR025777; PR00096 (PRINTS), PR00097 (PRINTS), G3DSA:3.30.300.10 (GENE3D), G3DSA:3.40.50.880 (GENE3D), PTHR11922 (PANTHER), PTHR11922:SF2 (PANTHER), SSF52317 (SUPERFAMILY), SSF52402 (SUPERFAMILY), SSF54810 (SUPERFAMILY)	Cre02.g092900.t1.1	0	nucleobase-containing compound metabolic process; biosynthetic process;	cytoplasm;	catalytic activity; nucleotide binding; transferase activity; hydrolase activity;	GO:0006519GO:0006139GO:0003824GO:0000166GO:0016740GO:0009058GO:0005737GO:0016787
Cmo_contig_937	2257	5.08	3.03	2.93	5.37	3.72	3.18	5.22	3.37	3.05	3.88	1.85	2.17	0.32	2.44	2.71	0.45	0	0	0	0	0	XP_002952498	iron-sulfur cluster assembly protein [Volvox carteri f. nagariensis] >gi|300262137|gb|EFJ46345.1| iron-sulfur cluster assembly protein [Volvox carteri f. nagariensis]	2	F:nucleotide binding; P:biosynthetic process	-	IPR000825; IPR010231; PTHR30508 (PANTHER), PTHR30508:SF1 (PANTHER), SSF101960 (SUPERFAMILY)	Cre15.g643600.t1.1	0	biosynthetic process;		nucleotide binding;	GO:0000166GO:0009058
Cmo_contig_1646	2264	6.29	6.03	5.82	6.27	6.07	5.57	6.28	6.05	5.7	6.01	0.23	0.58	0.35	0.64	1.66	1.04	0	0	0	0	0	XP_001696211	phosphoglycerate mutase [Chlamydomonas reinhardtii] >gi|158282436|gb|EDP08188.1| phosphoglycerate mutase [Chlamydomonas reinhardtii]	7	C:cytoplasm; F:binding; F:catalytic activity; P:biosynthetic process; P:carbohydrate metabolic process; P:generation of precursor metabolites and energy; P:catabolic process	EC:5.4.2.1	IPR005995; IPR006124; IPR011258; IPR017849; IPR017850; PTHR31637 (PANTHER)	Cre06.g272050.t1.1	0	biosynthetic process; carbohydrate metabolic process; generation of precursor metabolites and energy; catabolic process;	cytoplasm;	binding; catalytic activity;	GO:0005737GO:0005488GO:0003824GO:0009058GO:0005975GO:0006091GO:0009056
Cmo_contig_207	2269	9.13	9.35	9.51	8.26	8.34	9.17	8.69	8.85	9.34	8.96	-0.15	-0.65	-0.5	0.11	0.58	0.42	0	0	0	0	0	XP_001703248	myo-inositol-1-phosphate synthase [Chlamydomonas reinhardtii] >gi|158280172|gb|EDP05930.1| myo-inositol-1-phosphate synthase [Chlamydomonas reinhardtii]	12	P:transport; C:cell; F:hydrolase activity; F:transporter activity; P:nucleobase-containing compound metabolic process; P:catabolic process; P:biosynthetic process; P:carbohydrate metabolic process; F:catalytic activity; F:nucleotide binding; C:cytoplasm; P:lipid metabolic process	EC:5.5.1.4	IPR002587; IPR013021; IPR016040; G3DSA:3.30.360.10 (GENE3D), PTHR11510:SF0 (PANTHER), SSF51735 (SUPERFAMILY), SSF55347 (SUPERFAMILY)	Cre03.g180250.t1.1	0	transport; nucleobase-containing compound metabolic process; catabolic process; biosynthetic process; carbohydrate metabolic process; lipid metabolic process;	cell; cytoplasm;	hydrolase activity; transporter activity; catalytic activity; nucleotide binding;	GO:0006810GO:0005623GO:0016787GO:0005215GO:0006139GO:0009056GO:0009058GO:0005975GO:0003824GO:0000166GO:0005737GO:0006629
Cmo_contig_3973	2270	6.04	4.61	4.01	5.5	4.45	3.62	5.77	4.53	3.82	4.71	1.24	1.96	0.72	1.99	2.72	1.23	0	0	0	0	0	XP_002956625	hypothetical protein VOLCADRAFT_110022 [Volvox carteri f. nagariensis] >gi|300257986|gb|EFJ42227.1| hypothetical protein VOLCADRAFT_110022 [Volvox carteri f. nagariensis]	6	C:vacuole; C:cytoplasmic membrane-bounded vesicle; C:cell; C:cell wall; C:Golgi apparatus; P:transport	-	IPR004240; PTHR10766:SF14 (PANTHER), tmhmm (TMHMM)	Cre01.g024350.t1.1	0	transport;	vacuole; cytoplasmic membrane-bounded vesicle; cell; cell wall; Golgi apparatus;		GO:0005773GO:0016023GO:0005623GO:0005618GO:0005794GO:0006810
Cmo_contig_4055	2271	7.75	6.99	6.59	8.41	7.33	7.48	8.08	7.16	7.04	7.42	0.92	1.04	0.12	1.02	1.16	0.1	0	0	0	0	0	XP_002956693	dihydrolipoamide dehydrogenase plastid precursor [Volvox carteri f. nagariensis] >gi|300258054|gb|EFJ42295.1| dihydrolipoamide dehydrogenase plastid precursor [Volvox carteri f. nagariensis]	11	F:nucleotide binding; F:catalytic activity; P:cellular homeostasis; P:regulation of biological process; C:cell; C:plastid; P:generation of precursor metabolites and energy; P:biosynthetic process; P:carbohydrate metabolic process; P:catabolic process;	EC:1.8.1.4	no IPS match	Cre01.g016504.t1.1	0	regulation of biological process; cellular homeostasis; generation of precursor metabolites and energy; biosynthetic process; carbohydrate metabolic process; catabolic process;	cell; plastid;	nucleotide binding; catalytic activity;	GO:0000166GO:0003824GO:0050789GO:0019725GO:0005623GO:0009536GO:0006091GO:0009058GO:0005975GO:0009056GO:0006519
Cmo_contig_3796	2273	7.2	7.35	7.17	6.06	6.97	6.57	6.63	7.16	6.87	6.89	-0.53	-0.24	0.29	0.47	0.19	0.23	0	0	0	0	0	XP_002950277	hypothetical protein VOLCADRAFT_104659 [Volvox carteri f. nagariensis] >gi|300264282|gb|EFJ48478.1| hypothetical protein VOLCADRAFT_104659 [Volvox carteri f. nagariensis]	3	F:catalytic activity; P:lipid metabolic process; P:metabolic process	-	no IPS match	Cre16.g687350.t1.1	0	lipid metabolic process; metabolic process;		catalytic activity;	GO:0003824GO:0006629GO:0008152
Cmo_contig_1279	2274	2.47	1.07	0.98	3.42	2.72	2.73	2.94	1.9	1.86	2.23	1.05	1.09	0.04	0.5	0.52	0.02	0	0	0	0	0	XP_001698231	carotenoid isomerase [Chlamydomonas reinhardtii] >gi|158273729|gb|EDO99516.1| carotenoid isomerase [Chlamydomonas reinhardtii]	6	F:catalytic activity; P:biosynthetic process; P:lipid metabolic process; P:secondary metabolic process; C:plastid; P:metabolic process	-	IPR014101; G3DSA:3.50.50.60 (GENE3D), PTHR10668 (PANTHER), PTHR10668:SF30 (PANTHER), PF13450 (PFAM), SSF51905 (SUPERFAMILY)	Cre16.g651923.t1.1	0	biosynthetic process; lipid metabolic process; secondary metabolic process; metabolic process;	plastid;	catalytic activity;	GO:0003824GO:0009058GO:0006629GO:0019748GO:0009536GO:0008152
Cmo_contig_6302	2274	6.41	5.55	5.27	6.75	5.68	5.36	6.58	5.61	5.32	5.84	0.97	1.27	0.3	2.21	2.65	0.74	0	0	0	0	0	XP_001702190	hypothetical protein CHLREDRAFT_82920 [Chlamydomonas reinhardtii] >gi|158271299|gb|EDO97121.1| predicted protein [Chlamydomonas reinhardtii]	15	C:cytosol; P:protein metabolic process; P:catabolic process; C:mitochondrion; P:nucleobase-containing compound metabolic process; P:translation; ; P:cytoskeleton organization; F:nucleotide binding; P:biosynthetic process; P:carbohydrate metabolic process; P:biological_process; F:catalytic activity; C:cytoplasm; C:protein complex	EC:6.1.1.14	IPR000738; IPR002314; IPR002315; IPR004154; IPR006195; IPR009068; G3DSA:3.30.930.10 (GENE3D), PTHR10745:SF0 (PANTHER), SSF55681 (SUPERFAMILY)	Cre05.g233800.t1.1	0	protein metabolic process; catabolic process; nucleobase-containing compound metabolic process; translation; cytoskeleton organization; biosynthetic process; carbohydrate metabolic process; biological_process;	cytosol; mitochondrion; cytoplasm; protein complex;	nucleotide binding; catalytic activity;	GO:0005829GO:0019538GO:0009056GO:0005739GO:0006139GO:0006412GO:0006519GO:0007010GO:0000166GO:0009058GO:0005975GO:0008150GO:0003824GO:0005737GO:0043234
Cmo_contig_3240	2301	5.96	4.58	4.35	5.39	4.61	4.44	5.68	4.59	4.4	4.89	1.08	1.28	0.19	1.99	2.25	0.33	0	0	0	0	0	XP_002951217	hypothetical protein VOLCADRAFT_61085 [Volvox carteri f. nagariensis] >gi|300263546|gb|EFJ47746.1| hypothetical protein VOLCADRAFT_61085 [Volvox carteri f. nagariensis]	8	C:plastid; F:binding; P:transport; F:transporter activity; P:ion transport; C:cell; P:metabolic process; F:catalytic activity	-	no IPS match	Cre04.g220200.t1.1	0	transport; ion transport; metabolic process;	plastid; cell;	binding; transporter activity; catalytic activity;	GO:0009536GO:0005488GO:0006810GO:0005215GO:0006811GO:0005623GO:0008152GO:0003824
Cmo_contig_4747	2313	4.31	3.26	3.87	5.25	4.34	4.29	4.78	3.8	4.08	4.22	0.98	0.7	-0.28	0.85	0.58	0.2	0	0	0	0	0	XP_001698576	aspartate kinase [Chlamydomonas reinhardtii] >gi|158282316|gb|EDP08069.1| aspartate kinase [Chlamydomonas reinhardtii]	5	F:kinase activity; P:metabolic process; F:binding; ; P:biosynthetic process	EC:2.7.2.4	no IPS match	Cre10.g458500.t1.1	0	metabolic process; biosynthetic process;		kinase activity; binding;	GO:0016301GO:0008152GO:0005488GO:0006519GO:0009058
Cmo_contig_2489	2314	5.82	5.73	5.88	5.52	5.81	6.18	5.67	5.77	6.03	5.82	-0.1	-0.36	-0.26	0.19	0.85	0.59	0	0	0	0	0	CAC94941	putative blue light receptor [Chlamydomonas reinhardtii]	10	P:cellular protein modification process; P:signal transduction; F:protein kinase activity; P:regulation of biological process; ; F:receptor activity; F:nucleotide binding; F:signal transducer activity; ; C:protein complex	EC:2.7.11.0; EC:2.7.10.0	IPR000014; IPR000700; IPR000719; IPR001610; IPR002290; IPR008271; IPR011009; IPR020635; G3DSA:1.10.510.10 (GENE3D), G3DSA:3.30.200.20 (GENE3D), G3DSA:3.30.450.20 (GENE3D), PTHR24351 (PANTHER), PTHR24351:SF37 (PANTHER), PF13426 (PFAM), SSF55785 (SUPERFAMILY)	Cre03.g199000.t1.1	0	cellular protein modification process; signal transduction; regulation of biological process;	protein complex;	protein kinase activity; receptor activity; nucleotide binding; signal transducer activity;	GO:0006464GO:0007165GO:0004672GO:0006350GO:0050789GO:0004872GO:0000166GO:0004871GO:0006519GO:0043234
Cmo_contig_115	2318	6.97	6.71	7	6.98	6.86	7.59	6.97	6.78	7.29	7.02	0.19	-0.32	-0.51	0.31	0.57	0.95	0	0	0	0	0	XP_002954993	hypothetical protein VOLCADRAFT_83018 [Volvox carteri f. nagariensis] >gi|300259756|gb|EFJ43981.1| hypothetical protein VOLCADRAFT_83018 [Volvox carteri f. nagariensis]	8	F:enzyme regulator activity; F:binding; F:phosphoprotein phosphatase activity; P:biological_process; C:plasma membrane; P:metabolic process; P:regulation of biological process; P:cellular protein modification process	EC:3.1.3.16	IPR011989; IPR016024; IPR021133; PTHR10648 (PANTHER), PF13646 (PFAM)	Cre11.g477300.t1.2	0	biological_process; metabolic process; regulation of biological process; cellular protein modification process;	plasma membrane;	enzyme regulator activity; binding; phosphoprotein phosphatase activity;	GO:0030234GO:0005488GO:0004721GO:0008150GO:0005886GO:0008152GO:0050789GO:0006464
Cmo_contig_4299	2318	4.09	4.03	4.5	3.84	4.22	5.13	3.97	4.12	4.81	4.3	-0.16	-0.85	-0.69	0.22	1.41	1.16	0	0	0	0	0	XP_001691092	predicted protein [Chlamydomonas reinhardtii] >gi|158279778|gb|EDP05538.1| predicted protein [Chlamydomonas reinhardtii]	9	C:mitochondrion; F:catalytic activity; P:reproduction; P:multicellular organismal development; F:nucleotide binding; C:plastid; P:nucleobase-containing compound metabolic process; P:translation;	EC:6.1.1.10	IPR009080; IPR014729; IPR014758; IPR015413; G3DSA:1.10.730.10 (GENE3D), G3DSA:2.170.220.10 (GENE3D), PTHR11946 (PANTHER), PTHR11946:SF1 (PANTHER), SSF52374 (SUPERFAMILY)	Cre12.g487100.t1.1	0	reproduction; multicellular organismal development; translation; nucleobase-containing compound metabolic process;	mitochondrion; plastid;	catalytic activity; nucleotide binding;	GO:0005739GO:0003824GO:0000003GO:0007275GO:0000166GO:0009536GO:0006412GO:0006139GO:0006519
Cmo_contig_2018	2320	6.3	5.86	5.83	6.55	5.94	6.52	6.43	5.9	6.17	6.17	0.53	0.25	-0.27	0.84	0.36	0.4	0	0	0	0	0	XP_002953482	hypothetical protein VOLCADRAFT_63610 [Volvox carteri f. nagariensis] >gi|300261241|gb|EFJ45455.1| hypothetical protein VOLCADRAFT_63610 [Volvox carteri f. nagariensis]	6	F:binding; P:metabolic process; P:biosynthetic process; P:lipid metabolic process; P:secondary metabolic process; F:catalytic activity	EC:1.17.7.1	no IPS match	Cre12.g490350.t1.1	0	metabolic process; biosynthetic process; lipid metabolic process; secondary metabolic process;		binding; catalytic activity;	GO:0005488GO:0008152GO:0009058GO:0006629GO:0019748GO:0003824
Cmo_contig_275	2320	6.84	6.17	5.34	6.82	6.21	4.66	6.83	6.19	5	6.01	0.64	1.83	1.19	1.1	2.61	1.93	0	0	0	0	0	XP_001700410	oxoglutarate:malate antiporter [Chlamydomonas reinhardtii] >gi|158272297|gb|EDO98099.1| oxoglutarate:malate antiporter [Chlamydomonas reinhardtii]	7	P:transport; P:ion transport; C:mitochondrion; C:cell; F:transporter activity; C:plastid; P:response to biotic stimulus	-	no IPS match	Cre17.g713200.t1.2	0	transport; ion transport; response to biotic stimulus;	mitochondrion; cell; plastid;	transporter activity;	GO:0006810GO:0006811GO:0005739GO:0005623GO:0005215GO:0009536GO:0009607
Cmo_contig_11098	2324	3.2	2.03	2.14	3.42	2.39	2.48	3.31	2.21	2.31	2.61	1.1	1	-0.1	2.07	1.92	0.17	0	0	0	0	0	XP_001690981	phosphoribosylaminoimidazole carboxylase, eukaryotic-type [Chlamydomonas reinhardtii] >gi|158279667|gb|EDP05427.1| phosphoribosylaminoimidazole carboxylase, eukaryotic-type [Chlamydomonas reinhardtii]	0	-		no IPS match	Cre12.g503300.t1.1	0	biosynthetic process; nucleobase-containing compound metabolic process;	plastid;	catalytic activity; binding; nucleotide binding;	GO:0003824GO:0005488GO:0009058GO:0006139GO:0000166GO:0009536
Cmo_contig_9509	2331	4.68	4.17	4.24	5.45	4.96	5.97	5.07	4.57	5.1	4.91	0.5	-0.04	-0.54	0.27	0.02	0.3	0	0	0	0	0	XP_001690859	phytoene desaturase [Chlamydomonas reinhardtii] >gi|47779187|gb|AAT38476.1| chloroplast phytoene desaturase precursor [Chlamydomonas reinhardtii] >gi|158279545|gb|EDP05305.1| phytoene desaturase [Chlamydomonas reinhardtii]	0	-		SignalP-NN(euk) (SIGNALP)	Cre12.g509650.t1.1	0
Cmo_contig_2303	2353	4.26	4.29	5.23	4.72	4.08	4.8	4.49	4.18	5.01	4.56	0.31	-0.52	-0.83	0.5	0.91	1.45	0	0	0	0	0	XP_002947355	hypothetical protein VOLCADRAFT_57006 [Volvox carteri f. nagariensis] >gi|300267219|gb|EFJ51403.1| hypothetical protein VOLCADRAFT_57006 [Volvox carteri f. nagariensis]	5	F:nucleotide binding; F:transporter activity; P:ion transport; C:cell; C:nucleolus	-	IPR006073; IPR010674; IPR011619; IPR012973; IPR024926; G3DSA:3.40.50.300 (GENE3D), PTHR11702 (PANTHER), PTHR11702:SF4 (PANTHER), SSF52540 (SUPERFAMILY)	Cre10.g459500.t1.1	0	ion transport;	cell; nucleolus;	nucleotide binding; transporter activity;	GO:0000166GO:0005215GO:0006811GO:0005623GO:0005730
Cmo_contig_4553	2372	4.6	4.48	3.95	5.87	5.51	5.23	5.24	4.99	4.59	4.94	0.24	0.65	0.41	0.12	0.37	0.21	0	0	0	0	0	XP_001693973	predicted protein [Chlamydomonas reinhardtii] >gi|158277140|gb|EDP02909.1| predicted protein [Chlamydomonas reinhardtii]	7	P:transport; F:hydrolase activity; F:transporter activity; C:cell; C:protein complex; F:nucleotide binding; C:plastid	-	IPR003439; IPR003593; IPR013525; IPR017871; G3DSA:3.40.50.300 (GENE3D), PTHR19241 (PANTHER), PTHR19241:SF28 (PANTHER), SignalP-NN(euk) (SIGNALP), tmhmm (TMHMM), SSF52540 (SUPERFAMILY)	Cre12.g547300.t1.2	0	transport;	cell; protein complex; plastid;	hydrolase activity; transporter activity; nucleotide binding;	GO:0006810GO:0016787GO:0005215GO:0005623GO:0043234GO:0000166GO:0009536
Cmo_contig_1368	2389	6.92	7.3	7.45	6.09	6.46	7.02	6.5	6.88	7.24	6.87	-0.38	-0.73	-0.36	0.34	0.73	0.32	0	0	0	0	0	XP_001695943	methylmalonate semi-aldehyde dehydrogenase [Chlamydomonas reinhardtii] >gi|158275503|gb|EDP01280.1| methylmalonate semi-aldehyde dehydrogenase [Chlamydomonas reinhardtii]	8	F:binding; F:catalytic activity; C:mitochondrion; P:metabolic process; P:response to stress; P:carbohydrate metabolic process; P:catabolic process;	EC:1.2.1.27	IPR010061; IPR015590; IPR016160; IPR016161; IPR016162; IPR016163; PTHR11699 (PANTHER)	Cre16.g675650.t1.1	0	metabolic process; response to stress; carbohydrate metabolic process; catabolic process;	mitochondrion;	binding; catalytic activity;	GO:0005488GO:0003824GO:0005739GO:0008152GO:0006950GO:0005975GO:0009056GO:0006519
Cmo_contig_11725	2392	4	2.96	2.24	3.6	2.48	1.34	3.8	2.72	1.79	2.77	1.08	2.01	0.93	1.26	2.13	1.08	0	0	0	0	0	XP_002956849	cytosolic 4-alpha-glucanotransferase [Volvox carteri f. nagariensis] >gi|300257909|gb|EFJ42152.1| cytosolic 4-alpha-glucanotransferase [Volvox carteri f. nagariensis]	6	P:carbohydrate metabolic process; P:catabolic process; F:transferase activity; F:carbohydrate binding; C:cytosol; F:binding	EC:2.4.1.25	IPR002044; IPR003385; IPR013781; IPR013783; IPR013784; IPR017853; PTHR32518 (PANTHER), PTHR32518:SF0 (PANTHER)	Cre11.g473500.t1.2	0	carbohydrate metabolic process; catabolic process;	cytosol;	transferase activity; carbohydrate binding; binding;	GO:0005975GO:0009056GO:0016740GO:0030246GO:0005829GO:0005488
Cmo_contig_12245	2394	4.1	2.87	2.25	2.94	2.7	2.01	3.52	2.78	2.13	2.81	0.74	1.4	0.66	0.78	1.49	0.69	0	0	0	0	0	XP_002949455	hypothetical protein VOLCADRAFT_59311 [Volvox carteri f. nagariensis] >gi|300265282|gb|EFJ49474.1| hypothetical protein VOLCADRAFT_59311 [Volvox carteri f. nagariensis]	7	F:transferase activity; F:kinase activity; F:nucleotide binding; P:nucleobase-containing compound metabolic process; P:biosynthetic process; P:metabolic process; C:cytoplasm	EC:2.4.2.9; EC:2.7.1.48; EC:2.7.1.0	IPR000764; IPR006083; IPR026008; G3DSA:3.40.50.2020 (GENE3D), G3DSA:3.40.50.300 (GENE3D), PTHR10285 (PANTHER), SSF52540 (SUPERFAMILY), SSF53271 (SUPERFAMILY)	Cre16.g681850.t1.1	0	nucleobase-containing compound metabolic process; biosynthetic process; metabolic process;	cytoplasm;	transferase activity; kinase activity; nucleotide binding;	GO:0016740GO:0016301GO:0000166GO:0006139GO:0009058GO:0008152GO:0005737
Cmo_contig_2512	2405	7.73	6.51	6.94	8.09	6.86	7.02	7.91	6.68	6.98	7.19	1.23	0.93	-0.3	2.31	1.88	0.61	0	0	0	0	0	XP_001698517	threonine synthase [Chlamydomonas reinhardtii] >gi|158282257|gb|EDP08010.1| threonine synthase [Chlamydomonas reinhardtii]	6	P:biosynthetic process; ; F:binding; F:catalytic activity; C:plastid; P:metabolic process	EC:4.2.3.1	IPR001926; IPR004450; G3DSA:3.40.50.1100 (GENE3D), PTHR10314 (PANTHER), PTHR10314:SF50 (PANTHER)	Cre10.g451900.t1.1	0	biosynthetic process; metabolic process;	plastid;	binding; catalytic activity;	GO:0009058GO:0006519GO:0005488GO:0003824GO:0009536GO:0008152
Cmo_contig_27	2406	9.09	8.32	7.61	9.73	8.36	7.3	9.41	8.34	7.45	8.4	1.07	1.96	0.88	1.73	2.67	1.47	0	0	0	0	0	CAI34837	ATP synthase beta chain, mitochondrial precursor [Polytomella sp. Pringsheim 198.80]	12	F:hydrolase activity; F:transporter activity; P:ion transport; P:generation of precursor metabolites and energy; P:nucleobase-containing compound metabolic process; P:biosynthetic process; C:protein complex; C:mitochondrion; C:thylakoid; C:plastid; P:catabolic process; F:nucleotide binding	EC:3.6.3.6	IPR000194; IPR000793; IPR003593; IPR004100; IPR005722; IPR020003; IPR024034; G3DSA:2.40.10.170 (GENE3D), G3DSA:3.40.50.300 (GENE3D), PTHR15184 (PANTHER), SSF52540 (SUPERFAMILY)	Cre17.g698000.t1.1	0	ion transport; generation of precursor metabolites and energy; nucleobase-containing compound metabolic process; biosynthetic process; catabolic process;	protein complex; mitochondrion; plastid; thylakoid;	hydrolase activity; transporter activity; nucleotide binding;	GO:0016787GO:0005215GO:0006811GO:0006091GO:0006139GO:0009058GO:0043234GO:0005739GO:0009536GO:0009579GO:0009056GO:0000166
Cmo_contig_1270	2435	6.13	5.85	5.61	5.17	4.91	4.23	5.65	5.38	4.92	5.32	0.27	0.73	0.46	0.15	0.46	0.27	0	0	0	0	0	XP_001700571	predicted protein [Chlamydomonas reinhardtii] >gi|158272211|gb|EDO98015.1| predicted protein [Chlamydomonas reinhardtii]	8	F:nucleotide binding; F:enzyme regulator activity; F:protein kinase activity; C:intracellular; C:protein complex; P:metabolic process; P:regulation of biological process;	EC:2.7.11.0; EC:2.7.10.0	IPR000595; IPR000719; IPR000961; IPR002290; IPR002373; IPR011009; IPR014710; IPR017441; IPR018488; IPR018490; IPR020635; G3DSA:1.10.510.10 (GENE3D), G3DSA:3.30.200.20 (GENE3D), PTHR24352 (PANTHER), PTHR24352:SF24 (PANTHER)	Cre12.g493250.t1.1	0	metabolic process; regulation of biological process;	intracellular; protein complex;	nucleotide binding; enzyme regulator activity; protein kinase activity;	GO:0000166GO:0030234GO:0004672GO:0005622GO:0043234GO:0008152GO:0050789GO:0006519
Cmo_contig_6663	2436	6.38	5.35	4.95	5.31	3.86	3.24	5.85	4.61	4.1	4.85	1.24	1.75	0.51	0.63	0.92	0.22	0	0	0	0	0	XP_001698656	importin alpha [Chlamydomonas reinhardtii] >gi|158273550|gb|EDO99338.1| importin alpha [Chlamydomonas reinhardtii]	11	P:response to stress; C:cytosol; F:transporter activity; C:cell wall; C:nucleolus; P:protein transport; C:extracellular region; P:symbiosis, encompassing mutualism through parasitism; P:response to biotic stimulus; C:nuclear envelope; F:protein binding	-	IPR000225; IPR002652; IPR011989; IPR016024; IPR024931; PTHR23316 (PANTHER)	Cre04.g215850.t1.1	0	response to stress; protein transport; symbiosis, encompassing mutualism through parasitism; response to biotic stimulus;	cytosol; cell wall; nucleolus; extracellular region; nuclear envelope;	transporter activity; protein binding;	GO:0006950GO:0005829GO:0005215GO:0005618GO:0005730GO:0015031GO:0005576GO:0044403GO:0009607GO:0005635GO:0005515
Cmo_contig_1853	2440	3.71	2.9	2.25	3.71	3.25	2.74	3.71	3.08	2.49	3.09	0.63	1.22	0.58	1.2	2.11	1.1	0	0	0	0	0	XP_002955111	hypothetical protein VOLCADRAFT_83034 [Volvox carteri f. nagariensis] >gi|300259639|gb|EFJ43865.1| hypothetical protein VOLCADRAFT_83034 [Volvox carteri f. nagariensis]	13	P:protein metabolic process; P:catabolic process; P:cell cycle; C:intracellular; C:protein complex; F:protein binding; P:reproduction; P:multicellular organismal development; P:regulation of biological process; F:catalytic activity; P:response to abiotic stimulus; P:embryo development; P:cellular protein modification process	EC:6.3.2.19	SignalP-NN(euk) (SIGNALP), tmhmm (TMHMM)	Cre07.g324050.t1.1	0	protein metabolic process; catabolic process; cell cycle; reproduction; multicellular organismal development; regulation of biological process; response to abiotic stimulus; embryo development; cellular protein modification process;	intracellular; protein complex;	protein binding; catalytic activity;	GO:0019538GO:0009056GO:0007049GO:0005622GO:0043234GO:0005515GO:0000003GO:0007275GO:0050789GO:0003824GO:0009628GO:0009790GO:0006464
Cmo_contig_9914	2460	5.5	4.69	4.31	5.8	4.69	4.8	5.65	4.69	4.56	4.96	0.96	1.1	0.13	1.8	1.99	0.21	0	0	0	0	0	XP_002949167	hypothetical protein VOLCADRAFT_104239 [Volvox carteri f. nagariensis] >gi|300265469|gb|EFJ49660.1| hypothetical protein VOLCADRAFT_104239 [Volvox carteri f. nagariensis]	3	F:peptidase activity; P:protein metabolic process; P:catabolic process	EC:3.4.24.0	IPR001567; IPR024077; IPR024079; IPR024080; PTHR11804 (PANTHER), PTHR11804:SF7 (PANTHER), SSF55486 (SUPERFAMILY)	Cre13.g572900.t1.2	0	protein metabolic process; catabolic process;		peptidase activity;	GO:0008233GO:0019538GO:0009056
Cmo_contig_145	2465	6.44	6.01	5.75	7.05	6.41	6.22	6.74	6.21	5.99	6.31	0.54	0.76	0.22	0.75	1.08	0.27	0	0	0	0	0	XP_002945733	2-isopropylmalate synthase [Volvox carteri f. nagariensis] >gi|300268548|gb|EFJ52728.1| 2-isopropylmalate synthase [Volvox carteri f. nagariensis]	5	C:plastid; F:transferase activity; P:biosynthetic process; ; P:metabolic process	EC:2.3.3.13	IPR000891; IPR002034; IPR005671; IPR013709; IPR013785; PTHR10277 (PANTHER), PTHR10277:SF9 (PANTHER), SSF51569 (SUPERFAMILY)	Cre06.g258750.t1.1	0	biosynthetic process; metabolic process;	plastid;	transferase activity;	GO:0009536GO:0016740GO:0009058GO:0006519GO:0008152
Cmo_contig_3686	2466	4.81	3.73	3.2	4.45	3.78	2.39	4.63	3.75	2.8	3.73	0.88	1.84	0.96	1.22	2.27	1.33	0	0	0	0	0	XP_001692787	predicted protein [Chlamydomonas reinhardtii] >gi|158278040|gb|EDP03806.1| predicted protein [Chlamydomonas reinhardtii]	0	-		no IPS match	Cre14.g629000.t1.1	0
Cmo_contig_3190	2471	4.62	4.42	4.59	4.89	4.72	4.7	4.75	4.57	4.65	4.66	0.18	0.11	-0.08	0.39	0.21	0.14	0	0	0	0	0	XP_002949455	hypothetical protein VOLCADRAFT_59311 [Volvox carteri f. nagariensis] >gi|300265282|gb|EFJ49474.1| hypothetical protein VOLCADRAFT_59311 [Volvox carteri f. nagariensis]	7	F:transferase activity; F:kinase activity; F:nucleotide binding; P:nucleobase-containing compound metabolic process; P:biosynthetic process; P:metabolic process; C:cytoplasm	EC:2.4.2.9; EC:2.7.1.48; EC:2.7.1.0	IPR000764; IPR000836; IPR006083; IPR026008; G3DSA:3.40.50.2020 (GENE3D), G3DSA:3.40.50.300 (GENE3D), PTHR10285 (PANTHER), SSF52540 (SUPERFAMILY), SSF53271 (SUPERFAMILY)	Cre16.g681850.t1.1	0	nucleobase-containing compound metabolic process; biosynthetic process; metabolic process;	cytoplasm;	transferase activity; kinase activity; nucleotide binding;	GO:0016740GO:0016301GO:0000166GO:0006139GO:0009058GO:0008152GO:0005737
Cmo_contig_4278	2480	7.46	6.56	6.41	6.94	5.94	6.53	7.2	6.25	6.47	6.64	0.95	0.73	-0.22	1.42	1.1	0.28	0	0	0	0	0	XP_001690544	EMP/nonaspanin domain family protein [Chlamydomonas reinhardtii] >gi|158280044|gb|EDP05803.1| EMP/nonaspanin domain family protein [Chlamydomonas reinhardtii]	5	P:cellular homeostasis; C:Golgi apparatus; C:vacuole; C:cell; C:nucleus	-	IPR004240; SignalP-NN(euk) (SIGNALP), tmhmm (TMHMM)	Cre10.g439850.t1.1	0	cellular homeostasis;	Golgi apparatus; vacuole; cell; nucleus;		GO:0019725GO:0005794GO:0005773GO:0005623GO:0005634
Cmo_contig_1625	2482	5.68	4.68	4.19	5.8	4.39	4.55	5.74	4.53	4.37	4.88	1.21	1.37	0.17	2.34	2.55	0.32	0	0	0	0	0	XP_001701253	sulfite oxidase [Chlamydomonas reinhardtii] >gi|158271835|gb|EDO97646.1| sulfite oxidase [Chlamydomonas reinhardtii]	4	F:catalytic activity; F:electron carrier activity; P:metabolic process; F:binding	-	IPR000572; IPR001199; IPR005066; IPR008335; IPR014756; IPR018506; PTHR19372 (PANTHER), PTHR19372:SF0 (PANTHER), SignalP-NN(euk) (SIGNALP), tmhmm (TMHMM)	Cre03.g210200.t1.2	0	metabolic process;		catalytic activity; electron carrier activity; binding;	GO:0003824GO:0009055GO:0008152GO:0005488
Cmo_contig_442	2496	7.07	6.54	6.62	6.82	6.16	6.57	6.94	6.35	6.59	6.63	0.6	0.35	-0.24	1.35	0.78	0.52	0	0	0	0	0	BAJ93642	predicted protein [Hordeum vulgare subsp. vulgare]	8	F:hydrolase activity; F:binding; F:electron carrier activity; P:nucleobase-containing compound metabolic process; P:catabolic process; F:nucleotide binding; F:transporter activity; P:transport	EC:3.6.1.3	no IPS match	Cre09.g409350.t1.1	0	nucleobase-containing compound metabolic process; catabolic process; transport;		hydrolase activity; binding; electron carrier activity; nucleotide binding; transporter activity;	GO:0016787GO:0005488GO:0009055GO:0006139GO:0009056GO:0000166GO:0005215GO:0006810
Cmo_contig_815	2506	8.1	6.89	6.71	8.55	7.9	7.15	8.33	7.4	6.93	7.55	0.93	1.4	0.47	1	1.49	0.46	0	0	0	0	0	XP_001703733	plastidic ADP/ATP translocase [Chlamydomonas reinhardtii] >gi|158270530|gb|EDO96373.1| plastidic ADP/ATP translocase [Chlamydomonas reinhardtii]	6	F:protein binding; P:transport; F:transporter activity; C:plastid; F:nucleotide binding; C:cell	-	IPR004667; PTHR31187 (PANTHER), PTHR31187:SF0 (PANTHER), tmhmm (TMHMM)	Cre41.g786600.t1.1	0	transport;	plastid; cell;	protein binding; transporter activity; nucleotide binding;	GO:0005515GO:0006810GO:0005215GO:0009536GO:0000166GO:0005623
Cmo_contig_149	2526	6.93	6.23	6.07	6.89	5.89	5.58	6.91	6.06	5.83	6.26	0.84	1.08	0.24	1.57	1.93	0.4	0	0	0	0	0	XP_001702911	4-alpha-glucanotransferase [Chlamydomonas reinhardtii] >gi|158270934|gb|EDO96764.1| 4-alpha-glucanotransferase [Chlamydomonas reinhardtii]	5	P:carbohydrate metabolic process; P:catabolic process; F:binding; F:transferase activity; C:plastid	EC:2.4.1.25	IPR003385; IPR013781; IPR017853; PTHR32438 (PANTHER), PTHR32438:SF0 (PANTHER)	Cre03.g181500.t1.1	0	carbohydrate metabolic process; catabolic process;	plastid;	binding; transferase activity;	GO:0005975GO:0009056GO:0005488GO:0016740GO:0009536
Cmo_contig_2599	2531	5.49	5.28	5.2	5.42	5.79	5.26	5.46	5.54	5.23	5.41	-0.08	0.22	0.3	0.13	0.42	0.59	0	0	0	0	0	XP_002952428	hypothetical protein VOLCADRAFT_75353 [Volvox carteri f. nagariensis] >gi|300262364|gb|EFJ46571.1| hypothetical protein VOLCADRAFT_75353 [Volvox carteri f. nagariensis]	4	C:cytoplasmic membrane-bounded vesicle; C:cell; C:Golgi apparatus; P:transport	-	IPR004240; PTHR10766:SF14 (PANTHER), PS51257 (PROFILE), SignalP-NN(euk) (SIGNALP), tmhmm (TMHMM)	Cre01.g063550.t1.1	0	transport;	cytoplasmic membrane-bounded vesicle; cell; Golgi apparatus;		GO:0016023GO:0005623GO:0005794GO:0006810
Cmo_contig_3838	2532	4.5	4.17	3.64	4.81	3.98	2.88	4.65	4.07	3.26	4	0.58	1.39	0.81	0.83	1.92	1.19	0	0	0	0	0	XP_001693915	predicted protein [Chlamydomonas reinhardtii] >gi|158277082|gb|EDP02851.1| predicted protein [Chlamydomonas reinhardtii]	7	F:binding; P:protein metabolic process; P:catabolic process; C:nucleus; C:cytosol; F:peptidase activity; C:mitochondrion	EC:3.4.21.0; EC:3.4.21.0	IPR001375; IPR002470; IPR004106; IPR023302; G3DSA:3.40.50.1820 (GENE3D), PTHR11757:SF2 (PANTHER), SignalP-NN(euk) (SIGNALP), SSF53474 (SUPERFAMILY)	Cre12.g541800.t1.1	0	protein metabolic process; catabolic process;	nucleus; cytosol; mitochondrion;	binding; peptidase activity;	GO:0005488GO:0019538GO:0009056GO:0005634GO:0005829GO:0008233GO:0005739
Cmo_contig_2009	2536	5.41	4.53	3.65	4.99	4.39	2.21	5.2	4.46	2.93	4.2	0.74	2.27	1.53	0.62	1.87	1.33	0	0	0	0	0	XP_001700530	EMP/nonaspanin domain family protein [Chlamydomonas reinhardtii] >gi|158272170|gb|EDO97974.1| EMP/nonaspanin domain family protein [Chlamydomonas reinhardtii]	2	C:cell; C:Golgi apparatus	-	no IPS match	Cre12.g494350.t1.1	0		cell; Golgi apparatus;		GO:0005623GO:0005794
Cmo_contig_127	2540	4.95	6.54	6.89	5.91	6.76	7.23	5.43	6.65	7.06	6.38	-1.22	-1.63	-0.41	1.47	1.89	0.46	0	0	0	0	0	XP_002950834	hypothetical protein VOLCADRAFT_81219 [Volvox carteri f. nagariensis] >gi|300263951|gb|EFJ48149.1| hypothetical protein VOLCADRAFT_81219 [Volvox carteri f. nagariensis]	8	F:nucleotide binding; F:enzyme regulator activity; F:protein kinase activity; C:intracellular; C:protein complex; P:metabolic process; P:regulation of biological process;	EC:2.7.11.0; EC:2.7.10.0	IPR000595; IPR000719; IPR000961; IPR002290; IPR002373; IPR008271; IPR011009; IPR014710; IPR017441; IPR018488; IPR018490; IPR020635; G3DSA:1.10.510.10 (GENE3D), G3DSA:3.30.200.20 (GENE3D), PTHR24352 (PANTHER), PTHR24352:SF24 (PANTHER)	Cre16.g663200.t1.2	0	metabolic process; regulation of biological process;	intracellular; protein complex;	nucleotide binding; enzyme regulator activity; protein kinase activity;	GO:0000166GO:0030234GO:0004672GO:0005622GO:0043234GO:0008152GO:0050789GO:0006519
Cmo_contig_3145	2556	4.35	4.82	4.82	4.08	4.56	4.59	4.22	4.69	4.71	4.54	-0.47	-0.49	-0.02	1.1	1.14	0.03	0	0	0	0	0	XP_002955459	serine/threonine protein kinase 19 [Volvox carteri f. nagariensis] >gi|300259301|gb|EFJ43530.1| serine/threonine protein kinase 19 [Volvox carteri f. nagariensis]	9	C:cytoplasm; C:plasma membrane; F:protein binding; P:cellular protein modification process; F:nucleotide binding; C:nucleus; C:cytosol; F:protein kinase activity;	EC:2.7.11.0; EC:2.7.10.0	IPR000719; IPR000961; IPR002290; IPR008271; IPR011009; IPR017441; IPR017892; IPR020635; G3DSA:1.10.510.10 (GENE3D), G3DSA:3.30.200.20 (GENE3D), PTHR24358 (PANTHER), PTHR24358:SF0 (PANTHER)	Cre01.g029850.t1.1	0	cellular protein modification process;	cytoplasm; plasma membrane; nucleus; cytosol;	protein binding; nucleotide binding; protein kinase activity;	GO:0005737GO:0005886GO:0005515GO:0006464GO:0000166GO:0005634GO:0005829GO:0004672GO:0006519
Cmo_contig_14855	2559	3.15	2.66	3.8	3.73	2.82	2.11	3.44	2.74	2.96	3.04	0.71	0.49	-0.22	0.48	0.31	0.13	0	0	0	0	0	XP_002954299	hypothetical protein VOLCADRAFT_76220 [Volvox carteri f. nagariensis] >gi|300260504|gb|EFJ44723.1| hypothetical protein VOLCADRAFT_76220 [Volvox carteri f. nagariensis]	4	C:nucleolus; F:hydrolase activity; F:RNA binding; F:nucleotide binding	-	IPR000629; IPR001650; IPR011545; IPR014001; IPR014014; IPR025313; G3DSA:3.40.50.300 (GENE3D), PTHR24031 (PANTHER), PTHR24031:SF74 (PANTHER), SSF52540 (SUPERFAMILY)	Cre07.g314900.t1.2	0		nucleolus;	hydrolase activity; RNA binding; nucleotide binding;	GO:0005730GO:0016787GO:0003723GO:0000166
Cmo_contig_341	2563	7.93	7.21	6.95	7.74	7.07	6.84	7.83	7.14	6.89	7.29	0.7	0.94	0.24	1.91	2.38	0.68	0	0	0	0	0	XP_002949632	succinate dehydrogenase subunit A, mitochondrial [Volvox carteri f. nagariensis] >gi|300264991|gb|EFJ49184.1| succinate dehydrogenase subunit A, mitochondrial [Volvox carteri f. nagariensis]	9	C:cell wall; C:protein complex; C:mitochondrion; F:binding; F:electron carrier activity; P:generation of precursor metabolites and energy; P:catabolic process; F:nucleotide binding; F:catalytic activity	EC:1.3.5.1	IPR003952; IPR003953; IPR011281; IPR014006; IPR015939; G3DSA:3.50.50.60 (GENE3D), G3DSA:3.90.700.10 (GENE3D), PTHR11632 (PANTHER), SSF51905 (SUPERFAMILY), SSF56425 (SUPERFAMILY)	Cre14.g619150.t1.2	0	generation of precursor metabolites and energy; catabolic process;	cell wall; protein complex; mitochondrion;	binding; electron carrier activity; nucleotide binding; catalytic activity;	GO:0005618GO:0043234GO:0005739GO:0005488GO:0009055GO:0006091GO:0009056GO:0000166GO:0003824
Cmo_contig_16042	2599	3.91	1.54	0.08	2.93	0.85	-0.78	3.42	1.19	-0.35	1.42	2.23	3.77	1.55	1.87	2.71	1.37	0	0	0	0	0	AAC17970	soluble starch synthase [Chlamydomonas reinhardtii]	4	F:transferase activity; P:biosynthetic process; P:carbohydrate metabolic process; C:plastid	EC:2.4.1.21	IPR001296; IPR011835; IPR013534; PTHR12526 (PANTHER), PTHR12526:SF17 (PANTHER), SSF53756 (SUPERFAMILY)	Cre03.g185250.t1.1	0	biosynthetic process; carbohydrate metabolic process;	plastid;	transferase activity;	GO:0016740GO:0009058GO:0005975GO:0009536
Cmo_contig_563	2666	10.11	10.17	10.1	9.48	9.69	9.68	9.79	9.93	9.89	9.87	-0.13	-0.09	0.04	0.15	0.1	0.04	0	0	0	0	0	XP_002953691	hypothetical protein VOLCADRAFT_75893 [Volvox carteri f. nagariensis] >gi|300261100|gb|EFJ45315.1| hypothetical protein VOLCADRAFT_75893 [Volvox carteri f. nagariensis]	13	F:binding; C:plastid; P:biological_process; F:protein binding; F:transferase activity; C:thylakoid; P:response to stress; P:response to abiotic stimulus; P:nucleobase-containing compound metabolic process; P:carbohydrate metabolic process; P:catabolic process; P:secondary metabolic process; P:metabolic process	EC:2.2.1.1	IPR005474; IPR005475; IPR005476; IPR005478; IPR009014; IPR015941; IPR020826; G3DSA:3.40.50.970 (GENE3D), PTHR11624 (PANTHER), PTHR11624:SF1 (PANTHER), SSF52518 (SUPERFAMILY)	Cre02.g080200.t1.1	0	biological_process; response to stress; response to abiotic stimulus; carbohydrate metabolic process; nucleobase-containing compound metabolic process; catabolic process; secondary metabolic process; metabolic process;	plastid; thylakoid;	binding; protein binding; transferase activity;	GO:0005488GO:0009536GO:0008150GO:0005515GO:0016740GO:0009579GO:0006950GO:0009628GO:0005975GO:0006139GO:0009056GO:0019748GO:0008152
Cmo_contig_250	2667	9.17	9.06	9.3	8.23	8.17	9.26	8.7	8.62	9.28	8.87	0.08	-0.58	-0.66	0.06	0.55	0.64	0	0	0	0	0	XP_002951088	hypothetical protein VOLCADRAFT_81313 [Volvox carteri f. nagariensis] >gi|300263783|gb|EFJ47982.1| hypothetical protein VOLCADRAFT_81313 [Volvox carteri f. nagariensis]	9	F:translation factor activity, nucleic acid binding; P:nucleobase-containing compound metabolic process; P:catabolic process; C:plastid; F:hydrolase activity; F:nucleotide binding; C:ribosome; P:regulation of biological process; P:translation	-	no IPS match	Cre07.g335200.t1.1	0	nucleobase-containing compound metabolic process; catabolic process; regulation of biological process; translation;	plastid; ribosome;	translation factor activity, nucleic acid binding; hydrolase activity; nucleotide binding;	GO:0008135GO:0006139GO:0009056GO:0009536GO:0016787GO:0000166GO:0005840GO:0050789GO:0006412
Cmo_contig_4426	2667	6.3	4.73	4.66	6.05	5.28	4.9	6.17	5.01	4.78	5.32	1.17	1.4	0.23	1.96	2.24	0.36	0	0	0	0	0	XP_002947689	hypothetical protein VOLCADRAFT_103593 [Volvox carteri f. nagariensis] >gi|300267037|gb|EFJ51222.1| hypothetical protein VOLCADRAFT_103593 [Volvox carteri f. nagariensis]	7	F:transferase activity; ; F:DNA binding; F:nucleotide binding; F:binding; P:nucleobase-containing compound metabolic process; C:nucleolus	EC:2.7.7.6; EC:2.5.1.75	SignalP-NN(euk) (SIGNALP)	Cre02.g075150.t1.1	0	nucleobase-containing compound metabolic process;	nucleolus;	transferase activity; DNA binding; nucleotide binding; binding;	GO:0016740GO:0006350GO:0003677GO:0000166GO:0005488GO:0006139GO:0005730
Cmo_contig_2312	2668	3.76	4.12	4.6	4.64	4.52	5.37	4.2	4.32	4.98	4.5	-0.12	-0.78	-0.66	0.1	0.8	0.66	0	0	0	0	0	XP_001692246	UDP-glucose pyrophosphorylase [Chlamydomonas reinhardtii] >gi|158278432|gb|EDP04196.1| UDP-glucose pyrophosphorylase [Chlamydomonas reinhardtii]	2	P:carbohydrate metabolic process; F:transferase activity	EC:2.7.7.0	IPR002618; IPR016267; G3DSA:3.90.550.10 (GENE3D), SSF53448 (SUPERFAMILY)	Cre04.g229700.t1.1	0	carbohydrate metabolic process;		transferase activity;	GO:0005975GO:0016740
Cmo_contig_365	2671	9.49	8.91	8.83	7.79	7.1	7.68	8.64	8.01	8.25	8.3	0.64	0.39	-0.25	0.26	0.15	0.09	0	0	0	0	0	XP_002947293	hypothetical protein VOLCADRAFT_56598 [Volvox carteri f. nagariensis] >gi|300267700|gb|EFJ51883.1| hypothetical protein VOLCADRAFT_56598 [Volvox carteri f. nagariensis]	21	P:reproduction; P:multicellular organismal development; F:transferase activity; F:protein binding; C:nucleoplasm; C:protein complex; F:protein kinase activity; P:response to biotic stimulus; P:anatomical structure morphogenesis; P:cellular protein modification process; F:DNA binding; F:transporter activity; P:response to abiotic stimulus; P:organelle organization; F:hydrolase activity; ; P:regula…	EC:3.6.1.3	IPR003439; IPR003593; IPR017871; G3DSA:3.40.50.300 (GENE3D), PTHR19211 (PANTHER), PTHR19211:SF26 (PANTHER), PF12848 (PFAM), SSF52540 (SUPERFAMILY)	Cre08.g372250.t1.1	0	reproduction; multicellular organismal development; response to biotic stimulus; anatomical structure morphogenesis; cellular protein modification process; response to abiotic stimulus; organelle organization; regulation of biological process; nucleobase-containing compound metabolic process; catabolic process; transport;	nucleoplasm; protein complex;	transferase activity; protein binding; protein kinase activity; DNA binding; transporter activity; hydrolase activity; nucleotide binding;	GO:0000003GO:0007275GO:0016740GO:0005515GO:0005654GO:0043234GO:0004672GO:0009607GO:0009653GO:0006464GO:0003677GO:0005215GO:0009628GO:0006996GO:0016787GO:0006350GO:0050789GO:0006139GO:0009056GO:0000166GO:0006810
Cmo_contig_4903	2673	5.22	5.23	4.49	4.76	4.05	2.32	4.99	4.64	3.4	4.34	0.35	1.59	1.24	0.15	0.83	0.63	0	0	0	0	0	XP_001699454	isoamylase, starch debranching enzyme [Chlamydomonas reinhardtii] >gi|158272905|gb|EDO98700.1| isoamylase, starch debranching enzyme [Chlamydomonas reinhardtii]	4	F:hydrolase activity; P:carbohydrate metabolic process; P:catabolic process; C:plastid	EC:3.2.1.1; EC:3.2.1.68	SignalP-NN(euk) (SIGNALP)	Cre19.g755050.t1.1	0	carbohydrate metabolic process; catabolic process;	plastid;	hydrolase activity;	GO:0016787GO:0005975GO:0009056GO:0009536
Cmo_contig_4458	2682	3.82	3	3.45	4.14	3.27	4.66	3.98	3.14	4.05	3.72	0.84	-0.07	-0.91	0.84	0.05	0.91	0	0	0	0	0	XP_001702483	predicted protein [Chlamydomonas reinhardtii] >gi|158280505|gb|EDP06262.1| predicted protein [Chlamydomonas reinhardtii]	10	C:mitochondrion; P:regulation of biological process; P:embryo development; F:nucleotide binding; F:catalytic activity; C:plastid; P:reproduction; P:nucleobase-containing compound metabolic process; P:translation;	-	no IPS match	Cre10.g433000.t1.1	0	regulation of biological process; embryo development; reproduction; translation; nucleobase-containing compound metabolic process;	mitochondrion; plastid;	nucleotide binding; catalytic activity;	GO:0005739GO:0050789GO:0009790GO:0000166GO:0003824GO:0009536GO:0000003GO:0006412GO:0006139GO:0006519
Cmo_contig_646	2689	7.14	6.23	6.26	7.09	6.17	6.77	7.11	6.2	6.52	6.61	0.91	0.6	-0.31	1.83	1.26	0.63	0	0	0	0	0	XP_001703339	T-complex protein, theta subunit [Chlamydomonas reinhardtii] >gi|158280263|gb|EDP06021.1| T-complex protein, theta subunit [Chlamydomonas reinhardtii]	4	P:protein metabolic process; C:cytoplasm; F:protein binding; F:nucleotide binding	-	IPR002194; IPR002423; IPR012721; IPR017998; G3DSA:1.10.560.10 (GENE3D), G3DSA:3.30.260.10 (GENE3D), G3DSA:3.50.7.10 (GENE3D), SSF52029 (SUPERFAMILY), SSF54849 (SUPERFAMILY)	Cre03.g168450.t1.1	0	protein metabolic process;	cytoplasm;	protein binding; nucleotide binding;	GO:0019538GO:0005737GO:0005515GO:0000166
Cmo_contig_810	2689	4.17	2.92	3.73	5.21	4.07	3.35	4.69	3.49	3.54	3.91	1.2	1.15	-0.04	0.99	0.95	0.03	0	0	0	0	0	XP_002953924	hypothetical protein VOLCADRAFT_106187 [Volvox carteri f. nagariensis] >gi|300260736|gb|EFJ44953.1| hypothetical protein VOLCADRAFT_106187 [Volvox carteri f. nagariensis]	6	P:nucleobase-containing compound metabolic process; P:catabolic process; F:nucleotide binding; F:hydrolase activity; F:transporter activity; P:transport	EC:3.6.1.3	no IPS match	Cre01.g034950.t1.1	0	nucleobase-containing compound metabolic process; catabolic process; transport;		nucleotide binding; hydrolase activity; transporter activity;	GO:0006139GO:0009056GO:0000166GO:0016787GO:0005215GO:0006810
Cmo_contig_2145	2709	6.73	6.35	6.58	6.45	6.01	6.22	6.59	6.18	6.4	6.39	0.41	0.19	-0.22	0.8	0.33	0.39	0	0	0	0	0	XP_002947123	eukaryotic translation initiation factor 3c [Volvox carteri f. nagariensis] >gi|300267530|gb|EFJ51713.1| eukaryotic translation initiation factor 3c [Volvox carteri f. nagariensis]	7	F:protein binding; F:translation factor activity, nucleic acid binding; C:cytoplasm; C:protein complex; C:ribosome; P:regulation of biological process; P:translation	-	IPR000717; IPR008905; IPR011991; PTHR13937 (PANTHER), SSF46785 (SUPERFAMILY)	Cre04.g217550.t1.2	0	regulation of biological process; translation;	cytoplasm; protein complex; ribosome;	protein binding; translation factor activity, nucleic acid binding;	GO:0005515GO:0008135GO:0005737GO:0043234GO:0005840GO:0050789GO:0006412
Cmo_contig_3611	2710	4.26	4.02	3.99	4.45	4.1	5.15	4.35	4.06	4.57	4.33	0.29	-0.22	-0.51	0.27	0.19	0.52	0	0	0	0	0	XP_001689874	cycloartenol synthase [Chlamydomonas reinhardtii] >gi|158283862|gb|EDP09612.1| cycloartenol synthase [Chlamydomonas reinhardtii]	9	F:catalytic activity; P:organelle organization; P:multicellular organismal development; P:regulation of biological process; ; C:vacuole; P:biosynthetic process; P:lipid metabolic process; P:secondary metabolic process	EC:5.4.99.8	no IPS match	Cre01.g011100.t1.1	0	organelle organization; multicellular organismal development; regulation of biological process; biosynthetic process; lipid metabolic process; secondary metabolic process;	vacuole;	catalytic activity;	GO:0003824GO:0006996GO:0007275GO:0050789GO:0006350GO:0005773GO:0009058GO:0006629GO:0019748
Cmo_contig_3578	2722	7.09	6.42	5.8	6.72	6.12	5.16	6.91	6.27	5.48	6.22	0.64	1.42	0.79	0.96	2.01	1.2	0	0	0	0	0	XP_002947675	hypothetical protein VOLCADRAFT_73402 [Volvox carteri f. nagariensis] >gi|300267023|gb|EFJ51208.1| hypothetical protein VOLCADRAFT_73402 [Volvox carteri f. nagariensis]	4	P:biosynthetic process; P:lipid metabolic process; F:catalytic activity; C:plasma membrane	EC:6.2.1.3	no IPS match	Cre13.g566650.t1.1	0	biosynthetic process; lipid metabolic process;	plasma membrane;	catalytic activity;	GO:0009058GO:0006629GO:0003824GO:0005886
Cmo_contig_4832	2723	1.11	3.06	3.02	1.57	2.95	3.68	1.34	3.01	3.35	2.57	-1.66	-2.01	-0.35	2.25	2.55	0.48	0	0	0	0	0	ADI47118	nicotinamide phosphoribosyltransferase [Chlamydomonas reinhardtii]	5	C:cytoplasm; F:transferase activity; P:nucleobase-containing compound metabolic process; P:biosynthetic process; P:secondary metabolic process	EC:2.4.2.11; EC:2.4.2.19; EC:2.4.2.12	IPR002638; IPR015977; IPR016471; G3DSA:3.20.140.10 (GENE3D), PTHR11098 (PANTHER)	Cre03.g188800.t1.2	0	biosynthetic process; nucleobase-containing compound metabolic process; secondary metabolic process;	cytoplasm;	transferase activity;	GO:0005737GO:0016740GO:0009058GO:0006139GO:0019748
Cmo_contig_3978	2729	3.7	3.94	3.87	4.21	4.56	4.11	3.95	4.25	3.99	4.07	-0.3	-0.04	0.26	0.39	0.04	0.33	0	0	0	0	0	XP_002946889	trypsin family [Volvox carteri f. nagariensis] >gi|300267933|gb|EFJ52115.1| trypsin family [Volvox carteri f. nagariensis]	7	P:regulation of biological process; P:generation of precursor metabolites and energy; P:response to abiotic stimulus; F:peptidase activity; C:plastid; P:protein metabolic process; P:catabolic process	EC:3.4.21.0	IPR009003; G3DSA:2.30.42.10 (GENE3D), PTHR22939 (PANTHER), PTHR22939:SF15 (PANTHER)	Cre03.g180650.t1.1	0	regulation of biological process; generation of precursor metabolites and energy; response to abiotic stimulus; protein metabolic process; catabolic process;	plastid;	peptidase activity;	GO:0050789GO:0006091GO:0009628GO:0008233GO:0009536GO:0019538GO:0009056
Cmo_contig_8532	2733	3.53	2.8	2.4	3.63	2.99	2.78	3.58	2.89	2.59	3.02	0.69	0.99	0.3	1.57	2.11	0.68	0	0	0	0	0	XP_001703596	predicted protein [Chlamydomonas reinhardtii] >gi|158270615|gb|EDO96454.1| predicted protein [Chlamydomonas reinhardtii]	6	P:biological_process; F:nucleotide binding; P:ion transport; C:cell; F:hydrolase activity; F:binding	EC:3.6.1.3	IPR001757; IPR006544; IPR008250; IPR018303; IPR023214; IPR023299; IPR023300; IPR023306; PTHR24093 (PANTHER), PTHR24093:SF82 (PANTHER), PF12710 (PFAM), PS01229 (PROSITE), tmhmm (TMHMM), SSF81653 (SUPERFAMILY), SSF81665 (SUPERFAMILY)	Cre20.g760250.t1.1	0	biological_process; ion transport;	cell;	nucleotide binding; hydrolase activity; binding;	GO:0008150GO:0000166GO:0006811GO:0005623GO:0016787GO:0005488
Cmo_contig_6829	2739	4.36	3.24	2.08	5.35	4.01	2.57	4.85	3.62	2.32	3.6	1.23	2.53	1.3	1.19	2.2	1.25	0	0	0	0	0	EFN58562	hypothetical protein CHLNCDRAFT_140697 [Chlorella variabilis]	10	F:translation factor activity, nucleic acid binding; F:transferase activity; P:biosynthetic process; ; P:biological_process; F:catalytic activity; C:nucleus; C:ribosome; P:regulation of biological process; P:translation	EC:5.3.1.23	SignalP-NN(euk) (SIGNALP)	Cre16.g673550.t1.2	0	biosynthetic process; biological_process; regulation of biological process; translation;	nucleus; ribosome;	translation factor activity, nucleic acid binding; transferase activity; catalytic activity;	GO:0008135GO:0016740GO:0009058GO:0006519GO:0008150GO:0003824GO:0005634GO:0005840GO:0050789GO:0006412
Cmo_contig_8148	2754	4.1	3.94	4.4	3.85	3.75	5.75	3.98	3.85	5.07	4.3	0.13	-1.1	-1.23	0.09	1.03	1.15	0	0	0	0	0	XP_002948884	hypothetical protein VOLCADRAFT_89206 [Volvox carteri f. nagariensis] >gi|300266075|gb|EFJ50264.1| hypothetical protein VOLCADRAFT_89206 [Volvox carteri f. nagariensis]	6	P:cellular protein modification process; F:protein kinase activity; C:mitochondrion; P:catabolic process; F:nucleotide binding; C:plastid	-	IPR000719; IPR004147; IPR011009; G3DSA:3.90.1200.10 (GENE3D), PTHR10566 (PANTHER), PTHR10566:SF28 (PANTHER)	Cre13.g581850.t1.1	0	cellular protein modification process; catabolic process;	mitochondrion; plastid;	protein kinase activity; nucleotide binding;	GO:0006464GO:0004672GO:0005739GO:0009056GO:0000166GO:0009536
Cmo_contig_321	2757	10.04	9.87	9.81	9.06	8.95	9.2	9.55	9.41	9.51	9.49	0.14	0.05	-0.1	0.1	0.03	0.06	0	0	0	0	0	XP_001701845	chloroplast elongation factor G [Chlamydomonas reinhardtii] >gi|158281064|gb|EDP06820.1| chloroplast elongation factor G [Chlamydomonas reinhardtii]	13	F:translation factor activity, nucleic acid binding; P:multicellular organismal development; C:mitochondrion; C:plastid; P:organelle organization; F:nucleotide binding; P:nucleobase-containing compound metabolic process; P:catabolic process; F:hydrolase activity; C:extracellular region; C:ribosome; P:regulation of biological process; P:translation	-	IPR000640; IPR000795; IPR004161; IPR004540; IPR005225; IPR005517; IPR009000; IPR009022; IPR014721; IPR020568; G3DSA:2.40.30.10 (GENE3D), G3DSA:3.30.70.870 (GENE3D), G3DSA:3.40.50.300 (GENE3D), PTHR23115 (PANTHER), PTHR23115:SF13 (PANTHER), SSF52540 (SUPERFAMILY)	Cre02.g076250.t1.1	0	multicellular organismal development; organelle organization; nucleobase-containing compound metabolic process; catabolic process; regulation of biological process; translation;	mitochondrion; plastid; extracellular region; ribosome;	translation factor activity, nucleic acid binding; nucleotide binding; hydrolase activity;	GO:0008135GO:0007275GO:0005739GO:0009536GO:0006996GO:0000166GO:0006139GO:0009056GO:0016787GO:0005576GO:0005840GO:0050789GO:0006412
Cmo_contig_294	2759	6.81	6.97	7.49	6.42	6.14	6.74	6.61	6.56	7.11	6.76	0.06	-0.5	-0.56	0.05	0.5	0.57	0	0	0	0	0	XP_002949054	hypothetical protein VOLCADRAFT_74021 [Volvox carteri f. nagariensis] >gi|300265799|gb|EFJ49989.1| hypothetical protein VOLCADRAFT_74021 [Volvox carteri f. nagariensis]	10	C:cell wall; F:catalytic activity; C:nucleolus; P:catabolic process; P:lipid metabolic process; F:binding; C:peroxisome; ; P:biosynthetic process; P:metabolic process	EC:4.2.1.74; EC:5.1.2.3; EC:5.3.3.8; EC:1.1.1.35; EC:4.2.1.17	no IPS match	Cre16.g695050.t1.1	0	catabolic process; lipid metabolic process; biosynthetic process; metabolic process;	cell wall; nucleolus; peroxisome;	catalytic activity; binding;	GO:0005618GO:0003824GO:0005730GO:0009056GO:0006629GO:0005488GO:0005777GO:0006519GO:0009058GO:0008152
Cmo_contig_4010	2763	6.02	4.98	4.49	5.66	5.02	5.68	5.84	5	5.08	5.31	0.84	0.76	-0.08	0.86	0.77	0.06	0	0	0	0	0	XP_001696415	NADP-dependent malic enzyme [Chlamydomonas reinhardtii] >gi|158282640|gb|EDP08392.1| NADP-dependent malic enzyme [Chlamydomonas reinhardtii]	6	F:binding; F:nucleotide binding; P:metabolic process; P:generation of precursor metabolites and energy; P:catabolic process; F:catalytic activity	EC:1.1.1.38	IPR001891; IPR012301; IPR012302; IPR016040; PTHR23406 (PANTHER), PTHR23406:SF2 (PANTHER), SignalP-NN(euk) (SIGNALP), SSF51735 (SUPERFAMILY), SSF53223 (SUPERFAMILY)	Cre06.g251400.t1.1	0	metabolic process; generation of precursor metabolites and energy; catabolic process;		binding; nucleotide binding; catalytic activity;	GO:0005488GO:0000166GO:0008152GO:0006091GO:0009056GO:0003824
Cmo_contig_2966	2772	5.92	4.77	4.53	5.22	4.47	4.67	5.57	4.62	4.6	4.93	0.95	0.97	0.02	1.48	1.51	0.02	0	0	0	0	0	XP_002958148	hypothetical protein VOLCADRAFT_84366 [Volvox carteri f. nagariensis] >gi|300256509|gb|EFJ40773.1| hypothetical protein VOLCADRAFT_84366 [Volvox carteri f. nagariensis]	5	F:phosphoprotein phosphatase activity; F:binding; F:protein binding; C:plasma membrane; P:cellular protein modification process	EC:3.1.3.16	IPR004843; IPR006186; IPR015915; IPR015916; G3DSA:3.60.21.10 (GENE3D), PTHR11668 (PANTHER), PTHR11668:SF17 (PANTHER), PF13415 (PFAM), PF13418 (PFAM), SSF117281 (SUPERFAMILY), SSF56300 (SUPERFAMILY)	Cre01.g050850.t1.1	0	cellular protein modification process;	plasma membrane;	phosphoprotein phosphatase activity; binding; protein binding;	GO:0004721GO:0005488GO:0005515GO:0005886GO:0006464
Cmo_contig_10594	2786	4.62	3.47	3.29	4.72	4.25	3.36	4.67	3.86	3.32	3.95	0.81	1.35	0.54	1.26	1.95	0.81	0	0	0	0	0	XP_002955478	hypothetical protein VOLCADRAFT_65884 [Volvox carteri f. nagariensis] >gi|300259320|gb|EFJ43549.1| hypothetical protein VOLCADRAFT_65884 [Volvox carteri f. nagariensis]	3	F:electron carrier activity; F:binding; P:metabolic process	-	IPR001128; IPR002401; IPR017972; PTHR25943 (PANTHER), PTHR25943:SF18 (PANTHER)	Cre01.g027550.t1.2	0	metabolic process;		electron carrier activity; binding;	GO:0009055GO:0005488GO:0008152
Cmo_contig_4047	2792	5.75	4.56	4.2	6.42	5.17	4.72	6.09	4.86	4.46	5.14	1.23	1.63	0.41	1.47	1.87	0.45	0	0	0	0	0	XP_002949519	heat shock protein Hsp70E [Volvox carteri f. nagariensis] >gi|300265346|gb|EFJ49538.1| heat shock protein Hsp70E [Volvox carteri f. nagariensis]	8	P:biological_process; C:plasma membrane; F:nucleotide binding; P:metabolic process; C:nucleus; C:cytosol; P:response to stress; P:response to abiotic stimulus	-	IPR013126; IPR018181; G3DSA:1.20.1270.10 (GENE3D), G3DSA:2.60.34.10 (GENE3D), G3DSA:3.30.30.30 (GENE3D), G3DSA:3.30.420.40 (GENE3D), G3DSA:3.90.640.10 (GENE3D), PTHR19375 (PANTHER), PTHR19375:SF14 (PANTHER), SSF100920 (SUPERFAMILY), SSF100934 (SUPERFAMILY), SSF53067 (SUPERFAMILY)	Cre16.g677000.t1.1	0	biological_process; metabolic process; response to stress; response to abiotic stimulus;	plasma membrane; nucleus; cytosol;	nucleotide binding;	GO:0008150GO:0005886GO:0000166GO:0008152GO:0005634GO:0005829GO:0006950GO:0009628
Cmo_contig_6645	2813	3.67	3.39	4.64	4.13	3.82	5.1	3.9	3.6	4.87	4.13	0.3	-0.97	-1.27	0.42	1.49	1.87	0	0	0	0	0	XP_001690562	hypothetical protein CHLREDRAFT_127955 [Chlamydomonas reinhardtii] >gi|158280062|gb|EDP05821.1| predicted protein [Chlamydomonas reinhardtii]	5	P:nucleobase-containing compound metabolic process; C:nucleolus; P:protein transport; P:transport; F:protein binding	-	IPR001680; IPR007148; IPR015943; IPR017986; IPR019775; IPR020472; PTHR19853 (PANTHER)	Cre10.g438700.t1.1	0	nucleobase-containing compound metabolic process; protein transport; transport;	nucleolus;	protein binding;	GO:0006139GO:0005730GO:0015031GO:0006810GO:0005515
Cmo_contig_2384	2829	4.88	5.88	6.16	4.94	5.66	6.64	4.91	5.77	6.4	5.69	-0.85	-1.48	-0.63	1.7	2.56	1.3	0	0	0	0	0	XP_002950194	hypothetical protein VOLCADRAFT_117484 [Volvox carteri f. nagariensis] >gi|300264667|gb|EFJ48862.1| hypothetical protein VOLCADRAFT_117484 [Volvox carteri f. nagariensis]	5	P:cellular protein modification process; F:nucleic acid binding; F:protein kinase activity; F:nucleotide binding; C:plastid	-	no IPS match	Cre03.g158500.t1.2	0	cellular protein modification process;	plastid;	nucleic acid binding; protein kinase activity; nucleotide binding;	GO:0006464GO:0003676GO:0004672GO:0000166GO:0009536
Cmo_contig_10828	2833	3.63	2.38	3.32	4.11	3.05	4.02	3.87	2.71	3.67	3.42	1.16	0.2	-0.96	1.36	0.19	1.13	0	0	0	0	0	XP_002951810	hypothetical protein VOLCADRAFT_109142 [Volvox carteri f. nagariensis] >gi|300263058|gb|EFJ47261.1| hypothetical protein VOLCADRAFT_109142 [Volvox carteri f. nagariensis]	3	F:catalytic activity; P:biosynthetic process; P:metabolic process	EC:4.99.1.1	IPR001015; IPR019772; IPR022796; IPR023329; G3DSA:3.40.50.1400 (GENE3D), PTHR11108:SF0 (PANTHER), tmhmm (TMHMM), SSF53800 (SUPERFAMILY)	Cre07.g339750.t1.1	0	biosynthetic process; metabolic process;		catalytic activity;	GO:0003824GO:0009058GO:0008152
Cmo_contig_4576	2847	6.04	5.38	4.88	6.43	5.27	4.47	6.24	5.33	4.67	5.41	0.91	1.56	0.65	1.72	2.56	1.28	0	0	0	0	0	XP_001702422	beta'-cop [Chlamydomonas reinhardtii] >gi|158271090|gb|EDO96917.1| beta'-cop [Chlamydomonas reinhardtii]	11	F:protein kinase activity; P:transport; P:protein transport; C:cytoplasmic membrane-bounded vesicle; C:Golgi apparatus; C:protein complex; F:structural molecule activity; ; P:metabolic process; C:cytoskeleton; F:protein binding	EC:2.7.11.7	IPR001680; IPR006692; IPR015943; IPR016453; IPR017986; IPR020472; PTHR19876 (PANTHER), PTHR19876:SF2 (PANTHER), SSF75011 (SUPERFAMILY)	Cre02.g118500.t1.2	0	transport; protein transport; metabolic process;	cytoplasmic membrane-bounded vesicle; Golgi apparatus; protein complex; cytoskeleton;	protein kinase activity; structural molecule activity; protein binding;	GO:0004672GO:0006810GO:0015031GO:0016023GO:0005794GO:0043234GO:0005198GO:0006519GO:0008152GO:0005856GO:0005515
Cmo_contig_12687	2883	4.05	4.15	4.58	4.32	4.31	5.06	4.19	4.23	4.82	4.41	-0.05	-0.63	-0.59	0.07	1.24	1.14	0	0	0	0	0	XP_002946042	hypothetical protein VOLCADRAFT_72263 [Volvox carteri f. nagariensis] >gi|300268857|gb|EFJ53037.1| hypothetical protein VOLCADRAFT_72263 [Volvox carteri f. nagariensis]	5	P:primary metabolic process; P:metabolic process; C:nucleus; F:nucleotide binding; F:hydrolase activity	EC:3.6.1.3	IPR000953; IPR003439; IPR003593; IPR011989; IPR015688; IPR016024; IPR017871; G3DSA:2.40.50.40 (GENE3D), G3DSA:3.40.50.300 (GENE3D), PTHR19211 (PANTHER), SSF52540 (SUPERFAMILY)	Cre14.g615950.t1.1	0	primary metabolic process; metabolic process;	nucleus;	nucleotide binding; hydrolase activity;	GO:0044238GO:0008152GO:0005634GO:0000166GO:0016787
Cmo_contig_5940	2893	3.68	2.56	1.83	4.14	3.05	2.28	3.91	2.81	2.05	2.92	1.11	1.86	0.75	1.63	2.42	1.14	0	0	0	0	0	XP_001692598	predicted protein [Chlamydomonas reinhardtii] >gi|158278311|gb|EDP04076.1| predicted protein [Chlamydomonas reinhardtii]	15	P:anatomical structure morphogenesis; P:multicellular organismal development; F:catalytic activity; P:protein transport; P:reproduction; P:embryo development; P:regulation of biological process; P:translation; P:nucleobase-containing compound metabolic process; P:biosynthetic process; C:plastid; ; P:organelle organization; F:nucleotide binding; C:mitochondrion	EC:6.1.1.9	tmhmm (TMHMM)	Cre07.g350500.t1.1	0	anatomical structure morphogenesis; multicellular organismal development; protein transport; reproduction; embryo development; regulation of biological process; translation; nucleobase-containing compound metabolic process; biosynthetic process; organelle organization;	plastid; mitochondrion;	catalytic activity; nucleotide binding;	GO:0009653GO:0007275GO:0003824GO:0015031GO:0000003GO:0009790GO:0050789GO:0006412GO:0006139GO:0009058GO:0009536GO:0006519GO:0006996GO:0000166GO:0005739
Cmo_contig_2763	2897	5.53	4.27	3.67	4.79	4.39	3.13	5.16	4.33	3.4	4.3	0.83	1.75	0.93	1.12	2.15	1.25	0	0	0	0	0	ACD36969	chloroplast RNase J variant 1 [Chlamydomonas reinhardtii]	3	F:nucleic acid binding; F:hydrolase activity; C:plastid	-	IPR001279; IPR011108; G3DSA:3.60.15.10 (GENE3D), PTHR11203 (PANTHER), PTHR11203:SF22 (PANTHER), SSF56281 (SUPERFAMILY)	Cre16.g683050.t1.2	0		plastid;	nucleic acid binding; hydrolase activity;	GO:0003676GO:0016787GO:0009536
Cmo_contig_6951	2922	4.13	3.28	1.95	2.55	1.01	-1.4	3.34	2.14	0.28	1.92	1.19	3.06	1.87	0.32	0.94	0.54	0	0	0	0	0	XP_002957665	minichromosome maintenance protein 2 [Volvox carteri f. nagariensis] >gi|300256959|gb|EFJ41214.1| minichromosome maintenance protein 2 [Volvox carteri f. nagariensis]	20	F:hydrolase activity; P:regulation of biological process; P:cell proliferation; P:DNA metabolic process; P:biosynthetic process; P:cell cycle; P:organelle organization; P:cellular protein modification process; P:anatomical structure morphogenesis; P:multicellular organismal development; P:growth; C:cytosol; P:metabolic process; P:regulation of gene expression, epigenetic; F:DNA binding; P:embryo …	-	IPR001208; IPR008045; IPR012340; IPR016027; IPR018525; G3DSA:3.30.1640.10 (GENE3D), G3DSA:3.40.50.300 (GENE3D), PTHR11630 (PANTHER), PTHR11630:SF44 (PANTHER), SSF52540 (SUPERFAMILY)	Cre07.g338000.t1.1	0	regulation of biological process; cell proliferation; DNA metabolic process; biosynthetic process; cell cycle; organelle organization; cellular protein modification process; anatomical structure morphogenesis; multicellular organismal development; growth; metabolic process; regulation of gene expression, epigenetic; embryo development; nucleobase-containing compound metabolic process; reproductio…	cytosol; nucleus;	hydrolase activity; DNA binding; nucleotide binding;	GO:0016787GO:0050789GO:0008283GO:0006259GO:0009058GO:0007049GO:0006996GO:0006464GO:0009653GO:0007275GO:0040007GO:0005829GO:0008152GO:0040029GO:0003677GO:0009790GO:0006139GO:0000003GO:0000166GO:0005634
Cmo_contig_276	2938	7.17	6.36	6.06	6.79	6.18	5.18	6.98	6.27	5.62	6.29	0.71	1.36	0.65	0.91	1.7	0.82	0	0	0	0	0	XP_001696473	hypothetical protein CHLREDRAFT_126754 [Chlamydomonas reinhardtii] >gi|124484345|dbj|BAF46283.1| adrenodoxin reductase [Chlamydomonas reinhardtii] >gi|158282698|gb|EDP08450.1| predicted protein [Chlamydomonas reinhardtii]	0	-		no IPS match	Cre06.g272900.t1.1	0
Cmo_contig_2746	2950	5.35	4.85	4.23	4.35	4.52	3.41	4.85	4.68	3.82	4.45	0.17	1.03	0.86	0.13	1.01	0.83	0	0	0	0	0	XP_001692167	vacuolar proton ATPase subunit A [Chlamydomonas reinhardtii] >gi|158278353|gb|EDP04117.1| vacuolar proton ATPase subunit A [Chlamydomonas reinhardtii]	13	P:response to stress; P:response to abiotic stimulus; P:response to external stimulus; P:cell communication; P:generation of precursor metabolites and energy; P:nucleobase-containing compound metabolic process; P:ion transport; P:biosynthetic process; C:vacuole; C:plastid; F:hydrolase activity; F:transporter activity; C:plasma membrane	-	no IPS match	Cre04.g220350.t1.1	0	response to stress; response to abiotic stimulus; response to external stimulus; cell communication; generation of precursor metabolites and energy; nucleobase-containing compound metabolic process; ion transport; biosynthetic process;	vacuole; plastid; plasma membrane;	hydrolase activity; transporter activity;	GO:0006950GO:0009628GO:0009605GO:0007154GO:0006091GO:0006139GO:0006811GO:0009058GO:0005773GO:0009536GO:0016787GO:0005215GO:0005886
Cmo_contig_595	2961	5.78	5.01	4.42	5.37	4.59	4.84	5.57	4.8	4.63	5	0.77	0.95	0.17	1.27	1.53	0.24	0	0	0	0	0	XP_001692916	flavodoxin-like protein [Chlamydomonas reinhardtii] >gi|158277718|gb|EDP03485.1| flavodoxin-like protein [Chlamydomonas reinhardtii]	5	F:hydrolase activity; F:catalytic activity; F:electron carrier activity; P:metabolic process; F:nucleotide binding	-	SignalP-NN(euk) (SIGNALP)	Cre12.g531900.t1.1	0	metabolic process;		hydrolase activity; catalytic activity; electron carrier activity; nucleotide binding;	GO:0016787GO:0003824GO:0009055GO:0008152GO:0000166
Cmo_contig_10427	2962	3.82	3.33	2.65	4.2	3.78	2.99	4.01	3.55	2.82	3.46	0.46	1.19	0.73	0.77	1.93	1.26	0	0	0	0	0	XP_001701777	ClpB chaperone, Hsp100 family [Chlamydomonas reinhardtii] >gi|158280996|gb|EDP06752.1| ClpB chaperone, Hsp100 family [Chlamydomonas reinhardtii]	6	F:nucleotide binding; F:hydrolase activity; C:cytoplasm; P:response to stress; P:response to abiotic stimulus; P:protein metabolic process	EC:3.6.1.15	IPR001270; IPR003593; IPR003959; IPR004176; IPR013093; IPR017730; IPR018368; IPR019489; IPR023150; G3DSA:1.10.8.60 (GENE3D), G3DSA:3.40.50.300 (GENE3D), PTHR11638 (PANTHER), PTHR11638:SF18 (PANTHER), SSF52540 (SUPERFAMILY), SSF81923 (SUPERFAMILY)	Cre02.g090850.t1.2	0	response to stress; response to abiotic stimulus; protein metabolic process;	cytoplasm;	nucleotide binding; hydrolase activity;	GO:0000166GO:0016787GO:0005737GO:0006950GO:0009628GO:0019538
Cmo_contig_732	2966	6.89	6.36	6.34	6.91	7.21	6.96	6.9	6.78	6.65	6.78	0.12	0.25	0.14	0.11	0.26	0.13	0	0	0	0	0	AAO48941	zeaxanthin epoxidase precursor [Chlamydomonas sp. W80]	9	P:generation of precursor metabolites and energy; P:response to endogenous stimulus; P:metabolic process; P:biosynthetic process; P:lipid metabolic process; P:secondary metabolic process; F:catalytic activity; C:plastid; C:cell	EC:1.14.13.90	no IPS match	Cre02.g082550.t1.1	0	generation of precursor metabolites and energy; response to endogenous stimulus; metabolic process; biosynthetic process; lipid metabolic process; secondary metabolic process;	plastid; cell;	catalytic activity;	GO:0006091GO:0009719GO:0008152GO:0009058GO:0006629GO:0019748GO:0003824GO:0009536GO:0005623
Cmo_contig_34	2969	4.54	5.02	5.32	3.72	4.66	5.06	4.13	4.84	5.19	4.72	-0.71	-1.06	-0.34	0.95	1.4	0.41	0	0	0	0	0	XP_002951261	hypothetical protein VOLCADRAFT_105028 [Volvox carteri f. nagariensis] >gi|300263590|gb|EFJ47790.1| hypothetical protein VOLCADRAFT_105028 [Volvox carteri f. nagariensis]	1	C:Golgi apparatus	-	IPR001893; IPR017873; PTHR11884 (PANTHER), SignalP-NN(euk) (SIGNALP), tmhmm (TMHMM)	Cre01.g005050.t1.1	0		Golgi apparatus;		GO:0005794
Cmo_contig_2028	2971	5.05	4.19	3.99	5.74	4.57	4.54	5.4	4.38	4.26	4.68	1.02	1.13	0.12	1.33	1.47	0.12	0	0	0	0	0	XP_002946545	hypothetical protein VOLCADRAFT_79082 [Volvox carteri f. nagariensis] >gi|300268291|gb|EFJ52472.1| hypothetical protein VOLCADRAFT_79082 [Volvox carteri f. nagariensis]	11	F:hydrolase activity; C:nucleoplasm; C:protein complex; P:DNA metabolic process; P:nucleobase-containing compound metabolic process; P:catabolic process; F:peptidase activity; P:protein metabolic process; F:nucleotide binding; ; C:chromosome	EC:3.4.21.0	IPR003593; IPR010339; IPR016027; G3DSA:1.10.8.60 (GENE3D), G3DSA:3.40.50.300 (GENE3D), PTHR11093 (PANTHER), PTHR11093:SF2 (PANTHER), SSF52540 (SUPERFAMILY)	Cre10.g442700.t1.1	0	DNA metabolic process; nucleobase-containing compound metabolic process; catabolic process; protein metabolic process;	nucleoplasm; protein complex; chromosome;	hydrolase activity; peptidase activity; nucleotide binding;	GO:0016787GO:0005654GO:0043234GO:0006259GO:0006139GO:0009056GO:0008233GO:0019538GO:0000166GO:0006350GO:0005694
Cmo_contig_4214	2976	4.65	4.39	3.93	4.72	4.08	3.4	4.69	4.24	3.67	4.2	0.45	1.02	0.57	0.83	1.82	1.06	0	0	0	0	0	XP_001701974	COP-II coat subunit [Chlamydomonas reinhardtii] >gi|158281193|gb|EDP06949.1| COP-II coat subunit [Chlamydomonas reinhardtii]	8	P:organelle organization; C:cytoplasmic membrane-bounded vesicle; C:Golgi apparatus; C:protein complex; P:protein transport; P:transport; F:binding; F:transporter activity	-	IPR006895; IPR006896; IPR006900; IPR012990; G3DSA:3.40.50.410 (GENE3D), PTHR13803 (PANTHER), PTHR13803:SF0 (PANTHER), SSF53300 (SUPERFAMILY), SSF81995 (SUPERFAMILY)	Cre02.g091150.t1.2	0	organelle organization; protein transport; transport;	cytoplasmic membrane-bounded vesicle; Golgi apparatus; protein complex;	binding; transporter activity;	GO:0006996GO:0016023GO:0005794GO:0043234GO:0015031GO:0006810GO:0005488GO:0005215
Cmo_contig_11364	3016	3.77	2.79	2.51	3.4	2.86	1.15	3.59	2.83	1.83	2.75	0.76	1.76	1	0.68	1.59	0.92	0	0	0	0	0	XP_002510773	ATP-dependent RNA helicase, putative [Ricinus communis] >gi|223551474|gb|EEF52960.1| ATP-dependent RNA helicase, putative [Ricinus communis]	5	F:hydrolase activity; F:RNA binding; F:nucleotide binding; C:cytosol; C:mitochondrion	-	IPR001650; IPR002464; IPR003029; IPR007502; IPR011545; IPR011709; IPR012340; IPR014001; IPR016027; IPR022967; G3DSA:3.40.50.300 (GENE3D), PTHR18934 (PANTHER), SSF52540 (SUPERFAMILY)	Cre07.g349100.t1.2	0		cytosol; mitochondrion;	hydrolase activity; RNA binding; nucleotide binding;	GO:0016787GO:0003723GO:0000166GO:0005829GO:0005739
Cmo_contig_661	3037	7.26	7.1	6.87	7.37	7.04	6.69	7.32	7.07	6.78	7.06	0.25	0.54	0.29	0.73	1.6	0.88	0	0	0	0	0	XP_001696503	flagellar associated protein [Chlamydomonas reinhardtii] >gi|158282728|gb|EDP08480.1| flagellar associated protein [Chlamydomonas reinhardtii]	22	F:hydrolase activity; C:ribosome; C:organelle; C:intracellular; C:cytoplasm; P:biological_process; C:cell wall; C:nucleolus; P:reproduction; C:cytoskeleton; C:nuclear envelope; F:protein binding; P:nucleobase-containing compound metabolic process; P:catabolic process; C:plasma membrane; F:nucleotide binding; P:anatomical structure morphogenesis; P:cellular component organization; P:cell different…	EC:3.6.4.3	IPR003338; IPR003593; IPR003959; IPR003960; IPR004201; IPR005938; IPR009010; G3DSA:3.10.330.10 (GENE3D), G3DSA:3.40.50.300 (GENE3D), PTHR23077 (PANTHER), SSF52540 (SUPERFAMILY), SSF54585 (SUPERFAMILY)	Cre06.g269950.t1.1	0	biological_process; reproduction; nucleobase-containing compound metabolic process; catabolic process; anatomical structure morphogenesis; cellular component organization; cell differentiation; cell growth; multicellular organismal development; cell cycle;	ribosome; organelle; intracellular; cytoplasm; cell wall; nucleolus; cytoskeleton; nuclear envelope; plasma membrane;	hydrolase activity; protein binding; nucleotide binding;	GO:0016787GO:0005840GO:0043226GO:0005622GO:0005737GO:0008150GO:0005618GO:0005730GO:0000003GO:0005856GO:0005635GO:0005515GO:0006139GO:0009056GO:0005886GO:0000166GO:0009653GO:0016043GO:0030154GO:0016049GO:0007275GO:0007049
Cmo_contig_3189	3052	5.73	5.29	4.95	5.97	5.21	4.76	5.85	5.25	4.86	5.32	0.6	0.99	0.39	1.6	2.36	1.07	0	0	0	0	0	XP_002946805	hypothetical protein VOLCADRAFT_72994 [Volvox carteri f. nagariensis] >gi|300267849|gb|EFJ52031.1| hypothetical protein VOLCADRAFT_72994 [Volvox carteri f. nagariensis]	7	F:binding; P:transport; P:protein transport; C:cytoplasmic membrane-bounded vesicle; C:Golgi apparatus; C:protein complex; F:structural molecule activity	-	no IPS match	Cre06.g310750.t1.1	0	transport; protein transport;	cytoplasmic membrane-bounded vesicle; Golgi apparatus; protein complex;	binding; structural molecule activity;	GO:0005488GO:0006810GO:0015031GO:0016023GO:0005794GO:0043234GO:0005198
Cmo_contig_12206	3065	3.78	2.4	2.24	3.67	2.76	1.44	3.73	2.58	1.84	2.72	1.15	1.89	0.74	1.58	2.33	1.04	0	0	0	0	0	XP_002958228	hypothetical protein VOLCADRAFT_77867 [Volvox carteri f. nagariensis] >gi|300256416|gb|EFJ40682.1| hypothetical protein VOLCADRAFT_77867 [Volvox carteri f. nagariensis]	3	F:nucleic acid binding; F:nucleotide binding; F:hydrolase activity	-	IPR000629; IPR001650; IPR011545; IPR014001; IPR014014; G3DSA:3.40.50.300 (GENE3D), PTHR24031 (PANTHER), PTHR24031:SF23 (PANTHER), SSF52540 (SUPERFAMILY)	Cre13.g592150.t1.1	0			nucleic acid binding; nucleotide binding; hydrolase activity;	GO:0003676GO:0000166GO:0016787
Cmo_contig_2752	3065	6.38	5.97	6.07	6.24	5.64	5.65	6.31	5.8	5.86	5.99	0.5	0.45	-0.06	1.02	0.89	0.09	0	0	0	0	0	XP_001696014	alpha-amylase [Chlamydomonas reinhardtii] >gi|158275185|gb|EDP00963.1| alpha-amylase [Chlamydomonas reinhardtii]	3	F:hydrolase activity; F:calcium ion binding; P:carbohydrate metabolic process	EC:3.2.1.1	IPR006046; IPR006047; IPR006589; IPR012850; IPR013780; IPR013781; IPR015902; IPR017853; G3DSA:3.30.70.260 (GENE3D), PTHR10357:SF9 (PANTHER), SSF51011 (SUPERFAMILY), SSF55021 (SUPERFAMILY)	Cre08.g362450.t1.1	0	carbohydrate metabolic process;		hydrolase activity; calcium ion binding;	GO:0016787GO:0005509GO:0005975
Cmo_contig_1947	3078	7.72	7.34	7.18	6.99	6.4	6.88	7.35	6.87	7.03	7.08	0.49	0.32	-0.16	0.47	0.29	0.13	0	0	0	0	0	XP_002949266	hypothetical protein VOLCADRAFT_74092 [Volvox carteri f. nagariensis] >gi|300265568|gb|EFJ49759.1| hypothetical protein VOLCADRAFT_74092 [Volvox carteri f. nagariensis]	5	F:transferase activity; P:metabolic process; F:binding; F:nucleic acid binding; F:nucleotide binding	-	IPR000504; IPR012677; PTHR19965 (PANTHER), PTHR19965:SF8 (PANTHER), SSF54928 (SUPERFAMILY)	Cre06.g294650.t1.1	0	metabolic process;		transferase activity; binding; nucleic acid binding; nucleotide binding;	GO:0016740GO:0008152GO:0005488GO:0003676GO:0000166
Cmo_contig_1236	3139	7.43	5.96	5.94	6.9	6.45	5.52	7.17	6.2	5.73	6.37	0.96	1.44	0.48	1.41	1.98	0.68	0	0	0	0	0	XP_002951166	DEAD-box RNA helicase, ATP-dependent, cytoplasmic [Volvox carteri f. nagariensis] >gi|300263495|gb|EFJ47695.1| DEAD-box RNA helicase, ATP-dependent, cytoplasmic [Volvox carteri f. nagariensis]	3	F:nucleic acid binding; F:nucleotide binding; F:hydrolase activity	-	no IPS match	Cre04.g223850.t1.1	0			nucleic acid binding; nucleotide binding; hydrolase activity;	GO:0003676GO:0000166GO:0016787
Cmo_contig_3848	3145	4.7	4.79	4.98	4.08	4.43	4.11	4.39	4.61	4.55	4.52	-0.22	-0.16	0.07	0.21	0.14	0.05	0	0	0	0	0	EFN57936	hypothetical protein CHLNCDRAFT_142029 [Chlorella variabilis]	8	P:catabolic process; ; F:catalytic activity; P:metabolic process; F:protein kinase activity; F:nucleotide binding; P:cellular protein modification process; F:calcium ion binding	EC:1.13.11.5	IPR000719; IPR002048; IPR011009; IPR011992; IPR018247; IPR018249; G3DSA:1.10.510.10 (GENE3D), PTHR24349 (PANTHER), PTHR24349:SF23 (PANTHER), PF13499 (PFAM), SSF47473 (SUPERFAMILY)	Cre02.g091200.t1.2	0	catabolic process; metabolic process; cellular protein modification process;		catalytic activity; protein kinase activity; nucleotide binding; calcium ion binding;	GO:0009056GO:0006519GO:0003824GO:0008152GO:0004672GO:0000166GO:0006464GO:0005509
Cmo_contig_3942	3155	6.72	6.24	6.18	6.94	6.17	6.35	6.83	6.2	6.26	6.43	0.63	0.56	-0.06	1.71	1.57	0.13	0	0	0	0	0	XP_001701255	beta-cop [Chlamydomonas reinhardtii] >gi|158271837|gb|EDO97648.1| beta-cop [Chlamydomonas reinhardtii]	7	F:protein binding; P:transport; P:protein transport; C:cytoplasmic membrane-bounded vesicle; C:Golgi apparatus; C:protein complex; F:structural molecule activity	-	IPR002553; IPR011710; IPR011989; IPR016024; IPR016460	Cre03.g210600.t1.1	0	transport; protein transport;	cytoplasmic membrane-bounded vesicle; Golgi apparatus; protein complex;	protein binding; structural molecule activity;	GO:0005515GO:0006810GO:0015031GO:0016023GO:0005794GO:0043234GO:0005198
Cmo_contig_261	3176	4.35	2.86	4.5	5.13	3.49	5.41	4.74	3.17	4.96	4.29	1.57	-0.22	-1.79	1.49	0.17	1.67	0	0	0	0	0	XP_002947070	hypothetical protein VOLCADRAFT_79461 [Volvox carteri f. nagariensis] >gi|300267477|gb|EFJ51660.1| hypothetical protein VOLCADRAFT_79461 [Volvox carteri f. nagariensis]	5	C:cytoplasmic membrane-bounded vesicle; C:Golgi apparatus; P:ion transport; C:vacuole; F:hydrolase activity	-	no IPS match	Cre09.g402500.t1.1	0	ion transport;	Golgi apparatus; cytoplasmic membrane-bounded vesicle; vacuole;	hydrolase activity;	GO:0005794GO:0016023GO:0006811GO:0005773GO:0016787
Cmo_contig_6929	3230	4.24	1.81	1.01	2.81	0.57	-1.01	3.52	1.19	0	1.57	2.34	3.52	1.19	1.14	1.66	0.54	0	0	0	0	0	XP_001700540	ribonucleoside-diphosphate reductase large subunit [Chlamydomonas reinhardtii] >gi|158272180|gb|EDO97984.1| ribonucleoside-diphosphate reductase large subunit [Chlamydomonas reinhardtii]	9	C:cytoplasm; C:protein complex; P:DNA metabolic process; P:biosynthetic process; P:nucleobase-containing compound metabolic process; P:biological_process; F:nucleotide binding; F:catalytic activity; P:metabolic process	EC:1.17.4.1	IPR000788; IPR005144; IPR008926; IPR013346; IPR013509; G3DSA:3.20.70.20 (GENE3D), PTHR11573 (PANTHER), PTHR11573:SF6 (PANTHER), SSF51998 (SUPERFAMILY)	Cre12.g492950.t1.1	0	biosynthetic process; DNA metabolic process; nucleobase-containing compound metabolic process; biological_process; metabolic process;	cytoplasm; protein complex;	nucleotide binding; catalytic activity;	GO:0005737GO:0043234GO:0009058GO:0006259GO:0006139GO:0008150GO:0000166GO:0003824GO:0008152
Cmo_contig_7453	3240	4.08	3.55	3.2	3.86	3.5	3.42	3.97	3.53	3.31	3.6	0.44	0.67	0.22	1.21	1.76	0.58	0	0	0	0	0	XP_001691025	SNF2 superfamily protein [Chlamydomonas reinhardtii] >gi|158279711|gb|EDP05471.1| SNF2 superfamily protein [Chlamydomonas reinhardtii]	15	C:cytosol; P:cell growth; P:organelle organization; P:multicellular organismal development; C:nucleus; C:protein complex; F:DNA binding; F:nucleotide binding; F:chromatin binding; F:hydrolase activity; P:response to external stimulus; P:response to abiotic stimulus; P:regulation of biological process; P:cell proliferation; C:chromosome	-	IPR000330; IPR001005; IPR001650; IPR009057; IPR014001; IPR015194; IPR015195; IPR017884; G3DSA:3.40.50.300 (GENE3D), PTHR10799 (PANTHER), PTHR10799:SF73 (PANTHER), SSF52540 (SUPERFAMILY)	Cre12.g508150.t1.1	0	cell growth; organelle organization; multicellular organismal development; response to external stimulus; response to abiotic stimulus; regulation of biological process; cell proliferation;	cytosol; nucleus; protein complex; chromosome;	DNA binding; nucleotide binding; chromatin binding; hydrolase activity;	GO:0005829GO:0016049GO:0006996GO:0007275GO:0005634GO:0043234GO:0003677GO:0000166GO:0003682GO:0016787GO:0009605GO:0009628GO:0050789GO:0008283GO:0005694
Cmo_contig_6906	3262	3.39	2.61	2.58	3.35	2.56	1.41	3.37	2.59	1.99	2.65	0.79	1.38	0.6	0.85	1.49	0.62	0	0	0	0	0	XP_002956641	hypothetical protein VOLCADRAFT_83714 [Volvox carteri f. nagariensis] >gi|300258002|gb|EFJ42243.1| hypothetical protein VOLCADRAFT_83714 [Volvox carteri f. nagariensis]	11	P:response to stress; P:response to biotic stimulus; P:biosynthetic process; P:carbohydrate metabolic process; P:protein metabolic process; P:catabolic process; P:cytoskeleton organization; C:cell; C:nucleus; C:cytosol; F:binding	-	IPR011989; IPR016024; IPR021133; IPR026003; PTHR23346 (PANTHER), PTHR23346:SF7 (PANTHER), PF13646 (PFAM)	Cre01.g015600.t1.2	0	response to stress; response to biotic stimulus; biosynthetic process; carbohydrate metabolic process; protein metabolic process; catabolic process; cytoskeleton organization;	cell; nucleus; cytosol;	binding;	GO:0006950GO:0009607GO:0009058GO:0005975GO:0019538GO:0009056GO:0007010GO:0005623GO:0005634GO:0005829GO:0005488
Cmo_contig_8594	3263	3.53	2.97	2.12	2.62	1.75	0.15	3.07	2.36	1.13	2.19	0.71	1.94	1.23	0.33	1.04	0.63	0	0	0	0	0	XP_001689909	DNA polymerase delta subunit one [Chlamydomonas reinhardtii] >gi|158283897|gb|EDP09647.1| DNA polymerase delta subunit one [Chlamydomonas reinhardtii]	12	P:cell cycle; F:transferase activity; C:nuclear chromosome; C:protein complex; P:DNA metabolic process; P:biosynthetic process; P:catabolic process; P:response to stress; F:DNA binding; F:nuclease activity; F:nucleotide binding; P:regulation of biological process	EC:2.7.7.7	IPR004578; IPR006133; IPR006134; IPR006172; IPR012337; IPR017964; IPR023211; IPR025687; G3DSA:3.30.420.10 (GENE3D), PTHR10322 (PANTHER), PTHR10322:SF11 (PANTHER), SSF56672 (SUPERFAMILY)	Cre01.g015250.t1.1	0	cell cycle; DNA metabolic process; biosynthetic process; catabolic process; response to stress; regulation of biological process;	nuclear chromosome; protein complex;	transferase activity; DNA binding; nuclease activity; nucleotide binding;	GO:0007049GO:0016740GO:0000228GO:0043234GO:0006259GO:0009058GO:0009056GO:0006950GO:0003677GO:0004518GO:0000166GO:0050789
Cmo_contig_2300	3292	5.85	5.55	6.69	6.57	5.77	6.47	6.21	5.66	6.58	6.15	0.55	-0.37	-0.92	0.84	0.54	1.42	0	0	0	0	0	XP_002953537	hypothetical protein VOLCADRAFT_75793 [Volvox carteri f. nagariensis] >gi|300261296|gb|EFJ45510.1| hypothetical protein VOLCADRAFT_75793 [Volvox carteri f. nagariensis]	6	F:binding; F:transferase activity; P:biosynthetic process; ; F:catalytic activity; C:plastid	EC:2.5.1.48	SignalP-NN(euk) (SIGNALP), tmhmm (TMHMM)	Cre60.g792150.t1.1	0	biosynthetic process;	plastid;	binding; transferase activity; catalytic activity;	GO:0005488GO:0016740GO:0009058GO:0006519GO:0003824GO:0009536
Cmo_contig_11410	3307	2.81	2.54	2.11	3.05	2.65	1.61	2.93	2.59	1.86	2.46	0.33	1.07	0.73	0.63	1.97	1.44	0	0	0	0	0	XP_001703610	RNA helicase, activating signal cointegrator 1 [Chlamydomonas reinhardtii] >gi|158270629|gb|EDO96468.1| RNA helicase, activating signal cointegrator 1 [Chlamydomonas reinhardtii]	3	F:nucleic acid binding; F:nucleotide binding; F:hydrolase activity	-	IPR001650; IPR003593; IPR004179; IPR011545; IPR014001; G3DSA:1.10.3380.10 (GENE3D), G3DSA:3.40.50.300 (GENE3D), PTHR11752 (PANTHER), PTHR11752:SF7 (PANTHER), SSF52540 (SUPERFAMILY)	Cre20.g760500.t1.2	0			nucleic acid binding; nucleotide binding; hydrolase activity;	GO:0003676GO:0000166GO:0016787
Cmo_contig_2062	3310	5.49	5.11	4.81	5.4	5.23	4.31	5.45	5.17	4.56	5.06	0.27	0.89	0.61	0.53	1.78	1.28	0	0	0	0	0	XP_001690544	EMP/nonaspanin domain family protein [Chlamydomonas reinhardtii] >gi|158280044|gb|EDP05803.1| EMP/nonaspanin domain family protein [Chlamydomonas reinhardtii]	6	P:cellular homeostasis; C:Golgi apparatus; C:plasma membrane; C:vacuole; C:cell; C:nucleus	-	no IPS match	Cre10.g439850.t1.1	0	cellular homeostasis;	Golgi apparatus; plasma membrane; vacuole; cell; nucleus;		GO:0019725GO:0005794GO:0005886GO:0005773GO:0005623GO:0005634
Cmo_contig_1886	3321	2.7	5.54	5.53	3.92	5.67	5.64	3.31	5.6	5.59	4.83	-2.29	-2.27	0.02	2.17	2.16	0.01	0	0	0	0	0	XP_001693839	flagellar associated protein [Chlamydomonas reinhardtii] >gi|158283342|gb|EDP09093.1| flagellar associated protein [Chlamydomonas reinhardtii]	2	C:organelle; C:intracellular	-	PTHR32083 (PANTHER), PTHR32083:SF0 (PANTHER)	Cre13.g584400.t1.1	0		organelle; intracellular;		GO:0043226GO:0005622
Cmo_contig_2433	3340	8.41	8.24	8.24	8.44	8.11	8.05	8.42	8.17	8.15	8.25	0.25	0.28	0.03	0.74	0.83	0.06	0	0	0	0	0	XP_001692167	vacuolar proton ATPase subunit A [Chlamydomonas reinhardtii] >gi|158278353|gb|EDP04117.1| vacuolar proton ATPase subunit A [Chlamydomonas reinhardtii]	14	P:response to stress; P:response to abiotic stimulus; C:mitochondrion; P:response to external stimulus; P:cell communication; P:generation of precursor metabolites and energy; P:nucleobase-containing compound metabolic process; P:ion transport; P:biosynthetic process; C:vacuole; C:plastid; F:hydrolase activity; F:transporter activity; C:plasma membrane	-	IPR002490; IPR026028; PTHR11629:SF11 (PANTHER), tmhmm (TMHMM)	Cre04.g220350.t1.1	0	response to stress; response to abiotic stimulus; response to external stimulus; cell communication; generation of precursor metabolites and energy; nucleobase-containing compound metabolic process; ion transport; biosynthetic process;	mitochondrion; vacuole; plastid; plasma membrane;	hydrolase activity; transporter activity;	GO:0006950GO:0009628GO:0005739GO:0009605GO:0007154GO:0006091GO:0006139GO:0006811GO:0009058GO:0005773GO:0009536GO:0016787GO:0005215GO:0005886
Cmo_contig_3976	3374	7.48	7.28	7.37	7.47	7.23	7.4	7.47	7.25	7.38	7.37	0.22	0.09	-0.13	0.75	0.27	0.4	0	0	0	0	0	XP_001695163	dihydrolipoyl dehydrogenase [Chlamydomonas reinhardtii] >gi|158276097|gb|EDP01871.1| dihydrolipoyl dehydrogenase [Chlamydomonas reinhardtii]	16	F:binding; P:generation of precursor metabolites and energy; C:protein complex; C:mitochondrion; P:response to abiotic stimulus; P:cellular homeostasis; P:regulation of biological process; F:nucleotide binding; F:protein binding; F:catalytic activity; P:biological_process; C:extracellular region; P:biosynthetic process; P:carbohydrate metabolic process; P:catabolic process;	EC:1.8.1.4	IPR004099; IPR006258; IPR012999; IPR013027; IPR016156; IPR023753; PR00411 (PRINTS), G3DSA:3.50.50.60 (GENE3D), PTHR22912 (PANTHER), SignalP-NN(euk) (SIGNALP), SSF51905 (SUPERFAMILY)	Cre31.g780600.t1.1	0	generation of precursor metabolites and energy; response to abiotic stimulus; regulation of biological process; cellular homeostasis; biological_process; biosynthetic process; carbohydrate metabolic process; catabolic process;	protein complex; mitochondrion; extracellular region;	binding; nucleotide binding; protein binding; catalytic activity;	GO:0005488GO:0006091GO:0043234GO:0005739GO:0009628GO:0050789GO:0019725GO:0000166GO:0005515GO:0003824GO:0008150GO:0005576GO:0009058GO:0005975GO:0009056GO:0006519
Cmo_contig_255	3450	12.91	12.7	12.69	12.09	11.5	12.13	12.5	12.1	12.41	12.34	0.41	0.09	-0.31	0.29	0.06	0.22	0	0	0	0	0	XP_001692287	elongation factor EF-3 [Chlamydomonas reinhardtii] >gi|158278473|gb|EDP04237.1| elongation factor EF-3 [Chlamydomonas reinhardtii]	4	P:biological_process; C:nucleus; F:nucleotide binding; F:hydrolase activity	EC:3.6.1.3	IPR000953; IPR003439; IPR003593; IPR011989; IPR015688; IPR016024; IPR017871; IPR021133; IPR023780; G3DSA:2.40.50.40 (GENE3D), G3DSA:3.40.50.300 (GENE3D), PTHR19211 (PANTHER), SignalP-NN(euk) (SIGNALP), SSF52540 (SUPERFAMILY)	Cre04.g222700.t1.1	0	biological_process;	nucleus;	nucleotide binding; hydrolase activity;	GO:0008150GO:0005634GO:0000166GO:0016787
Cmo_contig_5839	3475	5.96	5.24	4.84	5.46	5.01	4.34	5.71	5.13	4.59	5.14	0.58	1.12	0.54	0.94	1.76	0.86	0	0	0	0	0	XP_001702108	hypothetical protein CHLREDRAFT_194611 [Chlamydomonas reinhardtii] >gi|158271377|gb|EDO97197.1| predicted protein [Chlamydomonas reinhardtii]	1	C:Golgi apparatus	-	IPR001893; IPR017873; PTHR11884 (PANTHER), SignalP-NN(euk) (SIGNALP), tmhmm (TMHMM)	Cre01.g005050.t1.1	0		Golgi apparatus;		GO:0005794
Cmo_contig_6732	3521	3.88	3.04	2.9	3.52	2.26	2.36	3.7	2.65	2.63	2.99	1.05	1.08	0.02	1.3	1.33	0.02	0	0	0	0	0	XP_002954040	hypothetical protein VOLCADRAFT_82592 [Volvox carteri f. nagariensis] >gi|300260539|gb|EFJ44757.1| hypothetical protein VOLCADRAFT_82592 [Volvox carteri f. nagariensis]	12	P:response to stress; P:response to abiotic stimulus; P:reproduction; P:multicellular organismal development; P:biological_process; P:regulation of biological process; ; P:metabolic process; F:sequence-specific DNA binding transcription factor activity; F:binding; C:nucleoplasm; C:protein complex	-	IPR000967; PTHR12360 (PANTHER), PTHR12360:SF1 (PANTHER), tmhmm (TMHMM)	Cre03.g163200.t1.2	1.32e-149	response to stress; response to abiotic stimulus; reproduction; multicellular organismal development; biological_process; regulation of biological process; metabolic process;	nucleoplasm; protein complex;	sequence-specific DNA binding transcription factor activity; binding;	GO:0006950GO:0009628GO:0000003GO:0007275GO:0008150GO:0006350GO:0050789GO:0008152GO:0003700GO:0005488GO:0005654GO:0043234
Cmo_contig_2239	3525	4.63	3.49	3.9	4.79	3.96	3.91	4.71	3.72	3.9	4.11	0.99	0.81	-0.18	1.98	1.69	0.34	0	0	0	0	0	XP_001695594	exportin [Chlamydomonas reinhardtii] >gi|158275605|gb|EDP01381.1| exportin [Chlamydomonas reinhardtii]	4	C:cell; P:protein transport; F:binding; F:transporter activity	-	IPR001494; IPR011989; IPR013598; IPR014877; IPR016024; PTHR11223 (PANTHER), PTHR11223:SF2 (PANTHER)	Cre01.g061700.t1.1	0	protein transport;	cell;	binding; transporter activity;	GO:0005623GO:0015031GO:0005488GO:0005215
Cmo_contig_7013	3578	4.92	4.19	3.83	5.05	4.26	4.06	4.98	4.23	3.94	4.39	0.76	1.04	0.28	2.03	2.53	0.8	0	0	0	0	0	XP_001698413	N-ethylmaleimide sensitive fusion protein [Chlamydomonas reinhardtii] >gi|158282153|gb|EDP07906.1| N-ethylmaleimide sensitive fusion protein [Chlamydomonas reinhardtii]	5	C:vacuole; F:hydrolase activity; P:nucleobase-containing compound metabolic process; P:catabolic process; F:nucleotide binding	EC:3.6.1.3	IPR003593; IPR003959; IPR003960; IPR009010; G3DSA:1.10.8.60 (GENE3D), G3DSA:3.10.330.10 (GENE3D), G3DSA:3.40.50.300 (GENE3D), PTHR23078 (PANTHER), PTHR23078:SF0 (PANTHER), SSF52540 (SUPERFAMILY), SSF54585 (SUPERFAMILY)	Cre10.g461250.t1.1	0	nucleobase-containing compound metabolic process; catabolic process;	vacuole;	hydrolase activity; nucleotide binding;	GO:0005773GO:0016787GO:0006139GO:0009056GO:0000166
Cmo_contig_2042	3582	5.4	4.27	4.25	4.91	4.4	4.43	5.15	4.34	4.34	4.61	0.82	0.82	0	1.64	1.64	0	0	0	0	0	0	XP_002956915	hypothetical protein VOLCADRAFT_30174 [Volvox carteri f. nagariensis] >gi|300257796|gb|EFJ42040.1| hypothetical protein VOLCADRAFT_30174 [Volvox carteri f. nagariensis]	6	F:chromatin binding; C:nucleus; P:nucleobase-containing compound metabolic process; P:multicellular organismal development; C:plastid; C:chromosome	-	IPR011989; IPR015016; IPR016024; IPR021133; PTHR12097 (PANTHER)	Cre12.g494100.t1.2	0	nucleobase-containing compound metabolic process; multicellular organismal development;	nucleus; plastid; chromosome;	chromatin binding;	GO:0003682GO:0005634GO:0006139GO:0007275GO:0009536GO:0005694
Cmo_contig_1993	3585	6.06	6.4	6.55	6.06	6.64	6.95	6.06	6.52	6.75	6.44	-0.46	-0.69	-0.23	1.02	1.51	0.46	0	0	0	0	0	XP_001690881	glycogen synthase kinase 3 [Chlamydomonas reinhardtii] >gi|48093968|gb|AAT40314.1| glycogen synthase kinase 3 [Chlamydomonas reinhardtii] >gi|158279567|gb|EDP05327.1| glycogen synthase kinase 3 [Chlamydomonas reinhardtii]	11	P:cellular protein modification process; P:response to stress; P:response to abiotic stimulus; P:protein metabolic process; P:catabolic process; F:nucleotide binding; F:catalytic activity; C:cytosol; F:protein kinase activity; ; F:protein binding	EC:6.3.2.19; EC:2.7.11.0	IPR001623; IPR002939; IPR003095; IPR008971; G3DSA:2.60.260.20 (GENE3D), PTHR24077 (PANTHER), PTHR24077:SF0 (PANTHER)	Cre12.g511850.t1.1	0	cellular protein modification process; response to stress; response to abiotic stimulus; protein metabolic process; catabolic process;	cytosol;	nucleotide binding; catalytic activity; protein kinase activity; protein binding;	GO:0006464GO:0006950GO:0009628GO:0019538GO:0009056GO:0000166GO:0003824GO:0005829GO:0004672GO:0006519GO:0005515
Cmo_contig_172	3664	3.74	2.92	2.24	4.73	3.48	3.52	4.23	3.2	2.88	3.44	1.03	1.35	0.32	0.78	1.04	0.2	0	0	0	0	0	EFN59055	hypothetical protein CHLNCDRAFT_55974 [Chlorella variabilis]	10	C:mitochondrion; F:catalytic activity; F:nucleotide binding; P:nucleobase-containing compound metabolic process; P:translation; ; C:plastid; P:reproduction; P:embryo development; P:biosynthetic process	EC:6.1.1.4	IPR001412; IPR002300; IPR002302; IPR009008; IPR009080; IPR013155; IPR014729; IPR015413; IPR025709; G3DSA:1.10.730.10 (GENE3D), PTHR11946 (PANTHER), PTHR11946:SF7 (PANTHER), SSF52374 (SUPERFAMILY)	Cre13.g578450.t1.1	0	translation; nucleobase-containing compound metabolic process; reproduction; embryo development; biosynthetic process;	mitochondrion; plastid;	catalytic activity; nucleotide binding;	GO:0005739GO:0003824GO:0000166GO:0006412GO:0006139GO:0006519GO:0009536GO:0000003GO:0009790GO:0009058
Cmo_contig_843	3688	7.87	7.54	6.75	7.15	7.35	4.51	7.51	7.45	5.63	6.86	0.06	1.88	1.82	0.02	1.06	1.03	0	0	0	0	0	XP_002949981	ClpD chaperone, Hsp100 family [Volvox carteri f. nagariensis] >gi|300264890|gb|EFJ49084.1| ClpD chaperone, Hsp100 family [Volvox carteri f. nagariensis]	3	P:protein metabolic process; F:nucleotide binding; F:hydrolase activity	EC:3.6.1.15	IPR001270; IPR003593; IPR003959; IPR004176; IPR013093; IPR018368; IPR019489; IPR023150; G3DSA:1.10.8.60 (GENE3D), G3DSA:3.40.50.300 (GENE3D), PTHR11638 (PANTHER), SSF52540 (SUPERFAMILY), SSF81923 (SUPERFAMILY)	Cre10.g465550.t1.2	0	protein metabolic process;		nucleotide binding; hydrolase activity;	GO:0019538GO:0000166GO:0016787
Cmo_contig_1860	3689	4.54	4.19	3.96	4.58	3.8	3.62	4.56	3.99	3.79	4.11	0.56	0.77	0.2	1.18	1.57	0.38	0	0	0	0	0	XP_001699617	elongation factor EF-Tu-like protein [Chlamydomonas reinhardtii] >gi|158272722|gb|EDO98519.1| elongation factor EF-Tu-like protein [Chlamydomonas reinhardtii]	15	P:reproduction; P:cell differentiation; P:regulation of biological process; P:multicellular organismal development; C:cell wall; F:translation factor activity, nucleic acid binding; C:nucleoplasm; P:nucleobase-containing compound metabolic process; P:catabolic process; F:hydrolase activity; F:nucleotide binding; C:plasma membrane; P:embryo development; C:ribosome; P:translation	-	IPR000640; IPR000795; IPR004161; IPR005225; IPR005517; IPR009000; IPR009022; IPR014721; IPR020568; G3DSA:2.40.30.10 (GENE3D), G3DSA:3.30.70.870 (GENE3D), G3DSA:3.40.50.300 (GENE3D), G3DSA:3.90.1430.10 (GENE3D), PTHR23115 (PANTHER), PTHR23115:SF5 (PANTHER), SSF52540 (SUPERFAMILY)	Cre17.g737250.t1.1	0	reproduction; cell differentiation; regulation of biological process; multicellular organismal development; nucleobase-containing compound metabolic process; catabolic process; embryo development; translation;	cell wall; nucleoplasm; plasma membrane; ribosome;	translation factor activity, nucleic acid binding; hydrolase activity; nucleotide binding;	GO:0000003GO:0030154GO:0050789GO:0007275GO:0005618GO:0008135GO:0005654GO:0006139GO:0009056GO:0016787GO:0000166GO:0005886GO:0009790GO:0005840GO:0006412
Cmo_contig_1751	3806	5.08	4.8	4.29	5.99	4.98	4.15	5.53	4.89	4.22	4.88	0.64	1.31	0.67	0.85	1.7	0.89	0	0	0	0	0	XP_002952139	hypothetical protein VOLCADRAFT_81738 [Volvox carteri f. nagariensis] >gi|300262725|gb|EFJ46930.1| hypothetical protein VOLCADRAFT_81738 [Volvox carteri f. nagariensis]	7	C:plastid; F:peptidase activity; P:biological_process; P:protein metabolic process; F:binding; C:extracellular region; C:mitochondrion	EC:3.4.24.0	tmhmm (TMHMM)	Cre01.g020900.t1.2	0	biological_process; protein metabolic process;	plastid; extracellular region; mitochondrion;	peptidase activity; binding;	GO:0009536GO:0008233GO:0008150GO:0019538GO:0005488GO:0005576GO:0005739
Cmo_contig_688	3807	8.6	7.8	7.75	8.32	7.34	7.81	8.46	7.57	7.78	7.94	0.89	0.69	-0.2	1.75	1.39	0.37	0	0	0	0	0	XP_002952540	hypothetical protein VOLCADRAFT_75431 [Volvox carteri f. nagariensis] >gi|300262179|gb|EFJ46387.1| hypothetical protein VOLCADRAFT_75431 [Volvox carteri f. nagariensis]	10	F:peptidase activity; P:protein metabolic process; F:DNA binding; F:nuclease activity; F:nucleotide binding; F:hydrolase activity; P:response to stress; P:DNA metabolic process; C:plastid; C:mitochondrion	EC:3.6.1.15	no IPS match	Cre10.g465550.t1.2	0	protein metabolic process; response to stress; DNA metabolic process;	plastid; mitochondrion;	peptidase activity; DNA binding; nuclease activity; nucleotide binding; hydrolase activity;	GO:0008233GO:0019538GO:0003677GO:0004518GO:0000166GO:0016787GO:0006950GO:0006259GO:0009536GO:0005739
Cmo_contig_445	3888	3.81	2.15	2.57	3.64	2.4	4.04	3.73	2.27	3.31	3.1	1.46	0.42	-1.03	1.27	0.32	0.89	0	0	0	0	0	XP_001703001	ferredoxin-dependent glutamate synthase [Chlamydomonas reinhardtii] >gi|158270908|gb|EDO96739.1| ferredoxin-dependent glutamate synthase [Chlamydomonas reinhardtii]	12	P:metabolic process; F:binding; C:mitochondrion; F:catalytic activity; P:response to abiotic stimulus; C:plastid; P:biosynthetic process; ; F:protein binding; P:biological_process; C:cell; C:extracellular region	EC:1.4.7.1	IPR002489; IPR002932; IPR006982; IPR013785; PTHR11938 (PANTHER), PTHR11938:SF44 (PANTHER), SSF51395 (SUPERFAMILY)	Cre12.g514050.t1.1	0	metabolic process; response to abiotic stimulus; biosynthetic process; biological_process;	mitochondrion; plastid; cell; extracellular region;	binding; catalytic activity; protein binding;	GO:0008152GO:0005488GO:0005739GO:0003824GO:0009628GO:0009536GO:0009058GO:0006519GO:0005515GO:0008150GO:0005623GO:0005576
Cmo_contig_2798	3922	1.96	5.02	5.23	3.52	5.21	5.47	2.74	5.11	5.35	4.4	-2.37	-2.61	-0.23	1.86	2	0.15	0	0	0	0	0	XP_001701279	flagellar associated protein [Chlamydomonas reinhardtii] >gi|158271861|gb|EDO97672.1| flagellar associated protein [Chlamydomonas reinhardtii]	3	C:organelle; C:intracellular; F:protein binding	-	IPR001680; IPR015943; IPR017986; PD936484 (PRODOM), PTHR32215 (PANTHER), PTHR32215:SF0 (PANTHER)	Cre03.g210950.t1.2	0		organelle; intracellular;	protein binding;	GO:0043226GO:0005622GO:0005515
Cmo_contig_546	3936	4.79	3.79	3.45	4.77	3.63	4.64	4.78	3.71	4.04	4.18	1.06	0.74	-0.33	1.14	0.77	0.3	0	0	0	0	0	XP_001695381	glycolate dehydrogenase [Chlamydomonas reinhardtii] >gi|158275864|gb|EDP01639.1| glycolate dehydrogenase [Chlamydomonas reinhardtii]	5	F:nucleotide binding; F:catalytic activity; F:electron carrier activity; F:binding; P:metabolic process	-	no IPS match	Cre06.g288700.t1.1	0	metabolic process;		nucleotide binding; catalytic activity; electron carrier activity; binding;	GO:0000166GO:0003824GO:0009055GO:0005488GO:0008152
Cmo_contig_1687	3956	5.27	4	3.86	5.09	3.94	4.1	5.18	3.97	3.98	4.38	1.21	1.2	-0.01	2.7	2.69	0.02	0	0	0	0	0	XP_001690080	importin beta [Chlamydomonas reinhardtii] >gi|158284068|gb|EDP09818.1| importin beta [Chlamydomonas reinhardtii]	3	P:protein transport; F:transporter activity; F:binding	-	IPR001494; IPR011989; IPR016024; PTHR10527 (PANTHER), PTHR10527:SF1 (PANTHER), PF13513 (PFAM)	Cre01.g034000.t1.1	0	protein transport;		transporter activity; binding;	GO:0015031GO:0005215GO:0005488
Cmo_contig_479	3975	6.58	5.9	6.09	6.75	5.97	5.75	6.66	5.93	5.92	6.17	0.73	0.75	0.02	1.75	1.78	0.03	0	0	0	0	0	XP_002957711	hypothetical protein VOLCADRAFT_77661 [Volvox carteri f. nagariensis] >gi|300257005|gb|EFJ41260.1| hypothetical protein VOLCADRAFT_77661 [Volvox carteri f. nagariensis]	17	C:cytosol; F:binding; F:translation factor activity, nucleic acid binding; F:lipid binding; P:biosynthetic process; F:catalytic activity; P:transport; P:organelle organization; F:protein binding; C:cytoplasm; C:protein complex; ; P:multicellular organismal development; C:plastid; C:ribosome; P:regulation of biological process; P:translation	EC:4.2.1.9	IPR000581; IPR004404; IPR015928; IPR020558; SSF143975 (SUPERFAMILY)	Cre03.g206600.t1.1	0	biosynthetic process; transport; organelle organization; multicellular organismal development; regulation of biological process; translation;	cytosol; cytoplasm; protein complex; plastid; ribosome;	binding; translation factor activity, nucleic acid binding; lipid binding; catalytic activity; protein binding;	GO:0005829GO:0005488GO:0008135GO:0008289GO:0009058GO:0003824GO:0006810GO:0006996GO:0005515GO:0005737GO:0043234GO:0006519GO:0007275GO:0009536GO:0005840GO:0050789GO:0006412
Cmo_contig_3315	4017	7.15	7.42	7.38	6.98	6.93	7.23	7.06	7.18	7.31	7.18	-0.12	-0.25	-0.13	0.19	0.46	0.22	0	0	0	0	0	XP_002947131	hypothetical protein VOLCADRAFT_108919 [Volvox carteri f. nagariensis] >gi|300267538|gb|EFJ51721.1| hypothetical protein VOLCADRAFT_108919 [Volvox carteri f. nagariensis]	5	C:intracellular; C:protein complex; P:protein metabolic process; P:catabolic process; F:protein binding	-	IPR001373; IPR011991; IPR016158; IPR016159; IPR019559; G3DSA:1.20.1310.10 (GENE3D), G3DSA:4.10.1030.10 (GENE3D), PTHR11932 (PANTHER), PTHR11932:SF21 (PANTHER), SSF46785 (SUPERFAMILY)	Cre17.g734400.t1.1	0	protein metabolic process; catabolic process;	intracellular; protein complex;	protein binding;	GO:0005622GO:0043234GO:0019538GO:0009056GO:0005515
Cmo_contig_7344	4040	5.01	3.74	3.66	5.78	4.44	3.72	5.39	4.09	3.69	4.39	1.3	1.7	0.4	1.56	1.94	0.44	0	0	0	0	0	XP_002950762	hypothetical protein VOLCADRAFT_60821 [Volvox carteri f. nagariensis] >gi|300263879|gb|EFJ48077.1| hypothetical protein VOLCADRAFT_60821 [Volvox carteri f. nagariensis]	12	C:cytosol; F:catalytic activity; P:nucleobase-containing compound metabolic process; P:translation; ; C:mitochondrion; P:regulation of biological process; F:nucleotide binding; C:plastid; P:reproduction; P:embryo development; P:biosynthetic process	EC:6.1.1.9	IPR001412; IPR002300; IPR002303; IPR004046; IPR009008; IPR009080; IPR010987; IPR013155; IPR014729; IPR017933; G3DSA:1.10.730.10 (GENE3D), PTHR11946 (PANTHER), SSF52374 (SUPERFAMILY)	Cre12.g537100.t1.1	0	translation; nucleobase-containing compound metabolic process; regulation of biological process; reproduction; embryo development; biosynthetic process;	cytosol; mitochondrion; plastid;	catalytic activity; nucleotide binding;	GO:0005829GO:0003824GO:0006412GO:0006139GO:0006519GO:0005739GO:0050789GO:0000166GO:0009536GO:0000003GO:0009790GO:0009058
Cmo_contig_4022	4043	5.08	3.78	3.12	5.05	3.65	2.24	5.07	3.71	2.68	3.82	1.35	2.39	1.04	1.8	2.7	1.43	0	0	0	0	0	XP_002947296	hypothetical protein VOLCADRAFT_73165 [Volvox carteri f. nagariensis] >gi|300267703|gb|EFJ51886.1| hypothetical protein VOLCADRAFT_73165 [Volvox carteri f. nagariensis]	4	F:nucleic acid binding; C:nucleus; C:plastid; F:protein binding	-	IPR004871; IPR015943; PTHR10644 (PANTHER), PTHR10644:SF1 (PANTHER), PF10433 (PFAM), SSF101908 (SUPERFAMILY)	Cre08.g372800.t1.2	0		nucleus; plastid;	nucleic acid binding; protein binding;	GO:0003676GO:0005634GO:0009536GO:0005515
Cmo_contig_2344	4082	3.28	2.92	2.94	3.11	2.8	3.03	3.2	2.86	2.99	3.01	0.34	0.21	-0.13	1.03	0.6	0.35	0	0	0	0	0	XP_001689854	predicted protein [Chlamydomonas reinhardtii] >gi|158283842|gb|EDP09592.1| predicted protein [Chlamydomonas reinhardtii]	3	C:nucleus; P:nucleobase-containing compound metabolic process; F:protein binding	-	IPR003107; IPR008847; IPR011990; IPR013026; PTHR11246 (PANTHER), PTHR11246:SF3 (PANTHER), PF13181 (PFAM), SSF48452 (SUPERFAMILY)	Cre14.g621000.t1.1	0	nucleobase-containing compound metabolic process;	nucleus;	protein binding;	GO:0005634GO:0006139GO:0005515
Cmo_contig_9238	4090	4.52	4.26	4.56	4.26	4.16	4.43	4.39	4.21	4.5	4.37	0.18	-0.11	-0.29	0.44	0.26	0.78	0	0	0	0	0	ABF50981	kinesin like calmodulin binding protein [Chlamydomonas reinhardtii]	5	F:motor activity; F:nucleotide binding; P:biological_process; C:cytoskeleton; C:protein complex	-	IPR000299; IPR000857; IPR001752; IPR014352; IPR018979; IPR019748; IPR019749; IPR019821; PTHR24115 (PANTHER), PTHR24115:SF162 (PANTHER), SSF50729 (SUPERFAMILY), SSF52540 (SUPERFAMILY)	Cre13.g594750.t1.1	0	biological_process;	cytoskeleton; protein complex;	motor activity; nucleotide binding;	GO:0003774GO:0000166GO:0008150GO:0005856GO:0043234
Cmo_contig_3450	4108	5.75	4.42	4.09	5.02	3.37	3.88	5.38	3.89	3.99	4.42	1.49	1.4	-0.09	1.47	1.39	0.07	0	0	0	0	0	XP_002948482	acetyl-coa synthetase [Volvox carteri f. nagariensis] >gi|300266169|gb|EFJ50357.1| acetyl-coa synthetase [Volvox carteri f. nagariensis]	8	C:plastid; F:catalytic activity; P:metabolic process; C:cytosol; P:biosynthetic process; P:carbohydrate metabolic process; P:generation of precursor metabolites and energy; P:catabolic process	EC:6.2.1.1	no IPS match	Cre23.g765700.t1.1	0	metabolic process; biosynthetic process; carbohydrate metabolic process; generation of precursor metabolites and energy; catabolic process;	plastid; cytosol;	catalytic activity;	GO:0009536GO:0003824GO:0008152GO:0005829GO:0009058GO:0005975GO:0006091GO:0009056
Cmo_contig_11880	4226	4.49	3.52	4.5	4.74	3.65	4.82	4.62	3.58	4.66	4.29	1.03	-0.04	-1.07	2.21	0.08	2.28	0	0	0	0	0	XP_002961337	hypothetical protein SELMODRAFT_140234 [Selaginella moellendorffii] >gi|300172276|gb|EFJ38876.1| hypothetical protein SELMODRAFT_140234 [Selaginella moellendorffii]	1	F:binding	-	IPR011989; IPR016024; PTHR10527 (PANTHER), PTHR10527:SF5 (PANTHER), PF13646 (PFAM)	Cre14.g633750.t1.2	0			binding;	GO:0005488
Cmo_contig_5274	4318	4.6	3.94	3.61	4.26	3.22	2.71	4.43	3.58	3.16	3.72	0.85	1.27	0.42	0.9	1.36	0.4	0	0	0	0	0	ACZ66259	glucan/water dikinase [Solanum tuberosum]	5	P:carbohydrate metabolic process; P:metabolic process; F:kinase activity; C:plastid; F:nucleotide binding	-	IPR002044; IPR002192; IPR013783; IPR013784; IPR013815; IPR013816; PTHR22931 (PANTHER), PTHR22931:SF2 (PANTHER), SSF56059 (SUPERFAMILY)	Cre17.g719900.t1.1	0	carbohydrate metabolic process; metabolic process;	plastid;	kinase activity; nucleotide binding;	GO:0005975GO:0008152GO:0016301GO:0009536GO:0000166
Cmo_contig_2029	4346	5.81	5.09	5.54	5.65	4.81	5.6	5.73	4.95	5.57	5.42	0.78	0.16	-0.62	1.95	0.38	1.61	0	0	0	0	0	XP_002946091	pyruvate carboxylase [Volvox carteri f. nagariensis] >gi|300268906|gb|EFJ53086.1| pyruvate carboxylase [Volvox carteri f. nagariensis]	11	F:catalytic activity; P:biosynthetic process; P:carbohydrate metabolic process; F:DNA binding; F:nucleotide binding; P:generation of precursor metabolites and energy; P:catabolic process; ; P:lipid metabolic process; C:cytoplasm; C:protein complex	EC:6.4.1.1; EC:6.3.4.14	no IPS match	Cre06.g258700.t1.2	0	biosynthetic process; carbohydrate metabolic process; generation of precursor metabolites and energy; catabolic process; lipid metabolic process;	cytoplasm; protein complex;	catalytic activity; DNA binding; nucleotide binding;	GO:0003824GO:0009058GO:0005975GO:0003677GO:0000166GO:0006091GO:0009056GO:0006519GO:0006629GO:0005737GO:0043234
Cmo_contig_5024	4425	3.08	3.37	4.19	2.99	3.26	4.58	3.04	3.31	4.38	3.58	-0.28	-1.35	-1.07	0.63	2.65	2.27	0	0	0	0	0	AAM45881	multicopper ferroxidase [Chlamydomonas reinhardtii] >gi|25989441|gb|AAL78162.1| ferroxidase-like protein [Chlamydomonas reinhardtii]	10	F:metal ion binding; P:oxidation-reduction process; F:oxidoreductase activity; F:copper ion binding; C:perinuclear region of cytoplasm; P:cellular iron ion homeostasis; C:integral to membrane; P:transmembrane transport; P:copper ion transport; C:plasma membrane		SignalP-NN(euk) (SIGNALP)	Cre09.g393150.t1.1	0
Cmo_contig_4532	4428	4.29	3.63	4.34	4.68	3.42	3.93	4.49	3.52	4.14	4.05	0.96	0.35	-0.61	1.75	0.63	1.16	0	0	0	0	0	XP_002958061	hypothetical protein VOLCADRAFT_77768 [Volvox carteri f. nagariensis] >gi|300256639|gb|EFJ40901.1| hypothetical protein VOLCADRAFT_77768 [Volvox carteri f. nagariensis]	9	F:catalytic activity; P:nucleobase-containing compound metabolic process; P:translation; ; F:nucleotide binding; C:plastid; C:cytoplasm; C:protein complex; P:metabolic process	EC:6.1.1.17	IPR000924; IPR001412; IPR004526; IPR010987; IPR011035; IPR014729; IPR020056; IPR020058; IPR020059; IPR020061; G3DSA:3.90.800.10 (GENE3D), PTHR10119:SF16 (PANTHER), SignalP-NN(euk) (SIGNALP), SSF52374 (SUPERFAMILY)	Cre44.g788000.t1.1	0	nucleobase-containing compound metabolic process; translation; metabolic process;	plastid; cytoplasm; protein complex;	catalytic activity; nucleotide binding;	GO:0003824GO:0006139GO:0006412GO:0006519GO:0000166GO:0009536GO:0005737GO:0043234GO:0008152
Cmo_contig_1893	4515	6.78	7.45	7.95	6.92	7.03	8.19	6.85	7.24	8.07	7.39	-0.39	-1.22	-0.83	0.81	2.29	1.71	0	0	0	0	0	XP_002948264	hypothetical protein VOLCADRAFT_88435 [Volvox carteri f. nagariensis] >gi|300266484|gb|EFJ50671.1| hypothetical protein VOLCADRAFT_88435 [Volvox carteri f. nagariensis]	9	C:cell; F:nucleotide binding; F:hydrolase activity; F:transporter activity; P:biosynthetic process; P:nucleobase-containing compound metabolic process; P:ion transport; F:binding; C:endoplasmic reticulum	EC:3.6.3.8	IPR000695; IPR001757; IPR004014; IPR005834; IPR006068; IPR006408; IPR008250; IPR018303; IPR023214; IPR023298; IPR023299; IPR023300; PTHR24093 (PANTHER), PTHR24093:SF25 (PANTHER), tmhmm (TMHMM), SSF81653 (SUPERFAMILY), SSF81665 (SUPERFAMILY)	Cre12.g505350.t1.1	0	biosynthetic process; nucleobase-containing compound metabolic process; ion transport;	cell; endoplasmic reticulum;	nucleotide binding; hydrolase activity; transporter activity; binding;	GO:0005623GO:0000166GO:0016787GO:0005215GO:0009058GO:0006139GO:0006811GO:0005488GO:0005783
Cmo_contig_1717	4790	4.68	4.65	5.05	3.66	3.73	4.11	4.17	4.19	4.58	4.31	-0.02	-0.41	-0.39	0.01	0.28	0.26	0	0	0	0	0	XP_001696039	AIR synthase-related protein [Chlamydomonas reinhardtii] >gi|158275210|gb|EDP00988.1| AIR synthase-related protein [Chlamydomonas reinhardtii]	7	C:mitochondrion; F:nucleotide binding; C:plastid; P:multicellular organismal development; P:nucleobase-containing compound metabolic process; P:biosynthetic process; F:catalytic activity	EC:6.3.5.3	tmhmm (TMHMM)	Cre08.g364800.t1.1	0	multicellular organismal development; nucleobase-containing compound metabolic process; biosynthetic process;	mitochondrion; plastid;	nucleotide binding; catalytic activity;	GO:0005739GO:0000166GO:0009536GO:0007275GO:0006139GO:0009058GO:0003824
Cmo_contig_2626	5105	6.28	6.56	6.92	5.99	6.34	7.3	6.14	6.45	7.11	6.57	-0.31	-0.98	-0.66	0.63	1.92	1.38	0	0	0	0	0	XP_002950465	phototropin [Volvox carteri f. nagariensis] >gi|300264470|gb|EFJ48666.1| phototropin [Volvox carteri f. nagariensis]	11	P:cellular protein modification process; P:signal transduction; F:protein kinase activity; P:regulation of biological process; ; F:receptor activity; F:nucleotide binding; F:signal transducer activity; ; C:protein complex; P:response to stress	EC:2.7.11.0	IPR006015; IPR006016; IPR014729; SSF52402 (SUPERFAMILY)	Cre03.g199000.t1.1	0	cellular protein modification process; signal transduction; regulation of biological process; response to stress;	protein complex;	protein kinase activity; receptor activity; nucleotide binding; signal transducer activity;	GO:0006464GO:0007165GO:0004672GO:0006350GO:0050789GO:0004872GO:0000166GO:0004871GO:0006519GO:0043234GO:0006950
Cmo_contig_1083	5266	5.27	4.26	3.62	4.96	3.97	3.17	5.11	4.11	3.4	4.21	1	1.72	0.72	1.79	2.64	1.34	0	0	0	0	0	XP_002954496	type XI myosin heavy chain MyoA [Volvox carteri f. nagariensis] >gi|300260168|gb|EFJ44389.1| type XI myosin heavy chain MyoA [Volvox carteri f. nagariensis]	5	F:actin binding; C:cytoskeleton; C:protein complex; F:nucleotide binding; F:motor activity	-	IPR000048; IPR001609; IPR002710; IPR004009; IPR018444; G3DSA:3.40.50.300 (GENE3D), PTHR13140 (PANTHER), PTHR13140:SF151 (PANTHER), SSF52540 (SUPERFAMILY)	Cre16.g658650.t1.1	0		cytoskeleton; protein complex;	actin binding; nucleotide binding; motor activity;	GO:0003779GO:0005856GO:0043234GO:0000166GO:0003774
Cmo_contig_2324	5399	3.03	4.23	4.53	3.66	4.36	4.63	3.34	4.3	4.58	4.07	-0.95	-1.24	-0.28	1.65	2.04	0.46	0	0	0	0	0	XP_002954629	flagellar alpha dynein [Volvox carteri f. nagariensis] >gi|300260048|gb|EFJ44270.1| flagellar alpha dynein [Volvox carteri f. nagariensis]	14	F:motor activity; C:cytoskeleton; C:protein complex; P:cellular component organization; C:organelle; C:intracellular; P:nucleobase-containing compound metabolic process; P:catabolic process; F:catalytic activity; F:nucleotide binding; C:cilium; P:biological_process; F:transferase activity; F:hydrolase activity	EC:3.6.1.3	IPR004273; IPR024317; IPR024743; G3DSA:3.40.50.300 (GENE3D), PTHR10676 (PANTHER), PTHR10676:SF37 (PANTHER), PF12775 (PFAM), PF12781 (PFAM), SSF52540 (SUPERFAMILY)	Cre01.g058400.t1.1	0	cellular component organization; nucleobase-containing compound metabolic process; catabolic process; biological_process;	cytoskeleton; protein complex; organelle; intracellular; cilium;	motor activity; catalytic activity; nucleotide binding; transferase activity; hydrolase activity;	GO:0003774GO:0005856GO:0043234GO:0016043GO:0043226GO:0005622GO:0006139GO:0009056GO:0003824GO:0000166GO:0005929GO:0008150GO:0016740GO:0016787
Cmo_contig_1484	5524	6.09	6.16	6.26	4.61	4.8	4.85	5.35	5.48	5.55	5.46	-0.13	-0.2	-0.07	0.05	0.08	0.03	0	0	0	0	0	XP_001700833	R1 protein, alpha-glucan water dikinase [Chlamydomonas reinhardtii] >gi|158281332|gb|EDP07087.1| R1 protein, alpha-glucan water dikinase [Chlamydomonas reinhardtii]	7	F:phosphoprotein phosphatase activity; F:catalytic activity; F:kinase activity; P:metabolic process; F:nucleotide binding; C:plastid;	EC:3.1.3.48	no IPS match	Cre07.g319300.t1.2	0	metabolic process;	plastid;	phosphoprotein phosphatase activity; catalytic activity; kinase activity; nucleotide binding;	GO:0004721GO:0003824GO:0016301GO:0008152GO:0000166GO:0009536GO:0006519
Cmo_contig_150	5998	4.14	4.29	4.49	3.51	3.9	4.5	3.83	4.1	4.5	4.14	-0.27	-0.67	-0.4	0.39	1.09	0.62	0	0	0	0	0	XP_001694660	dynein heavy chain 2 [Chlamydomonas reinhardtii] >gi|158276472|gb|EDP02244.1| dynein heavy chain 2 [Chlamydomonas reinhardtii]	16	F:motor activity; C:cytoskeleton; C:protein complex; C:organelle; C:intracellular; C:plasma membrane; P:nucleobase-containing compound metabolic process; P:catabolic process; F:nucleotide binding; C:cilium; P:biological_process; F:hydrolase activity; F:protein binding; P:multicellular organismal development; C:microtubule organizing center; P:cellular component organization	EC:3.6.1.3	no IPS match	Cre02.g127950.t1.1	0	nucleobase-containing compound metabolic process; catabolic process; biological_process; multicellular organismal development; cellular component organization;	cytoskeleton; protein complex; organelle; intracellular; plasma membrane; cilium; microtubule organizing center;	motor activity; nucleotide binding; hydrolase activity; protein binding;	GO:0003774GO:0005856GO:0043234GO:0043226GO:0005622GO:0005886GO:0006139GO:0009056GO:0000166GO:0005929GO:0008150GO:0016787GO:0005515GO:0007275GO:0005815GO:0016043
Cmo_contig_1498	6246	4.72	5.04	5.5	5.02	5.34	5.73	4.87	5.19	5.61	5.22	-0.31	-0.74	-0.43	0.67	1.6	0.94	0	0	0	0	0	ABF50981	kinesin like calmodulin binding protein [Chlamydomonas reinhardtii]	5	F:motor activity; F:nucleotide binding; P:biological_process; C:cytoskeleton; C:protein complex	-	IPR000299; IPR000857; IPR001752; IPR014352; IPR019748; IPR019749; PTHR24115 (PANTHER), PTHR24115:SF162 (PANTHER), SSF50729 (SUPERFAMILY), SSF52540 (SUPERFAMILY)	Cre13.g594750.t1.1	0	biological_process;	cytoskeleton; protein complex;	motor activity; nucleotide binding;	GO:0003774GO:0000166GO:0008150GO:0005856GO:0043234
Cmo_contig_2933	7223	4.95	4.2	4.12	4.6	4.23	3.86	4.78	4.21	3.99	4.33	0.56	0.78	0.22	1.31	1.76	0.48	0	0	0	0	0	XP_001689471	splicing factor, component of the U5 snRNP and of the spliceosome [Chlamydomonas reinhardtii] >gi|158283459|gb|EDP09209.1| splicing factor, component of the U5 snRNP and of the spliceosome [Chlamydomonas reinhardtii]	12	P:response to stress; P:biosynthetic process; P:carbohydrate metabolic process; C:cytosol; C:nucleus; P:reproduction; P:multicellular organismal development; F:transferase activity; C:cell wall; P:nucleobase-containing compound metabolic process; C:plastid; C:cell	EC:2.4.1.13	no IPS match	Cre01.g016050.t1.1	0	response to stress; biosynthetic process; carbohydrate metabolic process; reproduction; multicellular organismal development; nucleobase-containing compound metabolic process;	cytosol; nucleus; cell wall; plastid; cell;	transferase activity;	GO:0006950GO:0009058GO:0005975GO:0005829GO:0005634GO:0000003GO:0007275GO:0016740GO:0005618GO:0006139GO:0009536GO:0005623
Cmo_contig_3409	7723	3.66	3.42	3.67	2.88	3.29	3.79	3.27	3.36	3.73	3.45	-0.09	-0.46	-0.37	0.1	0.67	0.53	0	0	0	0	0	Q9MBF8	RecName: Full=Dynein-1-beta heavy chain, flagellar inner arm I1 complex; AltName: Full=1-beta DHC; AltName: Full=Dynein-1, subspecies f >gi|9409781|emb|CAB99316.1| 1 beta dynein heavy chain [Chlamydomonas reinhardtii]	12	F:motor activity; C:cytoskeleton; C:protein complex; P:cellular component organization; C:organelle; C:intracellular; P:nucleobase-containing compound metabolic process; P:catabolic process; F:nucleotide binding; C:cilium; P:biological_process; F:hydrolase activity	EC:3.6.1.3	IPR003593; IPR004273; IPR011704; IPR024317; IPR024743; G3DSA:3.40.50.300 (GENE3D), PTHR10676 (PANTHER), PTHR10676:SF186 (PANTHER), PF12774 (PFAM), PF12775 (PFAM), PF12781 (PFAM), SSF52540 (SUPERFAMILY)	Cre14.g624950.t1.2	0	cellular component organization; nucleobase-containing compound metabolic process; catabolic process; biological_process;	cytoskeleton; protein complex; organelle; intracellular; cilium;	motor activity; nucleotide binding; hydrolase activity;	GO:0003774GO:0005856GO:0043234GO:0016043GO:0043226GO:0005622GO:0006139GO:0009056GO:0000166GO:0005929GO:0008150GO:0016787
Cmo_contig_665	8079	4.96	5.08	5.43	4.79	4.98	5.46	4.88	5.03	5.45	5.12	-0.15	-0.57	-0.42	0.42	1.73	1.32	0	0	0	0	0	XP_001695126	flagellar outer dynein arm heavy chain beta [Chlamydomonas reinhardtii] >gi|158276060|gb|EDP01834.1| flagellar outer dynein arm heavy chain beta [Chlamydomonas reinhardtii]	6	F:motor activity; P:biological_process; C:cytoskeleton; C:protein complex; F:nucleotide binding; F:hydrolase activity	EC:3.6.1.3	IPR004273; IPR011704; IPR024317; IPR024743; G3DSA:3.40.50.300 (GENE3D), PTHR10676 (PANTHER), PTHR10676:SF36 (PANTHER), PF12774 (PFAM), PF12775 (PFAM), PF12781 (PFAM), SSF52540 (SUPERFAMILY)	Cre09.g403800.t1.1	0	biological_process;	cytoskeleton; protein complex;	motor activity; nucleotide binding; hydrolase activity;	GO:0003774GO:0008150GO:0005856GO:0043234GO:0000166GO:0016787
Cmo_contig_1136	8745	4.17	4.26	4.13	4.46	4.31	4.31	4.32	4.28	4.22	4.27	0.03	0.1	0.06	0.06	0.21	0.13	0	0	0	0	0	XP_001700741	dynein heavy chain 6 [Chlamydomonas reinhardtii] >gi|158281240|gb|EDP06995.1| dynein heavy chain 6 [Chlamydomonas reinhardtii]	4	F:motor activity; P:biological_process; C:cytoskeleton; C:protein complex	-	IPR004273; IPR024317; IPR024743; G3DSA:3.40.50.300 (GENE3D), PTHR10676 (PANTHER), PTHR10676:SF138 (PANTHER), PF12774 (PFAM), PF12775 (PFAM), PF12781 (PFAM), SSF52540 (SUPERFAMILY)	Cre05.g244250.t1.1	0	biological_process;	cytoskeleton; protein complex;	motor activity;	GO:0003774GO:0008150GO:0005856GO:0043234
Cmo_contig_490	15688	3.95	4.61	4.91	3.98	4.41	4.95	3.96	4.51	4.93	4.47	-0.54	-0.97	-0.42	1.65	2.53	1.31	0	0	0	0	0	XP_002955009	flagellar outer dynein arm heavy chain gamma [Volvox carteri f. nagariensis] >gi|300259772|gb|EFJ43997.1| flagellar outer dynein arm heavy chain gamma [Volvox carteri f. nagariensis]				no IPS match	Cre11.g476050.t1.1

## Sheet: Additional file 11B
Additional file 11B: BlastX result of the 34, 136 C. moewusii contigs to C. reinhardtii proteins.
	Contig_ID: The ID number for contigs from de novo assembly result using trimmed data with duplicates removed.
	E-value: the lowest E-value number of Cmo contig BlastX against Cre proteins; Cre_homolog_Accession: the accession number of Cre homologous to Cmo contig.
Contig_ID	E-value	Cre_homolog_Accession
Cmo_contig_13	0	Cre01.g004300.t1.1
Cmo_contig_17	0	Cre09.g397250.t1.1
Cmo_contig_27	0	Cre17.g698000.t1.1
Cmo_contig_28	0	Cre12.g514750.t1.1
Cmo_contig_30	0	Cre06.g307150.t1.2
Cmo_contig_34	0	Cre01.g005050.t1.1
Cmo_contig_45	0	Cre05.g234550.t1.1
Cmo_contig_61	0	Cre13.g590500.t1.1
Cmo_contig_73	0	Cre09.g417150.t1.1
Cmo_contig_74	0	Cre12.g549750.t1.1
Cmo_contig_76	0	Cre20.g758200.t1.1
Cmo_contig_84	0	Cre01.g038600.t1.1
Cmo_contig_90	0	Cre12.g557250.t1.1
Cmo_contig_93	0	Cre29.g778850.t1.1
Cmo_contig_95	0	Cre17.g708000.t1.2
Cmo_contig_101	0	Cre17.g729450.t1.1
Cmo_contig_113	0	Cre17.g704300.t1.2
Cmo_contig_115	0	Cre11.g477300.t1.2
Cmo_contig_116	0	Cre02.g091050.t1.1
Cmo_contig_118	0	Cre01.g009300.t1.2
Cmo_contig_127	0	Cre16.g663200.t1.2
Cmo_contig_130	0	Cre09.g391650.t1.1
Cmo_contig_133	0	Cre08.g372100.t1.1
Cmo_contig_145	0	Cre06.g258750.t1.1
Cmo_contig_149	0	Cre03.g181500.t1.1
Cmo_contig_150	0	Cre02.g127950.t1.1
Cmo_contig_151	0	Cre10.g417700.t1.1
Cmo_contig_155	0	Cre10.g435800.t1.1
Cmo_contig_163	0	Cre01.g032150.t1.2
Cmo_contig_168	0	Cre12.g523850.t1.1
Cmo_contig_172	0	Cre13.g578450.t1.1
Cmo_contig_182	0	Cre16.g648900.t1.1
Cmo_contig_207	0	Cre03.g180250.t1.1
Cmo_contig_218	0	Cre04.g224500.t1.2
Cmo_contig_229	0	Cre06.g271200.t1.1
Cmo_contig_230	0	Cre02.g088200.t1.1
Cmo_contig_248	0	Cre17.g701700.t1.1
Cmo_contig_250	0	Cre07.g335200.t1.1
Cmo_contig_255	0	Cre04.g222700.t1.1
Cmo_contig_259	0	Cre01.g039300.t1.1
Cmo_contig_261	0	Cre09.g402500.t1.1
Cmo_contig_262	0	Cre10.g437950.t1.1
Cmo_contig_275	0	Cre17.g713200.t1.2
Cmo_contig_276	0	Cre06.g272900.t1.1
Cmo_contig_277	0	Cre03.g185550.t1.1
Cmo_contig_279	0	Cre17.g704300.t1.2
Cmo_contig_281	0	Cre10.g461050.t1.1
Cmo_contig_285	0	Cre02.g092900.t1.1
Cmo_contig_287	0	Cre16.g655450.t1.2
Cmo_contig_294	0	Cre16.g695050.t1.1
Cmo_contig_300	0	Cre13.g568400.t1.1
Cmo_contig_308	0	Cre01.g045700.t1.2
Cmo_contig_309	0	Cre12.g516200.t1.1
Cmo_contig_313	0	Cre03.g194200.t1.1
Cmo_contig_317	0	Cre03.g188250.t1.1
Cmo_contig_319	0	Cre18.g744450.t1.2
Cmo_contig_321	0	Cre02.g076250.t1.1
Cmo_contig_327	0	Cre17.g734200.t1.1
Cmo_contig_338	0	Cre10.g422600.t1.1
Cmo_contig_341	0	Cre14.g619150.t1.2
Cmo_contig_352	0	Cre07.g332300.t1.1
Cmo_contig_358	0	Cre08.g380000.t1.1
Cmo_contig_365	0	Cre08.g372250.t1.1
Cmo_contig_389	0	Cre02.g134700.t1.1
Cmo_contig_390	0	Cre11.g477850.t1.2
Cmo_contig_412	0	Cre07.g353450.t1.1
Cmo_contig_418	0	Cre14.g631200.t1.1
Cmo_contig_419	0	Cre18.g751300.t1.1
Cmo_contig_423	0	Cre13.g567950.t1.1
Cmo_contig_424	0	Cre09.g403800.t1.1
Cmo_contig_430	0	Cre17.g703900.t1.1
Cmo_contig_432	0	Cre03.g182050.t1.1
Cmo_contig_433	0	Cre12.g507400.t1.1
Cmo_contig_436	0	Cre07.g314500.t1.2
Cmo_contig_442	0	Cre09.g409350.t1.1
Cmo_contig_445	0	Cre12.g514050.t1.1
Cmo_contig_459	0	Cre06.g307150.t1.2
Cmo_contig_462	0	Cre06.g299300.t1.1
Cmo_contig_472	0	Cre17.g723250.t1.1
Cmo_contig_473	0	Cre12.g484250.t1.2
Cmo_contig_475	0	Cre07.g339150.t1.1
Cmo_contig_476	0	Cre17.g722150.t1.1
Cmo_contig_477	0	Cre12.g517900.t1.1
Cmo_contig_479	0	Cre03.g206600.t1.1
Cmo_contig_482	0	Cre01.g058750.t1.1
Cmo_contig_483	0	Cre13.g599400.t1.1
Cmo_contig_486	0	Cre06.g251100.t1.1
Cmo_contig_490	0	Cre11.g476050.t1.1
Cmo_contig_493	0	Cre03.g189400.t1.1
Cmo_contig_504	0	Cre02.g122700.t1.1
Cmo_contig_513	0	Cre16.g672800.t1.1
Cmo_contig_522	0	Cre06.g279750.t1.1
Cmo_contig_541	0	Cre07.g313700.t1.2
Cmo_contig_546	0	Cre06.g288700.t1.1
Cmo_contig_549	0	Cre08.g373200.t1.1
Cmo_contig_550	0	Cre08.g385500.t1.1
Cmo_contig_563	0	Cre02.g080200.t1.1
Cmo_contig_574	0	Cre14.g612700.t1.1
Cmo_contig_575	0	Cre22.g765250.t1.1
Cmo_contig_576	0	Cre03.g161400.t1.1
Cmo_contig_584	0	Cre06.g280950.t1.1
Cmo_contig_586	0	Cre10.g437150.t1.1
Cmo_contig_595	0	Cre12.g531900.t1.1
Cmo_contig_598	0	Cre01.g026550.t1.1
Cmo_contig_599	0	Cre01.g032600.t1.2
Cmo_contig_609	0	Cre16.g681900.t1.1
Cmo_contig_615	0	Cre08.g379550.t1.2
Cmo_contig_630	0	Cre12.g511400.t1.2
Cmo_contig_646	0	Cre03.g168450.t1.1
Cmo_contig_648	0	Cre02.g073200.t1.1
Cmo_contig_649	0	Cre13.g574900.t1.1
Cmo_contig_655	0	Cre12.g522450.t1.1
Cmo_contig_661	0	Cre06.g269950.t1.1
Cmo_contig_662	0	Cre17.g720050.t1.1
Cmo_contig_665	0	Cre09.g403800.t1.1
Cmo_contig_677	0	Cre10.g434600.t1.1
Cmo_contig_683	0	Cre06.g280950.t1.1
Cmo_contig_688	0	Cre10.g465550.t1.2
Cmo_contig_703	0	Cre06.g282000.t1.2
Cmo_contig_709	0	Cre06.g250100.t1.1
Cmo_contig_712	0	Cre12.g554800.t1.1
Cmo_contig_713	0	Cre06.g275650.t1.1
Cmo_contig_715	0	Cre22.g763250.t1.1
Cmo_contig_732	0	Cre02.g082550.t1.1
Cmo_contig_733	0	Cre01.g027950.t1.1
Cmo_contig_749	0	Cre01.g021600.t1.1
Cmo_contig_773	0	Cre12.g534800.t1.1
Cmo_contig_774	0	Cre17.g734300.t1.2
Cmo_contig_775	0	Cre02.g105600.t1.2
Cmo_contig_778	0	Cre07.g336950.t1.1
Cmo_contig_781	0	Cre04.g215850.t1.1
Cmo_contig_791	0	Cre17.g734100.t1.1
Cmo_contig_804	0	Cre17.g699000.t1.1
Cmo_contig_808	0	Cre05.g241750.t1.1
Cmo_contig_809	0	Cre03.g169400.t1.1
Cmo_contig_810	0	Cre01.g034950.t1.1
Cmo_contig_815	0	Cre41.g786600.t1.1
Cmo_contig_820	0	Cre02.g073650.t1.1
Cmo_contig_832	0	Cre09.g393650.t1.1
Cmo_contig_837	0	Cre09.g407700.t1.1
Cmo_contig_839	0	Cre06.g296700.t1.1
Cmo_contig_841	0	Cre16.g695100.t1.2
Cmo_contig_843	0	Cre10.g465550.t1.2
Cmo_contig_844	0	Cre17.g708000.t1.2
Cmo_contig_848	0	Cre17.g697450.t1.1
Cmo_contig_853	0	Cre03.g182800.t1.2
Cmo_contig_861	0	Cre12.g558700.t1.1
Cmo_contig_874	0	Cre12.g528950.t1.1
Cmo_contig_875	0	Cre02.g130650.t1.1
Cmo_contig_881	0	Cre08.g382800.t1.1
Cmo_contig_894	0	Cre01.g021500.t1.2
Cmo_contig_908	0	Cre07.g340050.t1.1
Cmo_contig_910	0	Cre06.g298650.t1.1
Cmo_contig_928	0	Cre03.g176250.t1.1
Cmo_contig_937	0	Cre15.g643600.t1.1
Cmo_contig_942	0	Cre07.g342350.t1.1
Cmo_contig_945	0	Cre02.g091700.t1.1
Cmo_contig_953	0	Cre07.g344400.t1.1
Cmo_contig_964	0	Cre06.g250200.t1.1
Cmo_contig_966	0	Cre11.g476850.t1.1
Cmo_contig_970	0	Cre02.g143200.t1.2
Cmo_contig_989	0	Cre02.g080700.t1.1
Cmo_contig_990	0	Cre33.g782750.t1.2
Cmo_contig_998	0	Cre16.g666050.t1.1
Cmo_contig_1012	0	Cre02.g077350.t1.1
Cmo_contig_1041	0	Cre03.g159800.t1.2
Cmo_contig_1042	0	Cre09.g411900.t1.2
Cmo_contig_1045	0	Cre01.g019850.t1.2
Cmo_contig_1052	0	Cre11.g473950.t1.1
Cmo_contig_1059	0	Cre09.g416050.t1.1
Cmo_contig_1067	0	Cre14.g611300.t1.2
Cmo_contig_1075	0	Cre03.g204250.t1.1
Cmo_contig_1079	0	Cre16.g659400.t1.2
Cmo_contig_1083	0	Cre16.g658650.t1.1
Cmo_contig_1093	0	Cre05.g245950.t1.1
Cmo_contig_1096	0	Cre12.g502800.t1.1
Cmo_contig_1111	0	Cre13.g562450.t1.1
Cmo_contig_1122	0	Cre17.g723600.t1.1
Cmo_contig_1125	0	Cre12.g514850.t1.1
Cmo_contig_1129	0	Cre32.g781550.t1.1
Cmo_contig_1134	0	Cre05.g244250.t1.1
Cmo_contig_1136	0	Cre05.g244250.t1.1
Cmo_contig_1152	0	Cre23.g765700.t1.1
Cmo_contig_1173	0	Cre04.g228650.t1.1
Cmo_contig_1174	0	Cre03.g175200.t1.1
Cmo_contig_1175	0	Cre01.g030200.t1.1
Cmo_contig_1179	0	Cre23.g767300.t1.1
Cmo_contig_1181	0	Cre12.g530600.t1.2
Cmo_contig_1188	0	Cre04.g229300.t1.2
Cmo_contig_1191	0	Cre13.g598750.t1.2
Cmo_contig_1200	0	Cre01.g030800.t1.1
Cmo_contig_1211	0	Cre14.g611100.t1.1
Cmo_contig_1218	0	Cre01.g072200.t1.1
Cmo_contig_1236	0	Cre04.g223850.t1.1
Cmo_contig_1243	0	Cre01.g042750.t1.1
Cmo_contig_1261	0	Cre06.g300750.t1.2
Cmo_contig_1270	0	Cre12.g493250.t1.1
Cmo_contig_1279	0	Cre16.g651923.t1.1
Cmo_contig_1282	0	Cre13.g571700.t1.2
Cmo_contig_1283	0	Cre02.g085450.t1.1
Cmo_contig_1296	0	Cre01.g037150.t1.2
Cmo_contig_1307	0	Cre02.g107450.t1.1
Cmo_contig_1314	0	Cre13.g565800.t1.1
Cmo_contig_1315	0	Cre06.g271850.t1.1
Cmo_contig_1341	0	Cre06.g310100.t1.1
Cmo_contig_1345	0	Cre17.g715900.t1.1
Cmo_contig_1351	0	Cre08.g362650.t1.2
Cmo_contig_1362	0	Cre17.g721500.t1.1
Cmo_contig_1368	0	Cre16.g675650.t1.1
Cmo_contig_1380	0	Cre16.g651750.t1.1
Cmo_contig_1388	0	Cre06.g273700.t1.1
Cmo_contig_1389	0	Cre16.g688850.t1.2
Cmo_contig_1398	0	Cre01.g048950.t1.1
Cmo_contig_1414	0	Cre19.g751950.t1.1
Cmo_contig_1432	0	Cre13.g582800.t1.1
Cmo_contig_1444	0	Cre07.g339150.t1.1
Cmo_contig_1448	0	Cre28.g776100.t1.1
Cmo_contig_1460	0	Cre01.g019250.t1.1
Cmo_contig_1484	0	Cre07.g319300.t1.2
Cmo_contig_1485	0	Cre03.g194850.t1.1
Cmo_contig_1490	0	Cre13.g590300.t1.2
Cmo_contig_1491	0	Cre02.g129550.t1.1
Cmo_contig_1495	0	Cre16.g659400.t1.2
Cmo_contig_1498	0	Cre13.g594750.t1.1
Cmo_contig_1500	0	Cre02.g076350.t1.1
Cmo_contig_1534	0	Cre01.g037150.t1.2
Cmo_contig_1539	0	Cre19.g751850.t1.1
Cmo_contig_1556	0	Cre12.g511850.t1.1
Cmo_contig_1567	0	Cre07.g313850.t1.2
Cmo_contig_1571	0	Cre02.g099850.t1.2
Cmo_contig_1589	0	Cre29.g778250.t1.2
Cmo_contig_1593	0	Cre01.g006150.t1.2
Cmo_contig_1601	0	Cre10.g444700.t1.1
Cmo_contig_1605	0	Cre02.g076900.t1.1
Cmo_contig_1606	0	Cre11.g476750.t1.1
Cmo_contig_1625	0	Cre03.g210200.t1.2
Cmo_contig_1635	0	Cre05.g240850.t1.1
Cmo_contig_1643	0	Cre01.g063850.t1.2
Cmo_contig_1645	0	Cre02.g130650.t1.1
Cmo_contig_1646	0	Cre06.g272050.t1.1
Cmo_contig_1681	0	Cre02.g092350.t1.1
Cmo_contig_1683	0	Cre13.g603700.t1.1
Cmo_contig_1687	0	Cre01.g034000.t1.1
Cmo_contig_1690	0	Cre12.g488850.t1.2
Cmo_contig_1709	0	Cre24.g769900.t1.1
Cmo_contig_1715	0	Cre13.g572700.t1.1
Cmo_contig_1717	0	Cre08.g364800.t1.1
Cmo_contig_1731	0	Cre04.g215400.t1.1
Cmo_contig_1742	0	Cre12.g519100.t1.1
Cmo_contig_1751	0	Cre01.g020900.t1.2
Cmo_contig_1759	0	Cre08.g373450.t1.1
Cmo_contig_1761	0	Cre11.g467350.t1.1
Cmo_contig_1770	0	Cre11.g473950.t1.1
Cmo_contig_1776	0	Cre12.g517900.t1.1
Cmo_contig_1797	0	Cre06.g282800.t1.1
Cmo_contig_1815	0	Cre07.g335400.t1.1
Cmo_contig_1817	0	Cre17.g708000.t1.2
Cmo_contig_1828	0	Cre12.g525650.t1.1
Cmo_contig_1835	0	Cre31.g780200.t1.1
Cmo_contig_1844	0	Cre08.g378850.t1.1
Cmo_contig_1853	0	Cre07.g324050.t1.1
Cmo_contig_1856	0	Cre03.g149100.t1.1
Cmo_contig_1858	0	Cre07.g325500.t1.1
Cmo_contig_1859	0	Cre06.g308350.t1.1
Cmo_contig_1860	0	Cre17.g737250.t1.1
Cmo_contig_1872	0	Cre04.g216600.t1.1
Cmo_contig_1886	0	Cre13.g584400.t1.1
Cmo_contig_1892	0	Cre12.g500150.t1.1
Cmo_contig_1893	0	Cre12.g505350.t1.1
Cmo_contig_1900	0	Cre07.g342200.t1.1
Cmo_contig_1904	0	Cre06.g254400.t1.2
Cmo_contig_1947	0	Cre06.g294650.t1.1
Cmo_contig_1949	0	Cre17.g723650.t1.1
Cmo_contig_1976	0	Cre02.g079600.t1.1
Cmo_contig_1993	0	Cre12.g511850.t1.1
Cmo_contig_1997	0	Cre17.g701250.t1.1
Cmo_contig_2009	0	Cre12.g494350.t1.1
Cmo_contig_2018	0	Cre12.g490350.t1.1
Cmo_contig_2028	0	Cre10.g442700.t1.1
Cmo_contig_2029	0	Cre06.g258700.t1.2
Cmo_contig_2030	0	Cre12.g506000.t1.1
Cmo_contig_2032	0	Cre06.g292550.t1.1
Cmo_contig_2035	0	Cre06.g259150.t1.1
Cmo_contig_2036	0	Cre13.g596500.t1.1
Cmo_contig_2042	0	Cre12.g494100.t1.2
Cmo_contig_2051	0	Cre32.g781650.t1.1
Cmo_contig_2062	0	Cre10.g439850.t1.1
Cmo_contig_2068	0	Cre02.g090850.t1.2
Cmo_contig_2070	0	Cre02.g078100.t1.2
Cmo_contig_2071	0	Cre01.g066650.t1.2
Cmo_contig_2072	0	Cre02.g120250.t1.1
Cmo_contig_2090	0	Cre08.g369850.t1.2
Cmo_contig_2091	0	Cre10.g433100.t1.1
Cmo_contig_2120	0	Cre69.g794150.t1.2
Cmo_contig_2145	0	Cre04.g217550.t1.2
Cmo_contig_2150	0	Cre12.g513200.t1.1
Cmo_contig_2162	0	Cre12.g539000.t1.1
Cmo_contig_2179	0	Cre10.g424600.t1.2
Cmo_contig_2180	0	Cre17.g699100.t1.2
Cmo_contig_2195	0	Cre19.g751750.t1.1
Cmo_contig_2199	0	Cre17.g717800.t1.1
Cmo_contig_2202	0	Cre06.g284750.t1.1
Cmo_contig_2211	0	Cre09.g386750.t1.1
Cmo_contig_2217	0	Cre08.g370550.t1.2
Cmo_contig_2220	0	Cre13.g579850.t1.1
Cmo_contig_2226	0	Cre05.g242350.t1.1
Cmo_contig_2234	0	Cre16.g664850.t1.1
Cmo_contig_2239	0	Cre01.g061700.t1.1
Cmo_contig_2264	0	Cre07.g322950.t1.1
Cmo_contig_2273	0	Cre09.g410050.t1.1
Cmo_contig_2293	0	Cre05.g234100.t1.1
Cmo_contig_2300	0	Cre60.g792150.t1.1
Cmo_contig_2301	0	Cre03.g207400.t1.1
Cmo_contig_2303	0	Cre10.g459500.t1.1
Cmo_contig_2308	0	Cre16.g652100.t1.1
Cmo_contig_2311	0	Cre10.g451950.t1.1
Cmo_contig_2312	0	Cre04.g229700.t1.1
Cmo_contig_2317	0	Cre02.g087950.t1.1
Cmo_contig_2318	0	Cre08.g382350.t1.1
Cmo_contig_2319	0	Cre02.g098450.t1.1
Cmo_contig_2323	0	Cre12.g520450.t1.2
Cmo_contig_2324	0	Cre01.g058400.t1.1
Cmo_contig_2332	0	Cre17.g699500.t1.1
Cmo_contig_2344	0	Cre14.g621000.t1.1
Cmo_contig_2351	0	Cre01.g054500.t1.1
Cmo_contig_2364	0	Cre01.g072600.t1.1
Cmo_contig_2366	0	Cre13.g603700.t1.1
Cmo_contig_2369	0	Cre03.g168150.t1.1
Cmo_contig_2373	0	Cre01.g033350.t1.1
Cmo_contig_2384	0	Cre03.g158500.t1.2
Cmo_contig_2394	0	Cre10.g446700.t1.1
Cmo_contig_2395	0	Cre01.g058150.t1.1
Cmo_contig_2398	0	Cre13.g562800.t1.2
Cmo_contig_2417	0	Cre10.g459200.t1.1
Cmo_contig_2429	0	Cre22.g762850.t1.1
Cmo_contig_2433	0	Cre04.g220350.t1.1
Cmo_contig_2446	0	Cre01.g065150.t1.1
Cmo_contig_2448	0	Cre12.g512000.t1.1
Cmo_contig_2469	0	Cre02.g073750.t1.1
Cmo_contig_2483	0	Cre10.g434750.t1.1
Cmo_contig_2489	0	Cre03.g199000.t1.1
Cmo_contig_2506	0	Cre10.g433600.t1.1
Cmo_contig_2507	0	Cre08.g382800.t1.1
Cmo_contig_2512	0	Cre10.g451900.t1.1
Cmo_contig_2517	0	Cre67.g793800.t1.1
Cmo_contig_2548	0	Cre10.g429100.t1.1
Cmo_contig_2594	0	Cre09.g396300.t1.1
Cmo_contig_2599	0	Cre01.g063550.t1.1
Cmo_contig_2605	0	Cre03.g169300.t1.1
Cmo_contig_2618	0	Cre03.g204150.t1.1
Cmo_contig_2626	0	Cre03.g199000.t1.1
Cmo_contig_2634	0	Cre03.g207700.t1.1
Cmo_contig_2646	0	Cre06.g267350.t1.1
Cmo_contig_2664	0	Cre27.g774500.t1.2
Cmo_contig_2680	0	Cre04.g214500.t1.2
Cmo_contig_2682	0	Cre12.g536550.t1.1
Cmo_contig_2703	0	Cre16.g676650.t1.1
Cmo_contig_2710	0	Cre14.g612000.t1.1
Cmo_contig_2711	0	Cre06.g273300.t1.1
Cmo_contig_2719	0	Cre13.g578750.t1.1
Cmo_contig_2725	0	Cre08.g368950.t1.1
Cmo_contig_2727	0	Cre09.g416550.t1.1
Cmo_contig_2731	0	Cre02.g124800.t1.1
Cmo_contig_2746	0	Cre04.g220350.t1.1
Cmo_contig_2752	0	Cre08.g362450.t1.1
Cmo_contig_2763	0	Cre16.g683050.t1.2
Cmo_contig_2782	0	Cre15.g645000.t1.1
Cmo_contig_2794	0	Cre12.g489750.t1.1
Cmo_contig_2798	0	Cre03.g210950.t1.2
Cmo_contig_2805	0	Cre23.g766400.t1.1
Cmo_contig_2844	0	Cre07.g328900.t1.1
Cmo_contig_2867	0	Cre18.g747800.t1.1
Cmo_contig_2869	0	Cre06.g295450.t1.1
Cmo_contig_2870	0	Cre12.g485800.t1.1
Cmo_contig_2874	0	Cre07.g335750.t1.1
Cmo_contig_2881	0	Cre14.g613950.t1.1
Cmo_contig_2894	0	Cre13.g594750.t1.1
Cmo_contig_2913	0	Cre04.g224500.t1.2
Cmo_contig_2933	0	Cre01.g016050.t1.1
Cmo_contig_2944	0	Cre16.g691800.t1.2
Cmo_contig_2949	0	Cre18.g747800.t1.1
Cmo_contig_2957	0	Cre12.g537200.t1.1
Cmo_contig_2966	0	Cre01.g050850.t1.1
Cmo_contig_2978	0	Cre08.g367200.t1.1
Cmo_contig_2986	0	Cre06.g251400.t1.1
Cmo_contig_2988	0	Cre07.g342920.t1.1
Cmo_contig_3009	0	Cre01.g005150.t1.1
Cmo_contig_3060	0	Cre01.g026900.t1.1
Cmo_contig_3072	0	Cre26.g773550.t1.1
Cmo_contig_3074	0	Cre03.g180750.t1.1
Cmo_contig_3075	0	Cre13.g567100.t1.2
Cmo_contig_3090	0	Cre06.g251650.t1.2
Cmo_contig_3125	0	Cre03.g166050.t1.1
Cmo_contig_3126	0	Cre09.g410950.t1.1
Cmo_contig_3140	0	Cre09.g416750.t1.1
Cmo_contig_3145	0	Cre01.g029850.t1.1
Cmo_contig_3155	0	Cre03.g181300.t1.1
Cmo_contig_3164	0	Cre03.g201100.t1.1
Cmo_contig_3188	0	Cre02.g130400.t1.1
Cmo_contig_3189	0	Cre06.g310750.t1.1
Cmo_contig_3190	0	Cre16.g681850.t1.1
Cmo_contig_3211	0	Cre02.g110950.t1.1
Cmo_contig_3216	0	Cre12.g533550.t1.1
Cmo_contig_3236	0	Cre02.g112200.t1.1
Cmo_contig_3240	0	Cre04.g220200.t1.1
Cmo_contig_3267	0	Cre03.g160500.t1.1
Cmo_contig_3274	0	Cre14.g612700.t1.1
Cmo_contig_3282	0	Cre03.g164900.t1.2
Cmo_contig_3283	0	Cre09.g402450.t1.1
Cmo_contig_3287	0	Cre12.g488850.t1.2
Cmo_contig_3297	0	Cre01.g032600.t1.2
Cmo_contig_3311	0	Cre06.g310100.t1.1
Cmo_contig_3315	0	Cre17.g734400.t1.1
Cmo_contig_3317	0	Cre12.g558400.t1.1
Cmo_contig_3332	0	Cre14.g619100.t1.1
Cmo_contig_3333	0	Cre07.g352350.t1.1
Cmo_contig_3352	0	Cre01.g050100.t1.1
Cmo_contig_3381	0	Cre09.g386400.t1.1
Cmo_contig_3389	0	Cre17.g705000.t1.1
Cmo_contig_3392	0	Cre01.g058400.t1.1
Cmo_contig_3395	0	Cre09.g410700.t1.1
Cmo_contig_3409	0	Cre14.g624950.t1.2
Cmo_contig_3418	0	Cre05.g233650.t1.2
Cmo_contig_3427	0	Cre02.g097900.t1.1
Cmo_contig_3448	0	Cre12.g526800.t1.1
Cmo_contig_3450	0	Cre23.g765700.t1.1
Cmo_contig_3451	0	Cre06.g306300.t1.1
Cmo_contig_3461	0	Cre03.g185650.t1.1
Cmo_contig_3514	0	Cre13.g575300.t1.2
Cmo_contig_3520	0	Cre14.g625400.t1.2
Cmo_contig_3523	0	Cre03.g203850.t1.1
Cmo_contig_3527	0	Cre13.g605650.t1.1
Cmo_contig_3537	0	Cre13.g607750.t1.1
Cmo_contig_3542	0	Cre10.g443550.t1.1
Cmo_contig_3549	0	Cre02.g107050.t1.2
Cmo_contig_3550	0	Cre12.g539100.t1.2
Cmo_contig_3554	0	Cre13.g587150.t1.2
Cmo_contig_3559	0	Cre16.g678600.t1.1
Cmo_contig_3578	0	Cre13.g566650.t1.1
Cmo_contig_3605	0	Cre41.g786900.t1.1
Cmo_contig_3611	0	Cre01.g011100.t1.1
Cmo_contig_3638	0	Cre12.g503500.t1.1
Cmo_contig_3652	0	Cre08.g377150.t1.1
Cmo_contig_3659	0	Cre07.g354551.t1.1
Cmo_contig_3662	0	Cre01.g039350.t1.1
Cmo_contig_3670	0	Cre17.g725200.t1.1
Cmo_contig_3686	0	Cre14.g629000.t1.1
Cmo_contig_3688	0	Cre08.g385500.t1.1
Cmo_contig_3700	0	Cre12.g520350.t1.1
Cmo_contig_3713	0	Cre03.g171350.t1.1
Cmo_contig_3723	0	Cre12.g489750.t1.1
Cmo_contig_3733	0	Cre10.g422150.t1.2
Cmo_contig_3764	0	Cre16.g666200.t1.1
Cmo_contig_3770	0	Cre08.g378200.t1.1
Cmo_contig_3772	0	Cre12.g522550.t1.1
Cmo_contig_3777	0	Cre08.g369150.t1.2
Cmo_contig_3796	0	Cre16.g687350.t1.1
Cmo_contig_3816	0	Cre06.g268750.t1.1
Cmo_contig_3823	0	Cre03.g190100.t1.1
Cmo_contig_3838	0	Cre12.g541800.t1.1
Cmo_contig_3845	0	Cre16.g687450.t1.1
Cmo_contig_3848	0	Cre02.g091200.t1.2
Cmo_contig_3881	0	Cre06.g297050.t1.2
Cmo_contig_3895	0	Cre16.g656700.t1.1
Cmo_contig_3902	0	Cre06.g264250.t1.2
Cmo_contig_3917	0	Cre06.g311650.t1.2
Cmo_contig_3923	0	Cre12.g508900.t1.1
Cmo_contig_3942	0	Cre03.g210600.t1.1
Cmo_contig_3944	0	Cre04.g217750.t1.2
Cmo_contig_3970	0	Cre02.g144800.t1.2
Cmo_contig_3973	0	Cre01.g024350.t1.1
Cmo_contig_3976	0	Cre31.g780600.t1.1
Cmo_contig_3978	0	Cre03.g180650.t1.1
Cmo_contig_4004	0	Cre03.g185250.t1.1
Cmo_contig_4010	0	Cre06.g251400.t1.1
Cmo_contig_4019	0	Cre12.g510050.t1.1
Cmo_contig_4022	0	Cre08.g372800.t1.2
Cmo_contig_4047	0	Cre16.g677000.t1.1
Cmo_contig_4050	0	Cre12.g484000.t1.1
Cmo_contig_4054	0	Cre07.g315400.t1.2
Cmo_contig_4055	0	Cre01.g016504.t1.1
Cmo_contig_4072	0	Cre06.g270350.t1.2
Cmo_contig_4079	0	Cre09.g406050.t1.1
Cmo_contig_4083	0	Cre06.g279150.t1.1
Cmo_contig_4098	0	Cre09.g393200.t1.1
Cmo_contig_4102	0	Cre10.g433900.t1.2
Cmo_contig_4111	0	Cre16.g664550.t1.1
Cmo_contig_4131	0	Cre02.g077100.t1.1
Cmo_contig_4133	0	Cre17.g715300.t1.1
Cmo_contig_4163	0	Cre02.g112200.t1.1
Cmo_contig_4214	0	Cre02.g091150.t1.2
Cmo_contig_4220	0	Cre14.g628800.t1.2
Cmo_contig_4223	0	Cre02.g101400.t1.1
Cmo_contig_4230	0	Cre09.g389950.t1.1
Cmo_contig_4235	0	Cre03.g159650.t1.1
Cmo_contig_4240	0	Cre01.g025400.t1.1
Cmo_contig_4270	0	Cre13.g603900.t1.1
Cmo_contig_4278	0	Cre10.g439850.t1.1
Cmo_contig_4293	0	Cre10.g444700.t1.1
Cmo_contig_4299	0	Cre12.g487100.t1.1
Cmo_contig_4302	0	Cre12.g561550.t1.1
Cmo_contig_4314	0	Cre02.g083800.t1.1
Cmo_contig_4355	0	Cre12.g483950.t1.1
Cmo_contig_4364	0	Cre02.g132850.t1.1
Cmo_contig_4371	0	Cre18.g747000.t1.1
Cmo_contig_4410	0	Cre04.g219250.t1.1
Cmo_contig_4417	0	Cre13.g567800.t1.1
Cmo_contig_4426	0	Cre02.g075150.t1.1
Cmo_contig_4428	0	Cre10.g449250.t1.1
Cmo_contig_4456	0	Cre01.g049132.t1.1
Cmo_contig_4458	0	Cre10.g433000.t1.1
Cmo_contig_4461	0	Cre01.g023350.t1.2
Cmo_contig_4478	0	Cre01.g029450.t1.2
Cmo_contig_4488	0	Cre03.g193800.t1.2
Cmo_contig_4501	0	Cre11.g475900.t1.1
Cmo_contig_4510	0	Cre01.g053500.t1.1
Cmo_contig_4512	0	Cre10.g453100.t1.1
Cmo_contig_4525	0	Cre01.g018950.t1.1
Cmo_contig_4532	0	Cre44.g788000.t1.1
Cmo_contig_4536	0	Cre15.g646250.t1.1
Cmo_contig_4548	0	Cre11.g475000.t1.2
Cmo_contig_4552	0	Cre06.g283400.t1.1
Cmo_contig_4553	0	Cre12.g547300.t1.2
Cmo_contig_4576	0	Cre02.g118500.t1.2
Cmo_contig_4590	0	Cre16.g686400.t1.1
Cmo_contig_4592	0	Cre02.g144800.t1.2
Cmo_contig_4601	0	Cre06.g252450.t1.2
Cmo_contig_4631	0	Cre12.g521350.t1.1
Cmo_contig_4656	0	Cre07.g329700.t1.1
Cmo_contig_4658	0	Cre17.g705000.t1.1
Cmo_contig_4695	0	Cre01.g057550.t1.1
Cmo_contig_4721	0	Cre12.g525200.t1.1
Cmo_contig_4730	0	Cre07.g325400.t1.1
Cmo_contig_4747	0	Cre10.g458500.t1.1
Cmo_contig_4782	0	Cre14.g633650.t1.2
Cmo_contig_4785	0	Cre13.g579600.t1.2
Cmo_contig_4805	0	Cre03.g189650.t1.2
Cmo_contig_4806	0	Cre03.g189650.t1.2
Cmo_contig_4832	0	Cre03.g188800.t1.2
Cmo_contig_4836	0	Cre12.g519950.t1.1
Cmo_contig_4857	0	Cre03.g180300.t1.1
Cmo_contig_4890	0	Cre06.g276700.t1.1
Cmo_contig_4894	0	Cre12.g513500.t1.1
Cmo_contig_4903	0	Cre19.g755050.t1.1
Cmo_contig_4924	0	Cre06.g289950.t1.2
Cmo_contig_4927	0	Cre06.g284700.t1.1
Cmo_contig_4928	0	Cre12.g497000.t1.1
Cmo_contig_4985	0	Cre12.g552200.t1.1
Cmo_contig_4991	0	Cre17.g736650.t1.1
Cmo_contig_4992	0	Cre12.g517150.t1.1
Cmo_contig_5024	0	Cre09.g393150.t1.1
Cmo_contig_5027	0	Cre06.g259600.t1.2
Cmo_contig_5043	0	Cre03.g171950.t1.2
Cmo_contig_5067	0	Cre12.g496950.t1.2
Cmo_contig_5082	0	Cre03.g166850.t1.2
Cmo_contig_5123	0	Cre33.g782800.t1.1
Cmo_contig_5172	0	Cre01.g056050.t1.1
Cmo_contig_5190	0	Cre12.g536000.t1.1
Cmo_contig_5245	0	Cre12.g516500.t1.1
Cmo_contig_5258	0	Cre03.g190500.t1.1
Cmo_contig_5268	0	Cre06.g292550.t1.1
Cmo_contig_5270	0	Cre02.g079300.t1.1
Cmo_contig_5274	0	Cre17.g719900.t1.1
Cmo_contig_5296	0	Cre07.g345300.t1.2
Cmo_contig_5300	0	Cre10.g444850.t1.2
Cmo_contig_5311	0	Cre08.g359700.t1.1
Cmo_contig_5320	0	Cre12.g523200.t1.2
Cmo_contig_5352	0	Cre10.g440350.t1.2
Cmo_contig_5363	0	Cre07.g334100.t1.2
Cmo_contig_5364	0	Cre07.g313250.t1.1
Cmo_contig_5367	0	Cre12.g493250.t1.1
Cmo_contig_5369	0	Cre17.g739250.t1.2
Cmo_contig_5380	0	Cre15.g645100.t1.1
Cmo_contig_5385	0	Cre17.g708000.t1.2
Cmo_contig_5420	0	Cre14.g618400.t1.1
Cmo_contig_5459	0	Cre10.g443250.t1.1
Cmo_contig_5471	0	Cre23.g768350.t1.1
Cmo_contig_5473	0	Cre12.g531500.t1.1
Cmo_contig_5486	0	Cre12.g502000.t1.1
Cmo_contig_5489	0	Cre04.g226450.t1.2
Cmo_contig_5502	0	Cre09.g414050.t1.1
Cmo_contig_5511	0	Cre12.g554250.t1.1
Cmo_contig_5565	0	Cre01.g056100.t1.1
Cmo_contig_5608	0	Cre02.g088600.t1.1
Cmo_contig_5614	0	Cre08.g368900.t1.1
Cmo_contig_5633	0	Cre17.g710150.t1.1
Cmo_contig_5639	0	Cre07.g337650.t1.1
Cmo_contig_5646	0	Cre01.g069400.t1.1
Cmo_contig_5650	0	Cre07.g340350.t1.1
Cmo_contig_5653	0	Cre06.g251450.t1.2
Cmo_contig_5686	0	Cre02.g147850.t1.1
Cmo_contig_5740	0	Cre06.g308500.t1.1
Cmo_contig_5743	0	Cre16.g666150.t1.1
Cmo_contig_5747	0	Cre01.g010000.t1.1
Cmo_contig_5753	0	Cre17.g727700.t1.2
Cmo_contig_5779	0	Cre12.g535950.t1.1
Cmo_contig_5788	0	Cre17.g719500.t1.2
Cmo_contig_5790	0	Cre17.g719000.t1.1
Cmo_contig_5806	0	Cre23.g768350.t1.1
Cmo_contig_5818	0	Cre13.g595600.t1.1
Cmo_contig_5831	0	Cre16.g685450.t1.2
Cmo_contig_5839	0	Cre01.g005050.t1.1
Cmo_contig_5864	0	Cre06.g268800.t1.1
Cmo_contig_5897	0	Cre17.g721900.t1.1
Cmo_contig_5921	0	Cre03.g158000.t1.1
Cmo_contig_5923	0	Cre08.g375500.t1.1
Cmo_contig_5940	0	Cre07.g350500.t1.1
Cmo_contig_6005	0	Cre10.g439150.t1.1
Cmo_contig_6048	0	Cre08.g359350.t1.1
Cmo_contig_6059	0	Cre03.g178550.t1.1
Cmo_contig_6080	0	Cre10.g441400.t1.1
Cmo_contig_6081	0	Cre09.g398350.t1.1
Cmo_contig_6086	0	Cre12.g498100.t1.1
Cmo_contig_6132	0	Cre26.g772450.t1.1
Cmo_contig_6154	0	Cre05.g245900.t1.1
Cmo_contig_6160	0	Cre01.g068600.t1.2
Cmo_contig_6179	0	Cre06.g260950.t1.1
Cmo_contig_6195	0	Cre02.g104350.t1.1
Cmo_contig_6233	0	Cre17.g721950.t1.1
Cmo_contig_6242	0	Cre02.g123400.t1.2
Cmo_contig_6247	0	Cre13.g565850.t1.2
Cmo_contig_6274	0	Cre12.g510800.t1.1
Cmo_contig_6295	0	Cre02.g104900.t1.1
Cmo_contig_6302	0	Cre05.g233800.t1.1
Cmo_contig_6326	0	Cre02.g140700.t1.1
Cmo_contig_6343	0	Cre07.g313250.t1.1
Cmo_contig_6347	0	Cre12.g498050.t1.1
Cmo_contig_6367	0	Cre07.g344400.t1.1
Cmo_contig_6374	0	Cre17.g724150.t1.1
Cmo_contig_6379	0	Cre12.g491500.t1.1
Cmo_contig_6380	0	Cre13.g564250.t1.1
Cmo_contig_6394	0	Cre12.g543350.t1.2
Cmo_contig_6397	0	Cre09.g397000.t1.2
Cmo_contig_6414	0	Cre12.g513200.t1.1
Cmo_contig_6418	0	Cre10.g428650.t1.1
Cmo_contig_6422	0	Cre10.g440350.t1.2
Cmo_contig_6500	0	Cre11.g468700.t1.1
Cmo_contig_6510	0	Cre02.g116600.t1.1
Cmo_contig_6537	0	Cre01.g072800.t1.2
Cmo_contig_6539	0	Cre03.g180850.t1.1
Cmo_contig_6544	0	Cre12.g484250.t1.2
Cmo_contig_6570	0	Cre10.g449250.t1.1
Cmo_contig_6580	0	Cre02.g123200.t1.1
Cmo_contig_6612	0	Cre06.g309100.t1.1
Cmo_contig_6621	0	Cre03.g169850.t1.1
Cmo_contig_6631	0	Cre08.g373100.t1.2
Cmo_contig_6645	0	Cre10.g438700.t1.1
Cmo_contig_6657	0	Cre13.g567800.t1.1
Cmo_contig_6663	0	Cre04.g215850.t1.1
Cmo_contig_6686	0	Cre01.g060950.t1.1
Cmo_contig_6689	0	Cre10.g439900.t1.1
Cmo_contig_6732	0	Cre03.g163200.t1.2
Cmo_contig_6767	0	Cre06.g261150.t1.1
Cmo_contig_6770	0	Cre07.g312900.t1.2
Cmo_contig_6829	0	Cre16.g673550.t1.2
Cmo_contig_6844	0	Cre07.g349100.t1.2
Cmo_contig_6855	0	Cre06.g292350.t1.1
Cmo_contig_6865	0	Cre07.g325500.t1.1
Cmo_contig_6884	0	Cre06.g293950.t1.1
Cmo_contig_6901	0	Cre06.g260450.t1.1
Cmo_contig_6902	0	Cre16.g689050.t1.2
Cmo_contig_6906	0	Cre01.g015600.t1.2
Cmo_contig_6911	0	Cre01.g072650.t1.1
Cmo_contig_6929	0	Cre12.g492950.t1.1
Cmo_contig_6931	0	Cre01.g020400.t1.1
Cmo_contig_6951	0	Cre07.g338000.t1.1
Cmo_contig_6972	0	Cre11.g471700.t1.1
Cmo_contig_6981	0	Cre12.g542800.t1.1
Cmo_contig_6983	0	Cre03.g156750.t1.1
Cmo_contig_6987	0	Cre10.g417950.t1.1
Cmo_contig_6993	0	Cre12.g514200.t1.1
Cmo_contig_6997	0	Cre06.g310000.t1.1
Cmo_contig_7010	0	Cre01.g059900.t1.1
Cmo_contig_7013	0	Cre10.g461250.t1.1
Cmo_contig_7019	0	Cre03.g188800.t1.2
Cmo_contig_7032	0	Cre16.g666500.t1.1
Cmo_contig_7044	0	Cre10.g421600.t1.1
Cmo_contig_7067	0	Cre17.g725200.t1.1
Cmo_contig_7071	0	Cre12.g540400.t1.1
Cmo_contig_7079	0	Cre06.g296250.t1.2
Cmo_contig_7134	0	Cre06.g300550.t1.1
Cmo_contig_7224	0	Cre06.g306850.t1.1
Cmo_contig_7238	0	Cre13.g570350.t1.2
Cmo_contig_7243	0	Cre01.g036800.t1.2
Cmo_contig_7246	0	Cre06.g257950.t1.1
Cmo_contig_7250	0	Cre12.g489700.t1.1
Cmo_contig_7306	0	Cre07.g324200.t1.1
Cmo_contig_7316	0	Cre03.g194400.t1.1
Cmo_contig_7344	0	Cre12.g537100.t1.1
Cmo_contig_7356	0	Cre06.g302700.t1.2
Cmo_contig_7386	0	Cre75.g795450.t1.2
Cmo_contig_7418	0	Cre11.g479600.t1.2
Cmo_contig_7422	0	Cre02.g136250.t1.1
Cmo_contig_7429	0	Cre13.g573150.t1.2
Cmo_contig_7451	0	Cre03.g165000.t1.1
Cmo_contig_7453	0	Cre12.g508150.t1.1
Cmo_contig_7456	0	Cre17.g725100.t1.1
Cmo_contig_7485	0	Cre01.g070250.t1.1
Cmo_contig_7495	0	Cre05.g246450.t1.2
Cmo_contig_7501	0	Cre11.g476650.t1.2
Cmo_contig_7515	0	Cre01.g043350.t1.1
Cmo_contig_7530	0	Cre12.g516950.t1.1
Cmo_contig_7543	0	Cre03.g167600.t1.1
Cmo_contig_7561	0	Cre01.g004350.t1.1
Cmo_contig_7565	0	Cre13.g565450.t1.1
Cmo_contig_7579	0	Cre10.g448850.t1.1
Cmo_contig_7590	0	Cre03.g158750.t1.1
Cmo_contig_7599	0	Cre01.g029650.t1.2
Cmo_contig_7666	0	Cre02.g101400.t1.1
Cmo_contig_7672	0	Cre03.g152850.t1.1
Cmo_contig_7688	0	Cre01.g023400.t1.1
Cmo_contig_7734	0	Cre06.g267600.t1.1
Cmo_contig_7767	0	Cre13.g596100.t1.1
Cmo_contig_7850	0	Cre09.g397900.t1.1
Cmo_contig_7861	0	Cre16.g665800.t1.1
Cmo_contig_7867	0	Cre02.g103950.t1.1
Cmo_contig_7949	0	Cre01.g021500.t1.2
Cmo_contig_7954	0	Cre15.g640250.t1.1
Cmo_contig_7966	0	Cre16.g657850.t1.1
Cmo_contig_7999	0	Cre17.g703700.t1.1
Cmo_contig_8017	0	Cre01.g006800.t1.2
Cmo_contig_8029	0	Cre02.g075150.t1.1
Cmo_contig_8042	0	Cre02.g143250.t1.1
Cmo_contig_8055	0	Cre12.g523850.t1.1
Cmo_contig_8056	0	Cre16.g694850.t1.1
Cmo_contig_8083	0	Cre12.g546050.t1.1
Cmo_contig_8139	0	Cre02.g084800.t1.1
Cmo_contig_8148	0	Cre13.g581850.t1.1
Cmo_contig_8153	0	Cre13.g593300.t1.2
Cmo_contig_8216	0	Cre19.g756150.t1.2
Cmo_contig_8235	0	Cre17.g701500.t1.1
Cmo_contig_8244	0	Cre01.g050950.t1.1
Cmo_contig_8251	0	Cre12.g538850.t1.2
Cmo_contig_8269	0	Cre06.g295700.t1.2
Cmo_contig_8304	0	Cre04.g225750.t1.2
Cmo_contig_8305	0	Cre04.g219700.t1.2
Cmo_contig_8336	0	Cre02.g114400.t1.1
Cmo_contig_8344	0	Cre10.g418950.t1.2
Cmo_contig_8348	0	Cre02.g083600.t1.1
Cmo_contig_8370	0	Cre14.g632950.t1.1
Cmo_contig_8375	0	Cre10.g419050.t1.2
Cmo_contig_8426	0	Cre01.g045350.t1.1
Cmo_contig_8441	0	Cre02.g127950.t1.1
Cmo_contig_8453	0	Cre13.g564900.t1.1
Cmo_contig_8466	0	Cre13.g569200.t1.1
Cmo_contig_8476	0	Cre03.g174050.t1.1
Cmo_contig_8496	0	Cre10.g439100.t1.1
Cmo_contig_8522	0	Cre09.g405850.t1.1
Cmo_contig_8532	0	Cre20.g760250.t1.1
Cmo_contig_8533	0	Cre09.g415800.t1.1
Cmo_contig_8534	0	Cre01.g034050.t1.1
Cmo_contig_8573	0	Cre10.g421700.t1.1
Cmo_contig_8588	0	Cre10.g433900.t1.2
Cmo_contig_8594	0	Cre01.g015250.t1.1
Cmo_contig_8671	0	Cre09.g406200.t1.1
Cmo_contig_8698	0	Cre31.g780250.t1.1
Cmo_contig_8742	0	Cre07.g356350.t1.1
Cmo_contig_8776	0	Cre03.g193750.t1.2
Cmo_contig_8795	0	Cre24.g768700.t1.1
Cmo_contig_8826	0	Cre08.g385050.t1.2
Cmo_contig_8839	0	Cre06.g279400.t1.1
Cmo_contig_8868	0	Cre09.g386700.t1.1
Cmo_contig_8961	0	Cre12.g533000.t1.1
Cmo_contig_8967	0	Cre13.g585900.t1.1
Cmo_contig_9002	0	Cre07.g352350.t1.1
Cmo_contig_9008	0	Cre04.g215150.t1.1
Cmo_contig_9076	0	Cre06.g260450.t1.1
Cmo_contig_9103	0	Cre07.g342150.t1.1
Cmo_contig_9107	0	Cre16.g695500.t1.2
Cmo_contig_9109	0	Cre02.g080350.t1.2
Cmo_contig_9126	0	Cre02.g140700.t1.1
Cmo_contig_9147	0	Cre07.g336200.t1.2
Cmo_contig_9153	0	Cre02.g097800.t1.2
Cmo_contig_9179	0	Cre02.g096000.t1.2
Cmo_contig_9200	0	Cre03.g196850.t1.1
Cmo_contig_9210	0	Cre02.g080650.t1.1
Cmo_contig_9216	0	Cre12.g528450.t1.1
Cmo_contig_9233	0	Cre01.g007700.t1.2
Cmo_contig_9238	0	Cre13.g594750.t1.1
Cmo_contig_9243	0	Cre16.g672600.t1.1
Cmo_contig_9251	0	Cre16.g656400.t1.1
Cmo_contig_9258	0	Cre17.g701300.t1.1
Cmo_contig_9268	0	Cre01.g063700.t1.1
Cmo_contig_9309	0	Cre17.g741950.t1.2
Cmo_contig_9324	0	Cre13.g598750.t1.2
Cmo_contig_9361	0	Cre16.g669550.t1.1
Cmo_contig_9400	0	Cre05.g244800.t1.1
Cmo_contig_9413	0	Cre74.g795150.t1.1
Cmo_contig_9438	0	Cre02.g089100.t1.1
Cmo_contig_9448	0	Cre16.g683500.t1.1
Cmo_contig_9455	0	Cre09.g397200.t1.1
Cmo_contig_9472	0	Cre03.g159200.t1.2
Cmo_contig_9502	0	Cre12.g549800.t1.1
Cmo_contig_9509	0	Cre12.g509650.t1.1
Cmo_contig_9540	0	Cre10.g439600.t1.2
Cmo_contig_9544	0	Cre17.g734900.t1.1
Cmo_contig_9549	0	Cre13.g594750.t1.1
Cmo_contig_9577	0	Cre10.g444900.t1.2
Cmo_contig_9587	0	Cre16.g672800.t1.1
Cmo_contig_9616	0	Cre02.g073700.t1.1
Cmo_contig_9624	0	Cre14.g617600.t1.1
Cmo_contig_9696	0	Cre03.g178600.t1.1
Cmo_contig_9742	0	Cre01.g000600.t1.1
Cmo_contig_9887	0	Cre01.g035850.t1.1
Cmo_contig_9902	0	Cre10.g431150.t1.1
Cmo_contig_9908	0	Cre07.g356350.t1.1
Cmo_contig_9910	0	Cre08.g385500.t1.1
Cmo_contig_9914	0	Cre13.g572900.t1.2
Cmo_contig_9943	0	Cre01.g022650.t1.1
Cmo_contig_10015	0	Cre12.g491050.t1.1
Cmo_contig_10027	0	Cre03.g171050.t1.2
Cmo_contig_10052	0	Cre01.g023150.t1.1
Cmo_contig_10058	0	Cre02.g146650.t1.2
Cmo_contig_10109	0	Cre02.g136300.t1.1
Cmo_contig_10132	0	Cre12.g529600.t1.1
Cmo_contig_10150	0	Cre06.g281350.t1.1
Cmo_contig_10164	0	Cre16.g679900.t1.1
Cmo_contig_10197	0	Cre08.g372950.t1.1
Cmo_contig_10214	0	Cre17.g730950.t1.1
Cmo_contig_10246	0	Cre33.g782100.t1.2
Cmo_contig_10319	0	Cre06.g294750.t1.1
Cmo_contig_10411	0	Cre05.g234700.t1.2
Cmo_contig_10427	0	Cre02.g090850.t1.2
Cmo_contig_10441	0	Cre13.g562150.t1.1
Cmo_contig_10491	0	Cre01.g025400.t1.1
Cmo_contig_10500	0	Cre12.g558100.t1.1
Cmo_contig_10534	0	Cre01.g000900.t1.1
Cmo_contig_10556	0	Cre12.g556250.t1.1
Cmo_contig_10594	0	Cre01.g027550.t1.2
Cmo_contig_10702	0	Cre17.g722800.t1.1
Cmo_contig_10708	0	Cre02.g105400.t1.2
Cmo_contig_10734	0	Cre16.g680450.t1.2
Cmo_contig_10806	0	Cre06.g263800.t1.2
Cmo_contig_10827	0	Cre08.g362650.t1.2
Cmo_contig_10828	0	Cre07.g339750.t1.1
Cmo_contig_10852	0	Cre12.g496200.t1.1
Cmo_contig_10913	0	Cre07.g335300.t1.1
Cmo_contig_11001	0	Cre07.g332500.t1.1
Cmo_contig_11063	0	Cre18.g748050.t1.2
Cmo_contig_11089	0	Cre03.g194000.t1.1
Cmo_contig_11098	0	Cre12.g503300.t1.1
Cmo_contig_11178	0	Cre16.g663600.t1.1
Cmo_contig_11180	0	Cre03.g172650.t1.1
Cmo_contig_11222	0	Cre10.g424600.t1.2
Cmo_contig_11264	0	Cre13.g566000.t1.1
Cmo_contig_11276	0	Cre07.g314150.t1.1
Cmo_contig_11278	0	Cre07.g333950.t1.1
Cmo_contig_11298	0	Cre05.g234300.t1.1
Cmo_contig_11341	0	Cre01.g065200.t1.2
Cmo_contig_11364	0	Cre07.g349100.t1.2
Cmo_contig_11388	0	Cre01.g061800.t1.1
Cmo_contig_11410	0	Cre20.g760500.t1.2
Cmo_contig_11453	0	Cre20.g760500.t1.2
Cmo_contig_11470	0	Cre13.g607300.t1.1
Cmo_contig_11513	0	Cre09.g404100.t1.1
Cmo_contig_11561	0	Cre02.g105500.t1.1
Cmo_contig_11629	0	Cre14.g627600.t1.2
Cmo_contig_11669	0	Cre12.g499500.t1.2
Cmo_contig_11682	0	Cre13.g606050.t1.1
Cmo_contig_11694	0	Cre12.g527500.t1.1
Cmo_contig_11725	0	Cre11.g473500.t1.2
Cmo_contig_11739	0	Cre17.g706300.t1.2
Cmo_contig_11802	0	Cre16.g657350.t1.1
Cmo_contig_11840	0	Cre08.g371950.t1.2
Cmo_contig_11846	0	Cre13.g580150.t1.2
Cmo_contig_11868	0	Cre07.g341850.t1.1
Cmo_contig_11880	0	Cre14.g633750.t1.2
Cmo_contig_11910	0	Cre13.g569850.t1.1
Cmo_contig_11943	0	Cre12.g514050.t1.1
Cmo_contig_11982	0	Cre28.g776100.t1.1
Cmo_contig_12030	0	Cre01.g058400.t1.1
Cmo_contig_12042	0	Cre06.g262250.t1.1
Cmo_contig_12062	0	Cre12.g494000.t1.1
Cmo_contig_12081	0	Cre10.g446900.t1.1
Cmo_contig_12107	0	Cre10.g453900.t1.1
Cmo_contig_12206	0	Cre13.g592150.t1.1
Cmo_contig_12245	0	Cre16.g681850.t1.1
Cmo_contig_12408	0	Cre03.g172950.t1.1
Cmo_contig_12434	0	Cre03.g165750.t1.2
Cmo_contig_12446	0	Cre08.g381950.t1.1
Cmo_contig_12448	0	Cre18.g743500.t1.2
Cmo_contig_12449	0	Cre01.g065550.t1.1
Cmo_contig_12578	0	Cre07.g326800.t1.2
Cmo_contig_12611	0	Cre14.g627600.t1.2
Cmo_contig_12644	0	Cre01.g027800.t1.1
Cmo_contig_12687	0	Cre14.g615950.t1.1
Cmo_contig_12741	0	Cre01.g059850.t1.1
Cmo_contig_12758	0	Cre16.g682350.t1.2
Cmo_contig_12843	0	Cre09.g396950.t1.2
Cmo_contig_12966	0	Cre06.g262100.t1.2
Cmo_contig_12992	0	Cre02.g097000.t1.1
Cmo_contig_13034	0	Cre12.g530900.t1.1
Cmo_contig_13075	0	Cre10.g455850.t1.1
Cmo_contig_13191	0	Cre12.g505200.t1.1
Cmo_contig_13254	0	Cre16.g680900.t1.1
Cmo_contig_13394	0	Cre01.g058400.t1.1
Cmo_contig_13480	0	Cre10.g436000.t1.2
Cmo_contig_13485	0	Cre05.g233450.t1.1
Cmo_contig_13536	0	Cre01.g005050.t1.1
Cmo_contig_13543	0	Cre01.g026250.t1.1
Cmo_contig_13583	0	Cre13.g580900.t1.2
Cmo_contig_13744	0	Cre05.g242350.t1.1
Cmo_contig_13795	0	Cre07.g325750.t1.1
Cmo_contig_13806	0	Cre12.g536600.t1.2
Cmo_contig_13813	0	Cre10.g444550.t1.1
Cmo_contig_13854	0	Cre16.g680900.t1.1
Cmo_contig_13869	0	Cre12.g526850.t1.1
Cmo_contig_13886	0	Cre12.g483650.t1.1
Cmo_contig_13895	0	Cre15.g645950.t1.1
Cmo_contig_13900	0	Cre12.g514450.t1.1
Cmo_contig_14024	0	Cre15.g647450.t1.1
Cmo_contig_14129	0	Cre12.g536600.t1.2
Cmo_contig_14219	0	Cre10.g430250.t1.1
Cmo_contig_14229	0	Cre12.g531700.t1.1
Cmo_contig_14438	0	Cre05.g234700.t1.2
Cmo_contig_14554	0	Cre02.g121850.t1.1
Cmo_contig_14572	0	Cre01.g012600.t1.2
Cmo_contig_14705	0	Cre06.g301650.t1.1
Cmo_contig_14711	0	Cre02.g146250.t1.1
Cmo_contig_14787	0	Cre06.g281100.t1.1
Cmo_contig_14855	0	Cre07.g314900.t1.2
Cmo_contig_14905	0	Cre08.g375500.t1.1
Cmo_contig_14992	0	Cre09.g416200.t1.1
Cmo_contig_15344	0	Cre02.g090850.t1.2
Cmo_contig_15571	0	Cre02.g126350.t1.1
Cmo_contig_15584	0	Cre01.g042800.t1.1
Cmo_contig_15605	0	Cre06.g297750.t1.1
Cmo_contig_15701	0	Cre03.g180550.t1.1
Cmo_contig_15706	0	Cre20.g760500.t1.2
Cmo_contig_15874	0	Cre12.g548650.t1.2
Cmo_contig_15883	0	Cre08.g385050.t1.2
Cmo_contig_15893	0	Cre02.g112250.t1.1
Cmo_contig_15954	0	Cre14.g624950.t1.2
Cmo_contig_16042	0	Cre03.g185250.t1.1
Cmo_contig_16477	0	Cre12.g513701.t1.1
Cmo_contig_16657	0	Cre27.g774150.t1.2
Cmo_contig_16695	0	Cre12.g531700.t1.1
Cmo_contig_16752	0	Cre17.g713900.t1.1
Cmo_contig_16898	0	Cre12.g502200.t1.1
Cmo_contig_16997	0	Cre17.g725100.t1.1
Cmo_contig_17089	0	Cre01.g058350.t1.1
Cmo_contig_17136	0	Cre10.g422000.t1.1
Cmo_contig_17180	0	Cre64.g793058.t1.1
Cmo_contig_17199	0	Cre64.g793000.t1.1
Cmo_contig_17265	0	Cre02.g107050.t1.2
Cmo_contig_17325	0	Cre06.g254150.t1.1
Cmo_contig_17340	0	Cre06.g250912.t1.1
Cmo_contig_17523	0	Cre19.g754250.t1.1
Cmo_contig_17540	0	Cre02.g124450.t1.2
Cmo_contig_17757	0	Cre14.g623300.t1.1
Cmo_contig_17940	0	Cre16.g674000.t1.1
Cmo_contig_17951	0	Cre07.g329900.t1.2
Cmo_contig_18066	0	Cre12.g522350.t1.1
Cmo_contig_18435	0	Cre06.g250900.t1.2
Cmo_contig_18595	0	Cre12.g536000.t1.1
Cmo_contig_19326	0	Cre01.g062800.t1.2
Cmo_contig_19691	0	Cre06.g250300.t1.1
Cmo_contig_19885	0	Cre01.g054150.t1.1
Cmo_contig_19896	0	Cre16.g675300.t1.2
Cmo_contig_19924	0	Cre06.g270750.t1.1
Cmo_contig_19970	0	Cre03.g192850.t1.1
Cmo_contig_20164	0	Cre06.g250300.t1.1
Cmo_contig_20282	0	Cre05.g230550.t1.1
Cmo_contig_20444	0	Cre01.g037700.t1.1
Cmo_contig_20783	0	Cre09.g394550.t1.1
Cmo_contig_21383	0	Cre12.g556600.t1.1
Cmo_contig_22129	0	Cre10.g456900.t1.1
Cmo_contig_22310	0	Cre12.g529450.t1.1
Cmo_contig_22555	0	Cre03.g176550.t1.2
Cmo_contig_22949	0	Cre02.g113200.t1.2
Cmo_contig_23341	0	Cre11.g479850.t1.1
Cmo_contig_24953	0	Cre02.g124350.t1.1
Cmo_contig_111	1.25e-180	Cre14.g629700.t1.2
Cmo_contig_3495	1.52e-180	Cre03.g182050.t1.1
Cmo_contig_974	2.23e-180	Cre01.g039850.t1.2
Cmo_contig_900	2.38e-180	Cre16.g665650.t1.2
Cmo_contig_1130	2.93e-180	Cre02.g136050.t1.1
Cmo_contig_11634	3.49e-180	Cre03.g187150.t1.2
Cmo_contig_302	5.46e-180	Cre01.g054500.t1.1
Cmo_contig_11937	7.34e-180	Cre09.g413750.t1.2
Cmo_contig_770	7.65e-180	Cre16.g676250.t1.1
Cmo_contig_11101	8.63e-180	Cre09.g416250.t1.2
Cmo_contig_7982	9.89e-180	Cre13.g592050.t1.1
Cmo_contig_7727	1.06e-179	Cre15.g644800.t1.1
Cmo_contig_4686	1.15e-179	Cre13.g578650.t1.1
Cmo_contig_4966	1.49e-179	Cre02.g113400.t1.1
Cmo_contig_20911	1.85e-179	Cre07.g334350.t1.1
Cmo_contig_9653	1.92e-179	Cre13.g591700.t1.2
Cmo_contig_6849	2.29e-179	Cre11.g472150.t1.1
Cmo_contig_13398	2.34e-179	Cre05.g242000.t1.1
Cmo_contig_7267	2.36e-179	Cre11.g467550.t1.1
Cmo_contig_4176	2.8e-179	Cre16.g657550.t1.2
Cmo_contig_9248	3.64e-179	Cre02.g125100.t1.1
Cmo_contig_12138	3.87e-179	Cre03.g210550.t1.1
Cmo_contig_384	4.63e-179	Cre06.g260950.t1.1
Cmo_contig_11179	4.69e-179	Cre03.g152900.t1.2
Cmo_contig_14567	7.29e-179	Cre16.g685450.t1.2
Cmo_contig_4679	9.49e-179	Cre05.g241850.t1.1
Cmo_contig_3375	1.04e-178	Cre02.g076300.t1.2
Cmo_contig_12261	1.07e-178	Cre12.g511150.t1.1
Cmo_contig_15582	1.09e-178	Cre03.g175400.t1.1
Cmo_contig_10666	1.43e-178	Cre10.g440050.t1.1
Cmo_contig_2733	1.44e-178	Cre03.g180450.t1.1
Cmo_contig_2123	2.04e-178	Cre07.g347050.t1.1
Cmo_contig_7099	2.29e-178	Cre12.g560900.t1.1
Cmo_contig_10059	2.48e-178	Cre02.g146650.t1.2
Cmo_contig_7424	3.85e-178	Cre09.g390750.t1.2
Cmo_contig_246	4.01e-178	Cre08.g365700.t1.1
Cmo_contig_18317	4.41e-178	Cre16.g663800.t1.1
Cmo_contig_3609	1.02e-177	Cre12.g549750.t1.1
Cmo_contig_8058	1.03e-177	Cre02.g146500.t1.2
Cmo_contig_1390	1.08e-177	Cre07.g338450.t1.2
Cmo_contig_11465	1.25e-177	Cre06.g296850.t1.1
Cmo_contig_1509	1.3e-177	Cre12.g514650.t1.1
Cmo_contig_2147	2.15e-177	Cre01.g028200.t1.2
Cmo_contig_11745	2.23e-177	Cre03.g194800.t1.1
Cmo_contig_26813	2.66e-177	Cre03.g175250.t1.1
Cmo_contig_4114	3.76e-177	Cre16.g662250.t1.2
Cmo_contig_6628	4.07e-177	Cre06.g287650.t1.1
Cmo_contig_1948	5.06e-177	Cre17.g718950.t1.1
Cmo_contig_4167	6.47e-177	Cre03.g186300.t1.1
Cmo_contig_16009	1.3e-176	Cre14.g627550.t1.1
Cmo_contig_3886	1.7e-176	Cre01.g011500.t1.1
Cmo_contig_5404	1.81e-176	Cre07.g316850.t1.1
Cmo_contig_8931	2.13e-176	Cre06.g251500.t1.1
Cmo_contig_4913	2.16e-176	Cre03.g189800.t1.1
Cmo_contig_7996	3.01e-176	Cre12.g536600.t1.2
Cmo_contig_15274	3.44e-176	Cre16.g692300.t1.1
Cmo_contig_1656	4.3e-176	Cre06.g298350.t1.1
Cmo_contig_3416	6.16e-176	Cre16.g663900.t1.1
Cmo_contig_3513	6.48e-176	Cre02.g131250.t1.1
Cmo_contig_13942	6.52e-176	Cre12.g484350.t1.2
Cmo_contig_9950	1.18e-175	Cre17.g723250.t1.1
Cmo_contig_1372	1.51e-175	Cre07.g330700.t1.1
Cmo_contig_3850	2.13e-175	Cre14.g613950.t1.1
Cmo_contig_2390	2.24e-175	Cre17.g730200.t1.1
Cmo_contig_7710	2.58e-175	Cre07.g354551.t1.1
Cmo_contig_2762	2.66e-175	Cre10.g457700.t1.1
Cmo_contig_1222	3.24e-175	Cre03.g172300.t1.1
Cmo_contig_3861	3.81e-175	Cre19.g751650.t1.1
Cmo_contig_10695	4.67e-175	Cre10.g443550.t1.1
Cmo_contig_9396	5.97e-175	Cre03.g178650.t1.1
Cmo_contig_3592	7.96e-175	Cre16.g663100.t1.1
Cmo_contig_14656	1.03e-174	Cre02.g147900.t1.2
Cmo_contig_1843	1.15e-174	Cre02.g097650.t1.1
Cmo_contig_4636	1.2e-174	Cre05.g230100.t1.1
Cmo_contig_10701	1.47e-174	Cre02.g114250.t1.1
Cmo_contig_12651	1.64e-174	Cre17.g728650.t1.2
Cmo_contig_15881	2.04e-174	Cre09.g389250.t1.1
Cmo_contig_10323	2.2e-174	Cre09.g412750.t1.1
Cmo_contig_3997	2.95e-174	Cre06.g299800.t1.1
Cmo_contig_8896	3.11e-174	Cre02.g121550.t1.1
Cmo_contig_7868	3.78e-174	Cre05.g244250.t1.1
Cmo_contig_1118	3.88e-174	Cre12.g529550.t1.1
Cmo_contig_12418	1.91e-173	Cre02.g132850.t1.1
Cmo_contig_19097	2.05e-173	Cre12.g484250.t1.2
Cmo_contig_1366	2.44e-173	Cre15.g643550.t1.1
Cmo_contig_10071	2.52e-173	Cre03.g172550.t1.1
Cmo_contig_11813	3.03e-173	Cre15.g645000.t1.1
Cmo_contig_3711	4.01e-173	Cre12.g500500.t1.2
Cmo_contig_6479	4.08e-173	Cre03.g189950.t1.1
Cmo_contig_8536	1.94e-172	Cre11.g472850.t1.1
Cmo_contig_7208	2.49e-172	Cre02.g121550.t1.1
Cmo_contig_936	2.87e-172	Cre16.g675850.t1.1
Cmo_contig_6220	4.7e-172	Cre09.g401022.t1.1
Cmo_contig_4362	4.71e-172	Cre04.g213850.t1.2
Cmo_contig_510	5.93e-172	Cre12.g533900.t1.2
Cmo_contig_5915	8.2e-172	Cre10.g457700.t1.1
Cmo_contig_124	9.62e-172	Cre12.g484200.t1.1
Cmo_contig_17123	1.07e-171	Cre02.g083354.t1.1
Cmo_contig_3924	1.13e-171	Cre02.g080700.t1.1
Cmo_contig_3150	1.15e-171	Cre12.g546100.t1.2
Cmo_contig_2595	1.64e-171	Cre01.g065950.t1.1
Cmo_contig_811	1.76e-171	Cre12.g485150.t1.1
Cmo_contig_15076	2.31e-171	Cre01.g044700.t1.1
Cmo_contig_13222	4.42e-171	Cre10.g433000.t1.1
Cmo_contig_8748	5.88e-171	Cre03.g204800.t1.1
Cmo_contig_344	6.08e-171	Cre08.g372100.t1.1
Cmo_contig_3577	6.73e-171	Cre03.g149300.t1.2
Cmo_contig_1206	8.33e-171	Cre16.g677450.t1.1
Cmo_contig_5413	1.3e-170	Cre08.g375200.t1.1
Cmo_contig_11279	1.41e-170	Cre05.g232750.t1.1
Cmo_contig_12732	2.01e-170	Cre12.g533050.t1.1
Cmo_contig_6703	2.06e-170	Cre13.g588350.t1.1
Cmo_contig_4035	2.07e-170	Cre06.g250750.t1.1
Cmo_contig_5069	2.22e-170	Cre09.g394550.t1.1
Cmo_contig_1305	3.52e-170	Cre12.g494550.t1.2
Cmo_contig_7960	3.65e-170	Cre05.g237400.t1.1
Cmo_contig_8830	3.96e-170	Cre02.g136100.t1.1
Cmo_contig_7976	4.16e-170	Cre16.g666100.t1.1
Cmo_contig_10240	4.76e-170	Cre17.g697334.t1.1
Cmo_contig_10325	6.98e-170	Cre10.g432000.t1.1
Cmo_contig_7532	7.73e-170	Cre12.g527300.t1.1
Cmo_contig_2064	8.17e-170	Cre02.g093450.t1.1
Cmo_contig_21543	1.55e-169	Cre08.g375900.t1.1
Cmo_contig_19468	1.56e-169	Cre12.g503000.t1.1
Cmo_contig_1198	1.65e-169	Cre01.g038250.t1.1
Cmo_contig_1889	2.19e-169	Cre07.g355600.t1.1
Cmo_contig_2468	2.48e-169	Cre12.g507650.t1.1
Cmo_contig_223	2.74e-169	Cre06.g304600.t1.1
Cmo_contig_7921	2.97e-169	Cre02.g079700.t1.1
Cmo_contig_2535	3.1e-169	Cre17.g726050.t1.1
Cmo_contig_7973	3.8e-169	Cre13.g582350.t1.1
Cmo_contig_9756	3.93e-169	Cre06.g278750.t1.1
Cmo_contig_3138	3.94e-169	Cre11.g481000.t1.1
Cmo_contig_10878	4.42e-169	Cre09.g388750.t1.1
Cmo_contig_5433	4.83e-169	Cre07.g356150.t1.1
Cmo_contig_9928	5.24e-169	Cre10.g454100.t1.1
Cmo_contig_6676	6.25e-169	Cre14.g627550.t1.1
Cmo_contig_10605	7.44e-169	Cre01.g012450.t1.2
Cmo_contig_846	7.52e-169	Cre06.g301550.t1.1
Cmo_contig_37	1.28e-168	Cre01.g000650.t1.2
Cmo_contig_7873	1.56e-168	Cre10.g461900.t1.1
Cmo_contig_23307	1.67e-168	Cre02.g116950.t1.1
Cmo_contig_12169	2.23e-168	Cre04.g216350.t1.1
Cmo_contig_474	2.24e-168	Cre01.g061750.t1.1
Cmo_contig_3378	2.81e-168	Cre12.g544000.t1.1
Cmo_contig_12074	2.98e-168	Cre14.g619350.t1.1
Cmo_contig_9274	4.83e-168	Cre03.g195700.t1.2
Cmo_contig_933	5.15e-168	Cre02.g105350.t1.1
Cmo_contig_14563	5.22e-168	Cre07.g337150.t1.1
Cmo_contig_1302	5.32e-168	Cre12.g504950.t1.1
Cmo_contig_7618	7.44e-168	Cre17.g703850.t1.1
Cmo_contig_8753	1.21e-167	Cre12.g519350.t1.1
Cmo_contig_449	1.24e-167	Cre13.g564500.t1.2
Cmo_contig_1273	1.52e-167	Cre02.g114750.t1.1
Cmo_contig_1588	1.61e-167	Cre07.g331500.t1.2
Cmo_contig_4981	1.74e-167	Cre10.g467000.t1.1
Cmo_contig_3871	1.8e-167	Cre02.g116500.t1.2
Cmo_contig_3391	1.89e-167	Cre09.g392750.t1.1
Cmo_contig_7428	2.52e-167	Cre03.g206800.t1.2
Cmo_contig_8818	3.11e-167	Cre02.g145800.t1.1
Cmo_contig_4943	3.25e-167	Cre08.g360564.t1.1
Cmo_contig_11849	3.36e-167	Cre23.g766750.t1.2
Cmo_contig_16355	3.36e-167	Cre02.g103000.t1.1
Cmo_contig_7123	3.37e-167	Cre12.g519900.t1.1
Cmo_contig_527	3.69e-167	Cre07.g312350.t1.2
Cmo_contig_3420	3.7e-167	Cre13.g602350.t1.1
Cmo_contig_11262	3.96e-167	Cre13.g562750.t1.1
Cmo_contig_852	6.19e-167	Cre02.g124900.t1.1
Cmo_contig_108	6.22e-167	Cre03.g182750.t1.1
Cmo_contig_4911	9.71e-167	Cre07.g316600.t1.1
Cmo_contig_16552	1e-166	Cre65.g793400.t1.1
Cmo_contig_7066	1.01e-166	Cre12.g527000.t1.1
Cmo_contig_9279	1.01e-166	Cre10.g433450.t1.1
Cmo_contig_4080	1.51e-166	Cre12.g490000.t1.1
Cmo_contig_14035	2.03e-166	Cre05.g245550.t1.2
Cmo_contig_3916	2.06e-166	Cre01.g043000.t1.2
Cmo_contig_4373	2.77e-166	Cre10.g465900.t1.1
Cmo_contig_3795	3e-166	Cre17.g721250.t1.1
Cmo_contig_1385	3.16e-166	Cre15.g638500.t1.1
Cmo_contig_9015	5.22e-166	Cre20.g758550.t1.2
Cmo_contig_12061	5.65e-166	Cre02.g137650.t1.1
Cmo_contig_4725	6.3e-166	Cre10.g422200.t1.1
Cmo_contig_99	6.35e-166	Cre06.g288500.t1.1
Cmo_contig_286	6.71e-166	Cre09.g388800.t1.1
Cmo_contig_3566	7.45e-166	Cre17.g732300.t1.1
Cmo_contig_15247	7.93e-166	Cre06.g289850.t1.2
Cmo_contig_3631	8.08e-166	Cre06.g260600.t1.1
Cmo_contig_6550	8.96e-166	Cre17.g702500.t1.1
Cmo_contig_11340	9.46e-166	Cre07.g344600.t1.1
Cmo_contig_8149	9.56e-166	Cre13.g565650.t1.1
Cmo_contig_2138	1.26e-165	Cre06.g296750.t1.1
Cmo_contig_6974	1.38e-165	Cre13.g587150.t1.2
Cmo_contig_711	1.77e-165	Cre16.g685550.t1.1
Cmo_contig_4768	2.08e-165	Cre02.g125650.t1.2
Cmo_contig_4233	2.68e-165	Cre16.g665600.t1.1
Cmo_contig_3658	3.1e-165	Cre06.g282000.t1.2
Cmo_contig_7062	3.29e-165	Cre12.g524500.t1.1
Cmo_contig_3873	3.66e-165	Cre41.g786650.t1.1
Cmo_contig_2156	3.68e-165	Cre06.g273250.t1.1
Cmo_contig_1536	3.69e-165	Cre02.g081600.t1.2
Cmo_contig_7660	5e-165	Cre04.g225750.t1.2
Cmo_contig_727	7.69e-165	Cre01.g004550.t1.1
Cmo_contig_13771	9.12e-165	Cre02.g143000.t1.1
Cmo_contig_2715	1.36e-164	Cre09.g396700.t1.1
Cmo_contig_16127	2.15e-164	Cre12.g523950.t1.1
Cmo_contig_16044	4.8e-164	Cre11.g479750.t1.1
Cmo_contig_9935	5.24e-164	Cre09.g414200.t1.1
Cmo_contig_6045	5.95e-164	Cre16.g663350.t1.1
Cmo_contig_9840	7.01e-164	Cre06.g267550.t1.1
Cmo_contig_16904	7.05e-164	Cre01.g031050.t1.1
Cmo_contig_3419	7.71e-164	Cre18.g750950.t1.1
Cmo_contig_5252	8.25e-164	Cre13.g599350.t1.2
Cmo_contig_2076	9.68e-164	Cre20.g760750.t1.1
Cmo_contig_5892	1.13e-163	Cre12.g487200.t1.1
Cmo_contig_7751	1.52e-163	Cre06.g255950.t1.2
Cmo_contig_10604	2.09e-163	Cre07.g334200.t1.1
Cmo_contig_1244	2.98e-163	Cre10.g434450.t1.1
Cmo_contig_7766	3.55e-163	Cre12.g490100.t1.1
Cmo_contig_8656	3.59e-163	Cre17.g725550.t1.1
Cmo_contig_15487	4.17e-163	Cre02.g111000.t1.1
Cmo_contig_20241	4.21e-163	Cre12.g542800.t1.1
Cmo_contig_20454	4.94e-163	Cre17.g731050.t1.1
Cmo_contig_3840	5.87e-163	Cre07.g328150.t1.2
Cmo_contig_18876	7.38e-163	Cre09.g398700.t1.1
Cmo_contig_15684	1.07e-162	Cre04.g218300.t1.1
Cmo_contig_379	1.1e-162	Cre01.g045550.t1.1
Cmo_contig_4349	1.41e-162	Cre06.g287650.t1.1
Cmo_contig_3052	2.32e-162	Cre16.g690450.t1.2
Cmo_contig_10741	2.54e-162	Cre01.g017200.t1.1
Cmo_contig_1925	2.64e-162	Cre06.g311050.t1.1
Cmo_contig_13960	2.89e-162	Cre12.g494550.t1.2
Cmo_contig_25	2.98e-162	Cre12.g510650.t1.1
Cmo_contig_710	3.1e-162	Cre03.g172850.t1.1
Cmo_contig_7510	3.11e-162	Cre01.g040200.t1.1
Cmo_contig_12539	3.44e-162	Cre10.g459600.t1.2
Cmo_contig_1116	3.78e-162	Cre10.g453807.t1.1
Cmo_contig_10517	4.11e-162	Cre10.g433050.t1.2
Cmo_contig_25721	4.65e-162	Cre10.g439000.t1.2
Cmo_contig_12769	4.88e-162	Cre12.g486400.t1.1
Cmo_contig_838	5.11e-162	Cre17.g715750.t1.1
Cmo_contig_3232	5.55e-162	Cre16.g649100.t1.1
Cmo_contig_1748	5.6e-162	Cre06.g295200.t1.1
Cmo_contig_6083	8.21e-162	Cre17.g728800.t1.1
Cmo_contig_2809	1.03e-161	Cre04.g214250.t1.2
Cmo_contig_13708	1.17e-161	Cre12.g518900.t1.1
Cmo_contig_1472	1.54e-161	Cre03.g151500.t1.2
Cmo_contig_1373	1.78e-161	Cre01.g063600.t1.1
Cmo_contig_9934	1.87e-161	Cre03.g178100.t1.2
Cmo_contig_11106	2.05e-161	Cre07.g344400.t1.1
Cmo_contig_2422	2.16e-161	Cre07.g340450.t1.2
Cmo_contig_14536	2.64e-161	Cre08.g381707.t1.1
Cmo_contig_26300	2.94e-161	Cre16.g691750.t1.1
Cmo_contig_1436	3.15e-161	Cre16.g649100.t1.1
Cmo_contig_11435	3.88e-161	Cre02.g107300.t1.1
Cmo_contig_4025	4.3e-161	Cre10.g446400.t1.2
Cmo_contig_9967	7.69e-161	Cre17.g708800.t1.2
Cmo_contig_5757	9.71e-161	Cre16.g689150.t1.1
Cmo_contig_22980	1.09e-160	Cre05.g241450.t1.1
Cmo_contig_13763	1.2e-160	Cre15.g637761.t1.1
Cmo_contig_1408	1.72e-160	Cre12.g558700.t1.1
Cmo_contig_7343	1.72e-160	Cre12.g496150.t1.1
Cmo_contig_7580	2.54e-160	Cre12.g509400.t1.1
Cmo_contig_2122	3.29e-160	Cre07.g355400.t1.2
Cmo_contig_10235	5.52e-160	Cre13.g570250.t1.2
Cmo_contig_11627	7.05e-160	Cre06.g295600.t1.1
Cmo_contig_12480	9.3e-160	Cre01.g034150.t1.2
Cmo_contig_3999	9.4e-160	Cre17.g728100.t1.1
Cmo_contig_2305	9.8e-160	Cre02.g092700.t1.1
Cmo_contig_745	1.06e-159	Cre09.g396600.t1.1
Cmo_contig_9490	1.14e-159	Cre12.g492350.t1.1
Cmo_contig_79	1.17e-159	Cre07.g340450.t1.2
Cmo_contig_5418	1.19e-159	Cre17.g721850.t1.1
Cmo_contig_2249	1.51e-159	Cre31.g779750.t1.1
Cmo_contig_2440	2.06e-159	Cre16.g689600.t1.1
Cmo_contig_4971	2.52e-159	Cre02.g101400.t1.1
Cmo_contig_1285	2.95e-159	Cre17.g703850.t1.1
Cmo_contig_7476	3.01e-159	Cre03.g171300.t1.1
Cmo_contig_128	3.34e-159	Cre12.g529550.t1.1
Cmo_contig_14022	3.61e-159	Cre10.g451950.t1.1
Cmo_contig_17046	3.88e-159	Cre07.g336200.t1.2
Cmo_contig_10675	4.31e-159	Cre02.g105600.t1.2
Cmo_contig_5376	9.36e-159	Cre12.g511700.t1.1
Cmo_contig_1275	1.5e-158	Cre06.g264200.t1.1
Cmo_contig_3639	1.55e-158	Cre06.g250250.t1.1
Cmo_contig_356	1.67e-158	Cre13.g587500.t1.2
Cmo_contig_252	2.16e-158	Cre16.g663950.t1.1
Cmo_contig_7146	2.27e-158	Cre01.g025450.t1.1
Cmo_contig_2167	2.36e-158	Cre14.g620150.t1.1
Cmo_contig_5689	2.72e-158	Cre19.g755100.t1.1
Cmo_contig_8499	3.59e-158	Cre08.g372550.t1.1
Cmo_contig_4045	3.83e-158	Cre33.g782750.t1.2
Cmo_contig_5372	3.89e-158	Cre06.g260200.t1.1
Cmo_contig_268	4.24e-158	Cre09.g386650.t1.1
Cmo_contig_6153	4.71e-158	Cre17.g707800.t1.1
Cmo_contig_817	4.87e-158	Cre06.g259900.t1.1
Cmo_contig_1276	5.54e-158	Cre16.g673650.t1.1
Cmo_contig_4113	5.97e-158	Cre27.g774300.t1.2
Cmo_contig_2236	6.38e-158	Cre09.g410600.t1.2
Cmo_contig_11433	7.64e-158	Cre14.g624350.t1.1
Cmo_contig_13427	1.03e-157	Cre07.g337850.t1.2
Cmo_contig_6057	1.22e-157	Cre10.g427600.t1.1
Cmo_contig_12580	1.25e-157	Cre09.g415750.t1.1
Cmo_contig_7346	1.34e-157	Cre17.g728100.t1.1
Cmo_contig_6680	1.41e-157	Cre01.g042900.t1.1
Cmo_contig_15649	2.18e-157	Cre27.g774150.t1.2
Cmo_contig_12516	2.29e-157	Cre06.g273500.t1.1
Cmo_contig_10589	3.21e-157	Cre13.g600800.t1.1
Cmo_contig_7001	3.9e-157	Cre02.g110750.t1.1
Cmo_contig_12514	4.16e-157	Cre02.g107050.t1.2
Cmo_contig_7843	5.1e-157	Cre06.g250300.t1.1
Cmo_contig_12295	5.18e-157	Cre04.g221650.t1.2
Cmo_contig_1663	6.27e-157	Cre02.g113600.t1.1
Cmo_contig_16184	7.69e-157	Cre10.g442650.t1.1
Cmo_contig_404	9.76e-157	Cre23.g768000.t1.1
Cmo_contig_6356	1.14e-156	Cre03.g204350.t1.1
Cmo_contig_4261	1.17e-156	Cre18.g751250.t1.2
Cmo_contig_11296	1.45e-156	Cre02.g147700.t1.1
Cmo_contig_9306	2.13e-156	Cre16.g651350.t1.2
Cmo_contig_6637	2.15e-156	Cre16.g668400.t1.1
Cmo_contig_7257	2.34e-156	Cre08.g374050.t1.1
Cmo_contig_67	3.9e-156	Cre02.g100300.t1.2
Cmo_contig_14	5.32e-156	Cre12.g488350.t1.2
Cmo_contig_8604	6.36e-156	Cre01.g071450.t1.2
Cmo_contig_16575	7.45e-156	Cre28.g776150.t1.2
Cmo_contig_6667	7.91e-156	Cre20.g759500.t1.2
Cmo_contig_8399	9.74e-156	Cre16.g685900.t1.1
Cmo_contig_19879	1.02e-155	Cre06.g260100.t1.1
Cmo_contig_18957	1.35e-155	Cre05.g238900.t1.2
Cmo_contig_11942	1.84e-155	Cre12.g508200.t1.1
Cmo_contig_4889	2.25e-155	Cre03.g201900.t1.2
Cmo_contig_9855	2.57e-155	Cre06.g277050.t1.2
Cmo_contig_13029	2.6e-155	Cre13.g593450.t1.1
Cmo_contig_5603	4.61e-155	Cre06.g306000.t1.2
Cmo_contig_3778	5.22e-155	Cre01.g059750.t1.1
Cmo_contig_14212	5.78e-155	Cre06.g260100.t1.1
Cmo_contig_1018	6.33e-155	Cre31.g780650.t1.2
Cmo_contig_1427	6.83e-155	Cre06.g284100.t1.1
Cmo_contig_16943	7.92e-155	Cre01.g072150.t1.1
Cmo_contig_12266	7.97e-155	Cre07.g356350.t1.1
Cmo_contig_13131	7.99e-155	Cre16.g690000.t1.1
Cmo_contig_2178	8.22e-155	Cre12.g523950.t1.1
Cmo_contig_3742	9.64e-155	Cre02.g118600.t1.1
Cmo_contig_8782	1.48e-154	Cre03.g167250.t1.1
Cmo_contig_13099	1.71e-154	Cre06.g250300.t1.1
Cmo_contig_499	1.89e-154	Cre10.g461950.t1.1
Cmo_contig_8183	1.94e-154	Cre02.g075650.t1.1
Cmo_contig_11132	2.73e-154	Cre12.g529550.t1.1
Cmo_contig_4880	2.93e-154	Cre02.g109250.t1.2
Cmo_contig_290	3.11e-154	Cre10.g451400.t1.2
Cmo_contig_1264	3.34e-154	Cre10.g437350.t1.1
Cmo_contig_10614	3.38e-154	Cre08.g359100.t1.1
Cmo_contig_10297	3.82e-154	Cre14.g615050.t1.1
Cmo_contig_4698	3.98e-154	Cre06.g254800.t1.1
Cmo_contig_1685	4.55e-154	Cre33.g782550.t1.1
Cmo_contig_17512	5.1e-154	Cre07.g332450.t1.1
Cmo_contig_9550	5.2e-154	Cre06.g261800.t1.1
Cmo_contig_12833	9.28e-154	Cre04.g216950.t1.1
Cmo_contig_1739	9.36e-154	Cre01.g065000.t1.1
Cmo_contig_4705	1.04e-153	Cre10.g459900.t1.2
Cmo_contig_10962	1.12e-153	Cre03.g150600.t1.1
Cmo_contig_2354	1.14e-153	Cre04.g220700.t1.1
Cmo_contig_4816	1.74e-153	Cre03.g193850.t1.1
Cmo_contig_4607	2.07e-153	Cre06.g261800.t1.1
Cmo_contig_1803	2.33e-153	Cre10.g418100.t1.1
Cmo_contig_4419	2.58e-153	Cre03.g157300.t1.1
Cmo_contig_9737	2.87e-153	Cre02.g075350.t1.1
Cmo_contig_23932	2.95e-153	Cre10.g458050.t1.1
Cmo_contig_9595	3.29e-153	Cre06.g268200.t1.1
Cmo_contig_3855	3.36e-153	Cre02.g106200.t1.1
Cmo_contig_3663	3.75e-153	Cre06.g267100.t1.1
Cmo_contig_4740	3.75e-153	Cre02.g077300.t1.1
Cmo_contig_4319	3.76e-153	Cre03.g207950.t1.1
Cmo_contig_132	4.12e-153	Cre09.g387000.t1.1
Cmo_contig_71	4.2e-153	Cre20.g759500.t1.2
Cmo_contig_1172	5.47e-153	Cre05.g248300.t1.2
Cmo_contig_18875	5.9e-153	Cre23.g766000.t1.2
Cmo_contig_3522	6.45e-153	Cre09.g412803.t1.1
Cmo_contig_26937	8.77e-153	Cre16.g689700.t1.2
Cmo_contig_3740	9.18e-153	Cre01.g038400.t1.1
Cmo_contig_17083	1.16e-152	Cre14.g614300.t1.1
Cmo_contig_1289	1.33e-152	Cre13.g579200.t1.1
Cmo_contig_2386	1.33e-152	Cre06.g274650.t1.2
Cmo_contig_5621	1.41e-152	Cre08.g364300.t1.1
Cmo_contig_4744	1.62e-152	Cre17.g698350.t1.1
Cmo_contig_10586	1.79e-152	Cre03.g185500.t1.1
Cmo_contig_4980	1.99e-152	Cre14.g621650.t1.2
Cmo_contig_8586	2.2e-152	Cre14.g618750.t1.2
Cmo_contig_13981	2.3e-152	Cre06.g280300.t1.2
Cmo_contig_5168	2.41e-152	Cre17.g706900.t1.1
Cmo_contig_9794	3.75e-152	Cre01.g047900.t1.1
Cmo_contig_1123	5.01e-152	Cre16.g683450.t1.1
Cmo_contig_13803	5.38e-152	Cre10.g430250.t1.1
Cmo_contig_4543	6.75e-152	Cre16.g672750.t1.1
Cmo_contig_556	7.01e-152	Cre12.g510000.t1.1
Cmo_contig_4234	7.27e-152	Cre07.g339350.t1.2
Cmo_contig_13830	8.31e-152	Cre06.g270150.t1.1
Cmo_contig_9775	1.08e-151	Cre08.g384900.t1.1
Cmo_contig_8075	1.54e-151	Cre12.g494350.t1.1
Cmo_contig_13389	1.76e-151	Cre06.g248850.t1.2
Cmo_contig_4839	1.96e-151	Cre03.g168700.t1.1
Cmo_contig_197	2.18e-151	Cre03.g185200.t1.1
Cmo_contig_8089	2.34e-151	Cre06.g304650.t1.2
Cmo_contig_13681	2.89e-151	Cre13.g579900.t1.1
Cmo_contig_13256	3.12e-151	Cre16.g685450.t1.2
Cmo_contig_12978	3.41e-151	Cre02.g135150.t1.2
Cmo_contig_6530	4.19e-151	Cre06.g280050.t1.1
Cmo_contig_6522	4.59e-151	Cre02.g082700.t1.1
Cmo_contig_2547	6.02e-151	Cre10.g424450.t1.1
Cmo_contig_10712	6.02e-151	Cre02.g082250.t1.2
Cmo_contig_3788	6.85e-151	Cre17.g732350.t1.2
Cmo_contig_6219	7.82e-151	Cre12.g544050.t1.2
Cmo_contig_10038	8.59e-151	Cre16.g665050.t1.1
Cmo_contig_10148	8.63e-151	Cre08.g364000.t1.2
Cmo_contig_1849	9.52e-151	Cre05.g242000.t1.1
Cmo_contig_11965	1.21e-150	Cre13.g593500.t1.2
Cmo_contig_828	1.27e-150	Cre10.g423250.t1.1
Cmo_contig_17308	1.43e-150	Cre16.g684750.t1.1
Cmo_contig_7484	1.61e-150	Cre14.g628000.t1.1
Cmo_contig_1821	1.64e-150	Cre14.g622850.t1.1
Cmo_contig_136	2.05e-150	Cre12.g483650.t1.1
Cmo_contig_6341	2.14e-150	Cre10.g450550.t1.2
Cmo_contig_15619	2.23e-150	Cre03.g149650.t1.2
Cmo_contig_7642	2.25e-150	Cre17.g719250.t1.2
Cmo_contig_1260	2.26e-150	Cre01.g002350.t1.2
Cmo_contig_15802	2.56e-150	Cre02.g127500.t1.2
Cmo_contig_6070	2.85e-150	Cre09.g394850.t1.1
Cmo_contig_13211	2.99e-150	Cre12.g561450.t1.1
Cmo_contig_1020	3.45e-150	Cre03.g197350.t1.1
Cmo_contig_9805	3.45e-150	Cre03.g177050.t1.1
Cmo_contig_8169	3.86e-150	Cre16.g685550.t1.1
Cmo_contig_3199	4.63e-150	Cre17.g718850.t1.1
Cmo_contig_11957	4.71e-150	Cre08.g382250.t1.1
Cmo_contig_7650	4.96e-150	Cre13.g581450.t1.1
Cmo_contig_4006	5.33e-150	Cre03.g158900.t1.1
Cmo_contig_247	6.11e-150	Cre07.g328950.t1.2
Cmo_contig_12433	6.36e-150	Cre01.g032050.t1.1
Cmo_contig_4077	6.93e-150	Cre03.g149250.t1.1
Cmo_contig_1777	6.96e-150	Cre17.g697650.t1.2
Cmo_contig_537	7.27e-150	Cre04.g224700.t1.1
Cmo_contig_17559	1.17e-149	Cre02.g112000.t1.2
Cmo_contig_325	1.35e-149	Cre12.g545850.t1.1
Cmo_contig_382	1.69e-149	Cre08.g380600.t1.2
Cmo_contig_16307	1.94e-149	Cre13.g568400.t1.1
Cmo_contig_5699	2.96e-149	Cre02.g103000.t1.1
Cmo_contig_2382	3.76e-149	Cre10.g432900.t1.1
Cmo_contig_312	4.92e-149	Cre12.g507300.t1.1
Cmo_contig_972	5.16e-149	Cre09.g393400.t1.1
Cmo_contig_5722	6.25e-149	Cre18.g751250.t1.2
Cmo_contig_4439	7.05e-149	Cre12.g496950.t1.2
Cmo_contig_17778	1.09e-148	Cre01.g021450.t1.2
Cmo_contig_4718	1.1e-148	Cre07.g331550.t1.1
Cmo_contig_5423	1.16e-148	Cre06.g249150.t1.2
Cmo_contig_9841	1.64e-148	Cre17.g723150.t1.2
Cmo_contig_280	1.66e-148	Cre07.g317850.t1.1
Cmo_contig_7556	1.69e-148	Cre13.g565850.t1.2
Cmo_contig_4389	1.77e-148	Cre11.g481000.t1.1
Cmo_contig_1081	1.79e-148	Cre03.g187450.t1.1
Cmo_contig_12342	1.81e-148	Cre03.g166650.t1.2
Cmo_contig_16107	2.26e-148	Cre16.g673150.t1.1
Cmo_contig_2353	2.57e-148	Cre05.g237000.t1.1
Cmo_contig_6942	2.78e-148	Cre10.g435300.t1.1
Cmo_contig_2313	2.92e-148	Cre02.g074150.t1.2
Cmo_contig_7911	4.95e-148	Cre12.g555550.t1.1
Cmo_contig_11862	5.21e-148	Cre05.g233300.t1.1
Cmo_contig_12114	8.16e-148	Cre13.g586500.t1.1
Cmo_contig_14142	8.16e-148	Cre03.g176350.t1.1
Cmo_contig_756	8.56e-148	Cre04.g226850.t1.1
Cmo_contig_3573	1.19e-147	Cre07.g328350.t1.1
Cmo_contig_8048	1.43e-147	Cre04.g224100.t1.1
Cmo_contig_12670	1.65e-147	Cre03.g150600.t1.1
Cmo_contig_16754	1.81e-147	Cre12.g506050.t1.2
Cmo_contig_2198	2.05e-147	Cre14.g613850.t1.2
Cmo_contig_9904	2.6e-147	Cre16.g690600.t1.1
Cmo_contig_11299	2.9e-147	Cre12.g558450.t1.1
Cmo_contig_914	3.38e-147	Cre16.g685400.t1.1
Cmo_contig_14015	3.49e-147	Cre15.g646200.t1.2
Cmo_contig_10312	3.53e-147	Cre01.g071050.t1.1
Cmo_contig_8132	3.8e-147	Cre07.g319750.t1.1
Cmo_contig_1628	3.93e-147	Cre12.g509200.t1.1
Cmo_contig_924	3.97e-147	Cre07.g338300.t1.2
Cmo_contig_6033	4.74e-147	Cre01.g012700.t1.1
Cmo_contig_3094	4.76e-147	Cre09.g393950.t1.1
Cmo_contig_5266	7.27e-147	Cre20.g759250.t1.1
Cmo_contig_13399	7.89e-147	Cre18.g747150.t1.2
Cmo_contig_14890	8.2e-147	Cre02.g085650.t1.2
Cmo_contig_8785	9.17e-147	Cre03.g186200.t1.1
Cmo_contig_4441	1.14e-146	Cre12.g558650.t1.2
Cmo_contig_13608	1.15e-146	Cre13.g597750.t1.1
Cmo_contig_23925	1.27e-146	Cre01.g066300.t1.1
Cmo_contig_7639	1.32e-146	Cre06.g267150.t1.1
Cmo_contig_6078	1.4e-146	Cre02.g113200.t1.2
Cmo_contig_604	1.55e-146	Cre10.g427700.t1.1
Cmo_contig_7063	1.77e-146	Cre07.g312900.t1.2
Cmo_contig_147	1.87e-146	Cre03.g205900.t1.1
Cmo_contig_5825	2.03e-146	Cre13.g592950.t1.1
Cmo_contig_20005	2.54e-146	Cre01.g058350.t1.1
Cmo_contig_1297	2.67e-146	Cre03.g172500.t1.2
Cmo_contig_1697	2.76e-146	Cre12.g513950.t1.1
Cmo_contig_6910	4.24e-146	Cre10.g423550.t1.2
Cmo_contig_7514	4.88e-146	Cre02.g098150.t1.1
Cmo_contig_9846	6.14e-146	Cre12.g494400.t1.1
Cmo_contig_9152	6.76e-146	Cre07.g313250.t1.1
Cmo_contig_2698	6.88e-146	Cre02.g118900.t1.1
Cmo_contig_21046	7.57e-146	Cre01.g060300.t1.1
Cmo_contig_102	8.1e-146	Cre01.g039250.t1.2
Cmo_contig_9272	9.11e-146	Cre12.g529050.t1.1
Cmo_contig_10249	9.13e-146	Cre13.g576200.t1.1
Cmo_contig_87	1.14e-145	Cre09.g394750.t1.1
Cmo_contig_10220	1.21e-145	Cre12.g531000.t1.1
Cmo_contig_10794	1.31e-145	Cre02.g085000.t1.2
Cmo_contig_7587	1.33e-145	Cre02.g135250.t1.1
Cmo_contig_11690	1.71e-145	Cre02.g079550.t1.1
Cmo_contig_6671	1.85e-145	Cre01.g017400.t1.2
Cmo_contig_6826	2.58e-145	Cre16.g676850.t1.1
Cmo_contig_3256	3.26e-145	Cre12.g485950.t1.1
Cmo_contig_8171	3.28e-145	Cre13.g601100.t1.1
Cmo_contig_4767	3.76e-145	Cre05.g242300.t1.1
Cmo_contig_5846	4.29e-145	Cre06.g275050.t1.1
Cmo_contig_5549	4.34e-145	Cre11.g475150.t1.1
Cmo_contig_5133	5.04e-145	Cre03.g174050.t1.1
Cmo_contig_2214	5.63e-145	Cre10.g425750.t1.2
Cmo_contig_7129	5.8e-145	Cre12.g528300.t1.2
Cmo_contig_13188	6.21e-145	Cre16.g676850.t1.1
Cmo_contig_11920	6.85e-145	Cre12.g529500.t1.1
Cmo_contig_7577	8.32e-145	Cre01.g000300.t1.2
Cmo_contig_1087	8.95e-145	Cre12.g519200.t1.2
Cmo_contig_20336	9.12e-145	Cre10.g445600.t1.2
Cmo_contig_13119	1.14e-144	Cre16.g662000.t1.1
Cmo_contig_3869	1.25e-144	Cre13.g568600.t1.2
Cmo_contig_7193	1.42e-144	Cre10.g466250.t1.1
Cmo_contig_2328	1.48e-144	Cre13.g564400.t1.1
Cmo_contig_10600	1.76e-144	Cre01.g007200.t1.1
Cmo_contig_10183	2.12e-144	Cre03.g208100.t1.2
Cmo_contig_7488	2.67e-144	Cre06.g295400.t1.1
Cmo_contig_8585	2.79e-144	Cre17.g717150.t1.1
Cmo_contig_4002	2.8e-144	Cre02.g073900.t1.2
Cmo_contig_2166	3e-144	Cre06.g302800.t1.1
Cmo_contig_11777	3.05e-144	Cre18.g747950.t1.2
Cmo_contig_5278	3.06e-144	Cre13.g585150.t1.1
Cmo_contig_2061	3.79e-144	Cre03.g164250.t1.2
Cmo_contig_11287	3.8e-144	Cre06.g249800.t1.1
Cmo_contig_7994	4.54e-144	Cre14.g616600.t1.1
Cmo_contig_9096	4.55e-144	Cre01.g051950.t1.1
Cmo_contig_11704	4.79e-144	Cre14.g625750.t1.1
Cmo_contig_6228	5.15e-144	Cre01.g064350.t1.1
Cmo_contig_1216	5.26e-144	Cre17.g729800.t1.1
Cmo_contig_4757	5.29e-144	Cre05.g234700.t1.2
Cmo_contig_2817	1.21e-143	Cre06.g261800.t1.1
Cmo_contig_4955	1.21e-143	Cre06.g306400.t1.1
Cmo_contig_1089	1.34e-143	Cre12.g511900.t1.1
Cmo_contig_10110	1.55e-143	Cre03.g151000.t1.1
Cmo_contig_9265	1.61e-143	Cre12.g558550.t1.1
Cmo_contig_1642	1.87e-143	Cre16.g672750.t1.1
Cmo_contig_13006	1.88e-143	Cre12.g503850.t1.2
Cmo_contig_13163	2.15e-143	Cre17.g737050.t1.1
Cmo_contig_5967	2.16e-143	Cre03.g183200.t1.1
Cmo_contig_12807	2.18e-143	Cre12.g532500.t1.1
Cmo_contig_4893	2.33e-143	Cre10.g424400.t1.1
Cmo_contig_18856	2.46e-143	Cre03.g190900.t1.2
Cmo_contig_1638	3.14e-143	Cre16.g683550.t1.1
Cmo_contig_11029	3.31e-143	Cre04.g212650.t1.1
Cmo_contig_8152	3.33e-143	Cre01.g025100.t1.2
Cmo_contig_2533	3.46e-143	Cre01.g038400.t1.1
Cmo_contig_1692	3.53e-143	Cre16.g673750.t1.1
Cmo_contig_5871	3.61e-143	Cre01.g012150.t1.1
Cmo_contig_4457	4.35e-143	Cre13.g565800.t1.1
Cmo_contig_7684	4.42e-143	Cre02.g127450.t1.2
Cmo_contig_23222	4.52e-143	Cre07.g319850.t1.1
Cmo_contig_8734	4.61e-143	Cre12.g522150.t1.1
Cmo_contig_6262	4.92e-143	Cre06.g281050.t1.1
Cmo_contig_11793	5.71e-143	Cre13.g562250.t1.2
Cmo_contig_17820	8.92e-143	Cre03.g207150.t1.2
Cmo_contig_11145	1.07e-142	Cre10.g423400.t1.2
Cmo_contig_7458	1.15e-142	Cre14.g624350.t1.1
Cmo_contig_3491	1.16e-142	Cre10.g430450.t1.1
Cmo_contig_10129	1.87e-142	Cre02.g127950.t1.1
Cmo_contig_9763	2.44e-142	Cre12.g548100.t1.2
Cmo_contig_174	2.65e-142	Cre03.g197900.t1.2
Cmo_contig_17685	2.71e-142	Cre09.g398550.t1.1
Cmo_contig_1312	3.37e-142	Cre12.g498500.t1.1
Cmo_contig_9885	3.96e-142	Cre01.g021450.t1.2
Cmo_contig_5782	4.35e-142	Cre17.g723550.t1.1
Cmo_contig_8421	4.94e-142	Cre13.g592450.t1.1
Cmo_contig_16805	5.44e-142	Cre13.g579600.t1.2
Cmo_contig_7379	5.47e-142	Cre22.g765600.t1.1
Cmo_contig_12739	5.65e-142	Cre06.g294450.t1.2
Cmo_contig_2580	6.12e-142	Cre01.g065400.t1.1
Cmo_contig_11785	6.19e-142	Cre14.g614900.t1.1
Cmo_contig_11129	6.71e-142	Cre12.g560550.t1.1
Cmo_contig_835	6.94e-142	Cre05.g230350.t1.1
Cmo_contig_4298	7.79e-142	Cre65.g793300.t1.1
Cmo_contig_7130	7.95e-142	Cre07.g354100.t1.1
Cmo_contig_3463	1.11e-141	Cre03.g191050.t1.1
Cmo_contig_880	1.25e-141	Cre15.g646150.t1.1
Cmo_contig_17794	1.34e-141	Cre06.g287250.t1.1
Cmo_contig_8447	1.54e-141	Cre17.g723350.t1.1
Cmo_contig_7646	2.34e-141	Cre11.g479250.t1.1
Cmo_contig_6486	2.46e-141	Cre06.g272250.t1.1
Cmo_contig_4623	2.76e-141	Cre10.g466350.t1.2
Cmo_contig_5987	3.3e-141	Cre12.g544700.t1.2
Cmo_contig_5236	3.36e-141	Cre14.g616750.t1.1
Cmo_contig_4316	3.47e-141	Cre03.g195200.t1.1
Cmo_contig_4075	4.33e-141	Cre06.g262050.t1.1
Cmo_contig_18990	5.04e-141	Cre12.g508550.t1.2
Cmo_contig_28199	6.14e-141	Cre07.g349100.t1.2
Cmo_contig_4651	6.58e-141	Cre12.g549300.t1.1
Cmo_contig_14662	6.71e-141	Cre19.g754700.t1.1
Cmo_contig_12453	9.27e-141	Cre12.g525700.t1.1
Cmo_contig_10044	9.38e-141	Cre07.g348850.t1.1
Cmo_contig_18129	1.08e-140	Cre02.g127950.t1.1
Cmo_contig_6891	1.28e-140	Cre16.g682900.t1.1
Cmo_contig_25045	1.62e-140	Cre07.g322150.t1.1
Cmo_contig_2231	1.65e-140	Cre01.g032500.t1.1
Cmo_contig_13952	1.84e-140	Cre10.g431550.t1.1
Cmo_contig_374	1.87e-140	Cre06.g302750.t1.1
Cmo_contig_4482	1.89e-140	Cre13.g569500.t1.1
Cmo_contig_7659	1.9e-140	Cre09.g402750.t1.1
Cmo_contig_12326	1.97e-140	Cre10.g459900.t1.2
Cmo_contig_6555	2.39e-140	Cre03.g160050.t1.1
Cmo_contig_2974	2.52e-140	Cre16.g673150.t1.1
Cmo_contig_6862	2.55e-140	Cre12.g484350.t1.2
Cmo_contig_1013	2.86e-140	Cre09.g396600.t1.1
Cmo_contig_3234	3.93e-140	Cre06.g270100.t1.2
Cmo_contig_21306	5.15e-140	Cre03.g182300.t1.2
Cmo_contig_6125	5.52e-140	Cre16.g661100.t1.1
Cmo_contig_4665	6.81e-140	Cre06.g280950.t1.1
Cmo_contig_295	6.86e-140	Cre12.g502400.t1.1
Cmo_contig_11120	9.44e-140	Cre13.g595900.t1.1
Cmo_contig_2623	9.58e-140	Cre02.g138950.t1.1
Cmo_contig_8431	9.77e-140	Cre02.g109250.t1.2
Cmo_contig_11847	1.9e-139	Cre08.g378150.t1.2
Cmo_contig_13703	2.4e-139	Cre12.g516150.t1.1
Cmo_contig_13531	2.41e-139	Cre16.g657300.t1.1
Cmo_contig_24510	2.41e-139	Cre06.g289950.t1.2
Cmo_contig_3621	2.47e-139	Cre10.g443300.t1.1
Cmo_contig_17111	2.52e-139	Cre10.g427750.t1.1
Cmo_contig_30529	2.56e-139	Cre02.g092500.t1.2
Cmo_contig_4761	2.72e-139	Cre12.g500950.t1.1
Cmo_contig_14745	2.93e-139	Cre10.g467200.t1.2
Cmo_contig_11936	4.19e-139	Cre03.g180800.t1.1
Cmo_contig_13269	5.22e-139	Cre06.g288500.t1.1
Cmo_contig_10863	6.13e-139	Cre14.g626900.t1.1
Cmo_contig_1568	7.09e-139	Cre01.g029150.t1.1
Cmo_contig_5845	8.57e-139	Cre05.g248000.t1.1
Cmo_contig_4910	8.98e-139	Cre02.g131300.t1.1
Cmo_contig_347	1.03e-138	Cre02.g084450.t1.1
Cmo_contig_4518	1.05e-138	Cre31.g780000.t1.2
Cmo_contig_3606	1.26e-138	Cre12.g486100.t1.1
Cmo_contig_21286	1.39e-138	Cre13.g593300.t1.2
Cmo_contig_18506	1.4e-138	Cre13.g594350.t1.1
Cmo_contig_9692	1.43e-138	Cre13.g564500.t1.2
Cmo_contig_11698	1.52e-138	Cre16.g685500.t1.1
Cmo_contig_6432	2e-138	Cre01.g021450.t1.2
Cmo_contig_16137	2.04e-138	Cre12.g484150.t1.2
Cmo_contig_26234	2.21e-138	Cre02.g104350.t1.1
Cmo_contig_6883	2.39e-138	Cre02.g111050.t1.2
Cmo_contig_7194	2.51e-138	Cre06.g304300.t1.1
Cmo_contig_186	2.53e-138	Cre07.g357900.t1.1
Cmo_contig_16201	2.53e-138	Cre10.g429150.t1.1
Cmo_contig_2377	3.45e-138	Cre17.g739850.t1.1
Cmo_contig_8891	3.6e-138	Cre12.g503650.t1.1
Cmo_contig_4888	4.87e-138	Cre15.g639150.t1.2
Cmo_contig_1360	4.92e-138	Cre06.g262900.t1.1
Cmo_contig_802	5.53e-138	Cre12.g495000.t1.2
Cmo_contig_11566	5.71e-138	Cre12.g522250.t1.1
Cmo_contig_6753	6.3e-138	Cre12.g520200.t1.2
Cmo_contig_13839	6.32e-138	Cre03.g185200.t1.1
Cmo_contig_4988	6.61e-138	Cre02.g116750.t1.2
Cmo_contig_17224	8.6e-138	Cre07.g332550.t1.1
Cmo_contig_1406	9.43e-138	Cre10.g466650.t1.1
Cmo_contig_4244	1.33e-137	Cre16.g661350.t1.1
Cmo_contig_2795	1.35e-137	Cre14.g608800.t1.1
Cmo_contig_5434	1.44e-137	Cre12.g485550.t1.1
Cmo_contig_13133	1.67e-137	Cre13.g587100.t1.1
Cmo_contig_2751	1.77e-137	Cre06.g306000.t1.2
Cmo_contig_129	1.97e-137	Cre05.g238200.t1.1
Cmo_contig_15166	2.02e-137	Cre16.g691050.t1.1
Cmo_contig_4489	2.17e-137	Cre06.g293600.t1.2
Cmo_contig_11134	2.19e-137	Cre16.g666550.t1.2
Cmo_contig_19195	2.31e-137	Cre06.g251900.t1.1
Cmo_contig_3244	2.34e-137	Cre12.g539900.t1.2
Cmo_contig_23943	2.46e-137	Cre14.g627850.t1.1
Cmo_contig_2378	2.7e-137	Cre16.g655750.t1.1
Cmo_contig_5305	5.72e-137	Cre03.g174850.t1.1
Cmo_contig_10432	6.32e-137	Cre17.g705400.t1.1
Cmo_contig_2708	6.87e-137	Cre01.g030850.t1.1
Cmo_contig_19307	8.16e-137	Cre04.g218850.t1.1
Cmo_contig_8549	9.49e-137	Cre10.g462300.t1.2
Cmo_contig_6449	1.27e-136	Cre06.g250500.t1.1
Cmo_contig_5865	1.32e-136	Cre16.g665350.t1.1
Cmo_contig_2432	1.49e-136	Cre02.g116750.t1.2
Cmo_contig_1347	1.54e-136	Cre08.g376100.t1.1
Cmo_contig_7149	1.73e-136	Cre02.g138500.t1.1
Cmo_contig_6246	1.79e-136	Cre08.g384600.t1.1
Cmo_contig_1178	2.1e-136	Cre01.g015000.t1.1
Cmo_contig_8538	2.34e-136	Cre29.g778000.t1.1
Cmo_contig_4204	2.41e-136	Cre02.g130200.t1.1
Cmo_contig_1407	2.48e-136	Cre01.g031100.t1.1
Cmo_contig_3280	2.78e-136	Cre02.g141050.t1.2
Cmo_contig_7541	2.87e-136	Cre01.g030250.t1.1
Cmo_contig_8578	3.13e-136	Cre10.g438050.t1.2
Cmo_contig_5088	3.46e-136	Cre09.g396950.t1.2
Cmo_contig_9949	3.7e-136	Cre12.g527050.t1.1
Cmo_contig_3143	3.71e-136	Cre05.g231450.t1.1
Cmo_contig_2476	3.76e-136	Cre06.g308900.t1.1
Cmo_contig_14560	4.69e-136	Cre09.g407900.t1.1
Cmo_contig_9566	5.1e-136	Cre15.g636300.t1.1
Cmo_contig_10945	5.52e-136	Cre16.g658500.t1.1
Cmo_contig_2590	5.58e-136	Cre02.g088000.t1.1
Cmo_contig_5128	6.37e-136	Cre06.g257250.t1.2
Cmo_contig_11022	6.48e-136	Cre12.g493400.t1.2
Cmo_contig_4115	6.91e-136	Cre12.g496750.t1.1
Cmo_contig_14786	9.18e-136	Cre17.g721600.t1.2
Cmo_contig_2142	9.88e-136	Cre02.g122250.t1.1
Cmo_contig_8278	1.08e-135	Cre32.g781750.t1.1
Cmo_contig_7400	1.09e-135	Cre15.g635850.t1.1
Cmo_contig_12171	1.34e-135	Cre05.g234500.t1.2
Cmo_contig_6484	1.36e-135	Cre03.g197000.t1.1
Cmo_contig_78	1.63e-135	Cre12.g559250.t1.1
Cmo_contig_219	1.7e-135	Cre11.g467700.t1.1
Cmo_contig_13304	1.73e-135	Cre02.g136350.t1.2
Cmo_contig_21199	2.64e-135	Cre02.g081200.t1.1
Cmo_contig_15835	2.88e-135	Cre14.g611950.t1.2
Cmo_contig_370	3.24e-135	Cre01.g018800.t1.1
Cmo_contig_19384	4.98e-135	Cre01.g065000.t1.1
Cmo_contig_195	5.11e-135	Cre01.g032700.t1.1
Cmo_contig_4268	5.51e-135	Cre10.g425900.t1.1
Cmo_contig_3890	5.64e-135	Cre13.g597450.t1.1
Cmo_contig_685	8.73e-135	Cre03.g154550.t1.2
Cmo_contig_3258	9.02e-135	Cre16.g688450.t1.1
Cmo_contig_2000	1.05e-134	Cre01.g022500.t1.1
Cmo_contig_3624	1.19e-134	Cre16.g673750.t1.1
Cmo_contig_12229	1.42e-134	Cre05.g232750.t1.1
Cmo_contig_439	1.56e-134	Cre13.g604650.t1.1
Cmo_contig_4648	1.69e-134	Cre06.g263850.t1.2
Cmo_contig_8366	1.83e-134	Cre01.g035350.t1.1
Cmo_contig_13789	1.94e-134	Cre10.g435850.t1.1
Cmo_contig_7133	2.47e-134	Cre01.g040150.t1.1
Cmo_contig_1831	2.99e-134	Cre18.g747750.t1.2
Cmo_contig_5371	3.86e-134	Cre07.g322450.t1.2
Cmo_contig_1984	3.99e-134	Cre03.g164900.t1.2
Cmo_contig_14499	4.32e-134	Cre07.g324550.t1.2
Cmo_contig_7403	4.54e-134	Cre07.g351150.t1.1
Cmo_contig_4139	4.66e-134	Cre02.g102450.t1.1
Cmo_contig_7328	4.76e-134	Cre01.g013300.t1.1
Cmo_contig_8518	5.01e-134	Cre03.g180800.t1.1
Cmo_contig_3971	5.37e-134	Cre12.g559250.t1.1
Cmo_contig_6068	5.48e-134	Cre01.g070900.t1.1
Cmo_contig_12934	5.83e-134	Cre12.g500450.t1.2
Cmo_contig_12948	5.83e-134	Cre01.g040379.t1.1
Cmo_contig_18359	6.1e-134	Cre01.g021450.t1.2
Cmo_contig_4769	6.38e-134	Cre07.g322200.t1.1
Cmo_contig_16078	6.54e-134	Cre13.g607450.t1.2
Cmo_contig_4509	6.73e-134	Cre17.g733950.t1.1
Cmo_contig_21075	7.36e-134	Cre12.g484250.t1.2
Cmo_contig_3271	8.85e-134	Cre12.g528700.t1.1
Cmo_contig_2873	9.18e-134	Cre10.g424900.t1.1
Cmo_contig_4820	9.58e-134	Cre06.g306300.t1.1
Cmo_contig_5163	9.81e-134	Cre12.g509200.t1.1
Cmo_contig_1787	1.26e-133	Cre24.g770400.t1.1
Cmo_contig_89	1.38e-133	Cre12.g538500.t1.2
Cmo_contig_8928	1.43e-133	Cre24.g770400.t1.1
Cmo_contig_1766	1.49e-133	Cre01.g032650.t1.1
Cmo_contig_10224	1.54e-133	Cre41.g786400.t1.1
Cmo_contig_9997	1.62e-133	Cre14.g632950.t1.1
Cmo_contig_2086	1.69e-133	Cre16.g671100.t1.1
Cmo_contig_9725	2.03e-133	Cre16.g673700.t1.1
Cmo_contig_9553	2.08e-133	Cre16.g651000.t1.1
Cmo_contig_867	2.41e-133	Cre17.g710200.t1.2
Cmo_contig_3014	2.43e-133	Cre20.g759900.t1.2
Cmo_contig_5854	2.89e-133	Cre08.g385850.t1.1
Cmo_contig_2693	3.16e-133	Cre12.g498550.t1.2
Cmo_contig_4930	3.22e-133	Cre06.g280850.t1.1
Cmo_contig_5386	3.23e-133	Cre07.g320150.t1.1
Cmo_contig_9168	3.74e-133	Cre02.g088400.t1.1
Cmo_contig_4091	4.02e-133	Cre16.g662350.t1.2
Cmo_contig_5109	4.48e-133	Cre17.g701700.t1.1
Cmo_contig_9511	4.74e-133	Cre06.g293000.t1.2
Cmo_contig_4148	4.98e-133	Cre17.g709950.t1.1
Cmo_contig_16664	5.34e-133	Cre07.g322000.t1.1
Cmo_contig_3118	6.22e-133	Cre16.g671000.t1.1
Cmo_contig_20478	6.25e-133	Cre17.g735950.t1.1
Cmo_contig_9849	6.68e-133	Cre10.g421700.t1.1
Cmo_contig_22922	6.99e-133	Cre08.g360200.t1.1
Cmo_contig_4736	7.19e-133	Cre03.g211250.t1.2
Cmo_contig_6728	7.53e-133	Cre01.g058400.t1.1
Cmo_contig_8381	7.79e-133	Cre01.g007000.t1.1
Cmo_contig_6256	7.88e-133	Cre12.g497750.t1.1
Cmo_contig_5670	1.05e-132	Cre19.g752750.t1.1
Cmo_contig_1357	1.96e-132	Cre07.g327400.t1.1
Cmo_contig_4884	2.37e-132	Cre15.g645000.t1.1
Cmo_contig_3091	2.41e-132	Cre02.g084400.t1.1
Cmo_contig_3356	2.44e-132	Cre01.g021250.t1.2
Cmo_contig_18810	3.17e-132	Cre03.g167051.t1.1
Cmo_contig_13318	3.22e-132	Cre07.g346800.t1.1
Cmo_contig_7107	3.48e-132	Cre02.g110400.t1.1
Cmo_contig_4262	4.41e-132	Cre17.g723900.t1.1
Cmo_contig_335	4.43e-132	Cre03.g171900.t1.2
Cmo_contig_760	4.45e-132	Cre08.g379300.t1.2
Cmo_contig_7844	4.63e-132	Cre02.g128950.t1.1
Cmo_contig_25264	6.56e-132	Cre09.g410950.t1.1
Cmo_contig_12526	6.66e-132	Cre06.g286250.t1.1
Cmo_contig_1586	6.67e-132	Cre16.g650650.t1.2
Cmo_contig_6831	8.3e-132	Cre03.g159900.t1.2
Cmo_contig_6168	9.53e-132	Cre02.g096200.t1.1
Cmo_contig_3946	9.6e-132	Cre06.g252300.t1.1
Cmo_contig_1252	1.08e-131	Cre01.g009300.t1.2
Cmo_contig_1455	1.24e-131	Cre10.g424100.t1.1
Cmo_contig_15796	1.33e-131	Cre06.g283750.t1.1
Cmo_contig_10923	1.35e-131	Cre03.g169800.t1.1
Cmo_contig_1676	1.5e-131	Cre01.g034950.t1.1
Cmo_contig_961	1.69e-131	Cre07.g355600.t1.1
Cmo_contig_4926	1.92e-131	Cre04.g211600.t1.2
Cmo_contig_8781	1.97e-131	Cre07.g344150.t1.1
Cmo_contig_11747	2.03e-131	Cre02.g140300.t1.2
Cmo_contig_8853	2.6e-131	Cre02.g145050.t1.1
Cmo_contig_1416	2.64e-131	Cre01.g070900.t1.1
Cmo_contig_4822	2.68e-131	Cre17.g704350.t1.1
Cmo_contig_757	3.35e-131	Cre02.g076800.t1.1
Cmo_contig_19663	3.36e-131	Cre03.g164050.t1.2
Cmo_contig_24144	3.48e-131	Cre01.g009250.t1.2
Cmo_contig_948	3.8e-131	Cre12.g486900.t1.1
Cmo_contig_6795	4.21e-131	Cre12.g522950.t1.1
Cmo_contig_625	4.52e-131	Cre08.g380200.t1.1
Cmo_contig_7183	4.65e-131	Cre07.g332800.t1.1
Cmo_contig_6581	4.88e-131	Cre10.g439550.t1.2
Cmo_contig_14391	5.02e-131	Cre12.g545050.t1.2
Cmo_contig_12159	5.21e-131	Cre02.g107050.t1.2
Cmo_contig_13194	5.81e-131	Cre09.g409750.t1.2
Cmo_contig_4474	6.01e-131	Cre12.g552150.t1.2
Cmo_contig_1914	6.05e-131	Cre16.g673800.t1.2
Cmo_contig_1898	6.54e-131	Cre19.g755400.t1.2
Cmo_contig_10725	6.64e-131	Cre05.g247300.t1.1
Cmo_contig_25446	8.11e-131	Cre10.g436800.t1.2
Cmo_contig_511	8.27e-131	Cre16.g674050.t1.1
Cmo_contig_103	9.04e-131	Cre14.g623000.t1.2
Cmo_contig_6197	1.02e-130	Cre12.g516500.t1.1
Cmo_contig_2551	1.32e-130	Cre04.g217350.t1.1
Cmo_contig_11827	1.44e-130	Cre03.g159400.t1.1
Cmo_contig_7772	1.47e-130	Cre06.g294400.t1.2
Cmo_contig_1875	1.49e-130	Cre12.g520450.t1.2
Cmo_contig_4303	1.78e-130	Cre11.g474700.t1.2
Cmo_contig_1564	2.25e-130	Cre07.g317800.t1.1
Cmo_contig_6278	2.45e-130	Cre03.g172000.t1.1
Cmo_contig_31073	3.55e-130	Cre02.g074900.t1.2
Cmo_contig_22718	4.89e-130	Cre17.g728950.t1.2
Cmo_contig_6450	4.96e-130	Cre06.g262300.t1.1
Cmo_contig_16499	5.4e-130	Cre08.g374400.t1.2
Cmo_contig_441	5.48e-130	Cre16.g652400.t1.1
Cmo_contig_11940	6.53e-130	Cre12.g508150.t1.1
Cmo_contig_403	6.61e-130	Cre03.g200250.t1.1
Cmo_contig_3073	6.87e-130	Cre17.g709550.t1.1
Cmo_contig_4092	8.92e-130	Cre10.g443350.t1.1
Cmo_contig_11383	9.08e-130	Cre14.g624400.t1.1
Cmo_contig_18315	1.04e-129	Cre10.g453100.t1.1
Cmo_contig_3679	1.48e-129	Cre13.g603000.t1.1
Cmo_contig_847	1.76e-129	Cre07.g336050.t1.1
Cmo_contig_4276	1.84e-129	Cre16.g660800.t1.1
Cmo_contig_2895	2.13e-129	Cre02.g084650.t1.1
Cmo_contig_5581	2.19e-129	Cre06.g291400.t1.2
Cmo_contig_18373	3.06e-129	Cre10.g428500.t1.2
Cmo_contig_6818	3.82e-129	Cre12.g560350.t1.2
Cmo_contig_6690	3.86e-129	Cre12.g557600.t1.1
Cmo_contig_5755	4.05e-129	Cre17.g720250.t1.1
Cmo_contig_9259	4.11e-129	Cre02.g109400.t1.1
Cmo_contig_17316	4.36e-129	Cre12.g546350.t1.1
Cmo_contig_4064	4.73e-129	Cre02.g097800.t1.2
Cmo_contig_6572	5.16e-129	Cre05.g230200.t1.1
Cmo_contig_12077	5.6e-129	Cre12.g490250.t1.1
Cmo_contig_8175	5.78e-129	Cre19.g755700.t1.1
Cmo_contig_11181	9.57e-129	Cre12.g513400.t1.2
Cmo_contig_3010	1.37e-128	Cre16.g670050.t1.1
Cmo_contig_17574	1.39e-128	Cre14.g613200.t1.2
Cmo_contig_1785	1.49e-128	Cre02.g104300.t1.2
Cmo_contig_1321	1.79e-128	Cre01.g052000.t1.1
Cmo_contig_5050	1.89e-128	Cre16.g662800.t1.1
Cmo_contig_18636	2.39e-128	Cre09.g408500.t1.2
Cmo_contig_5053	2.5e-128	Cre01.g054800.t1.1
Cmo_contig_5692	2.74e-128	Cre02.g117500.t1.1
Cmo_contig_18781	3.5e-128	Cre06.g273413.t1.2
Cmo_contig_10076	3.69e-128	Cre06.g306950.t1.2
Cmo_contig_2013	4.07e-128	Cre03.g162750.t1.1
Cmo_contig_1054	4.11e-128	Cre12.g515850.t1.1
Cmo_contig_8526	4.14e-128	Cre01.g013801.t1.1
Cmo_contig_11727	4.39e-128	Cre12.g542800.t1.1
Cmo_contig_6919	5.33e-128	Cre02.g121200.t1.1
Cmo_contig_6072	5.59e-128	Cre16.g654500.t1.1
Cmo_contig_10307	5.78e-128	Cre10.g433750.t1.2
Cmo_contig_19816	7.41e-128	Cre03.g185100.t1.2
Cmo_contig_8755	8.85e-128	Cre02.g117900.t1.2
Cmo_contig_6331	1.08e-127	Cre06.g278350.t1.2
Cmo_contig_8365	1.18e-127	Cre08.g375500.t1.1
Cmo_contig_8851	1.85e-127	Cre16.g655750.t1.1
Cmo_contig_9764	2.01e-127	Cre10.g424850.t1.1
Cmo_contig_9545	2.13e-127	Cre02.g138800.t1.2
Cmo_contig_8022	2.39e-127	Cre17.g723900.t1.1
Cmo_contig_14323	2.73e-127	Cre06.g260700.t1.1
Cmo_contig_12211	3.49e-127	Cre33.g782750.t1.2
Cmo_contig_8506	3.63e-127	Cre03.g159500.t1.1
Cmo_contig_8117	3.72e-127	Cre12.g519500.t1.1
Cmo_contig_4628	4.98e-127	Cre01.g022250.t1.2
Cmo_contig_2427	5.17e-127	Cre14.g619550.t1.1
Cmo_contig_14601	7.1e-127	Cre13.g588550.t1.1
Cmo_contig_55	7.64e-127	Cre01.g029250.t1.1
Cmo_contig_5574	8.49e-127	Cre02.g099100.t1.2
Cmo_contig_330	8.62e-127	Cre08.g359900.t1.2
Cmo_contig_2265	9.27e-127	Cre06.g277100.t1.1
Cmo_contig_7674	9.59e-127	Cre10.g420900.t1.1
Cmo_contig_10169	9.85e-127	Cre07.g329882.t1.2
Cmo_contig_5540	9.93e-127	Cre03.g189250.t1.1
Cmo_contig_4906	1.12e-126	Cre02.g130950.t1.1
Cmo_contig_659	1.13e-126	Cre16.g668550.t1.1
Cmo_contig_167	1.22e-126	Cre08.g372100.t1.1
Cmo_contig_3261	1.36e-126	Cre06.g303300.t1.1
Cmo_contig_503	1.41e-126	Cre18.g749750.t1.1
Cmo_contig_2853	1.9e-126	Cre17.g726700.t1.2
Cmo_contig_9127	1.9e-126	Cre06.g299050.t1.1
Cmo_contig_13397	1.93e-126	Cre12.g531700.t1.1
Cmo_contig_11861	2.37e-126	Cre03.g155850.t1.2
Cmo_contig_10659	2.47e-126	Cre03.g200350.t1.1
Cmo_contig_9565	2.6e-126	Cre10.g452450.t1.1
Cmo_contig_11483	2.74e-126	Cre13.g583600.t1.1
Cmo_contig_13642	2.94e-126	Cre12.g519950.t1.1
Cmo_contig_6534	3.1e-126	Cre16.g649400.t1.1
Cmo_contig_2747	3.11e-126	Cre12.g534350.t1.1
Cmo_contig_10592	3.37e-126	Cre02.g141100.t1.1
Cmo_contig_12403	3.41e-126	Cre01.g011600.t1.1
Cmo_contig_17672	3.49e-126	Cre04.g215750.t1.1
Cmo_contig_1171	4.3e-126	Cre07.g326600.t1.1
Cmo_contig_6719	5.24e-126	Cre10.g444700.t1.1
Cmo_contig_494	5.29e-126	Cre10.g432800.t1.1
Cmo_contig_5875	5.35e-126	Cre06.g307500.t1.1
Cmo_contig_3673	5.38e-126	Cre07.g316650.t1.2
Cmo_contig_13444	5.39e-126	Cre23.g768200.t1.2
Cmo_contig_9968	6.79e-126	Cre06.g278300.t1.1
Cmo_contig_8046	7.18e-126	Cre12.g499850.t1.2
Cmo_contig_10398	7.64e-126	Cre67.g793650.t1.2
Cmo_contig_22100	8.45e-126	Cre12.g536600.t1.2
Cmo_contig_10033	9.41e-126	Cre07.g314950.t1.1
Cmo_contig_10839	1e-125	Cre08.g359900.t1.2
Cmo_contig_7773	1.04e-125	Cre02.g095400.t1.1
Cmo_contig_6969	1.07e-125	Cre02.g112150.t1.1
Cmo_contig_17747	1.44e-125	Cre12.g487400.t1.1
Cmo_contig_307	1.55e-125	Cre12.g511600.t1.2
Cmo_contig_4251	1.59e-125	Cre13.g580050.t1.1
Cmo_contig_2160	1.77e-125	Cre10.g427150.t1.1
Cmo_contig_5339	1.78e-125	Cre12.g495850.t1.1
Cmo_contig_9249	2e-125	Cre17.g715000.t1.1
Cmo_contig_5063	2.28e-125	Cre16.g652850.t1.1
Cmo_contig_4502	2.55e-125	Cre01.g064750.t1.1
Cmo_contig_6123	2.61e-125	Cre13.g576650.t1.1
Cmo_contig_6788	3.2e-125	Cre12.g560150.t1.1
Cmo_contig_1286	3.29e-125	Cre01.g021600.t1.1
Cmo_contig_2212	3.52e-125	Cre04.g214150.t1.2
Cmo_contig_19696	3.71e-125	Cre02.g093700.t1.2
Cmo_contig_10855	3.82e-125	Cre03.g177350.t1.2
Cmo_contig_143	3.97e-125	Cre17.g696600.t1.2
Cmo_contig_21357	4.65e-125	Cre01.g045600.t1.2
Cmo_contig_7883	4.71e-125	Cre06.g257601.t1.1
Cmo_contig_13815	4.79e-125	Cre02.g092000.t1.2
Cmo_contig_9608	4.96e-125	Cre13.g561850.t1.1
Cmo_contig_8063	4.99e-125	Cre08.g375500.t1.1
Cmo_contig_988	5.68e-125	Cre04.g224400.t1.2
Cmo_contig_20322	5.74e-125	Cre03.g179900.t1.1
Cmo_contig_4147	6.06e-125	Cre14.g620300.t1.1
Cmo_contig_5518	8.51e-125	Cre02.g139650.t1.1
Cmo_contig_10345	9.57e-125	Cre02.g146600.t1.1
Cmo_contig_3398	1.04e-124	Cre03.g157100.t1.1
Cmo_contig_30521	1.17e-124	Cre02.g106400.t1.2
Cmo_contig_4678	1.22e-124	Cre13.g600150.t1.1
Cmo_contig_8913	1.25e-124	Cre12.g527050.t1.1
Cmo_contig_2585	1.32e-124	Cre03.g170150.t1.2
Cmo_contig_20537	1.32e-124	Cre04.g220700.t1.1
Cmo_contig_3208	1.42e-124	Cre83.g796250.t1.1
Cmo_contig_202	1.53e-124	Cre03.g184550.t1.1
Cmo_contig_11791	1.61e-124	Cre16.g674550.t1.2
Cmo_contig_6293	1.68e-124	Cre02.g103100.t1.1
Cmo_contig_4739	1.91e-124	Cre03.g160200.t1.1
Cmo_contig_5998	1.95e-124	Cre15.g645000.t1.1
Cmo_contig_2197	2.23e-124	Cre02.g103850.t1.1
Cmo_contig_16464	2.27e-124	Cre02.g103000.t1.1
Cmo_contig_5015	2.36e-124	Cre04.g212500.t1.1
Cmo_contig_5068	2.45e-124	Cre01.g031300.t1.2
Cmo_contig_6218	2.52e-124	Cre20.g758500.t1.2
Cmo_contig_7588	2.69e-124	Cre11.g482200.t1.1
Cmo_contig_1177	3e-124	Cre12.g483650.t1.1
Cmo_contig_16691	3.72e-124	Cre22.g764050.t1.1
Cmo_contig_3789	4.42e-124	Cre01.g025400.t1.1
Cmo_contig_14406	4.47e-124	Cre01.g020950.t1.1
Cmo_contig_15122	4.53e-124	Cre12.g515250.t1.2
Cmo_contig_1971	5.72e-124	Cre01.g056650.t1.1
Cmo_contig_3042	6.42e-124	Cre10.g466750.t1.2
Cmo_contig_9275	6.54e-124	Cre08.g384200.t1.1
Cmo_contig_9583	7.83e-124	Cre06.g267500.t1.1
Cmo_contig_10200	8.01e-124	Cre13.g594750.t1.1
Cmo_contig_1370	9.31e-124	Cre02.g135450.t1.1
Cmo_contig_17615	9.41e-124	Cre06.g261200.t1.1
Cmo_contig_1478	1.14e-123	Cre10.g424500.t1.1
Cmo_contig_7610	1.5e-123	Cre03.g155000.t1.1
Cmo_contig_5851	2.02e-123	Cre17.g731850.t1.1
Cmo_contig_144	2.1e-123	Cre03.g168550.t1.1
Cmo_contig_11901	2.21e-123	Cre06.g251950.t1.2
Cmo_contig_13182	2.38e-123	Cre07.g331250.t1.2
Cmo_contig_18396	2.55e-123	Cre01.g018450.t1.2
Cmo_contig_438	3.72e-123	Cre01.g038250.t1.1
Cmo_contig_10544	3.83e-123	Cre23.g768200.t1.2
Cmo_contig_4413	3.88e-123	Cre07.g315750.t1.1
Cmo_contig_2285	4.17e-123	Cre12.g529150.t1.1
Cmo_contig_3269	4.56e-123	Cre10.g435550.t1.1
Cmo_contig_1884	5.04e-123	Cre18.g744950.t1.2
Cmo_contig_6077	5.8e-123	Cre10.g423300.t1.1
Cmo_contig_5927	6.8e-123	Cre17.g734500.t1.1
Cmo_contig_7802	7.8e-123	Cre03.g205250.t1.2
Cmo_contig_434	7.94e-123	Cre13.g597550.t1.1
Cmo_contig_12718	8.01e-123	Cre12.g531700.t1.1
Cmo_contig_480	8.54e-123	Cre15.g641200.t1.1
Cmo_contig_2821	1.49e-122	Cre12.g556250.t1.1
Cmo_contig_9414	1.5e-122	Cre02.g084300.t1.1
Cmo_contig_6673	1.6e-122	Cre03.g178500.t1.1
Cmo_contig_6378	1.67e-122	Cre09.g414800.t1.1
Cmo_contig_15819	1.69e-122	Cre10.g438100.t1.1
Cmo_contig_13879	1.83e-122	Cre08.g362750.t1.1
Cmo_contig_3081	1.87e-122	Cre17.g724850.t1.1
Cmo_contig_10472	2.02e-122	Cre17.g724350.t1.1
[truncated: 32,140 more rows]

## Sheet: Additional file 11C
Additional file 11C: The number of C. moewusii contigs identified in different pathways.
KEGG Pathway: Name of KEGG pathway; MetaCyc Pathway: Name of MetaCyc Pathway.
Panther Pathway: Name of Panther Pathway; Reactome Pathway: Name of Reactome Pathway.
Hits: number of Cmo contigs identified in the pathway.
KEGG Pathway	Hits
Purine metabolism	176
Biosynthesis of plant hormones	129
Spliceosome	125
Huntington's disease	99
Ribosome	93
Biosynthesis of alkaloids derived from ornithine, lysine and nicotinic acid	90
Biosynthesis of alkaloids derived from histidine and purine	90
Biosynthesis of terpenoids and steroids	88
Pyrimidine metabolism	79
Biosynthesis of phenylpropanoids	79
Biosynthesis of alkaloids derived from terpenoid and polyketide	77
Biosynthesis of alkaloids derived from shikimate pathway	74
Oxidative phosphorylation	72
RNA degradation	72
MAPK signaling pathway	69
Ubiquitin mediated proteolysis	66
Oocyte meiosis	65
Arginine and proline metabolism	64
Alzheimer's disease	60
Vascular smooth muscle contraction	56
Cell cycle	56
Endocytosis	54
Parkinson's disease	54
Glycolysis / Gluconeogenesis	54
Pathways in cancer	52
Gap junction	52
Pyruvate metabolism	50
Peroxisome	49
Meiosis - yeast	48
Insulin signaling pathway	47
Aminoacyl-tRNA biosynthesis	46
Starch and sucrose metabolism	46
Porphyrin and chlorophyll metabolism	44
Long-term depression	44
Carbon fixation in photosynthetic organisms	43
Tyrosine metabolism	43
ABC transporters	43
Regulation of actin cytoskeleton	43
Cell cycle - yeast	43
Lysosome	42
Nucleotide excision repair	42
Selenoamino acid metabolism	39
Progesterone-mediated oocyte maturation	39
Plant-pathogen interaction	37
Proteasome	36
Cysteine and methionine metabolism	36
Tight junction	36
Amino sugar and nucleotide sugar metabolism	35
Glycine, serine and threonine metabolism	35
DNA replication	34
Calcium signaling pathway	33
Citrate cycle (TCA cycle)	32
Histidine metabolism	32
Vibrio cholerae infection	32
Protein export	31
Alanine, aspartate and glutamate metabolism	31
Fructose and mannose metabolism	31
Glutathione metabolism	31
Butanoate metabolism	30
Neurotrophin signaling pathway	29
Fatty acid metabolism	28
Phosphatidylinositol signaling system	27
Photosynthesis	27
Fc gamma R-mediated phagocytosis	27
mTOR signaling pathway	27
Naphthalene and anthracene degradation	26
Long-term potentiation	26
Glycerophospholipid metabolism	26
Ubiquinone and other terpenoid-quinone biosynthesis	25
Pentose phosphate pathway	25
Two-component system	25
PPAR signaling pathway	25
Wnt signaling pathway	25
RNA polymerase	24
Inositol phosphate metabolism	24
Glycerolipid metabolism	24
Propanoate metabolism	24
Glyoxylate and dicarboxylate metabolism	24
Focal adhesion	24
p53 signaling pathway	24
Adipocytokine signaling pathway	23
Prostate cancer	23
Nitrogen metabolism	22
Homologous recombination	22
Base excision repair	21
Sulfur metabolism	20
Valine, leucine and isoleucine degradation	20
Valine, leucine and isoleucine biosynthesis	20
Drug metabolism - other enzymes	20
Mismatch repair	20
Vasopressin-regulated water reabsorption	19
Phenylalanine metabolism	19
Phenylalanine, tyrosine and tryptophan biosynthesis	19
One carbon pool by folate	19
Hedgehog signaling pathway	19
Lysine degradation	19
Regulation of autophagy	19
Systemic lupus erythematosus	19
beta-Alanine metabolism	18
Antigen processing and presentation	18
Pantothenate and CoA biosynthesis	18
Nicotinate and nicotinamide metabolism	18
Tryptophan metabolism	18
TGF-beta signaling pathway	18
N-Glycan biosynthesis	18
gamma-Hexachlorocyclohexane degradation	18
Cell cycle - Caulobacter	17
Fatty acid biosynthesis	17
Limonene and pinene degradation	17
Steroid biosynthesis	17
Melanogenesis	17
Linoleic acid metabolism	17
Basal transcription factors	16
Benzoate degradation via CoA ligation	16
Epithelial cell signaling in Helicobacter pylori infection	16
ErbB signaling pathway	16
GnRH signaling pathway	16
Galactose metabolism	16
Retinol metabolism	16
T cell receptor signaling pathway	16
Adherens junction	16
Reductive carboxylate cycle (CO2 fixation)	15
Axon guidance	15
Hypertrophic cardiomyopathy (HCM)	15
Basal cell carcinoma	14
Bladder cancer	14
Biosynthesis of unsaturated fatty acids	14
Glioma	14
Bisphenol A degradation	14
Photosynthesis - antenna proteins	14
Chemokine signaling pathway	14
Cardiac muscle contraction	13
SNARE interactions in vesicular transport	13
1- and 2-Methylnaphthalene degradation	13
B cell receptor signaling pathway	13
Colorectal cancer	13
Type II diabetes mellitus	13
Endometrial cancer	13
Prion diseases	13
NOD-like receptor signaling pathway	13
Drug metabolism - cytochrome P450	13
Metabolism of xenobiotics by cytochrome P450	13
Streptomycin biosynthesis	12
Circadian rhythm - plant	12
Methane metabolism	12
Lysine biosynthesis	12
Terpenoid backbone biosynthesis	12
Acute myeloid leukemia	12
VEGF signaling pathway	12
Renal cell carcinoma	12
Arachidonic acid metabolism	12
Tetrachloroethene degradation	12
Bacterial secretion system	11
Riboflavin metabolism	11
Carotenoid biosynthesis	11
Ascorbate and aldarate metabolism	11
Biotin metabolism	11
Natural killer cell mediated cytotoxicity	11
Fc epsilon RI signaling pathway	11
Pathogenic Escherichia coli infection	11
Chronic myeloid leukemia	11
Sphingolipid metabolism	11
Tropane, piperidine and pyridine alkaloid biosynthesis	10
Cytosolic DNA-sensing pathway	10
Pentose and glucuronate interconversions	10
Olfactory transduction	10
Dorso-ventral axis formation	10
Notch signaling pathway	10
Non-small cell lung cancer	10
Pancreatic cancer	10
RIG-I-like receptor signaling pathway	10
Leishmania infection	10
Toll-like receptor signaling pathway	10
Thiamine metabolism	9
Viral myocarditis	9
Aldosterone-regulated sodium reabsorption	9
Steroid hormone biosynthesis	9
Amyotrophic lateral sclerosis (ALS)	8
Folate biosynthesis	8
3-Chloroacrylic acid degradation	8
MAPK signaling pathway - fly	8
Thyroid cancer	8
Melanoma	8
Caprolactam degradation	7
Isoquinoline alkaloid biosynthesis	7
Leukocyte transendothelial migration	7
Small cell lung cancer	7
MAPK signaling pathway - yeast	6
Vitamin B6 metabolism	6
Cyanoamino acid metabolism	6
Renin-angiotensin system	6
Apoptosis	6
Dilated cardiomyopathy	6
Glycosylphosphatidylinositol(GPI)-anchor biosynthesis	6
Circadian rhythm - fly	5
Geraniol degradation	5
Lipoic acid metabolism	5
Novobiocin biosynthesis	5
Proximal tubule bicarbonate reclamation	5
alpha-Linolenic acid metabolism	5
Non-homologous end-joining	5
Bacterial chemotaxis	4
Penicillin and cephalosporin biosynthesis	4
Polyketide sugar unit biosynthesis	4
Tetracycline biosynthesis	4
Ethylbenzene degradation	4
Other glycan degradation	4
Styrene degradation	4
Type I diabetes mellitus	4
Arrhythmogenic right ventricular cardiomyopathy (ARVC)	4
Neuroactive ligand-receptor interaction	4
Stilbenoid, diarylheptanoid and gingerol biosynthesis	4
1,2-Dichloroethane degradation	3
Benzoate degradation via hydroxylation	3
Phosphonate and phosphinate metabolism	3
Primary immunodeficiency	3
Zeatin biosynthesis	3
C5-Branched dibasic acid metabolism	3
Ether lipid metabolism	3
Biosynthesis of vancomycin group antibiotics	2
Butirosin and neomycin biosynthesis	2
Caffeine metabolism	2
D-Arginine and D-ornithine metabolism	2
D-Glutamine and D-glutamate metabolism	2
Fatty acid elongation in mitochondria	2
Biosynthesis of siderophore group nonribosomal peptides	2
Primary bile acid biosynthesis	2
Taste transduction	2
Synthesis and degradation of ketone bodies	2
Taurine and hypotaurine metabolism	2
Flavonoid biosynthesis	2
2,4-Dichlorobenzoate degradation	1
Biosynthesis of 12-, 14- and 16-membered macrolides	1
Biosynthesis of ansamycins	1
Jak-STAT signaling pathway	1
Lipopolysaccharide biosynthesis	1
Trinitrotoluene degradation	1
Vibrio cholerae pathogenic cycle	1
Circadian rhythm - mammal	1
ECM-receptor interaction	1
Glycosaminoglycan biosynthesis - heparan sulfate	1
Glycosphingolipid biosynthesis - globo series	1
Peptidoglycan biosynthesis	1
Atrazine degradation	1
Phenylpropanoid biosynthesis	1
High-mannose type N-glycan biosynthesis	1
Panther Pathway	Hits
Huntington disease	67
Ubiquitin proteasome pathway	64
Wnt signaling pathway	63
Endothelin signaling pathway	56
Parkinson disease	54
Inflammation mediated by chemokine and cytokine signaling pathway	47
p53 pathway	45
Insulin/IGF pathway-mitogen activated protein kinase kinase/MAP kinase cascade	34
FGF signaling pathway	29
EGF receptor signaling pathway	28
De novo purine biosynthesis	24
Integrin signalling pathway	24
PDGF signaling pathway	24
p53 pathway by glucose deprivation	22
p53 pathway feedback loops 2	22
Hedgehog signaling pathway	20
Alzheimer disease-amyloid secretase pathway	20
Apoptosis signaling pathway	20
Ionotropic glutamate receptor pathway	19
DNA replication	18
Heme biosynthesis	17
Notch signaling pathway	17
Vitamin D metabolism and pathway	17
Transcription regulation by bZIP transcription factor	16
Heterotrimeric G-protein signaling pathway-Gi alpha and Gs alpha mediated pathway	16
TGF-beta signaling pathway	15
Pyruvate metabolism	14
Oxidative stress response	14
Cadherin signaling pathway	14
Cytoskeletal regulation by Rho GTPase	14
Interleukin signaling pathway	14
Angiogenesis	14
General transcription regulation	13
Serine glycine biosynthesis	13
T cell activation	13
Muscarinic acetylcholine receptor 2 and 4 signaling pathway	13
Cell cycle	12
Nicotinic acetylcholine receptor signaling pathway	12
B cell activation	12
PI3 kinase pathway	11
Hypoxia response via HIF activation	10
5HT2 type receptor mediated signaling pathway	10
Oxytocin receptor mediated signaling pathway	10
Beta1 adrenergic receptor signaling pathway	10
Beta2 adrenergic receptor signaling pathway	10
Alzheimer disease-presenilin pathway	10
Ras Pathway	10
Arginine biosynthesis	9
Lysine biosynthesis	9
De novo pyrimidine deoxyribonucleotide biosynthesis	9
Heterotrimeric G-protein signaling pathway-rod outer segment phototransduction	9
Metabotropic glutamate receptor group III pathway	9
VEGF signaling pathway	9
De novo pyrimidine ribonucleotides biosythesis	8
Cholesterol biosynthesis	8
TCA cycle	8
Thyrotropin-releasing hormone receptor signaling pathway	8
Formyltetrahydroformate biosynthesis	8
Metabotropic glutamate receptor group II pathway	8
Insulin/IGF pathway-protein kinase B signaling cascade	8
Interferon-gamma signaling pathway	8
Adenine and hypoxanthine salvage pathway	7
Tryptophan biosynthesis	7
Heterotrimeric G-protein signaling pathway-Gq alpha and Go alpha mediated pathway	7
mRNA splicing	7
Leucine biosynthesis	7
Toll receptor signaling pathway	7
Asparagine and aspartate biosynthesis	6
ATP synthesis	6
General transcription by RNA polymerase I	6
Histidine biosynthesis	6
Muscarinic acetylcholine receptor 1 and 3 signaling pathway	6
Tetrahydrofolate biosynthesis	6
Vasopressin synthesis	6
5HT1 type receptor mediated signaling pathway	6
Glycolysis	6
Histamine H2 receptor mediated signaling pathway	6
GABA-B receptor II signaling	6
Chorismate biosynthesis	5
Coenzyme A biosynthesis	5
FAS signaling pathway	5
Sulfate assimilation	5
Threonine biosynthesis	5
Androgen/estrogene/progesterone biosynthesis	5
Cysteine biosynthesis	5
Histamine H1 receptor mediated signaling pathway	5
Flavin biosynthesis	5
Glutamine glutamate conversion	5
Isoleucine biosynthesis	5
Synaptic vesicle trafficking	5
Acetate utilization	5
Biotin biosynthesis	4
Circadian clock system	4
Lipoate_biosynthesis	4
Methylmalonyl pathway	4
Pentose phosphate pathway	4
Purine metabolism	4
Pyrimidine Metabolism	4
5-Hydroxytryptamine degredation	4
5HT4 type receptor mediated signaling pathway	4
Beta3 adrenergic receptor signaling pathway	4
Cortocotropin releasing factor receptor signaling pathway	4
Fructose galactose metabolism	4
Methionine biosynthesis	4
Valine biosynthesis	4
Endogenous cannabinoid signaling	4
Salvage pyrimidine ribonucleotides	4
Axon guidance mediated by semaphorins	4
Allantoin degradation	3
Ascorbate degradation	3
Mannose metabolism	3
S-adenosylmethionine biosynthesis	3
Xanthine and guanine salvage pathway	3
Proline biosynthesis	3
P53 pathway feedback loops 1	3
Metabotropic glutamate receptor group I pathway	3
[truncated: 533 more rows]

## Sheet: Additional file 11D
Additional file 11D: RNA-Seq One-Way ANOVA statistical analysis result of the 856 C. moewusii contigs with the highest log2-based RPKM mean value and 875 C. moewusii contigs with the lowest mean value and their homologues in C. reinhardtii.
[truncated: 1,746 more rows]

[truncated: 1 more sheets: Additional file 11E]
