# Supplementary material for: De novo transcriptomic analysis of hydrogen production in the green alga Chlamydomonas moewusii through RNA-Seq
Source: Biotechnol Biofuels. 2013 Aug 23;6:118. doi: 10.1186/1754-6834-6-118 (PMC3846465; doi:10.1186/1754-6834-6-118)
Supplement: Additional file 13 — The statistical analysis result of the distribution of 7,940 genes of C. reinhardtii with log2-based RPKM values as well as all log2-based RPKM values based on published NCBI SRA dataset SRR057469 using the C. reinhardtii RNA extracted at 45 min and 120 min post dark anaerobic induction (SRS074576) for all the 15, 935 C. reinhardtii reference mRNA (A); and RNA-Seq result for both C. moewusii contigs and C. reinhardtii mRNA related to the structural and regulatory genes involved in starch catabolism, glycolysis, anaerobic fermentation. [file 1754-6834-6-118-S13.xlsx]

## Sheet: Additional file 13A
Additional file 13A: RNA-Seq result for both C. moewusii contigs and C. reinhardtii mRNA related to the structural and regulatory genes involved in starch catabolism, glycolysis, anaerobic fermentation.
	Contig_ID: The ID number for contigs from de novo assembly result using trimmed data with duplicates removed. Contig_Length: The length of the Cmo contig.
	Cre_Blast_Hits:The top Blast result of Cmo contig to its corresponding Cre homologue. Lowest E-value:The lowest E-value of Blast results.
	Cre_ID: the ID number of Cre gene. Cre_length: the length of Cre gene. Cre_RPKM: The log2-based RPKM values of C. reinhardtii (Cre) based on RNA_seq data SRR057469.
	Phase I: Early H2-photoproduction time point of 15M-0427 and 15M-0502; Mean Phase I: Average log2-transformed RPKM value of two Phase I biological samples (15M-0427 and 15M-0502).
	Phase II: time point with high H2-photoproduction rates (2h-0427 and 2h-0502); Mean Phase II: Average log2-transformed RPKM value of two Phase II biological samples (2h-0427 and 2h-0502).
	Phase III: time point with decreased H2-photoproduction rates (5h-0427 and 1-h-0502); Mean Phase II: Average log2-transformed RPKM value of two Phase III biological samples (5h-0427 and 1-h-0502).
	Phase I/II: log2-based gene expression difference between Phase I and Phase II; Phase I/III: log2-based gene expression difference between Phase I and Phase III; Phase II/III: log2-based gene expression difference between Phase II and Phase III.
	SI: significant index, 1 indicates statistically significant and 0 is not significant. SI (Phase I/II): significant index for Phase I/II; SI (Phase I/III): significant index for Phase I/III; SI (Phase II/III): significant index for Phase II/III.
Contig_ID	Contig_length	Cre_Blast_Hits	Lowest E-value	Cre_ID	Cre_Glength	Cre_RPKM	Mean Phase I	Mean Phase II	Mean Phase III	Phase I/II	Phase I/III	Phase II/III	SI (Phase I/II)	SI (Phase I/III)	SI (Phase II/III)
5 contigs were differentially expressed with 1 upregulated and 4 downregulated from Phase I to Phase III.
Cmo_contig_683	2362	CHLREDRAFT_181547_2.7.1.40_PYK6-3_Pyruvate_kinase	1.11e-15	Cre06.g280950.t1.1	3343	3.4019	3.91	5.87	6.13	-1.95	-2.22	-0.26	0	1	0
Cmo_contig_683	2362	CHLREDRAFT_196897_2.7.1.40_PYK6-5_Pyruvate_kinase	7.38e-47	Cre06.g280950.t1.1	3343	3.4019	3.91	5.87	6.13	-1.95	-2.22	-0.26	0	1	0
Cmo_contig_9910	1674	CHLREDRAFT_118171_AMYA1_3.2.1.1_alpha-amylase_Chloroplast	0	Cre08.g385500.t1.1	2911	6.92374	2.63	1.42	0.53	1.2	2.1	0.89	0	1	0
Cmo_contig_9498	1384	CHLREDRAFT_26265_5.3.1.1_TPIC_triose-phosphate-isomerase-TIM_Chloroplast	4.33e-107	Cre01.g029300.t1.1	1791	7.20945	6.63	4.61	2.84	2.02	3.8	1.77	0	1	0
Cmo_contig_5043	3207	phosphoenolpyruvate carboxylase (PEPC)	0	Cre06.g254400.t1	2416	5.19259	4.5	3.8	2.89	0.71	1.62	0.91	0	1	0
Cmo_contig_14499	1606	D-lactate dehydrogenase (LDH)	2e-125	Cre07.g324550.t1	2668	3.14241	5.04	3.62	2.46	1.43	2.58	1.16	0	1	0
68 contigs related to anaerobic fermentation were not differentially expressed significantly.
Cmo_contig_2217	2041	CHLREDRAFT_122423_1.1.1.28_LDH1_putative_D-lactate_dehydrogenase	0	Cre08.g370550.t1.2	2373	3.63343	4.28	4.73	4.65	-0.45	-0.37	0.08	0	0	0
Cmo_contig_1146	1890	CHLREDRAFT_128764_estExt_gwp_1H.C_150122_Glycerol_kinase	0	Cre04.g224150.t1.1	2613	2.17313	5.47	5.05	5.04	0.41	0.43	0.02	0	0	0
Cmo_contig_8573	1696	CHLREDRAFT_146945_Chlre2_kg.scaffold_1000769_Glycerol-3-phosphate_dehydrogenase_NAD+	2.11e-172	Cre10.g421700.t1.1	3208	ND	4.28	2.64	1.82	1.64	2.46	0.82	0	0	0
Cmo_contig_8573	1696	CHLREDRAFT_146946_Chlre2_kg.scaffold_1000770_Glycerol-3-phosphate_dehydrogenase_NAD+	3.34e-169	Cre10.g421700.t1.1	3245	ND	4.28	2.64	1.82	1.64	2.46	0.82	0	0	0
Cmo_contig_804	2817	CHLREDRAFT_11226_2.3.1.8_PAT1_phosphate_acetyltransferase_mitochondrion	0	Cre17.g699000.t1.1	3151	4.36177	7.77	7.91	6.64	-0.15	1.13	1.27	0	0	0
Cmo_contig_4072	1683	CHLREDRAFT_112511_3.2.1.2_AMYB2_Beta-amylase_Chloroplast	7.85e-172	Cre06.g270350.t1.2	2650	4.15218	4.54	3.6	3.14	0.94	1.39	0.46	0	0	0
Cmo_contig_14656	2164	CHLREDRAFT_118203_2.7.1.40_PYK5_Pyruvate_kinase_chloroplast	1.38e-171	Cre02.g147900.t1.2	2644	6.91049	4.3	2.91	2.08	1.39	2.22	0.83	0	0	0
Cmo_contig_2853	3577	CHLREDRAFT_119897_ACAS_6.2.1.1_Acetate-CoA_ligase_cytosol	3.37e-131	Cre17.g726700.t1.2	3249	2.44361	3.54	4.7	4.5	-1.16	-0.96	0.2	0	0	0
Cmo_contig_24401	941	CHLREDRAFT_119977_5.4.2.1_PGM_phosphoglycerate_mutase_Carboxy-lyases	1.42e-36	Cre12.g527400.t1.2	2248	3.38957	2.18	1.67	3.09	0.51	-0.91	-1.42	0	0	0
Cmo_contig_76	5030	CHLREDRAFT_121409_1.1.1.1_ADH2_Alcohol_dehydrogenase	0	Cre20.g758200.t1.1	3785	7.76732	6.75	8	7.78	-1.25	-1.03	0.22	0	0	0
Cmo_contig_1770	5002	CHLREDRAFT_122198_1.2.7.1_PFR1_pyruvate-ferredoxin_oxidoreductase	0	Cre11.g473950.t1.1	5355	8.00163	7.32	8.09	6.15	-0.77	1.17	1.94	0	0	0
Cmo_contig_11725	2392	CHLREDRAFT_122203_2.2.2.4_4-alpha-glucanotransferase_cytosol	0	Cre11.g473500.t1.2	4489	1.9782	3.8	2.72	1.79	1.08	2.01	0.93	0	0	0
Cmo_contig_93	2153	CHLREDRAFT_127786_4.1.1.1_PDC3_pyruvate_decarboxylase_mitochondrion	1.58e-07	Cre29.g778850.t1.1	2906	4.926	7.87	7.26	7.25	0.61	0.63	0.02	0	0	0
Cmo_contig_459	3382	CHLREDRAFT_129211_3.2.1.2_AMYB3_Beta-amylase	3.79e-95	Cre06.g307150.t1.2	5327	4.5373	5.7	5.93	6.23	-0.23	-0.53	-0.3	0	0	0
Cmo_contig_2715	1650	CHLREDRAFT_129982_2.7.2.1_ACK1_Acetokinase	3.5e-177	Cre09.g396700.t1.1	2166	6.02835	6.37	7.08	5.8	-0.71	0.57	1.29	0	0	0
Cmo_contig_2715	1650	CHLREDRAFT_129982_2.7.2.1_ACK2_Acetokinase_mitochondrion	0	Cre09.g396700.t1.1	1680	5.61736	6.37	7.08	5.8	-0.71	0.57	1.29	0	0	0
Cmo_contig_715	1777	CHLREDRAFT_132210_2.7.2.3_PGK1_Phosphoglycerate-kinase_cytosol	0	Cre22.g763250.t1.1	2573	8.95646	11.11	10.96	11.11	0.15	0	-0.15	0	0	0
Cmo_contig_76	5030	CHLREDRAFT_133318_1.1.1.1_ADH1_Alcohol_dehydrogenase_mitochondrion	0	Cre20.g758200.t1.1	3785	7.76732	6.75	8	7.78	-1.25	-1.03	0.22	0	0	0
Cmo_contig_15582	873	CHLREDRAFT_135220_5.3.1.9_PGI_phosphoglucose_isomerase_Chloroplast	0	Cre03.g175400.t1.1	3115	7.31143	6.32	5.47	4.48	0.85	1.84	0.99	0	0	0
Cmo_contig_14656	2164	CHLREDRAFT_136854_2.7.1.40_PYK1_Pyruvate_kinase_cytosol	1.38e-171	Cre02.g147900.t1.2	2644	6.91049	4.3	2.91	2.08	1.39	2.22	0.83	0	0	0
Cmo_contig_4985	3224	CHLREDRAFT_137300_2.4.1.1_PHOB_Phosphorylase_Chloroplast	0	Cre12.g552200.t1.1	4214	7.39008	5.93	5.45	5.25	0.47	0.68	0.21	0	0	0
Cmo_contig_1152	2219	CHLREDRAFT_139750_ACS2_6.2.1.1_Acetyl-CoA_synthetase_chloroplast	0	Cre23.g765700.t1.1	1451	5.34341	5.82	5.47	7.01	0.35	-1.19	-1.55	0	0	0
Cmo_contig_811	1055	CHLREDRAFT_140618_1.2.1.12_GPA1a_Glyceraldehyde-3-phosphate-dehydrogenase_mitochondrion	4.06e-168	Cre12.g485150.t1.1	1897	8.38952	8.19	8.3	7.21	-0.1	0.98	1.09	0	0	0
Cmo_contig_10411	1885	CHLREDRAFT_149896_2.7.1.40_PYK4a_Pyruvate_kinase_cytosol	8.14e-109	Cre05.g234700.t1.2	8893	3.40599	3.36	3.28	4.32	0.08	-0.96	-1.04	0	0	0
Cmo_contig_778	3058	CHLREDRAFT_152708_2.4.1.1_PHOA_Phosphorylase_Chloroplast	0	Cre07.g336950.t1.1	3337	6.98971	7.4	6.57	5.56	0.83	1.84	1.01	0	0	0
Cmo_contig_45	1398	CHLREDRAFT_152892_4.1.2.13_FBA1_Fructose-1,6-bisphosphate_aldolase_cytosol	5.23e-123	Cre05.g234550.t1.1	1704	7.1817	11.89	11.73	11.81	0.16	0.08	-0.08	0	0	0
Cmo_contig_550	1849	CHLREDRAFT_173725_3.2.1.1_Alpha-amylase-like_protein_Chloroplast	9.53e-117	Cre08.g385500.t1.1	2569	1.19535	6.42	6.7	6.85	-0.28	-0.43	-0.16	0	0	0
Cmo_contig_30	3760	CHLREDRAFT_183141_3.2.1.2_AMYB1_Beta-amylase_Chloroplast	0	Cre06.g307150.t1.2	3093	7.17732	6.29	7.25	7.54	-0.96	-1.25	-0.29	0	0	0
Cmo_contig_745	1478	CHLREDRAFT_183963_1.12.7.2_HYD1_Fe-hydrogenase_chloroplast	1.3e-173	Cre09.g396600.t1.1	2446	9.1688	9.09	10.99	9.22	-1.9	-0.13	1.77	0	0	0
Cmo_contig_804	2817	CHLREDRAFT_191051_2.3.1.8_PAT2_phosphate_acetyltransferase	0	Cre17.g699000.t1.1	3407	5.64789	7.77	7.91	6.64	-0.15	1.13	1.27	0	0	0
Cmo_contig_3450	4108	CHLREDRAFT_194063_ACS1_6.2.1.1_Acetyl-CoA_synthetase_cytosol	0	Cre23.g765700.t1.1	2577	4.19298	5.38	3.89	3.99	1.49	1.4	-0.09	0	0	0
Cmo_contig_10411	1885	CHLREDRAFT_196261_2.7.1.40_PYK3a_Pyruvate_kinase	0	Cre05.g234700.t1.2	7777	4.12267	3.36	3.28	4.32	0.08	-0.96	-1.04	0	0	0
Cmo_contig_584	2570	CHLREDRAFT_196263_2.7.1.40_PYK2_Pyruvate_kinase_cytosol	0	Cre06.g280950.t1.1	3343	3.4019	6.92	5.13	5.42	1.79	1.49	-0.29	0	0	0
Cmo_contig_2064	1310	CHLREDRAFT_196304_4.1.2.13_FBA4_Fructose-1,6-bisphosphate_aldolase_cytosol	6e-66	Cre02.g093450.t1.1	1275	ND	6.28	5.32	5.5	0.96	0.78	-0.17	0	0	0
Cmo_contig_1646	2264	CHLREDRAFT_196305_5.4.2.1_PGM1a_phosphoglycerate_mutase_Carboxy-lyases_cytosol	0	Cre06.g272050.t1.1	2447	4.58916	6.28	6.05	5.7	0.23	0.58	0.35	0	0	0
Cmo_contig_1152	2219	CHLREDRAFT_196311_ACS3_6.2.1.1_Acetyl-CoA_synthetase_cytosol_mitochondrion	0	Cre23.g765700.t1.1	3667	8.49109	5.82	5.47	7.01	0.35	-1.19	-1.55	0	0	0
Cmo_contig_715	1777	CHLREDRAFT_196383_2.7.2.3_PGK2_Phosphoglycerate-kinase_cytosol	3.9e-102	Cre22.g763250.t1.1	2530	ND	11.11	10.96	11.11	0.15	0	-0.15	0	0	0
Cmo_contig_2652	879	CHLREDRAFT_196430_2.7.1.11_2.7.1.90_PFK2_phosphofructokinase_Chloroplast	2.9e-113	Cre12.g553250.t1.1	2372	6.26641	6.64	5.71	4.97	0.93	1.67	0.74	0	0	0
Cmo_contig_811	1055	CHLREDRAFT_196442_1.2.1.12_1.2.1.13_GAP2_Glyceraldehyde-3-phosphate-dehydrogenase_cytosol	1.17e-65	Cre12.g485150.t1.1	1637	2.848	8.19	8.3	7.21	-0.1	0.98	1.09	0	0	0
Cmo_contig_1360	1093	CHLREDRAFT_196624_2.7.1.11_2.7.1.90_PFK1_phosphofructokinase_Chloroplast	5.38e-153	Cre06.g262900.t1.1	2374	5.63285	6.09	5.21	4.08	0.88	2.01	1.13	0	0	0
Cmo_contig_5258	3063	CHLREDRAFT_196947_3.2.1.20_AGL1_alpha-glucosidase	1.38e-44	Cre03.g190500.t1.1	3837	ND	5.14	4.4	3.93	0.74	1.21	0.47	0	0	0
Cmo_contig_1360	1093	CHLREDRAFT_20801_2.7.1.11_2.7.1.90_PFK3_phosphofructokinase_Chloroplast	9.85e-44	Cre06.g262900.t1.1	2571	ND	6.09	5.21	4.08	0.88	2.01	1.13	0	0	0
Cmo_contig_15051	1496	CHLREDRAFT_21373_5.4.2.1_PGM3_phosphoglycerate-mutase_Carboxy-lyases	3.4e-85	Cre05.g232550.t1.1	2030	ND	3.78	3.11	3.38	0.67	0.4	-0.27	0	0	0
Cmo_contig_5692	1418	CHLREDRAFT_21582_2.2.1.4_HXK1_hexokinase	2.06e-108	Cre02.g117500.t1.1	2846	ND	4.39	3.43	2.55	0.96	1.85	0.89	0	0	0
Cmo_contig_45	1398	CHLREDRAFT_24459_4.1.2.13_FBA3_Fructose-1,6-bisphosphate_aldolase_1_Chloroplast	0	Cre05.g234550.t1.1	1711	11.4111	11.89	11.73	11.81	0.16	0.08	-0.08	0	0	0
Cmo_contig_2064	1310	CHLREDRAFT_29185_4.1.2.13_FBA2_Fructose-1,6-bisphosphate_aldolase_Chloroplast	7.69e-165	Cre02.g093450.t1.1	1992	ND	6.28	5.32	5.5	0.96	0.78	-0.17	0	0	0
Cmo_contig_2752	3065	CHLREDRAFT_58178_AMYA2_3.2.1.1_alpha-amylase_Chloroplast	0	Cre08.g362450.t1.1	3293	6.48285	6.31	5.8	5.86	0.5	0.45	-0.06	0	0	0
Cmo_contig_12261	1816	CHLREDRAFT_80188_estExt_GenewiseW_1.C_240204_Glycerol-3-phosphate_dehydrogenase_NAD+_cytosol	1.34e-70	Cre12.g511150.t1.1	2219	ND	3.45	1.85	3.21	1.61	0.25	-1.36	0	0	0
Cmo_contig_1191	2031	CHLREDRAFT_81483_5.4.2.2_GPM1a_GPM1b_Phosphoglucomutase_Chloroplast	0	Cre13.g598750.t1.2	2323	6.47168	6.68	6.29	6.25	0.39	0.43	0.04	0	0	0
Cmo_contig_2150	1698	CHLREDRAFT_83064_4.2.1.11_PGH1_ENO_2-Phosphoglycerate-Dehydratase_cytosol	0	Cre12.g513200.t1.1	1911	9.99907	8.87	8	6.56	0.87	2.31	1.44	0	0	0
Cmo_contig_14385	784	CHLREDRAFT_8761_5.4.2.1_PGM2_phosphoglycerate-mutase_Carboxy-lyases	1.64e-26	Cre10.g460300.t1.1	817	2.85	3.84	2.84	3.32	1	0.52	-0.48	0	0	0
Cmo_contig_21383	1606	CHLREDRAFT_102889_GAPN1_1.2.1.9_Glyceraldehyde_3-phosphate_dehydrogenase_nonphosphorylating_NADP-dependent_cytosol	0	Cre12.g556600.t1.1	2722	ND	2.33	1.14	0.92	1.2	1.41	0.21	0	0	0
Cmo_contig_12261	1816	CHLREDRAFT_94229_GPD1_Glycerol-3-phosphate_dehydrogenase_NAD+	0	Cre12.g511150.t1.1	2314	4.80735	3.45	1.85	3.21	1.61	0.25	-1.36	0	0	0
Cmo_contig_27006	608	CHLREDRAFT_96705_1.1.1.28_LDH1_butanediol_dehydrogenase	2.99e-61	Cre10.g434900.t1.2	2279	2.37016	1.66	0.86	0.77	0.8	0.88	0.09	0	0	0
Cmo_contig_8573	1696	CHLREDRAFT_96789_GPD4_Glycerol-3-phosphate_dehydrogenase_NAD+_chloroplast	2.53e-167	Cre10.g421700.t1.1	2970	5.30998	4.28	2.64	1.82	1.64	2.46	0.82	0	0	0
Cmo_contig_2029	4346	pyruvate carboxylase (PYC)	0	Cre06.g258700.t1	3342	5.57259	5.73	4.95	5.57	0.78	0.16	-0.62	0	0	0
Cmo_contig_4010	2763	NAD(P)-dependent malic enzyme (MME4 homologue)	0	Cre06.g251400.t1	2769	4.25927	5.84	5	5.08	0.84	0.76	-0.08	0	0	0
Cmo_contig_3816	2491	NAD(P)-dependent malic enzyme (MME4 homologue)	0	Cre06.g268750.t1	2870	5.56071	3.75	3.34	3.58	0.42	0.17	-0.24	0	0	0
Cmo_contig_2986	2206	NAD(P)-dependent malic enzyme (MME4 homologue)	0	Cre06.g251400.t1	2769	4.25927	2.45	2.36	2.05	0.09	0.4	0.31	0	0	0
Cmo_contig_2000	2236	NAD(P)-dependent malic enzyme (MME4 homologue)	2e-134	Cre01.g022500.t1	2921	ND	4.25	3.79	4.14	0.46	0.11	-0.35	0	0	0
Cmo_contig_111	1713	NAD(P)-dependent malic enzyme (MME4 homologue)	8.67e-180	Cre14.g629700.t1	3669	5.6372	6.42	6.88	7.29	-0.45	-0.86	-0.41	0	0	0
Cmo_contig_1485	1402	malate dehydrogenase, mitochondria (MDH)	0	Cre03.g194850.t1	1829	9.67599	7.58	7.26	7.29	0.33	0.29	-0.04	0	0	0
Cmo_contig_3395	1546	NADP-Malate dehydrogenase, chloroplast, light-regulated	0	Cre09.g410700.t1	3021	6.45516	7.23	6.47	6.27	0.75	0.95	0.2	0	0	0
Cmo_contig_4355	1236	NAD-Malate dehydrogenase, glyxoysomal and mitochondria	0	Cre12.g483950.t1	1371	8.38853	9.52	8.86	8.58	0.66	0.94	0.29	0	0	0
Cmo_contig_828	1210	malate dehydrogenase, glyxoysomal and mitochondria	1e-150	Cre10.g423250.t1	1921	6.7039	6.37	7.02	7.55	-0.65	-1.18	-0.53	0	0	0
Cmo_contig_8818	1457	NAD-Malate dehydrogenase,cytoplasmic	3e-167	Cre02.g145800.t1	1612	6.1914	6.42	5.7	5.68	0.72	0.74	0.02	0	0	0
Cmo_contig_1904	1977	fumarate hydratase (FUM)	1	Cre14.g619150.t1	2787	7.93764	5.09	4.38	2.64	0.7	2.45	1.75	0	0	0
Cmo_contig_341	2563	succinate dehydrogenase (FMR)	0	Cre03.g171950.t1	4862	0.275007	7.83	7.14	6.89	0.7	0.94	0.24	0	0	0
No Cre homologues of pyruvate formate lyase identified in Cmo
Cmo_contig_4682	1082	CHLREDRAFT_146801_2.3.1.54_PFL1_Pyruvate_formate_lyase_cytosol_mitochondrion	1.32	Cre17.g735000.t1.2	3341	11.5019	3.63	3.41	4.27	0.23	-0.63	-0.86	0	0	0
Cmo_contig_33021	231	CHLREDRAFT_194298_2.3.1.54_PFLA_Pyruvate_formate_lyase	0.91	Cre01.g037600.t1.2	8724	-0.556393	1.15	-0.16	0.05	1.32	1.11	-0.21	0	0	0
Serine/Threonine protein kinases
Cmo_contig_4501	2312	Copper response regulator 1 (CRR1); carbon catabolite repressor protein 4 (CCR4) homolog	0	Au9.Cre11.g475900.t1	3162	5.65249	5.79	4.05	3.72	1.74	2.07	0.33	0	0	0
Cmo_contig_2540	2283	sulfur stress regulator, Snf1-like ser/thr protein kinase	1.36e-91	Cre13.g568050.t1.2	3596	ND	4.03	5.66	6.42	-1.63	-2.39	-0.76	0	1	0
Cmo_contig_10235	1122	sulfur stress regulator, Snf1-like ser/thr protein kinase	9.11e-165	Cre13.g570250.t1.3	7311	0.687061	3.68	4.82	5.4	-1.14	-1.72	-0.58	0	0	0
Cmo_contig_4926	845	sulfur stress regulator, Snf1-like ser/thr protein kinase	7.29e-135	Cre04.g211600.t1.3	3444	4.77452	5.83	6.52	6.89	-0.69	-1.06	-0.37	0	0	0
Cmo_contig_4389	1298	sulfur stress regulator, Snf1-like ser/thr protein kinase	2e-145	Cre11.g481000.t1.2	2284	3.36737	6.07	6.57	5.75	-0.5	0.31	0.81	0	0	0
Cmo_contig_8175	1934	sulfur stress regulator, Snf1-like ser/thr protein kinase	5.78e-129	Cre19.g755700.t1.1	2845	4.37156	3.94	4.42	4.82	-0.48	-0.87	-0.4	0	0	0
Cmo_contig_3138	3619	sulfur stress regulator, Snf1-like ser/thr protein kinase	2.21e-169	Cre11.g481000.t1.2	2284	3.36737	4.49	4.68	4.85	-0.19	-0.36	-0.17	0	0	0
Cmo_contig_4623	2235	sulfur stress regulator, Snf1-like ser/thr protein kinase	3e-114	Cre10.g466350.t1	3770	2.97	4.88	4.32	4.77	0.56	0.11	-0.44	0	0	0
Cmo_contig_11802	1981	Snf1-like ser/thr protein kinase	0	Cre16.g657350.t1.2	2437	4.44294	5.03	3.9	3.72	1.13	1.3	0.18	0	0	0
Cmo_contig_1379	3779	sulfur stress regulator, Snf1-like ser/thr protein kinase	1.72e-60	Cre06.g292700.t1.1	1948	4.1811	3.63	2.41	1.16	1.21	2.46	1.25	0	0	0
Cmo_contig_11669	1258	Snf1-like ser/thr protein kinase, SAC3, SNRK2.2	0	Cre12.g499500.t1.2	1945	5.05788	5.08	3.8	2.82	1.28	2.26	0.98	0	0	0
Cmo_contig_6153	2424	sulfur stress regulator, Snf1-like ser/thr protein kinase	1.03e-163	Cre17.g707800.t1.2	3871	3.19061	3.77	1.89	1.35	1.87	2.42	0.54	0	0	0
Cmo_contig_21466	953	sulfur stress regulator, Snf1-like ser/thr protein kinase	1.92e-80	Cre13.g568050.t1.2	3596	ND	2.12	-0.75	-0.04	2.87	2.15	-0.72	1	0	0
Cmo_contig_13578	911	sulfur stress regulator, Snf1-like ser/thr protein kinase	3.56e-116	Cre13.g568050.t1.2	3596	ND	3.3	0.35	-0.65	2.95	3.94	1	0	0	0
Cmo_contig_6418	2323	calcium/calmodulin dependent protein kinase kinase 1	0	Cre10.g428650.t1.2	3530	3.73877	3.59	3.86	4.2	-0.27	-0.61	-0.34	0	0	0
Cmo_contig_8046	2117	NimA-related protein kinase 7	7.12e-122	Cre12.g499850.t1.3	2502	NA	5.76	3.4	2.53	2.35	3.23	0.87	1	1	0

## Sheet: Additional file 13B
Additional file 13B: The statistical analysis result of the distribution of 7,940 genes of C. reinhardtii with log2-based RPKM values as well as all log2-based RPKM values based on published NCBI SRA dataset SRR057469 using the C. reinhardtii RNA extracted at 45 min and 120 min post dark anaerobic induction (SRS074576) for all the 15, 935 C. reinhardtii reference mRNA.
	Contig_ID: The ID number for contigs from de novo assembly result using trimmed data with duplicates removed. Contig_Length: The length of the Cmo contig.
	RPKM: Reads per kilo base per million.
Statistical anaysis result of the distribution of 7940 genes of C. reinhardtii (Cre) with log2-based RPKM values based on RNA_seq data SRR057469.
100% (maximum)	14.0655
0.995	11.5134
0.975	8.97658
0.9	6.52387
75% (Quartile)	4.72942
50% (Median)	3.10769
25% (Quartile)	1.77821
0.1	0.910733
0.025	-0.0144996
0.005	-0.666576
0	-2.12029
Mean	3.4584
Standard Deviation (SD)	2.30023
Standard Error (SE) Mean	0.0258143
Upper 95% Mean	3.509
Lower 95% Mean	3.4078
Number of Genes (N) with RPKM Value	7940
The log2-based RPKM values of C. reinhardtii (Cre) based on RNA_seq data SRR057469.
Cre_ID	Cre_length	Unique gene reads	Total gene reads	RPKM	log2RPKM
Au9.Cre23.g766250.t1	996	2899	2899	17144.7	14.0655
Au9.Cre32.g781300.t1	1068	2185	2185	12051	13.5569
Au9.Cre12.g548950.t1	1046	1737	1744	9821.02	13.2617
Au9.Cre10.g417700.t1	1406	2089	2089	8751.75	13.0954
Au9.Cre08.g372200.t1	1059	1538	1538	8554.64	13.0625
Au9.Cre02.g102250.t1	892	1113	1113	7349.74	12.8435
Au9.Cre02.g115200.t1	676	799	799	6962.12	12.7653
Au9.Cre06.g249250.t1	587	685	685	6873.76	12.7469
Au9.Cre01.g027000.t1	744	856	856	6777.08	12.7264
Au9.Cre08.g359750.t1	649	746	746	6770.73	12.7251
Au9.Cre09.g388200.t1	1124	1106	1106	5796.03	12.5008
Au9.Cre06.g272800.t1	735	683	683	5473.62	12.4183
Au9.Cre06.g263450.t1	1905	1508	1570	4854.52	12.2451
Au9.Cre10.g420350.t1	579	475	475	4832.33	12.2385
Au9.Cre02.g091100.t1	848	649	649	4508.07	12.1383
Au9.Cre02.g106600.t1	945	695	695	4332.06	12.0808
Au9.Cre14.g634300.t1	2874	0	2088	4279.42	12.0632
Au9.Cre12.g528750.t1	582	417	417	4220.41	12.0432
Au9.Cre08.g386150.t1	2893	0	2060	4194.31	12.0342
Au9.Cre13.g568650.t1	1144	805	805	4144.88	12.0171
Au9.Cre12.g520500.t1	1264	888	888	4138.16	12.0148
Au9.Cre01.g039250.t1	1002	695	695	4085.63	11.9963
Au9.Cre06.g285250.t1	1203	816	816	3995.45	11.9641
Au9.Cre02.g126450.t1	527	357	357	3990.24	11.9623
Au9.Cre06.g290950.t1	718	481	481	3946.05	11.9462
Au9.Cre01.g011000.t1	1048	680	680	3821.99	11.9001
Au9.Cre14.g621450.t1	1132	718	718	3736.11	11.8673
Au9.Cre09.g412100.t1	1322	837	837	3729.37	11.8647
Au9.Cre02.g139950.t1	647	389	389	3541.5	11.7901
Au9.Cre12.g548400.t1	1232	726	728	3480.67	11.7651
Au9.Cre06.g250200.t1	1475	859	859	3430.38	11.7442
Au9.Cre08.g372450.t1	1224	707	707	3402.35	11.7323
Au9.Cre16.g687900.t1	1281	727	727	3342.93	11.7069
Au9.Cre07.g334550.t1	931	221	509	3220.4	11.653
Au9.Cre10.g452350.t1	1369	727	727	3128.04	11.611
Au9.Cre12.g494050.t1	615	320	320	3064.9	11.5816
Au9.Cre06.g282800.t1	1938	1005	1005	3054.6	11.5768
Au9.Cre09.g392350.t1	1855	953	953	3026.15	11.5633
Au9.Cre16.g682300.t1	518	262	262	2979.29	11.5408
Au9.Cre01.g044800.t1	3341	1645	1645	2900.22	11.5019
Au9.Cre12.g498600.t1	1961	917	956	2871.59	11.4876
Au9.Cre13.g568900.t1	641	309	309	2839.5	11.4714
Au9.Cre56.g791050.t1	989	475	475	2829.04	11.4661
Au9.Cre09.g386650.t1	1450	696	696	2827.37	11.4652
Au9.Cre09.g400650.t1	1107	528	528	2809.49	11.4561
Au9.Cre13.g580000.t1	1021	478	478	2757.68	11.4292
Au9.Cre05.g234550.t1	1711	791	791	2723.13	11.4111
Au9.Cre06.g298650.t1	1701	777	777	2690.66	11.3937
Au9.Cre12.g550850.t1	1428	650	650	2681.18	11.3887
Au9.Cre12.g537800.t1	1011	457	457	2662.6	11.3786
Au9.Cre02.g134700.t1	1696	744	744	2583.98	11.3354
Au9.Cre12.g508750.t1	1558	662	662	2502.83	11.2893
Au9.Cre07.g349200.t1	951	395	395	2446.57	11.2565
Au9.Cre13.g579450.t1	1031	423	423	2416.7	11.2388
Au9.Cre02.g132800.t1	1448	582	582	2367.53	11.2092
Au9.Cre17.g702950.t1	1780	681	689	2280.03	11.1548
Au9.Cre12.g512600.t1	698	270	270	2278.5	11.1539
Au9.Cre06.g308250.t1	1235	470	470	2241.67	11.1304
Au9.Cre12.g530650.t1	1573	504	584	2186.88	11.0947
Au9.Cre10.g418450.t1	869	321	321	2175.84	11.0874
Au9.Cre12.g560950.t1	1037	381	381	2164.15	11.0796
Au9.Cre17.g720250.t1	1378	496	496	2120.19	11.05
Au9.Cre16.g659700.t1	947	338	338	2102.37	11.0378
Au9.Cre13.g599400.t1	1155	407	407	2075.65	11.0193
Au9.Cre06.g272650.t1	1057	370	370	2061.9	11.0098
Au9.Cre06.g261000.t1	833	287	287	2029.45	10.9869
Au9.Cre07.g357850.t1	590	203	203	2026.68	10.9849
Au9.Cre11.g475250.t1	813	279	279	2021.41	10.9811
Au9.Cre12.g514500.t1	546	187	187	2017.39	10.9783
Au9.Cre06.g283050.t1	1117	381	381	2009.15	10.9724
Au9.Cre12.g498900.t1	672	227	227	1989.75	10.9584
Au9.Cre03.g165100.t1	854	278	278	1917.47	10.905
Au9.Cre12.g529650.t1	1129	366	366	1909.54	10.899
Au9.Cre17.g700950.t1	1239	394	394	1873.12	10.8712
Au9.Cre41.g786600.t1	2595	810	810	1838.61	10.8444
Au9.Cre06.g282500.t1	632	197	197	1836.08	10.8424
Au9.Cre02.g097400.t1	1265	393	393	1829.97	10.8376
Au9.Cre10.g443050.t1	2057	626	626	1792.59	10.8078
Au9.Cre04.g216850.t1	1680	498	498	1746.07	10.7699
Au9.Cre12.g521300.t1	1203	345	345	1689.25	10.7222
Au9.Cre07.g330250.t1	851	244	244	1688.89	10.7219
Au9.Cre08.g360900.t1	550	153	153	1638.59	10.6782
Au9.Cre03.g204250.t1	2223	618	618	1637.54	10.6773
Au9.Cre17.g732000.t1	1002	278	278	1634.25	10.6744
Au9.Cre17.g706600.t1	1448	399	399	1623.1	10.6645
Au9.Cre04.g211800.t1	456	123	123	1588.85	10.6338
Au9.Cre05.g237450.t1	1595	422	422	1558.45	10.6059
Au9.Cre10.g452050.t1	1448	379	379	1541.74	10.5903
Au9.Cre07.g337100.t1	1497	391	391	1538.5	10.5873
Au9.Cre05.g233050.t1	979	252	252	1516.21	10.5663
Au9.Cre14.g617900.t1	519	132	132	1498.13	10.5489
Au9.Cre06.g259900.t1	1526	388	388	1497.68	10.5485
Au9.Cre14.g626700.t1	602	149	149	1457.91	10.5097
Au9.Cre07.g344950.t1	1392	342	342	1447.2	10.499
Au9.Cre12.g532550.t1	644	156	156	1426.86	10.4786
Au9.Cre02.g141400.t1	2860	679	679	1398.44	10.4496
Au9.Cre11.g481450.t1	1247	293	293	1384.02	10.4346
Au9.Cre01.g056250.t1	1161	270	270	1369.85	10.4198
Au9.Cre13.g603500.t1	1962	456	456	1369.01	10.4189
Au9.Cre13.g577100.t1	768	177	177	1357.54	10.4068
Au9.Cre13.g571500.t1	1207	276	276	1346.93	10.3955
Au9.Cre06.g272950.t1	700	160	160	1346.37	10.3949
Au9.Cre04.g222700.t1	4218	964	964	1346.21	10.3947
Au9.Cre02.g105100.t1	1452	326	326	1322.49	10.369
Au9.Cre02.g120150.t1	745	165	167	1320.39	10.3667
Au9.Cre02.g082750.t1	740	161	161	1281.55	10.3237
Au9.Cre12.g486300.t1	926	201	201	1278.58	10.3203
Au9.Cre13.g581650.t1	1611	346	346	1265.09	10.305
Au9.Cre09.g396100.t1	1132	241	241	1254.04	10.2924
Au9.Cre05.g232150.t1	2049	430	430	1236.14	10.2716
Au9.Cre12.g528000.t1	1933	404	404	1231.09	10.2657
Au9.Cre01.g010900.t1	1769	365	365	1215.36	10.2472
Au9.Cre17.g700750.t1	1834	373	373	1197.98	10.2264
Au9.Cre16.g650550.t1	752	151	151	1182.77	10.208
Au9.Cre03.g195400.t1	782	154	154	1159.99	10.1799
Au9.Cre01.g049500.t1	934	183	183	1154.11	10.1726
Au9.Cre03.g190950.t1	1790	346	346	1138.58	10.153
Au9.Cre12.g516200.t1	3480	640	640	1083.28	10.0812
Au9.Cre02.g084450.t1	2087	382	382	1078.16	10.0744
Au9.Cre06.g273600.t1	702	128	128	1074.03	10.0688
Au9.Cre01.g040000.t1	976	177	177	1068.23	10.061
Au9.Cre13.g595250.t1	588	106	106	1061.87	10.0524
Au9.Cre13.g603550.t1	2066	372	372	1060.61	10.0507
Au9.Cre02.g101350.t1	1040	187	187	1059.13	10.0487
Au9.Cre07.g349350.t1	739	131	131	1044.16	10.0281
Au9.Cre12.g513200.t1	1911	332	332	1023.34	9.99907
Au9.Cre17.g698000.t1	2469	428	428	1021.09	9.99589
Au9.Cre07.g346050.t1	2226	378	378	1000.25	9.96614
Au9.Cre05.g233950.t1	871	146	146	987.36	9.94743
Au9.Cre16.g680000.t1	1120	186	186	978.22	9.93402
Au9.Cre06.g257500.t1	1255	208	208	976.25	9.93111
Au9.Cre02.g084400.t1	2080	341	341	965.68	9.9154
Au9.Cre18.g749900.t1	1276	209	209	964.8	9.91409
Au9.Cre16.g657250.t1	2842	464	464	961.69	9.90943
Au9.Cre16.g673650.t1	1590	254	254	940.98	9.87802
Au9.Cre03.g156900.t1	1310	209	209	939.76	9.87615
Au9.Cre02.g080200.t1	3049	486	486	938.9	9.87483
Au9.Cre01.g051500.t1	1018	159	159	920.01	9.84551
Au9.Cre01.g047750.t1	1025	158	158	907.98	9.82652
Au9.Cre13.g590500.t1	2261	348	348	906.61	9.82434
Au9.Cre02.g114600.t1	1056	162	162	903.63	9.81959
Au9.Cre12.g559250.t1	1448	218	218	886.81	9.79248
Au9.Cre02.g075700.t1	715	106	106	873.26	9.77027
Au9.Cre17.g724300.t1	665	98	98	868.05	9.76163
Au9.Cre02.g077800.t1	3611	526	528	861.29	9.75036
Au9.Cre01.g032300.t1	1444	204	204	832.16	9.70072
Au9.Cre01.g002300.t1	989	139	139	827.87	9.69326
Au9.Cre03.g194850.t1	1829	254	254	818.02	9.67599
Au9.Cre16.g650100.t1	980	133	133	799.41	9.64279
Au9.Cre10.g432800.t1	1108	150	150	797.43	9.63921
Au9.Cre09.g407700.t1	2749	366	366	784.24	9.61515
Au9.Cre02.g124800.t1	1481	197	197	783.52	9.61383
Au9.Cre12.g504200.t1	514	68	68	779.27	9.60598
Au9.Cre12.g542250.t1	2028	265	265	769.7	9.58815
Au9.Cre12.g545200.t1	1087	142	142	769.49	9.58776
Au9.Cre10.g433950.t1	889	115	115	761.97	9.57359
Au9.Cre02.g093650.t1	844	109	109	760.72	9.57122
Au9.Cre02.g082500.t1	1018	129	129	746.42	9.54384
Au9.Cre12.g542350.t1	1451	183	183	742.89	9.537
Au9.Cre18.g749750.t1	1491	188	188	742.71	9.53666
Au9.Cre13.g598900.t1	1227	154	154	739.29	9.53
Au9.Cre03.g157700.t1	836	104	104	732.77	9.51722
Au9.Cre05.g231850.t1	2594	311	311	706.21	9.46395
Au9.Cre06.g296700.t1	2790	334	334	705.15	9.46179
Au9.Cre10.g434750.t1	2512	300	300	703.47	9.45835
Au9.Cre02.g107200.t1	823	97	97	694.25	9.43931
Au9.Cre01.g042750.t1	3384	395	395	687.56	9.42534
Au9.Cre14.g620600.t1	2643	304	304	677.51	9.4041
Au9.Cre12.g486250.t1	1072	122	122	670.36	9.38879
Au9.Cre16.g672650.t1	1543	174	174	664.24	9.37556
Au9.Cre12.g549550.t1	1898	211	211	654.83	9.35498
Au9.Cre13.g573350.t1	861	95	95	649.92	9.34412
Au9.Cre08.g380250.t1	1120	121	121	636.37	9.31372
Au9.Cre17.g717900.t1	2393	245	249	612.91	9.25953
Au9.Cre04.g229300.t1	2199	225	225	602.7	9.2353
Au9.Cre02.g116750.t1	2542	260	260	602.48	9.23477
Au9.Cre02.g129500.t1	2695	213	274	598.87	9.2261
Au9.Cre04.g221700.t1	1691	171	171	595.65	9.21832
Au9.Cre02.g079800.t1	1060	105	105	583.48	9.18854
Au9.Cre03.g185250.t1	3303	327	327	583.15	9.18772
Au9.Cre07.g323800.t1	777	76	76	576.15	9.1703
Au9.Cre03.g199800.t1	2446	239	239	575.55	9.1688
Au9.Cre03.g153450.t1	1585	150	150	557.45	9.1227
Au9.Cre08.g374150.t1	3026	1	285	554.78	9.11577
Au9.Cre02.g129300.t1	2102	197	197	552.05	9.10866
Au9.Cre09.g415950.t1	986	92	92	549.61	9.10226
Au9.Cre16.g680700.t1	1483	138	138	548.12	9.09835
Au9.Cre06.g258800.t1	4858	444	444	538.35	9.0724
Au9.Cre02.g120100.t1	985	89	89	532.23	9.05591
Au9.Cre07.g335850.t1	2215	200	200	531.86	9.0549
Au9.Cre01.g057800.t1	2568	231	231	529.86	9.04947
Au9.Cre07.g338050.t1	1816	160	160	518.97	9.01951
Au9.Cre10.g424100.t1	1135	99	99	513.78	9.00501
Au9.Cre16.g663950.t1	1977	172	172	512.46	9.0013
Au9.Cre15.g638400.t1	1164	101	101	511.1	8.99746
Au9.Cre06.g283950.t1	1123	97	97	508.78	8.9909
Au9.Cre23.g767050.t1	1908	164	164	506.3	8.98385
Au9.Cre14.g630100.t1	1723	148	148	505.96	8.98288
Au9.Cre02.g103550.t1	1080	92	92	501.77	8.97088
Au9.Cre02.g118950.t1	849	72	72	499.54	8.96446
Au9.Cre22.g763250.t1	2573	217	217	496.78	8.95646
Au9.Cre06.g294950.t1	1601	135	135	496.69	8.9562
Au9.Cre03.g185550.t1	1615	136	136	496.03	8.95428
Au9.Cre06.g272850.t1	1414	119	119	495.72	8.95338
Au9.Cre12.g494750.t1	1094	92	92	495.35	8.9523
Au9.Cre03.g157450.t1	1369	115	115	494.81	8.95073
Au9.Cre09.g394200.t1	5083	426	426	493.66	8.94737
Au9.Cre01.g039300.t1	2808	235	235	492.96	8.94533
Au9.Cre12.g498250.t1	502	42	42	492.82	8.94492
Au9.Cre17.g731950.t1	958	80	80	491.89	8.94219
Au9.Cre13.g565800.t1	1461	121	121	487.84	8.93026
Au9.Cre10.g425900.t1	1443	118	118	481.68	8.91193
Au9.Cre12.g522600.t1	711	58	58	480.51	8.90842
Au9.Cre12.g494450.t1	920	75	75	480.19	8.90746
Au9.Cre06.g284600.t1	1047	84	84	472.58	8.88441
Au9.Cre12.g535850.t1	1076	86	86	470.79	8.87894
Au9.Cre14.g624250.t1	1152	91	91	465.3	8.86202
Au9.Cre09.g402300.t1	777	60	60	454.85	8.82925
Au9.Cre08.g378800.t1	2945	227	227	454.03	8.82664
Au9.Cre02.g077300.t1	1812	139	139	451.85	8.8197
Au9.Cre12.g529400.t1	719	55	55	450.58	8.81564
Au9.Cre06.g308550.t1	981	75	75	450.33	8.81484
Au9.Cre02.g126050.t1	2358	179	179	447.15	8.80462
Au9.Cre06.g304350.t1	1095	83	83	446.48	8.80245
Au9.Cre02.g084000.t1	954	72	72	444.56	8.79623
Au9.Cre14.g612450.t1	1292	97	97	442.23	8.78865
Au9.Cre10.g462550.t1	2099	2	156	437.78	8.77406
Au9.Cre17.g719000.t1	1796	133	133	436.2	8.76885
Au9.Cre01.g013700.t1	1338	99	99	435.83	8.76762
Au9.Cre09.g417150.t1	1960	145	145	435.77	8.76742
Au9.Cre03.g160300.t1	762	56	56	432.89	8.75786
Au9.Cre01.g051900.t1	1311	96	96	431.33	8.75265
Au9.Cre10.g456200.t1	465	34	34	430.69	8.75051
Au9.Cre03.g164600.t1	4329	310	310	421.81	8.72045
Au9.Cre18.g744400.t1	1415	101	101	420.44	8.71576
Au9.Cre09.g398900.t1	1710	122	122	420.25	8.7151
Au9.Cre16.g657200.t1	2849	202	202	417.64	8.70612
Au9.Cre02.g130650.t1	3097	219	219	416.53	8.70228
Au9.Cre17.g721300.t1	849	60	60	416.28	8.70141
Au9.Cre02.g122450.t1	1303	92	92	415.9	8.70009
Au9.Cre02.g081050.t1	2560	180	180	414.17	8.69408
Au9.Cre05.g238650.t1	3101	218	218	414.09	8.6938
Au9.Cre15.g641200.t1	2363	166	166	413.8	8.69279
Au9.Cre17.g717950.t1	2513	176	176	412.54	8.68839
Au9.Cre04.g214500.t1	3209	222	222	407.5	8.67066
Au9.Cre12.g534450.t1	713	49	49	404.81	8.6611
Au9.Cre06.g264200.t1	1572	107	107	400.93	8.64721
Au9.Cre02.g088900.t1	1724	117	117	399.75	8.64295
Au9.Cre09.g395350.t1	813	54	54	391.24	8.61191
Au9.Cre11.g469700.t1	1057	57	70	390.09	8.60766
Au9.Cre16.g693850.t1	1619	40	106	385.66	8.59119
Au9.Cre17.g734450.t1	703	46	46	385.43	8.59033
Au9.Cre03.g205900.t1	2885	188	188	383.84	8.58436
Au9.Cre01.g057400.t1	1029	67	67	383.53	8.5832
Au9.Cre12.g500150.t1	2202	143	143	382.53	8.57943
Au9.Cre06.g259850.t1	864	56	56	381.78	8.5766
Au9.Cre08.g372100.t1	2825	183	183	381.57	8.5758
Au9.Cre16.g679750.t1	1346	87	87	380.73	8.57262
Au9.Cre06.g253350.t1	1089	70	70	378.63	8.56464
Au9.Cre05.g243800.t1	1126	72	72	376.65	8.55708
Au9.Cre03.g203850.t1	1897	121	121	375.72	8.55351
Au9.Cre07.g331550.t1	2086	132	132	372.74	8.54203
Au9.Cre03.g149100.t1	2517	159	159	372.1	8.53955
Au9.Cre09.g386750.t1	2839	179	179	371.39	8.53679
Au9.Cre01.g032650.t1	1791	112	112	368.35	8.52493
Au9.Cre06.g257450.t1	962	59	59	361.26	8.49689
Au9.Cre07.g353450.t1	3667	224	224	359.81	8.49109
Au9.Cre17.g718500.t1	2459	150	150	359.31	8.48909
Au9.Cre09.g409650.t1	2562	155	155	356.36	8.47719
Au9.Cre16.g682000.t1	2817	168	168	351.29	8.45652
Au9.Cre12.g494850.t1	1130	67	67	349.25	8.44812
Au9.Cre13.g596450.t1	2161	128	128	348.9	8.44667
Au9.Cre03.g154350.t1	1453	86	86	348.64	8.44559
Au9.Cre16.g652550.t1	1117	66	66	348.04	8.44311
Au9.Cre01.g054500.t1	4680	276	276	347.38	8.44037
Au9.Cre12.g500500.t1	1794	105	105	344.75	8.42941
Au9.Cre29.g778950.t1	13168	767	767	343.1	8.42249
Au9.Cre09.g391650.t1	2770	161	161	342.36	8.41937
Au9.Cre06.g264300.t1	1279	74	74	340.8	8.41278
Au9.Cre12.g520600.t1	1058	61	61	339.61	8.40774
Au9.Cre03.g179800.t1	1046	60	60	337.88	8.40037
Au9.Cre01.g052100.t1	1240	71	71	337.27	8.39776
Au9.Cre06.g292550.t1	1966	112	112	335.56	8.39043
Au9.Cre12.g485150.t1	1897	108	108	335.35	8.38952
Au9.Cre12.g483950.t1	1371	78	78	335.12	8.38853
Au9.Cre02.g083950.t1	1888	107	107	333.83	8.38297
Au9.Cre10.g436550.t1	1616	91	91	331.7	8.37374
Au9.Cre06.g275100.t1	2230	125	125	330.18	8.36711
Au9.Cre03.g191250.t1	2697	150	150	327.61	8.35584
Au9.Cre09.g410600.t1	2112	117	117	326.31	8.3501
Au9.Cre16.g691850.t1	815	45	45	325.23	8.34532
Au9.Cre16.g652000.t1	1363	75	75	324.12	8.34038
Au9.Cre12.g490500.t1	1501	82	82	321.79	8.32998
Au9.Cre05.g241950.t1	1518	82	82	318.19	8.31374
Au9.Cre02.g076450.t1	1630	88	88	318.01	8.31293
Au9.Cre03.g210050.t1	1119	60	60	315.84	8.30305
Au9.Cre06.g275050.t1	2298	123	123	315.28	8.30049
Au9.Cre23.g766300.t1	1887	101	101	315.28	8.30049
Au9.Cre01.g017300.t1	1386	74	74	314.49	8.29687
Au9.Cre12.g556050.t1	1349	72	72	314.39	8.29641
Au9.Cre07.g331900.t1	696	37	37	313.14	8.29066
Au9.Cre03.g206600.t1	2535	134	134	311.36	8.28244
Au9.Cre17.g723650.t1	2111	111	111	309.73	8.27487
Au9.Cre02.g113200.t1	2023	106	106	308.64	8.26978
Au9.Cre10.g420700.t1	649	34	34	308.59	8.26955
Au9.Cre04.g228950.t1	841	44	44	308.18	8.26763
Au9.Cre16.g687350.t1	3007	157	157	307.54	8.26463
Au9.Cre17.g701700.t1	2414	126	126	307.45	8.26421
Au9.Cre07.g339150.t1	2591	135	135	306.91	8.26167
Au9.Cre09.g416350.t1	1292	67	67	305.46	8.25484
Au9.Cre12.g523850.t1	2188	113	113	304.21	8.24892
Au9.Cre13.g580850.t1	1616	83	83	302.54	8.24098
Au9.Cre13.g604650.t1	1753	90	90	302.41	8.24036
Au9.Cre17.g710300.t1	3671	187	187	300.05	8.22906
Au9.Cre12.g560150.t1	1454	74	74	299.78	8.22776
Au9.Cre09.g394750.t1	2653	135	135	299.74	8.22757
Au9.Cre28.g776900.t1	1323	67	67	298.3	8.22062
Au9.Cre01.g050550.t1	848	42	42	291.74	8.18854
Au9.Cre03.g183100.t1	1454	72	72	291.68	8.18824
Au9.Cre18.g749500.t1	586	29	29	291.5	8.18735
Au9.Cre12.g507300.t1	1802	89	89	290.92	8.18448
Au9.Cre16.g679500.t1	916	45	45	289.37	8.17677
Au9.Cre13.g586300.t1	998	49	49	289.21	8.17597
Au9.Cre04.g226850.t1	2424	119	119	289.17	8.17577
Au9.Cre03.g178150.t1	1019	50	50	289.03	8.17508
Au9.Cre07.g321400.t1	6369	310	310	286.7	8.1634
Au9.Cre03.g187450.t1	1440	70	70	286.34	8.16159
Au9.Cre02.g076250.t1	2963	144	144	286.27	8.16123
Au9.Cre06.g284900.t1	949	46	46	285.52	8.15745
Au9.Cre16.g660200.t1	476	23	23	284.62	8.15289
Au9.Cre03.g164000.t1	1988	96	96	284.44	8.15198
Au9.Cre12.g493950.t1	1023	49	49	282.14	8.14027
Au9.Cre11.g481600.t1	2369	113	113	280.97	8.13427
Au9.Cre02.g077850.t1	3315	158	158	280.75	8.13314
Au9.Cre03.g181150.t1	675	32	32	279.25	8.12541
Au9.Cre13.g578750.t1	2394	113	113	278.03	8.1191
Au9.Cre12.g554800.t1	1967	92	92	275.5	8.10591
Au9.Cre09.g391900.t1	888	41	41	271.96	8.08725
Au9.Cre07.g328000.t1	3573	164	164	270.37	8.07879
Au9.Cre16.g659950.t1	2963	136	136	270.36	8.07874
Au9.Cre12.g558900.t1	1183	54	54	268.88	8.07082
Au9.Cre29.g778350.t1	1999	68	91	268.15	8.0669
Au9.Cre05.g232200.t1	3353	152	152	267.02	8.0608
Au9.Cre12.g486100.t1	1283	58	58	266.28	8.0568
Au9.Cre17.g702900.t1	1947	86	88	266.23	8.05653
Au9.Cre03.g195650.t1	1229	55	55	263.6	8.04221
Au9.Cre12.g494550.t1	3960	177	177	263.28	8.04045
Au9.Cre07.g343100.t1	681	30	30	259.49	8.01954
Au9.Cre03.g191050.t1	1369	60	60	258.16	8.01212
Au9.Cre02.g087250.t1	939	41	41	257.19	8.00669
Au9.Cre11.g473950.t1	5355	233	233	256.29	8.00163
Au9.Cre16.g664550.t1	2120	92	92	255.62	7.99786
Au9.Cre16.g691000.t1	1344	58	58	254.2	7.98982
Au9.Cre01.g030200.t1	2137	92	92	253.59	7.98635
Au9.Cre03.g180250.t1	2160	92	92	250.89	7.97091
Au9.Cre12.g549750.t1	2085	88	88	248.61	7.95774
Au9.Cre12.g519250.t1	2569	108	108	247.63	7.95204
Au9.Cre12.g495850.t1	1738	73	73	247.41	7.95076
Au9.Cre01.g038400.t1	2024	85	85	247.37	7.95053
Au9.Cre03.g159500.t1	1858	78	78	247.28	7.95
Au9.Cre18.g743550.t1	2084	87	87	245.9	7.94193
Au9.Cre01.g002500.t1	1583	66	66	245.59	7.94011
Au9.Cre14.g619150.t1	2787	116	116	245.17	7.93764
Au9.Cre01.g004900.t1	1113	46	46	243.45	7.92748
Au9.Cre12.g554400.t1	2050	84	84	241.36	7.91504
Au9.Cre07.g338450.t1	2291	93	93	239.11	7.90153
Au9.Cre06.g289550.t1	814	33	33	238.8	7.89966
Au9.Cre01.g030050.t1	964	39	39	238.3	7.89664
Au9.Cre09.g387000.t1	2587	104	104	236.8	7.88753
Au9.Cre17.g726750.t1	2615	105	105	236.52	7.88582
Au9.Cre15.g638500.t1	1843	74	74	236.51	7.88576
Au9.Cre05.g238200.t1	1596	64	64	236.2	7.88387
Au9.Cre02.g088200.t1	2454	98	98	235.23	7.87793
Au9.Cre16.g650600.t1	9613	383	383	234.68	7.87455
Au9.Cre11.g479500.t1	1619	64	64	232.85	7.86326
Au9.Cre12.g501600.t1	4029	159	159	232.46	7.86084
Au9.Cre10.g434450.t1	1597	63	63	232.37	7.86028
Au9.Cre12.g531550.t1	1246	49	49	231.64	7.85574
Au9.Cre06.g299000.t1	1069	42	42	231.43	7.85443
Au9.Cre03.g204550.t1	1434	56	56	230.03	7.84568
Au9.Cre02.g100300.t1	4338	168	168	228.12	7.83365
Au9.Cre11.g477550.t1	1794	69	69	226.55	7.82369
Au9.Cre03.g193950.t1	1146	44	44	226.16	7.8212
Au9.Cre17.g700450.t1	1700	65	65	225.22	7.81519
Au9.Cre10.g435350.t1	1988	76	76	225.18	7.81493
Au9.Cre13.g567800.t1	2811	107	107	224.21	7.80871
Au9.Cre06.g300800.t1	1215	46	46	223.01	7.80096
Au9.Cre06.g252650.t1	1057	40	40	222.91	7.80032
Au9.Cre13.g570850.t1	1246	47	47	222.19	7.79565
Au9.Cre32.g781650.t1	2474	93	93	221.42	7.79064
Au9.Cre17.g734500.t1	1145	43	43	221.21	7.78927
Au9.Cre12.g541400.t1	2202	82	82	219.35	7.77709
Au9.Cre17.g705000.t1	2605	97	97	219.33	7.77696
Au9.Cre03.g151200.t1	1050	39	39	218.78	7.77334
Au9.Cre20.g758200.t1	3785	140	140	217.87	7.76732
Au9.Cre16.g665250.t1	1245	46	46	217.64	7.7658
Au9.Cre17.g701200.t1	904	33	33	215.02	7.74833
Au9.Cre16.g675550.t1	661	24	24	213.87	7.74059
Au9.Cre03.g172300.t1	1739	63	63	213.39	7.73735
Au9.Cre12.g496000.t1	885	32	32	212.98	7.73457
Au9.Cre10.g459250.t1	443	16	16	212.74	7.73295
Au9.Cre02.g107150.t1	803	29	29	212.73	7.73288
Au9.Cre02.g088850.t1	1136	41	41	212.59	7.73193
Au9.Cre26.g773000.t1	974	35	35	211.67	7.72567
Au9.Cre17.g713350.t1	2341	61	84	211.36	7.72356
Au9.Cre18.g751100.t1	2100	75	75	210.37	7.71679
Au9.Cre05.g247950.t1	1607	57	57	208.93	7.70688
Au9.Cre10.g440400.t1	762	27	27	208.71	7.70536
Au9.Cre01.g045550.t1	2334	82	82	206.94	7.69307
Au9.Cre03.g189800.t1	1653	58	58	206.68	7.69125
Au9.Cre01.g016300.t1	2171	76	76	206.2	7.6879
Au9.Cre07.g340350.t1	2352	82	82	205.36	7.68201
Au9.Cre03.g164300.t1	890	31	31	205.17	7.68068
Au9.Cre10.g441400.t1	2110	73	73	203.79	7.67094
Au9.Cre06.g263300.t1	1649	57	57	203.61	7.66966
Au9.Cre03.g199900.t1	1593	55	55	203.37	7.66796
Au9.Cre02.g102050.t1	3861	133	133	202.91	7.6647
Au9.Cre13.g567600.t1	1336	46	46	202.81	7.66398
Au9.Cre01.g063200.t1	1046	36	36	202.73	7.66342
Au9.Cre06.g269650.t1	2127	73	73	202.16	7.65935
Au9.Cre12.g510650.t1	1898	65	65	201.72	7.65621
Au9.Cre07.g345800.t1	2136	73	73	201.31	7.65328
Au9.Cre12.g525200.t1	2148	73	73	200.18	7.64515
Au9.Cre12.g511850.t1	1972	67	67	200.13	7.64479
Au9.Cre03.g182150.t1	1325	45	45	200.05	7.64422
Au9.Cre10.g423650.t1	1568	53	53	199.1	7.63735
Au9.Cre02.g127250.t1	3968	134	134	198.92	7.63604
Au9.Cre02.g122250.t1	2085	70	70	197.76	7.62761
Au9.Cre01.g054050.t1	1759	59	59	197.57	7.62622
Au9.Cre07.g336450.t1	1045	35	35	197.28	7.6241
Au9.Cre01.g064400.t1	1075	36	36	197.26	7.62395
Au9.Cre11.g468550.t1	821	27	27	193.71	7.59775
Au9.Cre16.g695100.t1	2259	74	74	192.96	7.59216
Au9.Cre01.g007850.t1	1195	39	39	192.24	7.58676
Au9.Cre11.g476750.t1	2120	69	69	191.71	7.58278
Au9.Cre02.g094450.t1	3444	112	112	191.56	7.58165
Au9.Cre15.g635600.t1	1139	37	37	191.35	7.58007
Au9.Cre06.g267200.t1	1110	36	36	191.04	7.57773
Au9.Cre10.g439850.t1	2344	76	76	190.98	7.57728
Au9.Cre12.g511900.t1	1573	51	51	190.98	7.57728
Au9.Cre06.g294650.t1	1854	60	60	190.63	7.57463
Au9.Cre08.g365700.t1	1147	37	37	190.01	7.56993
Au9.Cre14.g619250.t1	1527	49	49	189.02	7.5624
Au9.Cre07.g335200.t1	2743	88	88	188.97	7.56201
Au9.Cre22.g765250.t1	2058	66	66	188.9	7.56148
Au9.Cre09.g388850.t1	4584	147	147	188.89	7.5614
Au9.Cre11.g467350.t1	2970	95	95	188.41	7.55773
Au9.Cre14.g611300.t1	3731	119	119	187.87	7.55359
Au9.Cre01.g019250.t1	1604	51	51	187.29	7.54913
Au9.Cre07.g348450.t1	3181	101	101	187.02	7.54705
Au9.Cre11.g474100.t1	1238	39	39	185.56	7.53574
Au9.Cre05.g247600.t1	989	31	31	184.63	7.52849
Au9.Cre10.g461050.t1	2586	81	81	184.5	7.52748
Au9.Cre10.g418650.t1	2395	75	75	184.46	7.52716
Au9.Cre02.g129550.t1	3449	92	108	184.45	7.52709
Au9.Cre16.g693550.t1	1375	43	43	184.21	7.52521
Au9.Cre03.g194400.t1	1567	49	49	184.19	7.52505
Au9.Cre07.g343700.t1	2240	70	70	184.07	7.52411
Au9.Cre07.g351650.t1	1634	51	51	183.85	7.52239
Au9.Cre13.g567950.t1	2756	86	86	183.81	7.52207
Au9.Cre11.g474800.t1	1926	60	60	183.5	7.51964
Au9.Cre12.g537200.t1	4079	127	127	183.4	7.51885
Au9.Cre02.g104900.t1	1740	54	54	182.8	7.51412
Au9.Cre15.g635850.t1	1774	55	55	182.62	7.5127
Au9.Cre17.g737800.t1	2175	67	67	181.45	7.50343
Au9.Cre01.g033550.t1	1300	40	40	181.24	7.50176
Au9.Cre06.g262700.t1	780	24	24	181.24	7.50176
Au9.Cre09.g396600.t1	2699	83	83	181.14	7.50096
Au9.Cre17.g701650.t1	488	15	15	181.06	7.50032
Au9.Cre06.g308500.t1	2120	65	65	180.6	7.49665
Au9.Cre10.g431600.t1	1044	32	32	180.55	7.49625
Au9.Cre02.g128000.t1	3963	120	120	178.36	7.47865
Au9.Cre07.g350850.t1	2446	74	74	178.2	7.47735
Au9.Cre01.g005050.t1	3054	92	92	177.44	7.47119
Au9.Cre16.g685550.t1	1467	44	44	176.67	7.46491
Au9.Cre02.g076350.t1	2039	61	61	176.22	7.46123
Au9.Cre11.g468450.t1	1039	31	31	175.75	7.45738
Au9.Cre04.g225650.t1	977	29	29	174.84	7.44989
Au9.Cre09.g387800.t1	1382	41	41	174.75	7.44915
Au9.Cre09.g405450.t1	1083	32	32	174.05	7.44336
Au9.Cre12.g493250.t1	3014	89	89	173.94	7.44245
Au9.Cre13.g581600.t1	1642	48	48	172.19	7.42786
Au9.Cre06.g268600.t1	2294	67	67	172.04	7.4266
Au9.Cre08.g377550.t1	2238	65	65	171.08	7.41853
Au9.Cre10.g420750.t1	588	17	17	170.3	7.41193
Au9.Cre06.g273700.t1	1734	50	50	169.85	7.40812
Au9.Cre09.g405850.t1	2084	60	60	169.59	7.40591
Au9.Cre14.g616700.t1	3979	114	114	168.76	7.39883
Au9.Cre12.g501550.t1	1402	40	40	168.06	7.39283
Au9.Cre14.g621550.t1	948	27	27	167.76	7.39025
Au9.Cre12.g552200.t1	4214	120	120	167.74	7.39008
Au9.Cre02.g118850.t1	597	17	17	167.73	7.39
Au9.Cre10.g452100.t1	2122	60	60	166.55	7.37981
Au9.Cre01.g029700.t1	921	26	26	166.29	7.37756
Au9.Cre06.g306300.t1	2133	60	60	165.69	7.37234
Au9.Cre01.g005150.t1	2348	66	66	165.57	7.3713
Au9.Cre01.g050100.t1	1853	52	52	165.3	7.36894
Au9.Cre01.g063750.t1	4343	121	121	164.11	7.35852
Au9.Cre12.g517400.t1	1221	34	34	164.02	7.35773
Au9.Cre15.g643550.t1	1800	50	50	163.62	7.35421
Au9.Cre01.g018800.t1	2455	68	68	163.15	7.35006
Au9.Cre10.g423500.t1	1553	43	43	163.09	7.34952
Au9.Cre01.g027200.t1	2171	60	60	162.79	7.34687
Au9.Cre01.g066400.t1	799	22	22	162.19	7.34154
Au9.Cre18.g748750.t1	1532	42	42	161.48	7.33521
Au9.Cre12.g492300.t1	1132	31	31	161.31	7.33369
Au9.Cre01.g037850.t1	1462	40	40	161.16	7.33235
Au9.Cre13.g573400.t1	1867	51	51	160.9	7.33002
Au9.Cre13.g573900.t1	3187	87	87	160.8	7.32912
Au9.Cre12.g536800.t1	1946	53	53	160.43	7.3258
Au9.Cre06.g261450.t1	1066	29	29	160.24	7.32409
Au9.Cre03.g198850.t1	1330	36	36	159.44	7.31687
Au9.Cre13.g603700.t1	1812	49	49	159.29	7.31551
Au9.Cre09.g391450.t1	2478	67	67	159.26	7.31524
Au9.Cre07.g327400.t1	1480	40	40	159.2	7.3147
Au9.Cre16.g677450.t1	1369	37	37	159.2	7.3147
Au9.Cre03.g175400.t1	3115	84	84	158.84	7.31143
Au9.Cre04.g223850.t1	2533	68	68	158.13	7.30497
Au9.Cre10.g462950.t1	1162	31	31	157.14	7.29591
Au9.Cre10.g436050.t1	1204	32	32	156.55	7.29048
Au9.Cre16.g683150.t1	867	23	23	156.26	7.2878
Au9.Cre02.g139750.t1	2191	58	58	155.93	7.28475
Au9.Cre12.g483700.t1	1967	52	52	155.72	7.28281
Au9.Cre12.g557600.t1	1442	38	38	155.22	7.27817
Au9.Cre06.g284250.t1	1482	39	39	155.01	7.27622
Au9.Cre16.g683200.t1	1216	32	32	155.01	7.27622
Au9.Cre02.g074450.t1	3231	85	85	154.96	7.27575
Au9.Cre03.g181300.t1	2250	59	59	154.46	7.27109
Au9.Cre12.g519200.t1	1836	48	48	154	7.26679
Au9.Cre19.g751750.t1	1722	45	45	153.93	7.26613
Au9.Cre14.g612550.t1	2797	73	73	153.73	7.26425
Au9.Cre10.g455500.t1	1840	48	48	153.66	7.2636
Au9.Cre02.g140350.t1	1614	42	42	153.28	7.26003
Au9.Cre01.g048150.t1	1346	35	35	153.17	7.25899
Au9.Cre13.g562150.t1	1780	46	46	152.22	7.25001
Au9.Cre13.g567700.t1	974	25	25	151.19	7.24022
Au9.Cre13.g565400.t1	2860	73	73	150.35	7.23218
Au9.Cre16.g693050.t1	864	22	22	149.99	7.22872
Au9.Cre01.g010400.t1	1380	35	35	149.39	7.22294
Au9.Cre17.g700650.t1	1621	41	41	148.98	7.21897
Au9.Cre07.g341600.t1	1230	31	31	148.46	7.21393
Au9.Cre12.g519100.t1	2466	62	62	148.09	7.21033
Au9.Cre01.g029300.t1	1791	45	45	148	7.20945
Au9.Cre03.g194750.t1	1513	38	38	147.94	7.20887
Au9.Cre12.g499800.t1	679	17	17	147.48	7.20438
Au9.Cre10.g444700.t1	3603	90	90	147.14	7.20105
Au9.Cre06.g256250.t1	1205	30	30	146.65	7.19623
Au9.Cre10.g438600.t1	884	22	22	146.59	7.19564
Au9.Cre10.g433800.t1	2338	58	58	146.13	7.19111
Au9.Cre12.g490000.t1	1734	43	43	146.07	7.19052
Au9.Cre17.g734100.t1	2139	53	53	145.95	7.18933
Au9.Cre10.g437500.t1	689	17	17	145.34	7.18329
Au9.Cre01.g006950.t1	1704	42	42	145.18	7.1817
Au9.Cre10.g458400.t1	1258	31	31	145.15	7.1814
Au9.Cre06.g307150.t1	3093	76	76	144.74	7.17732
Au9.Cre11.g472150.t1	3015	74	74	144.57	7.17562
Au9.Cre15.g646300.t1	1268	31	31	144.01	7.17003
Au9.Cre16.g681200.t1	1147	28	28	143.79	7.16782
Au9.Cre09.g400100.t1	1148	28	28	143.67	7.16662
Au9.Cre10.g458550.t1	1033	25	25	142.55	7.15532
Au9.Cre02.g080700.t1	2828	67	67	139.55	7.12464
Au9.Cre11.g478700.t1	930	22	22	139.34	7.12247
Au9.Cre03.g195000.t1	1651	39	39	139.14	7.12039
Au9.Cre06.g272900.t1	1996	47	47	138.7	7.11582
Au9.Cre01.g046800.t1	1530	36	36	138.6	7.11478
Au9.Cre10.g457500.t1	1700	40	40	138.6	7.11478
Au9.Cre12.g519500.t1	2085	49	49	138.43	7.11301
Au9.Cre13.g596300.t1	2851	67	67	138.43	7.11301
Au9.Cre04.g223800.t1	1495	35	35	137.9	7.10748
Au9.Cre12.g537450.t1	940	22	22	137.86	7.10706
Au9.Cre12.g561500.t1	1496	35	35	137.81	7.10654
Au9.Cre13.g587050.t1	2524	59	59	137.69	7.10528
Au9.Cre08.g378050.t1	1241	29	29	137.65	7.10486
Au9.Cre03.g195800.t1	906	21	21	136.53	7.09307
Au9.Cre23.g768350.t1	2419	56	56	136.36	7.09128
Au9.Cre12.g557900.t1	1214	28	28	135.86	7.08598
Au9.Cre03.g178350.t1	912	21	21	135.63	7.08353
Au9.Cre01.g031100.t1	1611	37	37	135.28	7.0798
Au9.Cre02.g108850.t1	1481	34	34	135.23	7.07927
Au9.Cre10.g450400.t1	1398	32	32	134.83	7.075
Au9.Cre03.g159450.t1	743	17	17	134.77	7.07436
Au9.Cre05.g247800.t1	1620	37	37	134.53	7.07178
Au9.Cre06.g298400.t1	2027	0	46	133.67	7.06253
Au9.Cre01.g061100.t1	1016	23	23	133.34	7.05897
Au9.Cre12.g510050.t1	2122	48	48	133.24	7.05788
Au9.Cre10.g451900.t1	2965	67	67	133.1	7.05637
Au9.Cre16.g693600.t1	2125	48	48	133.05	7.05582
Au9.Cre17.g720050.t1	2937	66	66	132.37	7.04843
Au9.Cre06.g282300.t1	3167	71	71	132.05	7.04494
Au9.Cre09.g408300.t1	893	20	20	131.92	7.04352
Au9.Cre09.g397250.t1	3041	68	68	131.71	7.04122
Au9.Cre01.g015950.t1	1575	35	35	130.9	7.03232
Au9.Cre01.g045650.t1	2161	48	48	130.84	7.03166
Au9.Cre06.g309100.t1	2569	57	57	130.69	7.03
Au9.Cre05.g233800.t1	2752	61	61	130.56	7.02857
Au9.Cre10.g466650.t1	1805	40	40	130.53	7.02824
Au9.Cre09.g406600.t1	1900	42	42	130.21	7.0247
Au9.Cre01.g004300.t1	2535	56	56	130.12	7.0237
Au9.Cre07.g327450.t1	3174	70	70	129.91	7.02137
Au9.Cre16.g690500.t1	1409	31	31	129.6	7.01792
Au9.Cre03.g191300.t1	2415	53	53	129.27	7.01424
Au9.Cre12.g530300.t1	1006	22	22	128.81	7.0091
Au9.Cre07.g333900.t1	870	19	19	128.64	7.0072
Au9.Cre16.g693700.t1	1422	31	31	128.41	7.00461
Au9.Cre29.g778850.t1	2569	56	56	128.4	7.0045
Au9.Cre17.g707350.t1	1608	35	35	128.21	7.00236
Au9.Cre11.g479050.t1	926	20	20	127.22	6.99118
Au9.Cre03.g173350.t1	1853	40	40	127.15	6.99039
Au9.Cre12.g549000.t1	2410	52	52	127.09	6.98971
Au9.Cre07.g336950.t1	3337	72	72	127.09	6.98971
Au9.Cre07.g326150.t1	4317	93	93	126.89	6.98743
Au9.Cre16.g666200.t1	2834	61	61	126.79	6.9863
Au9.Cre16.g686750.t1	3256	70	70	126.64	6.98459
Au9.Cre10.g423400.t1	1538	33	33	126.39	6.98174
Au9.Cre06.g298350.t1	1633	35	35	126.25	6.98014
Au9.Cre12.g498850.t1	1876	40	40	125.59	6.97258
Au9.Cre08.g365400.t1	1173	25	25	125.54	6.972
Au9.Cre12.g500950.t1	1698	36	36	124.88	6.9644
Au9.Cre05.g231950.t1	1323	28	28	124.66	6.96185
Au9.Cre01.g063600.t1	1707	36	36	124.23	6.95687
Au9.Cre06.g273000.t1	714	15	15	123.75	6.95128
Au9.Cre14.g620850.t1	3334	70	70	123.67	6.95035
Au9.Cre12.g555250.t1	1191	25	25	123.64	6.95
Au9.Cre16.g657650.t1	910	19	19	122.99	6.9424
Au9.Cre02.g092350.t1	2686	56	56	122.81	6.94028
Au9.Cre02.g085450.t1	2019	42	42	122.53	6.93699
Au9.Cre16.g685700.t1	1250	26	26	122.52	6.93687
Au9.Cre17.g722300.t1	1636	34	34	122.42	6.9357
Au9.Cre02.g100200.t1	1156	24	24	122.29	6.93416
Au9.Cre16.g672750.t1	1448	30	30	122.04	6.93121
Au9.Cre01.g020300.t1	1114	23	23	121.61	6.92612
Au9.Cre08.g367550.t1	1163	24	24	121.56	6.92552
Au9.Cre08.g385500.t1	2911	60	60	121.41	6.92374
Au9.Cre07.g340200.t1	2040	42	42	121.27	6.92208
Au9.Cre03.g198950.t1	1316	27	27	120.85	6.91707
Au9.Cre06.g265800.t1	1759	36	36	120.55	6.91349
Au9.Cre22.g762850.t1	2932	60	60	120.54	6.91337
Au9.Cre27.g775100.t1	1223	25	25	120.41	6.91181
Au9.Cre02.g147900.t1	2644	54	54	120.3	6.91049
Au9.Cre01.g045200.t1	1130	23	23	119.89	6.90557
Au9.Cre11.g472800.t1	1081	22	22	119.88	6.90545
Au9.Cre06.g278750.t1	1527	31	31	119.58	6.90183
Au9.Cre17.g730100.t1	3054	62	62	119.58	6.90183
Au9.Cre11.g476050.t1	9471	192	192	119.41	6.89978
Au9.Cre09.g404000.t1	1285	26	26	119.18	6.897
Au9.Cre06.g251000.t1	1437	29	29	118.87	6.89324
Au9.Cre02.g136100.t1	1986	40	40	118.64	6.89045
Au9.Cre02.g075050.t1	2486	50	50	118.47	6.88838
Au9.Cre09.g416050.t1	1746	35	35	118.08	6.88362
Au9.Cre10.g434000.t1	2445	36	49	118.05	6.88325
Au9.Cre01.g052250.t1	1250	25	25	117.81	6.88032
Au9.Cre02.g143250.t1	1954	39	39	117.57	6.87738
Au9.Cre10.g426500.t1	3309	66	66	117.49	6.87639
Au9.Cre08.g359350.t1	2409	48	48	117.37	6.87492
Au9.Cre03.g197500.t1	1911	38	38	117.13	6.87197
Au9.Cre16.g689650.t1	1157	23	23	117.09	6.87147
Au9.Cre09.g393650.t1	5037	100	100	116.94	6.86962
Au9.Cre18.g751300.t1	2370	47	47	116.81	6.86802
Au9.Cre07.g355850.t1	1719	34	34	116.51	6.86431
Au9.Cre17.g738000.t1	1215	24	24	116.35	6.86233
Au9.Cre01.g029250.t1	2231	44	44	116.17	6.86009
Au9.Cre06.g293150.t1	1832	36	36	115.75	6.85487
Au9.Cre09.g395950.t1	2037	40	40	115.67	6.85387
Au9.Cre02.g108450.t1	1275	25	25	115.5	6.85175
Au9.Cre13.g584200.t1	4034	79	79	115.35	6.84987
Au9.Cre03.g188250.t1	2823	55	55	114.76	6.84248
Au9.Cre12.g519350.t1	1234	24	24	114.56	6.83996
Au9.Cre01.g063700.t1	1647	32	32	114.45	6.83857
Au9.Cre06.g278800.t1	1342	26	26	114.12	6.83441
Au9.Cre09.g415850.t1	1291	25	25	114.07	6.83378
Au9.Cre10.g451950.t1	2534	49	49	113.9	6.83162
Au9.Cre16.g678900.t1	3883	75	75	113.77	6.82998
Au9.Cre08.g372950.t1	2234	43	43	113.38	6.82502
Au9.Cre06.g293850.t1	1565	30	30	112.91	6.81903
Au9.Cre13.g571150.t1	837	16	16	112.6	6.81506
Au9.Cre02.g096150.t1	1414	27	27	112.47	6.8134
Au9.Cre16.g668900.t1	1836	35	35	112.29	6.81109
Au9.Cre12.g496750.t1	1208	23	23	112.15	6.80929
Au9.Cre12.g528850.t1	1106	21	21	111.84	6.80529
Au9.Cre02.g083650.t1	1370	26	26	111.79	6.80465
Au9.Cre06.g279400.t1	2055	39	39	111.79	6.80465
Au9.Cre14.g612800.t1	1581	30	30	111.77	6.80439
Au9.Cre12.g485800.t1	3007	57	57	111.66	6.80297
Au9.Cre13.g598050.t1	1109	21	21	111.54	6.80142
Au9.Cre03.g187900.t1	900	17	17	111.26	6.79779
Au9.Cre10.g435800.t1	1906	36	36	111.26	6.79779
Au9.Cre02.g094250.t1	2544	48	48	111.14	6.79623
Au9.Cre02.g129000.t1	1066	20	20	110.51	6.78803
Au9.Cre06.g264550.t1	1813	34	34	110.46	6.78738
Au9.Cre01.g050950.t1	2881	54	54	110.41	6.78673
Au9.Cre09.g393700.t1	3628	68	68	110.4	6.7866
Au9.Cre12.g494800.t1	1228	23	23	110.32	6.78555
Au9.Cre12.g515450.t1	1869	35	35	110.31	6.78542
Au9.Cre14.g628100.t1	3741	70	70	110.22	6.78424
Au9.Cre12.g501200.t1	1233	23	23	109.88	6.77979
Au9.Cre16.g662700.t1	3753	70	70	109.87	6.77965
Au9.Cre12.g517150.t1	1721	32	32	109.52	6.77505
Au9.Cre10.g458450.t1	1243	23	23	108.99	6.76805
Au9.Cre09.g398450.t1	1353	25	25	108.84	6.76607
Au9.Cre02.g083600.t1	1952	36	36	108.63	6.76328
Au9.Cre01.g035100.t1	3335	61	61	107.74	6.75141
Au9.Cre16.g663800.t1	1806	33	33	107.63	6.74994
Au9.Cre06.g296400.t1	1922	35	35	107.26	6.74497
Au9.Cre14.g613800.t1	2145	39	39	107.1	6.74281
Au9.Cre06.g311900.t1	1211	22	22	107.01	6.7416
Au9.Cre03.g172000.t1	1488	27	27	106.88	6.73985
Au9.Cre08.g368950.t1	2262	41	41	106.77	6.73836
Au9.Cre19.g751700.t1	1271	23	23	106.59	6.73593
Au9.Cre14.g621650.t1	1658	30	30	106.58	6.73579
Au9.Cre16.g681850.t1	2268	41	41	106.48	6.73444
Au9.Cre03.g160200.t1	1273	23	23	106.42	6.73363
Au9.Cre16.g665400.t1	943	17	17	106.19	6.7305
Au9.Cre12.g485050.t1	2441	44	44	106.18	6.73037
Au9.Cre02.g144750.t1	2948	53	53	105.9	6.72656
Au9.Cre18.g746650.t1	1058	19	19	105.78	6.72492
Au9.Cre03.g190100.t1	2631	47	47	105.22	6.71727
Au9.Cre01.g070950.t1	1064	19	19	105.18	6.71672
Au9.Cre02.g091050.t1	1792	32	32	105.18	6.71672
Au9.Cre05.g244900.t1	2971	53	53	105.08	6.71534
Au9.Cre12.g527000.t1	3704	66	66	104.96	6.7137
Au9.Cre02.g123650.t1	1068	1	19	104.79	6.71136
Au9.Cre03.g169400.t1	1463	26	26	104.68	6.70984
Au9.Cre17.g696850.t1	1463	26	26	104.68	6.70984
Au9.Cre01.g038650.t1	1633	29	29	104.61	6.70888
Au9.Cre05.g240800.t1	1353	24	24	104.49	6.70722
Au9.Cre10.g423250.t1	1921	34	34	104.25	6.7039
Au9.Cre24.g770400.t1	1704	30	30	103.7	6.69627
Au9.Cre14.g620500.t1	2627	46	46	103.14	6.68846
Au9.Cre03.g156250.t1	1149	20	20	102.53	6.6799
Au9.Cre09.g416500.t1	1210	21	21	102.23	6.67567
Au9.Cre02.g097900.t1	2079	36	36	102	6.67243
Au9.Cre01.g004500.t1	2145	37	37	101.61	6.6669
Au9.Cre02.g073550.t1	1626	28	28	101.43	6.66434
Au9.Cre01.g018250.t1	1801	16	31	101.39	6.66377
Au9.Cre01.g037250.t1	1920	33	33	101.24	6.66164
Au9.Cre09.g409350.t1	3266	56	56	101	6.65821
Au9.Cre03.g160500.t1	2450	42	42	100.98	6.65793
Au9.Cre17.g729800.t1	1984	34	34	100.94	6.65735
Au9.Cre17.g734200.t1	1752	30	30	100.86	6.65621
Au9.Cre12.g500800.t1	878	15	15	100.63	6.65292
Au9.Cre07.g356350.t1	3221	55	55	100.58	6.6522
Au9.Cre09.g402100.t1	1172	20	20	100.52	6.65134
Au9.Cre10.g452250.t1	2171	37	37	100.39	6.64947
Au9.Cre16.g649750.t1	3828	65	65	100.02	6.64414
Au9.Cre01.g020350.t1	1237	21	21	100	6.64386
Au9.Cre07.g318450.t1	708	12	12	99.84	6.64155
Au9.Cre10.g419650.t1	1180	20	20	99.84	6.64155
Au9.Cre07.g318750.t1	2309	39	39	99.49	6.63648
Au9.Cre16.g654250.t1	2371	40	40	99.37	6.63474
Au9.Cre17.g717850.t1	2849	48	48	99.24	6.63285
Au9.Cre10.g458500.t1	2494	42	42	99.2	6.63227
Au9.Cre03.g162850.t1	1551	26	26	98.74	6.62556
Au9.Cre05.g245900.t1	2756	46	46	98.32	6.61941
Au9.Cre03.g158900.t1	2157	36	36	98.31	6.61927
Au9.Cre03.g200050.t1	1319	22	22	98.25	6.61839
Au9.Cre06.g270950.t1	3061	51	51	98.14	6.61677
Au9.Cre03.g171350.t1	2287	38	38	97.87	6.61279
Au9.Cre12.g546650.t1	2049	34	34	97.74	6.61088
Au9.Cre10.g422600.t1	2174	36	36	97.54	6.60792
Au9.Cre02.g131600.t1	725	12	12	97.5	6.60733
Au9.Cre09.g405750.t1	2606	43	43	97.19	6.60274
Au9.Cre02.g098850.t1	2667	44	44	97.18	6.60259
Au9.Cre13.g570600.t1	2923	48	48	96.73	6.59589
Au9.Cre31.g780300.t1	3048	50	50	96.63	6.5944
Au9.Cre11.g480150.t1	793	13	13	96.56	6.59335
Au9.Cre82.g796100.t1	854	14	14	96.56	6.59335
Au9.Cre09.g410250.t1	1526	25	25	96.5	6.59246
Au9.Cre73.g795050.t1	1832	30	30	96.46	6.59186
Au9.Cre24.g768950.t1	3065	50	50	96.09	6.58631
Au9.Cre03.g178250.t1	982	16	16	95.97	6.58451
Au9.Cre16.g672300.t1	1170	19	19	95.66	6.57984
Au9.Cre12.g544050.t1	2710	44	44	95.64	6.57954
Au9.Cre13.g607350.t1	2464	40	40	95.62	6.57924
Au9.Cre02.g109950.t1	801	13	13	95.6	6.57894
Au9.Cre02.g099850.t1	2039	33	33	95.33	6.57486
Au9.Cre09.g417350.t1	1669	27	27	95.29	6.57425
Au9.Cre06.g250100.t1	2845	46	46	95.24	6.5735
Au9.Cre09.g405100.t1	1679	27	27	94.72	6.5656
Au9.Cre03.g187200.t1	1058	17	17	94.65	6.56453
Au9.Cre03.g185200.t1	2677	43	43	94.62	6.56407
Au9.Cre12.g546550.t1	1559	25	25	94.46	6.56163
Au9.Cre31.g779650.t1	2569	41	41	94.01	6.55474
Au9.Cre17.g696700.t1	1758	28	28	93.82	6.55182
Au9.Cre18.g750950.t1	2140	34	34	93.59	6.54828
Au9.Cre17.g701500.t1	2148	34	34	93.24	6.54288
Au9.Cre10.g464500.t1	2528	40	40	93.2	6.54226
Au9.Cre03.g168700.t1	1650	26	26	92.82	6.53636
Au9.Cre17.g725150.t1	5585	88	88	92.81	6.53621
Au9.Cre05.g241600.t1	1845	29	29	92.59	6.53278
Au9.Cre10.g432100.t1	1527	24	24	92.58	6.53263
Au9.Cre03.g208050.t1	1402	22	22	92.43	6.53029
Au9.Cre01.g038250.t1	2104	33	33	92.39	6.52966
Au9.Cre02.g091700.t1	2685	42	42	92.14	6.52576
Au9.Cre07.g342350.t1	3647	57	57	92.06	6.5245
Au9.Cre17.g699100.t1	4948	77	77	91.66	6.51822
Au9.Cre12.g487900.t1	1671	26	26	91.65	6.51806
Au9.Cre06.g264350.t1	1417	22	22	91.45	6.51491
Au9.Cre05.g237700.t1	838	13	13	91.38	6.51381
Au9.Cre02.g076900.t1	4320	67	67	91.36	6.51349
Au9.Cre01.g058700.t1	1496	23	23	90.56	6.5008
Au9.Cre06.g282900.t1	2018	31	31	90.49	6.49969
Au9.Cre16.g675650.t1	2151	33	33	90.37	6.49777
Au9.Cre01.g028850.t1	1110	17	17	90.21	6.49522
Au9.Cre03.g179500.t1	2485	38	38	90.07	6.49297
Au9.Cre02.g142600.t1	2555	39	39	89.91	6.49041
Au9.Cre06.g271900.t1	1575	24	24	89.76	6.488
Au9.Cre06.g303200.t1	8861	135	135	89.74	6.48768
Au9.Cre10.g429100.t1	2560	39	39	89.74	6.48768
Au9.Cre17.g723800.t1	1313	20	20	89.72	6.48736
Au9.Cre03.g163950.t1	2300	35	35	89.64	6.48607
Au9.Cre08.g362450.t1	3293	50	50	89.44	6.48285
Au9.Cre07.g356400.t1	1186	18	18	89.4	6.4822
Au9.Cre12.g526800.t1	2445	37	37	89.14	6.478
Au9.Cre02.g093950.t1	2578	39	39	89.11	6.47752
Au9.Cre13.g598750.t1	2323	35	35	88.75	6.47168
Au9.Cre12.g540500.t1	1462	22	22	88.64	6.46989
Au9.Cre03.g180000.t1	2067	31	31	88.34	6.46499
Au9.Cre13.g597550.t1	2002	30	30	88.27	6.46385
Au9.Cre03.g198800.t1	2744	41	41	88.01	6.4596
Au9.Cre07.g329700.t1	1875	28	28	87.96	6.45878
Au9.Cre17.g722750.t1	1944	29	29	87.87	6.4573
Au9.Cre09.g410700.t1	3021	45	45	87.74	6.45516
Au9.Cre06.g298100.t1	940	14	14	87.73	6.455
Au9.Cre18.g748500.t1	1410	21	21	87.73	6.455
Au9.Cre16.g659350.t1	1142	17	17	87.68	6.45418
Au9.Cre12.g508150.t1	4102	61	61	87.59	6.45269
Au9.Cre17.g715250.t1	1685	25	25	87.39	6.4494
Au9.Cre09.g415800.t1	2831	42	42	87.39	6.4494
Au9.Cre13.g597700.t1	1148	17	17	87.23	6.44675
Au9.Cre05.g246950.t1	2770	41	41	87.19	6.44609
Au9.Cre03.g176250.t1	1835	27	27	86.67	6.43746
Au9.Cre12.g485850.t1	1092	16	16	86.31	6.43146
Au9.Cre01.g004450.t1	1367	20	20	86.18	6.42928
Au9.Cre17.g708350.t1	1444	21	21	85.66	6.42055
Au9.Cre04.g214150.t1	1651	24	24	85.63	6.42004
Au9.Cre04.g218100.t1	1720	25	25	85.62	6.41988
Au9.Cre06.g276300.t1	2481	17	36	85.47	6.41735
Au9.Cre12.g558000.t1	966	14	14	85.37	6.41566
Au9.Cre02.g128400.t1	1243	18	18	85.3	6.41447
Au9.Cre06.g307200.t1	899	13	13	85.18	6.41244
Au9.Cre02.g080650.t1	3193	46	46	84.86	6.40701
Au9.Cre02.g094100.t1	1805	26	26	84.85	6.40684
Au9.Cre05.g242600.t1	2921	42	42	84.7	6.40429
Au9.Cre12.g489100.t1	626	9	9	84.69	6.40412
Au9.Cre03.g170850.t1	2366	34	34	84.65	6.40344
Au9.Cre12.g552900.t1	2019	29	29	84.61	6.40276
Au9.Cre05.g244950.t1	1329	19	19	84.21	6.39592
Au9.Cre13.g562900.t1	1191	17	17	84.08	6.39369
Au9.Cre06.g271200.t1	2387	34	34	83.9	6.3906
Au9.Cre10.g423550.t1	2111	30	30	83.71	6.38733
Au9.Cre09.g409150.t1	563	8	8	83.7	6.38716
Au9.Cre06.g261700.t1	1619	23	23	83.68	6.38681
Au9.Cre07.g315800.t1	986	14	14	83.64	6.38612
Au9.Cre17.g712900.t1	1622	23	23	83.53	6.38422
Au9.Cre06.g281100.t1	3104	44	44	83.5	6.3837
Au9.Cre13.g575700.t1	919	13	13	83.32	6.38059
Au9.Cre12.g537050.t1	778	11	11	83.28	6.3799
Au9.Cre12.g496050.t1	566	8	8	83.26	6.37955
Au9.Cre17.g707700.t1	1912	27	27	83.18	6.37816
Au9.Cre14.g619100.t1	1843	26	26	83.1	6.37678
Au9.Cre13.g569500.t1	1773	25	25	83.06	6.37608
Au9.Cre06.g296750.t1	4410	62	62	82.81	6.37173
Au9.Cre02.g108900.t1	1212	17	17	82.62	6.36842
Au9.Cre06.g269950.t1	3583	50	50	82.2	6.36107
Au9.Cre03.g183000.t1	1505	21	21	82.19	6.36089
Au9.Cre09.g396950.t1	4376	61	61	82.11	6.35949
Au9.Cre10.g467000.t1	1940	27	27	81.98	6.3572
Au9.Cre01.g032950.t1	1078	15	15	81.96	6.35685
Au9.Cre01.g063500.t1	1367	19	19	81.87	6.35526
Au9.Cre13.g572600.t1	2746	38	38	81.51	6.34891
Au9.Cre16.g655150.t1	1373	19	19	81.51	6.34891
Au9.Cre02.g120250.t1	3986	55	55	81.28	6.34483
Au9.Cre01.g071350.t1	2031	28	28	81.21	6.34359
Au9.Cre12.g509650.t1	2395	33	33	81.16	6.3427
Au9.Cre12.g535100.t1	2181	30	30	81.02	6.34021
Au9.Cre01.g027950.t1	2710	37	37	80.42	6.32948
Au9.Cre03.g209350.t1	2198	30	30	80.4	6.32912
Au9.Cre31.g780350.t1	1319	18	18	80.38	6.32876
Au9.Cre60.g792000.t1	3012	41	41	80.18	6.32517
Au9.Cre01.g042200.t1	809	11	11	80.09	6.32355
Au9.Cre07.g329100.t1	3767	51	51	79.75	6.31741
Au9.Cre12.g509750.t1	2225	30	30	79.42	6.31143
Au9.Cre10.g440450.t1	1113	15	15	79.38	6.3107
Au9.Cre16.g659400.t1	3265	44	44	79.38	6.3107
Au9.Cre18.g745500.t1	1044	14	14	78.99	6.3036
Au9.Cre03.g175200.t1	3284	44	44	78.92	6.30232
Au9.Cre01.g016850.t1	899	12	12	78.63	6.29701
Au9.Cre26.g772900.t1	4426	59	59	78.52	6.29499
Au9.Cre04.g217550.t1	2177	29	29	78.47	6.29407
Au9.Cre08.g376550.t1	828	11	11	78.25	6.29002
Au9.Cre01.g026600.t1	981	13	13	78.06	6.28651
Au9.Cre02.g102200.t1	1585	20	21	78.04	6.28614
Au9.Cre10.g426800.t1	3627	48	48	77.95	6.28448
Au9.Cre09.g403800.t1	14357	190	190	77.95	6.28448
Au9.Cre12.g519900.t1	2419	32	32	77.92	6.28392
Au9.Cre02.g130400.t1	2269	30	30	77.88	6.28318
Au9.Cre03.g198100.t1	1059	14	14	77.87	6.283
Au9.Cre02.g091200.t1	2572	34	34	77.87	6.283
Au9.Cre01.g050850.t1	3708	49	49	77.84	6.28244
Au9.Cre07.g335400.t1	2347	31	31	77.8	6.2817
Au9.Cre17.g696500.t1	1970	26	26	77.74	6.28059
Au9.Cre10.g459750.t1	682	9	9	77.73	6.2804
Au9.Cre13.g603000.t1	2883	38	38	77.64	6.27873
Au9.Cre12.g497300.t1	1897	25	25	77.63	6.27854
Au9.Cre17.g742100.t1	2353	31	31	77.6	6.27798
Au9.Cre08.g377000.t1	836	11	11	77.5	6.27612
Au9.Cre12.g511400.t1	3496	46	46	77.5	6.27612
Au9.Cre02.g118100.t1	2129	28	28	77.47	6.27557
Au9.Cre12.g550750.t1	1071	14	14	77	6.26679
Au9.Cre12.g553250.t1	2372	31	31	76.98	6.26641
Au9.Cre03.g159800.t1	3827	50	50	76.96	6.26604
Au9.Cre19.g756350.t1	3445	45	45	76.94	6.26566
Au9.Cre02.g130150.t1	919	12	12	76.91	6.2651
Au9.Cre12.g536550.t1	2609	34	34	76.76	6.26228
Au9.Cre07.g334000.t1	1612	12	21	76.74	6.26191
Au9.Cre04.g219250.t1	2462	32	32	76.56	6.25852
Au9.Cre13.g596800.t1	4555	59	59	76.3	6.25361
Au9.Cre09.g398500.t1	1467	19	19	76.29	6.25342
Au9.Cre03.g199000.t1	3938	51	51	76.28	6.25323
Au9.Cre12.g516450.t1	1237	16	16	76.19	6.25153
Au9.Cre03.g187250.t1	1008	13	13	75.97	6.24736
Au9.Cre02.g095150.t1	4732	61	61	75.93	6.2466
Au9.Cre17.g708000.t1	7919	102	102	75.87	6.24546
Au9.Cre22.g763300.t1	1325	17	17	75.57	6.23974
Au9.Cre12.g536100.t1	1092	14	14	75.52	6.23879
Au9.Cre01.g013500.t1	1873	24	24	75.48	6.23802
Au9.Cre04.g219850.t1	3525	45	45	75.2	6.23266
Au9.Cre17.g718950.t1	2905	37	37	75.02	6.2292
Au9.Cre02.g113400.t1	1728	22	22	74.99	6.22863
Au9.Cre12.g488000.t1	2516	32	32	74.92	6.22728
Au9.Cre03.g178550.t1	2599	33	33	74.79	6.22477
Au9.Cre02.g110250.t1	1655	21	21	74.74	6.22381
Au9.Cre09.g408200.t1	1814	23	23	74.68	6.22265
Au9.Cre01.g064750.t1	2216	28	28	74.43	6.21781
Au9.Cre03.g157300.t1	1745	22	22	74.26	6.21451
Au9.Cre02.g107300.t1	2301	29	29	74.24	6.21412
Au9.Cre13.g568800.t1	1349	17	17	74.23	6.21393
Au9.Cre33.g782800.t1	2943	37	37	74.05	6.21043
Au9.Cre03.g182050.t1	2868	36	36	73.94	6.20828
Au9.Cre16.g656400.t1	2233	28	28	73.86	6.20672
Au9.Cre12.g506000.t1	2721	34	34	73.6	6.20163
Au9.Cre10.g427700.t1	4098	51	51	73.31	6.19594
Au9.Cre12.g510400.t1	1286	16	16	73.29	6.19554
Au9.Cre01.g049000.t1	1206	15	15	73.26	6.19495
Au9.Cre18.g743700.t1	1448	18	18	73.22	6.19417
Au9.Cre11.g477300.t1	2981	37	37	73.11	6.192
Au9.Cre02.g145800.t1	1612	20	20	73.08	6.1914
Au9.Cre07.g319300.t1	5731	71	71	72.97	6.18923
Au9.Cre17.g734400.t1	2991	37	37	72.87	6.18725
Au9.Cre02.g080250.t1	1619	20	20	72.77	6.18527
Au9.Cre03.g202950.t1	2267	28	28	72.75	6.18488
Au9.Cre09.g400950.t1	3401	42	42	72.74	6.18468
Au9.Cre03.g200250.t1	1946	24	24	72.65	6.18289
Au9.Cre02.g112150.t1	2926	36	36	72.47	6.17931
Au9.Cre02.g142300.t1	2359	29	29	72.41	6.17812
Au9.Cre10.g438850.t1	3014	37	37	72.31	6.17612
Au9.Cre09.g410450.t1	3838	47	47	72.13	6.17253
Au9.Cre11.g468750.t1	1226	15	15	72.07	6.17133
Au9.Cre02.g088000.t1	1390	17	17	72.04	6.17073
Au9.Cre01.g038600.t1	2208	27	27	72.03	6.17053
Au9.Cre12.g534350.t1	1721	21	21	71.88	6.16752
Au9.Cre17.g703850.t1	3033	37	37	71.86	6.16712
Au9.Cre18.g749600.t1	1646	20	20	71.57	6.16128
Au9.Cre01.g012150.t1	1483	18	18	71.49	6.15967
Au9.Cre31.g779550.t1	1157	14	14	71.27	6.15522
Au9.Cre07.g325400.t1	1658	20	20	71.05	6.15076
Au9.Cre13.g605150.t1	1244	15	15	71.03	6.15036
Au9.Cre13.g606150.t1	1826	22	22	70.97	6.14914
Au9.Cre31.g780600.t1	2076	25	25	70.93	6.14832
Au9.Cre06.g308600.t1	1163	14	14	70.91	6.14792
Au9.Cre03.g169550.t1	1912	23	23	70.86	6.1469
Au9.Cre04.g221400.t1	1415	17	17	70.77	6.14507
Au9.Cre07.g326650.t1	1336	16	16	70.54	6.14037
Au9.Cre07.g316000.t1	1089	13	13	70.32	6.13586
Au9.Cre28.g776100.t1	4530	54	54	70.22	6.13381
Au9.Cre01.g025050.t1	4212	50	50	69.92	6.12763
Au9.Cre07.g350750.t1	2454	29	29	69.61	6.12122
Au9.Cre10.g453600.t1	3141	37	37	69.39	6.11666
Au9.Cre16.g664600.t1	1104	13	13	69.36	6.11603
Au9.Cre07.g313250.t1	3144	37	37	69.32	6.1152
Au9.Cre10.g424550.t1	1615	19	19	69.3	6.11478
Au9.Cre08.g360800.t1	2981	35	35	69.16	6.11187
Au9.Cre06.g261900.t1	1959	23	23	69.16	6.11187
Au9.Cre03.g178450.t1	1024	12	12	69.03	6.10915
Au9.Cre16.g650800.t1	1196	14	14	68.95	6.10748
Au9.Cre13.g567850.t1	1626	19	19	68.83	6.10497
Au9.Cre09.g394550.t1	2577	30	30	68.57	6.09951
Au9.Cre02.g123200.t1	1804	21	21	68.57	6.09951
Au9.Cre11.g468950.t1	689	8	8	68.39	6.09571
Au9.Cre16.g651550.t1	1552	18	18	68.32	6.09424
Au9.Cre11.g471300.t1	1295	15	15	68.23	6.09233
Au9.Cre07.g322800.t1	1990	23	23	68.08	6.08916
Au9.Cre06.g307750.t1	1646	19	19	67.99	6.08725
Au9.Cre03.g194950.t1	3036	35	35	67.91	6.08555
Au9.Cre03.g181500.t1	2343	27	27	67.88	6.08491
Au9.Cre39.g786050.t1	695	8	8	67.8	6.08321
Au9.Cre16.g666150.t1	2261	26	26	67.74	6.08194
Au9.Cre03.g182750.t1	3136	36	36	67.62	6.07938
Au9.Cre02.g092900.t1	2266	26	26	67.59	6.07874
Au9.Cre11.g468300.t1	1396	16	16	67.51	6.07703
Au9.Cre02.g123500.t1	1660	19	19	67.42	6.0751
Au9.Cre07.g344400.t1	2360	27	27	67.39	6.07446
Au9.Cre10.g440050.t1	1751	20	20	67.28	6.07211
Au9.Cre17.g708100.t1	1933	22	22	67.04	6.06695
Au9.Cre07.g339300.t1	2111	24	24	66.97	6.06544
Au9.Cre03.g156950.t1	528	6	6	66.94	6.0648
Au9.Cre14.g616650.t1	3709	42	42	66.7	6.05961
Au9.Cre15.g646100.t1	1504	17	17	66.58	6.05702
Au9.Cre17.g712400.t1	2836	32	32	66.46	6.05441
Au9.Cre44.g787700.t1	2838	26	32	66.42	6.05355
Au9.Cre13.g576400.t1	1597	18	18	66.39	6.05289
Au9.Cre03.g176750.t1	3198	36	36	66.31	6.05115
Au9.Cre06.g251150.t1	1066	12	12	66.31	6.05115
Au9.Cre06.g299650.t1	1602	18	18	66.18	6.04832
Au9.Cre13.g580450.t1	4724	53	53	66.09	6.04636
Au9.Cre03.g207250.t1	3218	36	36	65.9	6.04221
Au9.Cre19.g757350.t1	1612	18	18	65.77	6.03936
Au9.Cre13.g588950.t1	2599	29	29	65.73	6.03848
Au9.Cre10.g458900.t1	1973	22	22	65.68	6.03738
Au9.Cre02.g084100.t1	2154	24	24	65.63	6.03628
Au9.Cre10.g424400.t1	1348	15	15	65.55	6.03452
Au9.Cre17.g709950.t1	2247	25	25	65.54	6.0343
Au9.Cre15.g646000.t1	1259	14	14	65.5	6.03342
Au9.Cre06.g278300.t1	1712	19	19	65.37	6.03056
Au9.Cre15.g637050.t1	1532	17	17	65.36	6.03034
Au9.Cre14.g624300.t1	1713	19	19	65.33	6.02967
Au9.Cre09.g396700.t1	2166	24	24	65.27	6.02835
Au9.Cre07.g341100.t1	1715	19	19	65.26	6.02813
Au9.Cre07.g336900.t1	2448	27	27	64.97	6.0217
Au9.Cre09.g403900.t1	1995	22	22	64.96	6.02148
Au9.Cre03.g154600.t1	1543	17	17	64.9	6.02015
Au9.Cre12.g495750.t1	1453	16	16	64.86	6.01926
Au9.Cre10.g447950.t1	1375	15	15	64.26	6.00585
Au9.Cre08.g367600.t1	1742	19	19	64.25	6.00562
Au9.Cre16.g689000.t1	2752	30	30	64.21	6.00473
Au9.Cre05.g248200.t1	6334	69	69	64.17	6.00383
Au9.Cre16.g659250.t1	1929	21	21	64.13	6.00293
Au9.Cre06.g301100.t1	4421	48	48	63.95	5.99887
Au9.Cre10.g424250.t1	1476	16	16	63.85	5.99661
Au9.Cre01.g005450.t1	1108	12	12	63.79	5.99526
Au9.Cre05.g246900.t1	1388	15	15	63.66	5.99232
Au9.Cre01.g051400.t1	1390	15	15	63.57	5.99027
Au9.Cre02.g125250.t1	6495	70	70	63.48	5.98823
Au9.Cre02.g103850.t1	1487	16	16	63.38	5.98596
Au9.Cre13.g583550.t1	1583	17	17	63.26	5.98322
Au9.Cre15.g634750.t1	3168	34	34	63.22	5.98231
Au9.Cre07.g318100.t1	2240	24	24	63.11	5.9798
Au9.Cre16.g660250.t1	3084	33	33	63.03	5.97797
Au9.Cre11.g471950.t1	3179	34	34	63	5.97728
Au9.Cre04.g218700.t1	1216	13	13	62.97	5.97659
Au9.Cre02.g104350.t1	1871	20	20	62.96	5.97636
Au9.Cre12.g541600.t1	1312	14	14	62.85	5.97384
Au9.Cre01.g062900.t1	1406	15	15	62.84	5.97361
Au9.Cre10.g430450.t1	1970	21	21	62.79	5.97246
Au9.Cre14.g614100.t1	1598	17	17	62.66	5.96947
Au9.Cre08.g368850.t1	1133	12	12	62.39	5.96324
Au9.Cre09.g396550.t1	3973	42	42	62.27	5.96047
Au9.Cre22.g764900.t1	1231	13	13	62.21	5.95907
Au9.Cre02.g111700.t1	1137	12	12	62.17	5.95815
Au9.Cre16.g695700.t1	1232	13	13	62.15	5.95768
Au9.Cre07.g352850.t1	949	10	10	62.07	5.95582
Au9.Cre06.g300700.t1	1333	14	14	61.86	5.95093
Au9.Cre11.g467700.t1	2097	22	22	61.8	5.94953
Au9.Cre12.g527750.t1	1241	13	13	61.7	5.9472
Au9.Cre14.g624200.t1	1241	13	13	61.7	5.9472
Au9.Cre44.g787850.t1	860	9	9	61.64	5.94579
Au9.Cre11.g481650.t1	2681	28	28	61.52	5.94298
Au9.Cre02.g116500.t1	2594	27	27	61.31	5.93805
Au9.Cre10.g440100.t1	1250	13	13	61.26	5.93687
Au9.Cre01.g024050.t1	2214	23	23	61.19	5.93522
Au9.Cre17.g741450.t1	2792	29	29	61.18	5.93499
Au9.Cre08.g366000.t1	675	7	7	61.09	5.93286
Au9.Cre13.g595500.t1	2894	30	30	61.06	5.93216
Au9.Cre14.g610950.t1	1162	12	12	60.83	5.92671
Au9.Cre16.g657300.t1	1937	20	20	60.82	5.92647
Au9.Cre03.g174850.t1	2817	29	29	60.64	5.9222
Au9.Cre17.g696400.t1	1363	14	14	60.5	5.91886
Au9.Cre10.g457700.t1	2241	23	23	60.45	5.91767
Au9.Cre16.g693500.t1	2340	24	24	60.41	5.91672
Au9.Cre12.g543400.t1	1853	19	19	60.4	5.91648
Au9.Cre15.g646250.t1	1855	19	19	60.33	5.9148
Au9.Cre33.g782300.t1	1074	11	11	60.33	5.9148
Au9.Cre12.g489750.t1	2539	26	26	60.32	5.91456
Au9.Cre02.g074200.t1	2345	24	24	60.29	5.91385
Au9.Cre09.g415600.t1	1955	20	20	60.26	5.91313
Au9.Cre16.g684300.t1	1369	14	14	60.24	5.91265
Au9.Cre12.g498650.t1	4597	47	47	60.22	5.91217
Au9.Cre05.g238700.t1	3238	33	33	60.03	5.90761
Au9.Cre02.g092700.t1	2171	22	22	59.69	5.89942
Au9.Cre18.g750800.t1	3652	27	37	59.68	5.89918
Au9.Cre03.g194200.t1	2075	21	21	59.61	5.89748
Au9.Cre08.g378900.t1	1583	16	16	59.54	5.89579
Au9.Cre13.g585050.t1	2376	24	24	59.5	5.89482
Au9.Cre17.g705300.t1	1786	18	18	59.37	5.89166
Au9.Cre13.g586700.t1	8043	81	81	59.32	5.89045
Au9.Cre10.g427100.t1	1392	13	14	59.24	5.8885
Au9.Cre08.g382800.t1	3287	33	33	59.14	5.88606
Au9.Cre31.g780200.t1	3388	34	34	59.11	5.88533
Au9.Cre02.g145100.t1	4984	50	50	59.09	5.88484
Au9.Cre10.g444500.t1	1097	11	11	59.06	5.88411
Au9.Cre12.g488800.t1	4101	41	41	58.89	5.87995
Au9.Cre06.g275500.t1	4314	43	43	58.71	5.87553
Au9.Cre02.g134500.t1	4218	42	42	58.65	5.87406
Au9.Cre10.g444000.t1	2230	22	22	58.11	5.86071
Au9.Cre06.g280650.t1	1525	15	15	57.94	5.85649
Au9.Cre15.g645950.t1	2747	27	27	57.9	5.85549
Au9.Cre16.g686900.t1	1121	11	11	57.8	5.853
Au9.Cre06.g250950.t1	1533	15	15	57.64	5.849
Au9.Cre08.g379650.t1	1840	18	18	57.62	5.8485
Au9.Cre03.g193300.t1	2049	20	20	57.49	5.84524
Au9.Cre17.g741050.t1	1537	15	15	57.49	5.84524
Au9.Cre10.g452450.t1	4107	40	40	57.37	5.84222
Au9.Cre04.g215600.t1	1647	16	16	57.22	5.83845
Au9.Cre18.g748800.t1	1547	15	15	57.11	5.83567
Au9.Cre17.g739000.t1	2895	28	28	56.97	5.83213
Au9.Cre14.g617600.t1	2692	26	26	56.89	5.8301
Au9.Cre01.g027050.t1	933	9	9	56.82	5.82833
Au9.Cre06.g296600.t1	1351	13	13	56.68	5.82477
Au9.Cre03.g163900.t1	4054	39	39	56.67	5.82451
Au9.Cre20.g759350.t1	2394	23	23	56.59	5.82248
Au9.Cre15.g636750.t1	1459	14	14	56.52	5.82069
Au9.Cre12.g555150.t1	1149	11	11	56.39	5.81737
Au9.Cre09.g395100.t1	1987	19	19	56.32	5.81558
Au9.Cre12.g558300.t1	5649	54	54	56.31	5.81532
Au9.Cre20.g758600.t1	2620	25	25	56.21	5.81275
Au9.Cre02.g146400.t1	1364	11	13	56.14	5.81096
Au9.Cre14.g633550.t1	1155	11	11	56.1	5.80993
Au9.Cre01.g024350.t1	2418	23	23	56.03	5.80813
Au9.Cre01.g072200.t1	2527	24	24	55.94	5.80581
Au9.Cre06.g284450.t1	3057	29	29	55.88	5.80426
Au9.Cre15.g637900.t1	3585	34	34	55.86	5.80374
Au9.Cre12.g502750.t1	1056	10	10	55.78	5.80168
Au9.Cre12.g527200.t1	1374	13	13	55.73	5.80038
Au9.Cre10.g458850.t1	1797	17	17	55.72	5.80012
Au9.Cre12.g505350.t1	4763	45	45	55.65	5.79831
Au9.Cre10.g437150.t1	4776	45	45	55.5	5.79442
Au9.Cre01.g043150.t1	1596	15	15	55.36	5.79077
Au9.Cre03.g172950.t1	2660	25	25	55.36	5.79077
Au9.Cre13.g577950.t1	1385	13	13	55.29	5.78895
Au9.Cre09.g416150.t1	959	9	9	55.28	5.78869
Au9.Cre09.g414200.t1	1388	13	13	55.17	5.78581
Au9.Cre02.g114700.t1	963	9	9	55.05	5.78267
Au9.Cre17.g729200.t1	1826	17	17	54.84	5.77716
Au9.Cre09.g398400.t1	6027	56	56	54.73	5.77426
Au9.Cre16.g693150.t1	2156	20	20	54.64	5.77189
Au9.Cre12.g490450.t1	1725	16	16	54.64	5.77189
Au9.Cre06.g249300.t1	1187	11	11	54.59	5.77056
Au9.Cre12.g518500.t1	2591	24	24	54.56	5.76977
Au9.Cre06.g288700.t1	4000	37	37	54.49	5.76792
Au9.Cre13.g571700.t1	2602	24	24	54.33	5.76368
Au9.Cre12.g528150.t1	760	7	7	54.25	5.76155
Au9.Cre03.g193850.t1	1632	15	15	54.14	5.75862
Au9.Cre09.g392050.t1	2615	24	24	54.06	5.75649
Au9.Cre16.g691500.t1	1635	15	15	54.04	5.75596
Au9.Cre10.g453050.t1	2837	26	26	53.98	5.75435
Au9.Cre01.g050250.t1	2075	19	19	53.94	5.75328
Au9.Cre04.g214750.t1	1748	16	16	53.92	5.75275
Au9.Cre16.g688550.t1	1204	11	11	53.82	5.75007
Au9.Cre17.g742300.t1	1096	10	10	53.74	5.74792
Au9.Cre13.g565950.t1	2412	22	22	53.73	5.74766
Au9.Cre02.g108400.t1	987	9	9	53.71	5.74712
Au9.Cre03.g181200.t1	3290	30	30	53.71	5.74712
Au9.Cre01.g055850.t1	1208	11	11	53.64	5.74524
Au9.Cre02.g115950.t1	1212	11	11	53.46	5.74039
Au9.Cre12.g490350.t1	2865	26	26	53.46	5.74039
Au9.Cre03.g156750.t1	2206	20	20	53.4	5.73877
Au9.Cre12.g528900.t1	1441	13	13	53.14	5.73173
Au9.Cre01.g058500.t1	2332	21	21	53.04	5.72901
Au9.Cre01.g056200.t1	1447	13	13	52.92	5.72574
Au9.Cre17.g727700.t1	3123	28	28	52.81	5.72274
Au9.Cre03.g165900.t1	2454	22	22	52.81	5.72274
Au9.Cre13.g600450.t1	1230	11	11	52.68	5.71918
Au9.Cre12.g499550.t1	1455	13	13	52.63	5.71781
Au9.Cre16.g684650.t1	2688	24	24	52.59	5.71672
Au9.Cre17.g722150.t1	2359	21	21	52.44	5.7126
Au9.Cre07.g333500.t1	1911	17	17	52.4	5.71149
Au9.Cre06.g264050.t1	1464	13	13	52.31	5.70901
Au9.Cre17.g710150.t1	1805	16	16	52.21	5.70625
Au9.Cre12.g546400.t1	1354	12	12	52.2	5.70598
Au9.Cre03.g184450.t1	3613	32	32	52.17	5.70515
Au9.Cre03.g198050.t1	3615	32	32	52.14	5.70432
Au9.Cre12.g546150.t1	566	5	5	52.03	5.70127
Au9.Cre02.g126100.t1	1586	14	14	52	5.70044
Au9.Cre08.g385200.t1	1021	9	9	51.92	5.69822
Au9.Cre60.g792150.t1	2843	25	25	51.8	5.69488
Au9.Cre45.g788350.t1	2504	22	22	51.75	5.69349
Au9.Cre02.g077100.t1	2391	21	21	51.73	5.69293
Au9.Cre10.g441200.t1	4217	37	37	51.68	5.69153
Au9.Cre03.g176150.t1	1485	13	13	51.57	5.68846
Au9.Cre02.g105500.t1	2174	19	19	51.48	5.68594
Au9.Cre05.g242300.t1	2289	20	20	51.47	5.68566
Au9.Cre03.g197000.t1	1717	15	15	51.46	5.68538
Au9.Cre23.g768000.t1	2523	22	22	51.36	5.68257
Au9.Cre01.g016050.t1	8273	72	72	51.26	5.67976
Au9.Cre11.g472650.t1	1609	14	14	51.25	5.67948
Au9.Cre12.g512400.t1	3682	32	32	51.19	5.67779
Au9.Cre10.g453450.t1	1266	11	11	51.18	5.67751
Au9.Cre15.g643750.t1	4375	38	38	51.16	5.67694
Au9.Cre05.g243550.t1	1615	14	14	51.06	5.67412
Au9.Cre02.g075900.t1	2423	21	21	51.05	5.67384
Au9.Cre16.g687700.t1	3577	31	31	51.05	5.67384
Au9.Cre02.g141100.t1	1968	17	17	50.88	5.66903
Au9.Cre17.g728800.t1	1968	17	17	50.88	5.66903
Au9.Cre17.g741000.t1	1505	13	13	50.88	5.66903
Au9.Cre01.g028200.t1	2085	18	18	50.85	5.66818
Au9.Cre01.g001750.t1	2201	19	19	50.85	5.66818
Au9.Cre02.g076300.t1	1855	16	16	50.81	5.66704
Au9.Cre22.g764250.t1	2092	18	18	50.68	5.66334
Au9.Cre03.g204150.t1	3023	26	26	50.66	5.66278
Au9.Cre07.g337650.t1	2326	20	20	50.65	5.66249
Au9.Cre06.g273300.t1	2792	24	24	50.63	5.66192
Au9.Cre08.g371450.t1	1745	15	15	50.63	5.66192
Au9.Cre06.g266250.t1	2097	18	18	50.56	5.65992
Au9.Cre12.g553700.t1	1631	14	14	50.56	5.65992
Au9.Cre02.g090050.t1	3382	29	29	50.51	5.6585
Au9.Cre01.g072650.t1	2333	20	20	50.5	5.65821
Au9.Cre16.g665700.t1	2686	23	23	50.44	5.6565
Au9.Cre12.g490100.t1	1520	13	13	50.38	5.65478
Au9.Cre02.g098400.t1	1171	10	10	50.3	5.65249
Au9.Cre11.g475900.t1	3162	27	27	50.3	5.65249
Au9.Cre03.g208000.t1	1174	10	10	50.17	5.64875
Au9.Cre09.g396650.t1	3407	29	29	50.14	5.64789
Au9.Cre12.g549300.t1	1647	14	14	50.07	5.64587
Au9.Cre16.g664650.t1	706	6	6	50.06	5.64559
Au9.Cre01.g043350.t1	3422	29	29	49.92	5.64155
Au9.Cre12.g484700.t1	826	7	7	49.92	5.64155
Au9.Cre02.g138200.t1	1063	9	9	49.87	5.6401
Au9.Cre02.g092150.t1	2009	17	17	49.84	5.63923
Au9.Cre14.g629700.t1	3669	31	31	49.77	5.6372
Au9.Cre01.g047800.t1	1302	11	11	49.76	5.63691
Au9.Cre04.g220650.t1	1894	16	16	49.76	5.63691
Au9.Cre12.g487850.t1	1304	11	11	49.69	5.63488
Au9.Cre01.g028750.t1	2373	20	20	49.64	5.63343
Au9.Cre06.g262900.t1	2374	20	20	49.62	5.63285
Au9.Cre02.g104300.t1	3205	27	27	49.62	5.63285
Au9.Cre12.g542150.t1	950	8	8	49.6	5.63227
Au9.Cre02.g145250.t1	1426	12	12	49.57	5.6314
Au9.Cre13.g585150.t1	2263	19	19	49.46	5.62819
Au9.Cre16.g648350.t1	3820	32	32	49.34	5.62469
Au9.Cre07.g331500.t1	2153	18	18	49.25	5.62205
Au9.Cre10.g457750.t1	3230	27	27	49.24	5.62176
Au9.Cre11.g472350.t1	1077	9	9	49.22	5.62117
Au9.Cre03.g207500.t1	1917	16	16	49.16	5.61941
Au9.Cre17.g726850.t1	3119	26	26	49.1	5.61765
Au9.Cre14.g611200.t1	1080	9	9	49.09	5.61736
Au9.Cre17.g709850.t1	1680	14	14	49.09	5.61736
Au9.Cre03.g204350.t1	1683	14	14	49	5.61471
Au9.Cre06.g289750.t1	2893	24	24	48.87	5.61088
Au9.Cre08.g384900.t1	1574	13	13	48.65	5.60437
Au9.Cre02.g089950.t1	848	7	7	48.62	5.60348
Au9.Cre02.g137950.t1	2545	21	21	48.6	5.60288
Au9.Cre12.g514050.t1	5821	48	48	48.57	5.60199
Au9.Cre12.g515150.t1	729	6	6	48.48	5.59932
Au9.Cre10.g427250.t1	1094	9	9	48.46	5.59872
Au9.Cre19.g752800.t1	731	0	6	48.35	5.59544
Au9.Cre01.g036700.t1	3534	29	29	48.34	5.59515
Au9.Cre09.g414650.t1	3291	27	27	48.33	5.59485
Au9.Cre17.g705500.t1	2926	24	24	48.31	5.59425
Au9.Cre08.g379350.t1	2075	17	17	48.26	5.59276
Au9.Cre01.g054850.t1	1587	13	13	48.25	5.59246
Au9.Cre07.g315150.t1	1100	9	9	48.19	5.59066
Au9.Cre07.g330200.t1	1345	11	11	48.17	5.59006
Au9.Cre10.g452800.t1	2201	18	18	48.17	5.59006
Au9.Cre06.g304500.t1	1714	14	14	48.11	5.58826
Au9.Cre08.g378850.t1	2452	20	20	48.05	5.58646
Au9.Cre12.g533450.t1	2826	23	23	47.94	5.58316
Au9.Cre12.g543500.t1	1722	14	14	47.89	5.58165
Au9.Cre03.g161400.t1	1850	15	15	47.76	5.57773
Au9.Cre01.g004250.t1	1111	9	9	47.72	5.57652
Au9.Cre02.g105600.t1	4568	37	37	47.71	5.57622
Au9.Cre01.g014700.t1	2099	17	17	47.71	5.57622
Au9.Cre12.g500750.t1	741	6	6	47.7	5.57592
Au9.Cre11.g472700.t1	1853	15	15	47.68	5.57531
Au9.Cre12.g536500.t1	1112	9	9	47.67	5.57501
Au9.Cre10.g451750.t1	3462	28	28	47.64	5.5741
Au9.Cre06.g258700.t1	3342	27	27	47.59	5.57259
Au9.Cre02.g116650.t1	1116	9	9	47.5	5.56986
Au9.Cre12.g555900.t1	1243	10	10	47.39	5.56651
Au9.Cre10.g440700.t1	2114	17	17	47.37	5.5659
Au9.Cre09.g398250.t1	2986	24	24	47.34	5.56499
Au9.Cre02.g145500.t1	4112	33	33	47.27	5.56285
Au9.Cre06.g268750.t1	2870	23	23	47.2	5.56071
Au9.Cre12.g512000.t1	4125	33	33	47.12	5.55827
Au9.Cre01.g034550.t1	1127	9	9	47.04	5.55582
Au9.Cre11.g476150.t1	1505	12	12	46.97	5.55367
Au9.Cre16.g668700.t1	2888	23	23	46.91	5.55182
Au9.Cre01.g016900.t1	880	7	7	46.86	5.55029
Au9.Cre12.g517350.t1	1761	14	14	46.83	5.54936
Au9.Cre14.g614850.t1	7677	61	61	46.8	5.54844
Au9.Cre01.g056050.t1	2898	23	23	46.75	5.54689
Au9.Cre04.g215950.t1	3276	26	26	46.75	5.54689
Au9.Cre12.g499350.t1	1890	15	15	46.75	5.54689
Au9.Cre02.g086300.t1	5419	43	43	46.74	5.54659
Au9.Cre09.g394450.t1	1513	12	12	46.72	5.54597
Au9.Cre07.g353300.t1	2651	21	21	46.66	5.54411
Au9.Cre10.g465250.t1	1139	9	9	46.54	5.5404
Au9.Cre17.g723600.t1	2788	22	22	46.48	5.53854
Au9.Cre03.g202400.t1	2282	18	18	46.46	5.53792
Au9.Cre10.g439100.t1	2029	16	16	46.45	5.53761
Au9.Cre03.g176100.t1	1652	13	13	46.35	5.5345
Au9.Cre11.g472250.t1	3693	29	29	46.26	5.53169
Au9.Cre06.g257850.t1	2038	16	16	46.24	5.53107
Au9.Cre01.g028800.t1	5096	40	40	46.24	5.53107
Au9.Cre10.g465550.t1	5487	43	43	46.16	5.52857
Au9.Cre03.g162750.t1	3702	29	29	46.14	5.52795
Au9.Cre02.g087150.t1	2809	22	22	46.13	5.52763
Au9.Cre09.g411200.t1	1661	13	13	46.1	5.52669
Au9.Cre01.g060900.t1	1662	13	13	46.07	5.52576
Au9.Cre10.g439900.t1	4481	35	35	46.01	5.52388
Au9.Cre12.g546050.t1	1921	15	15	45.99	5.52325
Au9.Cre02.g142800.t1	1665	13	13	45.99	5.52325
Au9.Cre23.g766400.t1	4500	35	35	45.81	5.51759
Au9.Cre03.g186200.t1	2061	16	16	45.73	5.51507
Au9.Cre02.g073200.t1	3479	27	27	45.71	5.51444
Au9.Cre06.g308350.t1	1933	15	15	45.71	5.51444
Au9.Cre01.g007950.t1	2062	16	16	45.71	5.51444
Au9.Cre10.g447750.t1	3609	28	28	45.7	5.51412
Au9.Cre03.g182600.t1	1805	14	14	45.69	5.51381
Au9.Cre02.g079300.t1	1937	15	15	45.61	5.51128
Au9.Cre10.g466500.t1	1809	14	14	45.59	5.51065
Au9.Cre10.g459500.t1	2973	23	23	45.57	5.51001
Au9.Cre01.g055950.t1	2070	16	16	45.53	5.50875
Au9.Cre06.g283400.t1	3640	28	28	45.31	5.50176
Au9.Cre01.g065150.t1	1821	14	14	45.29	5.50112
Au9.Cre12.g507800.t1	1952	15	15	45.26	5.50016
Au9.Cre12.g484350.t1	3655	28	28	45.12	5.4957
Au9.Cre16.g692700.t1	784	6	6	45.08	5.49442
Au9.Cre01.g012250.t1	1047	8	8	45.01	5.49217
Au9.Cre07.g316750.t1	3543	10	27	44.89	5.48832
Au9.Cre01.g058400.t1	14073	107	107	44.79	5.4851
Au9.Cre26.g773350.t1	2899	22	22	44.7	5.4822
Au9.Cre03.g168100.t1	3296	25	25	44.68	5.48156
Au9.Cre02.g136050.t1	2111	16	16	44.65	5.48059
Au9.Cre01.g001050.t1	1056	3	8	44.62	5.47962
Au9.Cre13.g573800.t1	2776	21	21	44.56	5.47768
Au9.Cre01.g048950.t1	2382	18	18	44.51	5.47606
Au9.Cre06.g310200.t1	1858	14	14	44.38	5.47184
Au9.Cre19.g751800.t1	1063	0	8	44.33	5.47021
Au9.Cre03.g173900.t1	2396	18	18	44.25	5.46761
Au9.Cre01.g004950.t1	1732	13	13	44.21	5.4663
Au9.Cre17.g703700.t1	1866	14	14	44.19	5.46565
Au9.Cre02.g115800.t1	1200	9	9	44.18	5.46532
Au9.Cre03.g168150.t1	2803	21	21	44.13	5.46369
Au9.Cre06.g268200.t1	1602	12	12	44.12	5.46336
Au9.Cre03.g204650.t1	1470	11	11	44.08	5.46205
Au9.Cre03.g200850.t1	3077	23	23	44.03	5.46041
Au9.Cre07.g328900.t1	2678	20	20	43.99	5.4591
Au9.Cre15.g636050.t1	1607	12	12	43.99	5.4591
Au9.Cre05.g245950.t1	2813	21	21	43.97	5.45845
Au9.Cre17.g728050.t1	1207	9	9	43.92	5.45681
Au9.Cre01.g025450.t1	2013	15	15	43.89	5.45582
Au9.Cre17.g697450.t1	2153	16	16	43.77	5.45187
Au9.Cre12.g509050.t1	1348	10	10	43.7	5.44956
Au9.Cre09.g407650.t1	1350	10	10	43.63	5.44725
Au9.Cre01.g022200.t1	1891	14	14	43.61	5.44659
Au9.Cre16.g663600.t1	3516	26	26	43.56	5.44493
Au9.Cre01.g051250.t1	1488	11	11	43.54	5.44427
Au9.Cre16.g663200.t1	2978	22	22	43.52	5.44361
Au9.Cre02.g140150.t1	2575	19	19	43.46	5.44162
Au9.Cre18.g746250.t1	5564	41	41	43.4	5.43962
Au9.Cre17.g721850.t1	4217	31	31	43.3	5.4363
Au9.Cre04.g216100.t1	953	7	7	43.27	5.4353
Au9.Cre12.g484300.t1	819	6	6	43.15	5.43129
Au9.Cre12.g488350.t1	3140	23	23	43.15	5.43129
Au9.Cre08.g368450.t1	1366	10	10	43.12	5.43029
Au9.Cre17.g714800.t1	683	5	5	43.12	5.43029
Au9.Cre07.g325500.t1	5056	37	37	43.11	5.42995
Au9.Cre03.g177350.t1	2324	17	17	43.09	5.42928
Au9.Cre01.g054200.t1	1507	11	11	43	5.42626
Au9.Cre02.g087700.t1	1644	12	12	43	5.42626
Au9.Cre13.g602350.t1	1509	11	11	42.94	5.42425
Au9.Cre17.g724550.t1	1235	9	9	42.93	5.42391
Au9.Cre07.g339700.t1	1923	14	14	42.88	5.42223
Au9.Cre02.g124550.t1	1511	11	11	42.88	5.42223
Au9.Cre09.g416800.t1	1100	8	8	42.84	5.42089
Au9.Cre12.g541950.t1	2754	20	20	42.78	5.41886
Au9.Cre06.g291700.t1	2204	16	16	42.76	5.41819
Au9.Cre06.g250900.t1	6479	47	47	42.73	5.41718
Au9.Cre13.g574950.t1	1242	1	9	42.68	5.41549
Au9.Cre12.g535500.t1	4418	32	32	42.66	5.41481
Au9.Cre03.g176000.t1	3039	22	22	42.64	5.41414
Au9.Cre07.g327350.t1	967	7	7	42.64	5.41414
Au9.Cre09.g409100.t1	1798	13	13	42.59	5.41244
Au9.Cre17.g721250.t1	1798	13	13	42.59	5.41244
Au9.Cre06.g303900.t1	3047	22	22	42.53	5.41041
Au9.Cre10.g431250.t1	3188	23	23	42.5	5.40939
Au9.Cre06.g271000.t1	3746	27	27	42.46	5.40803
Au9.Cre10.g443250.t1	2360	17	17	42.43	5.40701
Au9.Cre24.g769500.t1	1113	8	8	42.34	5.40395
Au9.Cre01.g013350.t1	1392	10	10	42.32	5.40327
Au9.Cre02.g075400.t1	1392	10	10	42.32	5.40327
Au9.Cre01.g034400.t1	1811	13	13	42.28	5.4019
Au9.Cre19.g756300.t1	1397	10	10	42.16	5.3978
Au9.Cre16.g658400.t1	978	7	7	42.16	5.3978
Au9.Cre12.g498100.t1	2937	21	21	42.12	5.39643
Au9.Cre03.g182800.t1	2100	15	15	42.07	5.39472
Au9.Cre10.g428850.t1	980	7	7	42.07	5.39472
Au9.Cre09.g392500.t1	2242	16	16	42.04	5.39369
Au9.Cre14.g617550.t1	1263	9	9	41.97	5.39129
Au9.Cre01.g035450.t1	1404	10	10	41.95	5.3906
Au9.Cre12.g543350.t1	1545	11	11	41.94	5.39025
Au9.Cre12.g558100.t1	2107	15	15	41.93	5.38991
Au9.Cre01.g062200.t1	1547	11	11	41.88	5.38819
Au9.Cre06.g284750.t1	2813	20	20	41.88	5.38819
Au9.Cre07.g353550.t1	1410	10	10	41.78	5.38474
Au9.Cre08.g370400.t1	2116	15	15	41.76	5.38405
Au9.Cre07.g327900.t1	3388	24	24	41.73	5.38301
Au9.Cre01.g052000.t1	2542	18	18	41.71	5.38232
Au9.Cre03.g200950.t1	1271	9	9	41.71	5.38232
Au9.Cre06.g251600.t1	2119	15	15	41.7	5.38198
Au9.Cre04.g215850.t1	3109	22	22	41.68	5.38128
Au9.Cre06.g287100.t1	1131	8	8	41.66	5.38059
Au9.Cre12.g533100.t1	1274	9	9	41.61	5.37886
Au9.Cre17.g710800.t1	2549	18	18	41.6	5.37851
Au9.Cre10.g421350.t1	3116	22	22	41.59	5.37816
Au9.Cre12.g533550.t1	2694	19	19	41.54	5.37643
Au9.Cre11.g476850.t1	2273	16	16	41.46	5.37365
Au9.Cre14.g629500.t1	2131	15	15	41.46	5.37365
Au9.Cre11.g478500.t1	2276	16	16	41.41	5.37191
Au9.Cre13.g580100.t1	2419	17	17	41.4	5.37156
Au9.Cre17.g703900.t1	5842	41	41	41.34	5.36947
Au9.Cre09.g392750.t1	3420	24	24	41.34	5.36947
Au9.Cre12.g534700.t1	1426	10	10	41.31	5.36842
Au9.Cre16.g675100.t1	4856	34	34	41.24	5.36597
Au9.Cre01.g063550.t1	2287	16	16	41.21	5.36492
Au9.Cre18.g747850.t1	1144	8	8	41.19	5.36422
Au9.Cre12.g530950.t1	1574	11	11	41.17	5.36352
Au9.Cre02.g143050.t1	430	3	3	41.1	5.36107
Au9.Cre08.g380600.t1	3727	26	26	41.09	5.36072
Au9.Cre16.g681900.t1	2156	15	15	40.98	5.35685
Au9.Cre13.g587550.t1	7937	55	55	40.82	5.3512
Au9.Cre03.g184400.t1	1300	9	9	40.78	5.34979
Au9.Cre16.g688850.t1	2889	20	20	40.78	5.34979
Au9.Cre02.g135900.t1	2313	16	16	40.75	5.34873
Au9.Cre24.g769900.t1	2313	16	16	40.75	5.34873
Au9.Cre02.g103300.t1	1880	13	13	40.73	5.34802
Au9.Cre02.g143000.t1	2318	16	16	40.66	5.34554
Au9.Cre12.g544150.t1	1305	9	9	40.62	5.34412
Au9.Cre01.g042800.t1	2176	15	15	40.6	5.34341
Au9.Cre23.g768500.t1	1451	10	10	40.6	5.34341
Au9.Cre12.g497750.t1	2032	14	14	40.58	5.3427
Au9.Cre02.g138550.t1	2614	18	18	40.56	5.34199
Au9.Cre13.g592200.t1	7697	53	53	40.56	5.34199
Au9.Cre14.g617800.t1	1888	13	13	40.56	5.34199
Au9.Cre03.g193800.t1	2470	17	17	40.54	5.34127
Au9.Cre02.g105950.t1	872	6	6	40.53	5.34092
Au9.Cre06.g284100.t1	3052	21	21	40.53	5.34092
Au9.Cre01.g012500.t1	1745	12	12	40.51	5.34021
Au9.Cre06.g262050.t1	1745	12	12	40.51	5.34021
Au9.Cre12.g543450.t1	1309	9	9	40.5	5.33985
Au9.Cre17.g721500.t1	3201	22	22	40.48	5.33914
Au9.Cre10.g450450.t1	2189	15	15	40.36	5.33485
Au9.Cre10.g466100.t1	1461	10	10	40.32	5.33342
Au9.Cre03.g210900.t1	3805	26	26	40.25	5.33092
Au9.Cre16.g672600.t1	1757	12	12	40.23	5.3302
Au9.Cre22.g765350.t1	2199	15	15	40.18	5.32841
Au9.Cre02.g098450.t1	2202	15	15	40.13	5.32661
Au9.Cre11.g471350.t1	2497	17	17	40.1	5.32553
Au9.Cre13.g598800.t1	1322	9	9	40.1	5.32553
Au9.Cre02.g126550.t1	2647	18	18	40.06	5.32409
Au9.Cre01.g039750.t1	1765	12	12	40.05	5.32373
Au9.Cre11.g478750.t1	1177	8	8	40.04	5.32337
Au9.Cre07.g347050.t1	2208	15	15	40.02	5.32265
Au9.Cre01.g040700.t1	1475	10	10	39.93	5.3194
Au9.Cre03.g187500.t1	2659	18	18	39.87	5.31723
Au9.Cre10.g434350.t1	2370	16	16	39.77	5.31361
Au9.Cre13.g599850.t1	3259	22	22	39.76	5.31325
Au9.Cre07.g355500.t1	1928	13	13	39.72	5.31179
Au9.Cre02.g110650.t1	4302	29	29	39.71	5.31143
Au9.Cre12.g520200.t1	2078	14	14	39.68	5.31034
Au9.Cre07.g341300.t1	2079	14	14	39.67	5.30998
Au9.Cre10.g421700.t1	2970	20	20	39.67	5.30998
Au9.Cre16.g682900.t1	1485	10	10	39.67	5.30998
Au9.Cre09.g413900.t1	1931	13	13	39.66	5.30961
Au9.Cre12.g524750.t1	1635	11	11	39.63	5.30852
Au9.Cre12.g529950.t1	2379	16	16	39.62	5.30816
Au9.Cre05.g240850.t1	2528	17	17	39.61	5.30779
Au9.Cre13.g571750.t1	1190	8	8	39.6	5.30743
Au9.Cre07.g330300.t1	2087	14	14	39.51	5.30415
Au9.Cre12.g538950.t1	1193	8	8	39.5	5.30378
Au9.Cre03.g194000.t1	2839	19	19	39.42	5.30086
Au9.Cre14.g626750.t1	1196	8	8	39.4	5.30012
Au9.Cre02.g079400.t1	1349	9	9	39.3	5.29646
Au9.Cre01.g024450.t1	1050	7	7	39.27	5.29536
Au9.Cre11.g471550.t1	3001	20	20	39.26	5.29499
Au9.Cre09.g402450.t1	1801	12	12	39.25	5.29462
Au9.Cre01.g031200.t1	1051	7	7	39.23	5.29389
Au9.Cre09.g393200.t1	3156	21	21	39.19	5.29241
Au9.Cre12.g554350.t1	2104	14	14	39.19	5.29241
Au9.Cre16.g687950.t1	1955	13	13	39.17	5.29168
Au9.Cre12.g536000.t1	4965	33	33	39.15	5.29094
Au9.Cre03.g152150.t1	2559	17	17	39.13	5.2902
Au9.Cre10.g430750.t1	2561	17	17	39.1	5.2891
Au9.Cre03.g182950.t1	2869	19	19	39.01	5.28577
Au9.Cre16.g658050.t1	756	5	5	38.96	5.28392
Au9.Cre02.g127900.t1	1061	7	7	38.86	5.28021
Au9.Cre12.g527550.t1	910	6	6	38.84	5.27947
Au9.Cre01.g039200.t1	1063	7	7	38.79	5.27761
Au9.Cre12.g549800.t1	2735	18	18	38.77	5.27687
Au9.Cre04.g216600.t1	1976	13	13	38.75	5.27612
Au9.Cre10.g444150.t1	1826	12	12	38.71	5.27463
Au9.Cre12.g528350.t1	2587	17	17	38.71	5.27463
Au9.Cre10.g428800.t1	2742	18	18	38.67	5.27314
Au9.Cre10.g438550.t1	914	6	6	38.67	5.27314
Au9.Cre02.g124450.t1	2134	14	14	38.64	5.27202
Au9.Cre03.g190200.t1	2899	19	19	38.61	5.2709
Au9.Cre03.g164550.t1	763	5	5	38.6	5.27053
Au9.Cre16.g665350.t1	1988	13	13	38.52	5.26754
Au9.Cre10.g458800.t1	2142	14	14	38.5	5.26679
Au9.Cre11.g474550.t1	1530	10	10	38.5	5.26679
Au9.Cre17.g732300.t1	2143	14	14	38.48	5.26604
Au9.Cre10.g442100.t1	1226	0	8	38.44	5.26454
Au9.Cre03.g172450.t1	2759	18	18	38.43	5.26416
Au9.Cre03.g197050.t1	1380	9	9	38.42	5.26379
Au9.Cre16.g663350.t1	3221	21	21	38.4	5.26303
Au9.Cre02.g111450.t1	1382	9	9	38.36	5.26153
Au9.Cre08.g383850.t1	1387	9	9	38.22	5.25626
Au9.Cre02.g074150.t1	6493	42	42	38.1	5.25172
Au9.Cre15.g645050.t1	1546	10	10	38.1	5.25172
Au9.Cre09.g396800.t1	2783	18	18	38.1	5.25172
Au9.Cre01.g031600.t1	1392	9	9	38.08	5.25096
Au9.Cre09.g410050.t1	5571	36	36	38.06	5.2502
Au9.Cre05.g241750.t1	2015	13	13	38	5.24793
Au9.Cre13.g576750.t1	1085	7	7	38	5.24793
Au9.Cre08.g380000.t1	3723	24	24	37.97	5.24679
Au9.Cre09.g399400.t1	4507	29	29	37.9	5.24413
Au9.Cre02.g092850.t1	1400	9	9	37.87	5.24298
Au9.Cre12.g508900.t1	2023	13	13	37.85	5.24222
Au9.Cre16.g665600.t1	1712	11	11	37.85	5.24222
Au9.Cre16.g673600.t1	3272	21	21	37.8	5.24031
Au9.Cre10.g459200.t1	4519	29	29	37.8	5.24031
Au9.Cre04.g218150.t1	3121	20	20	37.75	5.2384
Au9.Cre12.g486700.t1	2029	13	13	37.74	5.23802
Au9.Cre17.g697100.t1	937	6	6	37.72	5.23726
Au9.Cre12.g554900.t1	2190	5	14	37.66	5.23496
Au9.Cre25.g771500.t1	2193	14	14	37.6	5.23266
Au9.Cre05.g244400.t1	1412	9	9	37.54	5.23036
Au9.Cre06.g288950.t1	3769	24	24	37.51	5.2292
Au9.Cre19.g753150.t1	2671	17	17	37.49	5.22843
Au9.Cre02.g140850.t1	2673	17	17	37.46	5.22728
Au9.Cre09.g388250.t1	2045	13	13	37.44	5.22651
Au9.Cre03.g166050.t1	2367	15	15	37.33	5.22226
Au9.Cre06.g260200.t1	2683	17	17	37.32	5.22188
Au9.Cre16.g679550.t1	1581	10	10	37.26	5.21956
Au9.Cre01.g062150.t1	1265	8	8	37.25	5.21917
Au9.Cre02.g086600.t1	2057	13	13	37.23	5.21839
Au9.Cre01.g047950.t1	1108	7	7	37.21	5.21762
Au9.Cre01.g072350.t1	1583	10	10	37.21	5.21762
Au9.Cre16.g672800.t1	1900	12	12	37.2	5.21723
Au9.Cre02.g086100.t1	796	5	5	37	5.20945
Au9.Cre11.g473700.t1	3348	21	21	36.95	5.2075
Au9.Cre04.g224750.t1	1436	9	9	36.92	5.20633
Au9.Cre16.g663000.t1	2394	15	15	36.91	5.20594
Au9.Cre01.g028300.t1	2076	13	13	36.89	5.20516
Au9.Cre02.g079600.t1	1918	12	12	36.85	5.20359
Au9.Cre14.g619550.t1	1439	9	9	36.84	5.2032
Au9.Cre06.g279850.t1	1281	8	8	36.79	5.20124
Au9.Cre01.g032600.t1	2243	14	14	36.77	5.20046
Au9.Cre01.g014650.t1	1603	10	10	36.75	5.19967
Au9.Cre02.g110300.t1	1607	10	10	36.65	5.19574
Au9.Cre02.g133100.t1	11094	69	69	36.64	5.19535
Au9.Cre06.g254400.t1	2416	15	15	36.57	5.19259
Au9.Cre03.g185050.t1	2255	14	14	36.57	5.19259
Au9.Cre07.g344350.t1	1289	8	8	36.56	5.19219
Au9.Cre02.g092650.t1	806	5	5	36.54	5.1914
Au9.Cre17.g715350.t1	2099	13	13	36.48	5.18903
Au9.Cre04.g212600.t1	1454	9	9	36.46	5.18824
Au9.Cre09.g386400.t1	3559	22	22	36.41	5.18626
Au9.Cre06.g311050.t1	1780	11	11	36.4	5.18587
Au9.Cre17.g727300.t1	1783	11	11	36.34	5.18349
Au9.Cre02.g101400.t1	5676	35	35	36.32	5.18269
Au9.Cre10.g418600.t1	4544	28	28	36.3	5.1819
Au9.Cre17.g725400.t1	975	6	6	36.25	5.17991
Au9.Cre02.g139650.t1	1790	11	11	36.2	5.17792
Au9.Cre12.g558050.t1	978	6	6	36.14	5.17552
Au9.Cre20.g760750.t1	1631	10	10	36.12	5.17473
Au9.Cre13.g565450.t1	2447	15	15	36.11	5.17433
Au9.Cre01.g011500.t1	1795	11	11	36.1	5.17393
Au9.Cre04.g221250.t1	1308	8	8	36.03	5.17113
Au9.Cre01.g000900.t1	2454	15	15	36	5.16993
Au9.Cre06.g258850.t1	1309	8	8	36	5.16993
Au9.Cre12.g526750.t1	982	6	6	35.99	5.16952
Au9.Cre13.g603900.t1	2621	16	16	35.96	5.16832
Au9.Cre09.g414050.t1	1802	11	11	35.96	5.16832
Au9.Cre06.g273550.t1	1147	7	7	35.95	5.16792
Au9.Cre12.g531300.t1	2465	15	15	35.84	5.1635
Au9.Cre02.g132850.t1	2303	14	14	35.81	5.16229
Au9.Cre15.g645100.t1	2139	13	13	35.8	5.16189
Au9.Cre03.g193750.t1	1646	10	10	35.79	5.16148
Au9.Cre13.g566450.t1	3794	23	23	35.71	5.15826
Au9.Cre01.g070350.t1	1980	12	12	35.7	5.15785
Au9.Cre11.g475000.t1	4291	26	26	35.69	5.15745
Au9.Cre10.g461250.t1	2645	16	16	35.63	5.15502
Au9.Cre16.g679800.t1	1656	10	10	35.57	5.15259
Au9.Cre56.g791150.t1	1656	10	10	35.57	5.15259
Au9.Cre10.g446550.t1	994	6	6	35.56	5.15218
Au9.Cre10.g446800.t1	2487	15	15	35.53	5.15097
Au9.Cre14.g626200.t1	1493	9	9	35.51	5.15015
Au9.Cre02.g084200.t1	1329	8	8	35.46	5.14812
Au9.Cre02.g128200.t1	997	6	6	35.45	5.14771
Au9.Cre16.g665000.t1	998	6	6	35.41	5.14608
Au9.Cre12.g511200.t1	1333	8	8	35.35	5.14364
Au9.Cre02.g124300.t1	2833	17	17	35.35	5.14364
Au9.Cre11.g479900.t1	2834	17	17	35.33	5.14282
Au9.Cre09.g387450.t1	3501	21	21	35.33	5.14282
Au9.Cre12.g554750.t1	834	5	5	35.31	5.142
Au9.Cre10.g417500.t1	1670	10	10	35.27	5.14037
Au9.Cre12.g509800.t1	1336	8	8	35.27	5.14037
Au9.Cre13.g606900.t1	1838	11	11	35.25	5.13955
Au9.Cre02.g106900.t1	5013	30	30	35.25	5.13955
Au9.Cre12.g510000.t1	2175	13	13	35.21	5.13791
Au9.Cre16.g676450.t1	1675	10	10	35.17	5.13627
Au9.Cre08.g373100.t1	2355	14	14	35.02	5.13011
Au9.Cre04.g218250.t1	1514	9	9	35.02	5.13011
Au9.Cre03.g202600.t1	4039	24	24	35	5.12928
Au9.Cre12.g483750.t1	1347	8	8	34.98	5.12846
Au9.Cre17.g731100.t1	2191	13	13	34.95	5.12722
Au9.Cre16.g664400.t1	1012	6	6	34.92	5.12598
Au9.Cre02.g140700.t1	3715	22	22	34.88	5.12433
Au9.Cre02.g096100.t1	3716	22	22	34.87	5.12391
Au9.Cre07.g354700.t1	2365	14	14	34.87	5.12391
Au9.Cre12.g521000.t1	1354	8	8	34.8	5.12102
Au9.Cre08.g368500.t1	1017	6	6	34.75	5.11894
Au9.Cre12.g537950.t1	1187	7	7	34.74	5.11853
Au9.Cre12.g484250.t1	14414	85	85	34.74	5.11853
Au9.Cre12.g551450.t1	680	4	4	34.65	5.11478
Au9.Cre02.g111050.t1	3401	20	20	34.64	5.11437
Au9.Cre02.g085250.t1	3574	21	21	34.61	5.11312
Au9.Cre17.g715300.t1	5793	34	34	34.57	5.11145
Au9.Cre03.g151950.t1	682	4	4	34.55	5.11061
Au9.Cre06.g249150.t1	2217	13	13	34.54	5.1102
Au9.Cre07.g335750.t1	3411	20	20	34.54	5.1102
Au9.Cre06.g267750.t1	3244	19	19	34.5	5.10852
Au9.Cre01.g063100.t1	1881	11	11	34.45	5.10643
Au9.Cre02.g134600.t1	1882	11	11	34.43	5.10559
Au9.Cre06.g261150.t1	1882	11	11	34.43	5.10559
Au9.Cre20.g757550.t1	2910	17	17	34.41	5.10476
Au9.Cre07.g342200.t1	2919	17	17	34.3	5.10014
Au9.Cre02.g089900.t1	2061	12	12	34.3	5.10014
Au9.Cre03.g189250.t1	1203	7	7	34.27	5.09887
Au9.Cre03.g160100.t1	1547	9	9	34.27	5.09887
Au9.Cre02.g113100.t1	1377	8	8	34.22	5.09677
Au9.Cre13.g584400.t1	3445	20	20	34.2	5.09592
Au9.Cre12.g505850.t1	1380	8	8	34.15	5.09381
Au9.Cre17.g704600.t1	1035	6	6	34.15	5.09381
Au9.Cre17.g715100.t1	1037	6	6	34.08	5.09085
Au9.Cre03.g177500.t1	1038	6	6	34.05	5.08958
Au9.Cre12.g528700.t1	1385	8	8	34.02	5.08831
Au9.Cre17.g731850.t1	1560	9	9	33.98	5.08661
Au9.Cre67.g793800.t1	7112	24	41	33.96	5.08576
Au9.Cre15.g646350.t1	1735	10	10	33.95	5.08534
Au9.Cre17.g721450.t1	3486	20	20	33.79	5.07852
Au9.Cre13.g602650.t1	1396	8	8	33.76	5.07724
Au9.Cre13.g581450.t1	1749	10	10	33.68	5.07382
Au9.Cre09.g416450.t1	1925	11	11	33.66	5.07296
Au9.Cre12.g550450.t1	3681	21	21	33.6	5.07039
Au9.Cre01.g021500.t1	3156	18	18	33.6	5.07039
Au9.Cre17.g737900.t1	1052	0	6	33.6	5.07039
Au9.Cre12.g524700.t1	2283	13	13	33.54	5.06781
Au9.Cre08.g364250.t1	1932	11	11	33.54	5.06781
Au9.Cre06.g279500.t1	2109	12	12	33.52	5.06695
Au9.Cre03.g172550.t1	1758	10	10	33.51	5.06652
Au9.Cre09.g393150.t1	5103	29	29	33.47	5.0648
Au9.Cre12.g498200.t1	1232	7	7	33.47	5.0648
Au9.Cre13.g599350.t1	3873	22	22	33.46	5.06437
Au9.Cre17.g710250.t1	1057	0	6	33.44	5.0635
Au9.Cre03.g150300.t1	1410	8	8	33.42	5.06264
Au9.Cre02.g122400.t1	882	5	5	33.39	5.06134
Au9.Cre08.g373250.t1	1412	8	8	33.37	5.06048
Au9.Cre17.g706800.t1	1059	6	6	33.37	5.06048
Au9.Cre06.g293950.t1	2297	13	13	33.34	5.05918
Au9.Cre03.g195300.t1	4242	24	24	33.33	5.05875
Au9.Cre04.g225900.t1	1768	10	10	33.32	5.05832
Au9.Cre12.g499500.t1	1945	11	11	33.31	5.05788
Au9.Cre03.g178500.t1	1592	9	9	33.3	5.05745
Au9.Cre08.g368200.t1	2124	12	12	33.28	5.05658
Au9.Cre12.g518400.t1	2656	15	15	33.27	5.05615
Au9.Cre12.g558850.t1	1240	7	7	33.25	5.05528
Au9.Cre10.g424950.t1	4962	28	28	33.24	5.05485
Au9.Cre04.g219950.t1	3369	19	19	33.22	5.05398
Au9.Cre02.g085300.t1	887	5	5	33.2	5.05311
Au9.Cre05.g232100.t1	1597	9	9	33.2	5.05311
Au9.Cre12.g509000.t1	1065	6	6	33.19	5.05268
Au9.Cre12.g509100.t1	1775	10	10	33.19	5.05268
Au9.Cre13.g590000.t1	1243	7	7	33.17	5.05181
Au9.Cre07.g328150.t1	1956	11	11	33.13	5.05007
Au9.Cre01.g007600.t1	1245	7	7	33.12	5.04963
Au9.Cre07.g340050.t1	3202	18	18	33.11	5.0492
Au9.Cre12.g515200.t1	2135	12	12	33.11	5.0492
Au9.Cre12.g510250.t1	1425	8	8	33.07	5.04745
Au9.Cre06.g299400.t1	1248	7	7	33.04	5.04614
Au9.Cre08.g385050.t1	3748	21	21	33	5.04439
Au9.Cre07.g353150.t1	2145	12	12	32.95	5.04221
Au9.Cre09.g416750.t1	2146	12	12	32.94	5.04177
Au9.Cre12.g551950.t1	1255	7	7	32.85	5.03782
Au9.Cre17.g742450.t1	1076	6	6	32.85	5.03782
Au9.Cre10.g422700.t1	1435	8	8	32.84	5.03738
Au9.Cre07.g320950.t1	1615	9	9	32.83	5.03694
Au9.Cre05.g230300.t1	1796	10	10	32.8	5.03562
Au9.Cre13.g600300.t1	1437	8	8	32.79	5.03518
Au9.Cre06.g278400.t1	1078	6	6	32.78	5.03474
Au9.Cre16.g649650.t1	1439	8	8	32.75	5.03342
Au9.Cre13.g579600.t1	3778	21	21	32.74	5.03298
Au9.Cre06.g295200.t1	4862	27	27	32.71	5.03166
Au9.Cre01.g023400.t1	2703	15	15	32.69	5.03078
Au9.Cre15.g644000.t1	1262	7	7	32.67	5.02989
Au9.Cre09.g416650.t1	1804	10	10	32.65	5.02901
Au9.Cre01.g027800.t1	1987	11	11	32.61	5.02724
Au9.Cre02.g099150.t1	1989	11	11	32.58	5.02591
Au9.Cre08.g367450.t1	4716	26	26	32.47	5.02104
Au9.Cre02.g126650.t1	3814	21	21	32.43	5.01926
Au9.Cre13.g572700.t1	4904	27	27	32.43	5.01926
Au9.Cre02.g131300.t1	2362	13	13	32.42	5.01881
Au9.Cre17.g742550.t1	1636	9	9	32.4	5.01792
Au9.Cre01.g012300.t1	1818	10	10	32.4	5.01792
Au9.Cre07.g323600.t1	910	5	5	32.36	5.01614
Au9.Cre16.g655750.t1	2730	15	15	32.36	5.01614
Au9.Cre01.g007700.t1	2550	14	14	32.34	5.01525
Au9.Cre01.g049950.t1	4372	24	24	32.33	5.0148
Au9.Cre07.g312850.t1	1824	10	10	32.29	5.01302
Au9.Cre13.g592900.t1	1277	7	7	32.29	5.01302
Au9.Cre03.g158000.t1	2007	11	11	32.28	5.01257
Au9.Cre33.g782700.t1	3840	21	21	32.21	5.00944
Au9.Cre16.g652100.t1	2930	16	16	32.17	5.00764
Au9.Cre02.g118900.t1	2017	11	11	32.12	5.0054
Au9.Cre16.g658500.t1	1837	10	10	32.07	5.00315
Au9.Cre02.g075500.t1	2389	13	13	32.05	5.00225
Au9.Cre12.g507400.t1	2941	16	16	32.05	5.00225
Au9.Cre06.g299350.t1	1471	8	8	32.03	5.00135
Au9.Cre10.g432900.t1	1656	9	9	32.01	5.00045
Au9.Cre12.g511050.t1	1840	10	10	32.01	5.00045
Au9.Cre06.g302700.t1	2394	13	13	31.99	4.99955
Au9.Cre07.g357200.t1	2210	12	12	31.98	4.9991
Au9.Cre17.g708250.t1	1105	6	6	31.98	4.9991
Au9.Cre13.g574900.t1	12165	66	66	31.96	4.9982
Au9.Cre06.g282200.t1	1844	10	10	31.94	4.99729
Au9.Cre01.g065650.t1	1291	7	7	31.94	4.99729
Au9.Cre01.g063850.t1	6640	36	36	31.94	4.99729
Au9.Cre17.g725200.t1	5718	31	31	31.93	4.99684
Au9.Cre06.g271800.t1	1293	7	7	31.89	4.99503
Au9.Cre12.g487250.t1	1663	9	9	31.88	4.99458
Au9.Cre17.g724350.t1	1109	6	6	31.87	4.99413
Au9.Cre02.g106950.t1	2219	12	12	31.85	4.99322
Au9.Cre02.g118500.t1	3330	18	18	31.84	4.99277
Au9.Cre01.g010000.t1	2036	11	11	31.82	4.99186
Au9.Cre12.g523950.t1	2036	11	11	31.82	4.99186
Au9.Cre10.g432250.t1	3519	19	19	31.8	4.99095
Au9.Cre17.g725750.t1	3153	17	17	31.76	4.98914
Au9.Cre16.g679300.t1	1113	6	6	31.75	4.98868
Au9.Cre16.g668600.t1	1671	9	9	31.73	4.98778
Au9.Cre06.g279150.t1	2232	12	12	31.67	4.98504
Au9.Cre02.g138150.t1	1862	10	10	31.63	4.98322
Au9.Cre12.g547300.t1	2797	15	15	31.59	4.9814
Au9.Cre06.g259150.t1	1865	10	10	31.58	4.98094
Au9.Cre06.g273250.t1	2435	13	13	31.45	4.97499
Au9.Cre09.g416700.t1	1499	8	8	31.44	4.97453
Au9.Cre03.g158750.t1	2626	14	14	31.4	4.97269
Au9.Cre03.g165000.t1	2626	14	14	31.4	4.97269
Au9.Cre16.g695850.t1	3189	17	17	31.4	4.97269
Au9.Cre07.g312950.t1	939	5	5	31.37	4.97131
Au9.Cre10.g462650.t1	1880	10	10	31.33	4.96947
Au9.Cre02.g098250.t1	1505	8	8	31.31	4.96855
Au9.Cre12.g529100.t1	1505	8	8	31.31	4.96855
Au9.Cre09.g396200.t1	5268	28	28	31.31	4.96855
Au9.Cre17.g707650.t1	3954	21	21	31.28	4.96717
Au9.Cre13.g571950.t1	1510	8	8	31.21	4.96394
Au9.Cre02.g126300.t1	1322	7	7	31.19	4.96301
Au9.Cre18.g750050.t1	1512	8	8	31.17	4.96209
Au9.Cre12.g507150.t1	3026	16	16	31.15	4.96116
Au9.Cre02.g107850.t1	1704	9	9	31.11	4.95931
Au9.Cre15.g644800.t1	1706	9	9	31.07	4.95745
Au9.Cre02.g076950.t1	5120	27	27	31.06	4.95699
Au9.Cre13.g604000.t1	5123	27	27	31.04	4.95606
Au9.Cre02.g099000.t1	1518	8	8	31.04	4.95606
Au9.Cre01.g015000.t1	1710	9	9	31	4.9542
Au9.Cre12.g537600.t1	950	4	5	31	4.9542
Au9.Cre12.g540250.t1	950	5	5	31	4.9542
Au9.Cre16.g674400.t1	760	4	4	31	4.9542
Au9.Cre06.g303850.t1	2097	11	11	30.9	4.94953
Au9.Cre12.g514750.t1	2097	11	11	30.9	4.94953
Au9.Cre17.g738050.t1	1144	6	6	30.89	4.94907
Au9.Cre15.g646800.t1	2479	13	13	30.89	4.94907
Au9.Cre02.g073650.t1	2100	11	11	30.85	4.9472
Au9.Cre06.g292350.t1	2485	13	13	30.81	4.94533
Au9.Cre13.g588650.t1	3441	18	18	30.81	4.94533
Au9.Cre12.g497850.t1	1341	7	7	30.75	4.94251
Au9.Cre14.g632600.t1	2110	11	11	30.71	4.94064
Au9.Cre11.g470300.t1	2111	10	11	30.69	4.9397
Au9.Cre01.g065600.t1	960	5	5	30.68	4.93923
Au9.Cre17.g701300.t1	3657	19	19	30.6	4.93546
Au9.Cre17.g712650.t1	1540	8	8	30.6	4.93546
Au9.Cre02.g077550.t1	3473	18	18	30.53	4.93216
Au9.Cre10.g424750.t1	3485	18	18	30.42	4.92695
Au9.Cre03.g165700.t1	2906	15	15	30.4	4.926
Au9.Cre06.g282000.t1	5426	28	28	30.4	4.926
Au9.Cre16.g665650.t1	1938	10	10	30.39	4.92552
Au9.Cre12.g522350.t1	2328	12	12	30.36	4.9241
Au9.Cre06.g302800.t1	2332	12	12	30.31	4.92172
Au9.Cre09.g401350.t1	1166	6	6	30.31	4.92172
Au9.Cre09.g405400.t1	973	5	5	30.27	4.91982
Au9.Cre12.g499900.t1	1363	7	7	30.25	4.91886
Au9.Cre10.g456750.t1	1558	8	8	30.25	4.91886
Au9.Cre10.g449550.t1	974	5	5	30.24	4.91839
Au9.Cre09.g409750.t1	2144	11	11	30.22	4.91743
Au9.Cre18.g748700.t1	2341	12	12	30.19	4.916
Au9.Cre16.g690000.t1	2148	11	11	30.16	4.91456
Au9.Cre01.g036850.t1	2545	13	13	30.09	4.91121
Au9.Cre10.g439550.t1	2154	11	11	30.08	4.91073
Au9.Cre03.g193500.t1	5295	27	27	30.04	4.90881
Au9.Cre06.g291100.t1	1569	8	8	30.03	4.90833
Au9.Cre06.g252300.t1	2550	13	13	30.03	4.90833
Au9.Cre06.g271100.t1	2943	15	15	30.02	4.90785
Au9.Cre03.g207400.t1	2754	14	14	29.94	4.904
Au9.Cre13.g581850.t1	3549	18	18	29.88	4.90111
Au9.Cre13.g583450.t1	1581	8	8	29.81	4.89772
Au9.Cre24.g770350.t1	4942	24	25	29.8	4.89724
Au9.Cre01.g024150.t1	1980	10	10	29.75	4.89482
Au9.Cre13.g590350.t1	2180	11	11	29.72	4.89336
Au9.Cre13.g597200.t1	793	4	4	29.71	4.89288
Au9.Cre06.g294400.t1	2975	15	15	29.7	4.89239
Au9.Cre05.g234650.t1	1393	7	7	29.6	4.88753
Au9.Cre07.g323050.t1	1194	6	6	29.6	4.88753
Au9.Cre06.g310100.t1	4379	22	22	29.59	4.88704
Au9.Cre05.g238250.t1	2788	14	14	29.58	4.88655
Au9.Cre03.g175500.t1	998	5	5	29.51	4.88313
Au9.Cre05.g241350.t1	5598	28	28	29.46	4.88069
Au9.Cre02.g118050.t1	2600	13	13	29.45	4.8802
Au9.Cre10.g439150.t1	1800	9	9	29.45	4.8802
Au9.Cre10.g447100.t1	1400	7	7	29.45	4.8802
Au9.Cre16.g669650.t1	1200	6	6	29.45	4.8802
Au9.Cre07.g323900.t1	3402	17	17	29.43	4.87922
Au9.Cre07.g318800.t1	1201	6	6	29.43	4.87922
Au9.Cre07.g326550.t1	4815	24	24	29.36	4.87578
Au9.Cre06.g302750.t1	2207	11	11	29.36	4.87578
Au9.Cre02.g074850.t1	3612	18	18	29.35	4.87529
Au9.Cre08.g381800.t1	1606	8	8	29.34	4.8748
Au9.Cre12.g527850.t1	1206	6	6	29.31	4.87332
Au9.Cre16.g658100.t1	1407	7	7	29.31	4.87332
Au9.Cre08.g368400.t1	2819	14	14	29.25	4.87036
Au9.Cre07.g330500.t1	3428	17	17	29.21	4.86839
Au9.Cre16.g658800.t1	2219	11	11	29.2	4.8679
Au9.Cre13.g601800.t1	1413	7	7	29.18	4.86691
Au9.Cre16.g659300.t1	1414	7	7	29.16	4.86592
Au9.Cre33.g782750.t1	3436	17	17	29.14	4.86493
Au9.Cre02.g075100.t1	1415	7	7	29.14	4.86493
Au9.Cre10.g425850.t1	1216	6	6	29.06	4.86096
Au9.Cre02.g095900.t1	5271	26	26	29.06	4.86096
Au9.Cre02.g110150.t1	5881	29	29	29.05	4.86047
Au9.Cre01.g029750.t1	5477	27	27	29.04	4.85997
Au9.Cre17.g725500.t1	1828	9	9	29	4.85798
Au9.Cre10.g466750.t1	2236	11	11	28.98	4.85699
Au9.Cre02.g089100.t1	2034	10	10	28.96	4.85599
Au9.Cre09.g394650.t1	1221	6	6	28.95	4.85549
Au9.Cre14.g624150.t1	814	4	4	28.95	4.85549
Au9.Cre09.g397100.t1	1834	9	9	28.91	4.8535
Au9.Cre16.g666350.t1	3669	18	18	28.9	4.853
Au9.Cre03.g183900.t1	1427	7	7	28.89	4.8525
Au9.Cre08.g384150.t1	5507	27	27	28.88	4.852
Au9.Cre17.g713200.t1	2040	7	10	28.87	4.8515
Au9.Cre01.g041200.t1	2453	12	12	28.82	4.849
Au9.Cre07.g314650.t1	2045	10	10	28.8	4.848
Au9.Cre17.g714250.t1	1023	5	5	28.79	4.8475
Au9.Cre03.g182450.t1	1638	8	8	28.77	4.84649
Au9.Cre17.g721950.t1	3075	15	15	28.73	4.84449
Au9.Cre10.g457650.t1	1231	6	6	28.71	4.84348
Au9.Cre06.g261800.t1	1849	9	9	28.67	4.84147
Au9.Cre07.g346800.t1	2671	13	13	28.67	4.84147
Au9.Cre33.g782400.t1	1851	7	9	28.64	4.83996
Au9.Cre02.g105200.t1	2059	10	10	28.61	4.83845
Au9.Cre14.g614300.t1	2677	13	13	28.6	4.83794
Au9.Cre03.g159650.t1	2884	14	14	28.59	4.83744
Au9.Cre09.g413400.t1	5160	25	25	28.54	4.83491
Au9.Cre10.g418100.t1	1446	7	7	28.51	4.8334
Au9.Cre08.g375950.t1	1653	8	8	28.51	4.8334
Au9.Cre02.g098800.t1	1240	6	6	28.5	4.83289
Au9.Cre03.g205600.t1	1447	7	7	28.5	4.83289
Au9.Cre03.g151750.t1	827	4	4	28.49	4.83238
Au9.Cre12.g515650.t1	1451	7	7	28.42	4.82883
Au9.Cre03.g155300.t1	3524	17	17	28.42	4.82883
Au9.Cre07.g349250.t1	1452	7	7	28.4	4.82782
Au9.Cre02.g127150.t1	1245	6	6	28.39	4.82731
Au9.Cre02.g143200.t1	3944	19	19	28.38	4.8268
Au9.Cre07.g328750.t1	831	4	4	28.35	4.82528
Au9.Cre32.g781700.t1	1663	8	8	28.34	4.82477
Au9.Cre03.g208300.t1	1456	7	7	28.32	4.82375
Au9.Cre06.g288750.t1	1664	8	8	28.32	4.82375
Au9.Cre17.g715650.t1	3747	18	18	28.3	4.82273
Au9.Cre10.g434650.t1	3123	15	15	28.29	4.82222
Au9.Cre11.g471800.t1	3545	17	17	28.25	4.82018
Au9.Cre10.g430350.t1	2295	11	11	28.23	4.81916
Au9.Cre13.g594650.t1	2295	11	11	28.23	4.81916
Au9.Cre10.g456600.t1	5018	24	24	28.17	4.81609
Au9.Cre13.g567750.t1	2303	11	11	28.13	4.81404
Au9.Cre02.g119550.t1	838	4	4	28.12	4.81352
Au9.Cre18.g744050.t1	3981	19	19	28.11	4.81301
Au9.Cre22.g763750.t1	1886	9	9	28.11	4.81301
Au9.Cre06.g251650.t1	3563	17	17	28.1	4.8125
Au9.Cre14.g629750.t1	2312	11	11	28.03	4.8089
Au9.Cre01.g061700.t1	4836	23	23	28.01	4.80787
Au9.Cre12.g511150.t1	2314	11	11	28	4.80735
Au9.Cre01.g004000.t1	1683	8	8	28	4.80735
Au9.Cre16.g660000.t1	1894	9	9	27.99	4.80684
Au9.Cre03.g207000.t1	1474	7	7	27.97	4.80581
Au9.Cre08.g379000.t1	1474	7	7	27.97	4.80581
Au9.Cre01.g042550.t1	3372	16	16	27.95	4.80478
Au9.Cre16.g693900.t1	4849	23	23	27.94	4.80426
Au9.Cre26.g773400.t1	1056	5	5	27.89	4.80168
Au9.Cre08.g369300.t1	1690	8	8	27.88	4.80116
Au9.Cre06.g308850.t1	1479	7	7	27.88	4.80116
Au9.Cre02.g113600.t1	4016	19	19	27.87	4.80064
Au9.Cre12.g483850.t1	423	2	2	27.85	4.79961
Au9.Cre02.g127950.t1	13130	62	62	27.81	4.79753
Au9.Cre03.g188150.t1	1059	0	5	27.81	4.79753
Au9.Cre03.g173250.t1	1483	7	7	27.8	4.79701
Au9.Cre07.g312450.t1	1907	9	9	27.8	4.79701
Au9.Cre75.g795450.t1	2331	11	11	27.8	4.79701
Au9.Cre06.g291000.t1	1060	0	5	27.78	4.79597
Au9.Cre12.g503900.t1	1272	6	6	27.78	4.79597
Au9.Cre14.g631900.t1	1699	8	8	27.74	4.7939
Au9.Cre16.g665450.t1	10628	50	50	27.71	4.79233
Au9.Cre18.g747800.t1	2340	11	11	27.69	4.79129
Au9.Cre12.g513750.t1	852	4	4	27.65	4.78921
Au9.Cre12.g530350.t1	1917	9	9	27.65	4.78921
Au9.Cre12.g490050.t1	1707	8	8	27.61	4.78712
Au9.Cre01.g034000.t1	3844	18	18	27.58	4.78555
Au9.Cre08.g378550.t1	641	3	3	27.57	4.78503
Au9.Cre03.g189700.t1	1496	7	7	27.56	4.7845
Au9.Cre06.g283750.t1	2138	10	10	27.55	4.78398
Au9.Cre22.g763650.t1	4922	23	23	27.53	4.78293
Au9.Cre06.g279800.t1	1285	6	6	27.5	4.78136
Au9.Cre03.g172900.t1	2142	10	10	27.5	4.78136
Au9.Cre07.g321550.t1	2574	12	12	27.46	4.77926
Au9.Cre04.g217300.t1	1073	5	5	27.45	4.77873
Au9.Cre10.g447000.t1	1073	5	5	27.45	4.77873
Au9.Cre02.g073750.t1	2793	13	13	27.42	4.77716
Au9.Cre06.g250450.t1	2150	10	10	27.4	4.7761
Au9.Cre14.g615000.t1	860	4	4	27.4	4.7761
Au9.Cre04.g211600.t1	3444	16	16	27.37	4.77452
Au9.Cre03.g155750.t1	1939	9	9	27.34	4.77294
Au9.Cre12.g519700.t1	1725	8	8	27.32	4.77189
Au9.Cre19.g754100.t1	1079	5	5	27.3	4.77083
Au9.Cre04.g226250.t1	3239	3	15	27.28	4.76977
Au9.Cre03.g198250.t1	1080	5	5	27.27	4.76924
Au9.Cre02.g110350.t1	1298	6	6	27.23	4.76713
Au9.Cre02.g123550.t1	866	4	4	27.21	4.76607
Au9.Cre17.g737050.t1	2167	10	10	27.18	4.76447
Au9.Cre03.g200350.t1	2168	10	10	27.17	4.76394
Au9.Cre29.g778750.t1	1301	6	6	27.17	4.76394
Au9.Cre13.g602450.t1	1302	6	6	27.14	4.76235
Au9.Cre14.g611850.t1	2606	12	12	27.12	4.76129
Au9.Cre14.g614600.t1	1957	9	9	27.09	4.75969
Au9.Cre14.g627900.t1	870	4	4	27.08	4.75916
Au9.Cre01.g025650.t1	1741	8	8	27.07	4.75862
Au9.Cre17.g723900.t1	1960	9	9	27.05	4.75756
Au9.Cre05.g231450.t1	4141	19	19	27.03	4.75649
Au9.Cre16.g666250.t1	1526	7	7	27.02	4.75596
Au9.Cre02.g129800.t1	1311	6	6	26.96	4.75275
Au9.Cre19.g757150.t1	3496	16	16	26.96	4.75275
Au9.Cre08.g364400.t1	5466	25	25	26.94	4.75168
Au9.Cre03.g156000.t1	6565	30	30	26.92	4.75061
Au9.Cre01.g031000.t1	4160	19	19	26.9	4.74953
Au9.Cre02.g121550.t1	1533	7	7	26.9	4.74953
Au9.Cre06.g258750.t1	2190	10	10	26.9	4.74953
Au9.Cre07.g314150.t1	2628	12	12	26.9	4.74953
Au9.Cre17.g731650.t1	1095	5	5	26.9	4.74953
Au9.Cre02.g110400.t1	1759	8	8	26.79	4.74362
Au9.Cre12.g523300.t1	2200	10	10	26.77	4.74255
Au9.Cre01.g016350.t1	3082	14	14	26.76	4.74201
Au9.Cre17.g708300.t1	1101	5	5	26.75	4.74147
Au9.Cre08.g363700.t1	1542	7	7	26.74	4.74093
Au9.Cre06.g294850.t1	1543	7	7	26.72	4.73985
Au9.Cre12.g516100.t1	1323	6	6	26.71	4.73931
Au9.Cre02.g113000.t1	1103	5	5	26.7	4.73877
Au9.Cre10.g446100.t1	1324	6	6	26.69	4.73823
Au9.Cre06.g250250.t1	1545	7	7	26.69	4.73823
Au9.Cre13.g607950.t1	1104	5	5	26.68	4.73769
Au9.Cre22.g764600.t1	1991	9	9	26.63	4.73498
[truncated: 13,958 more rows]
